# Supplementary material for: Comparative genomics and transcriptomics of Pichia pastoris
Source: BMC Genomics. 2016 Aug 5;17:550. doi: 10.1186/s12864-016-2876-y (PMC4974788; doi:10.1186/s12864-016-2876-y)
Supplement: Additional file 1: Table S1. — Genome sequencing, assembly and annotation statistics. (XLSX 13 kb) [file 12864_2016_2876_MOESM1_ESM.xlsx]

## Sheet: Sheet1
Table S1: Genome sequencing, assembly and annotation statistics
Strain	Number of Pacbio reads	Number of Illumina reads	Broad Assembly v0		V1 assembly
			Number of contigs	Number of bases	Number of contigs	Number of bases	assembled major chromosomes	chr 1	chr 2	chr 3	chr 4	GC content	aligned pacbio reads (major chromosomes)	aligned pacbio reads (major chroms)%	Pacbio Coverage on Major Chromsomes	aligned illumina reads (major chromosomes)	aligned illumina reads (major chromosomes)%	Illumina reads Coverage on Major Chromsomes	coding (%)	coding genes (including new trinity)	single exon genes	Mean gene len	tRNAs	5s rRNAs
K. pastoris	322812	17900793	11	9597535	11	9597535	4	3325186	2687137	1828518	1577441	0.415	280531	0.869023	168x	29855144	0.833906	312x	78.6	5241	5037	1623	122	23
K. phaffii (wild type)	223417	109550987	24	9619361	7	9397609	4	2891404	2396783	2260675	1814878	0.413	206684	0.925104	118x	172683020	0.78814	1869x	79.9	5167	4943	1615	123	21
K. phaffii GS115	182856	86915885	17	9529209	9	9451331	4	2887587	2396528	2249375	1831004	0.413	169351	0.926144	107x	138355688	0.795917	1498x	79.5	5183	4885	1623	123	21
