# Supplementary material for: Comparative genomics and transcriptomics of Pichia pastoris
Source: BMC Genomics. 2016 Aug 5;17:550. doi: 10.1186/s12864-016-2876-y (PMC4974788; doi:10.1186/s12864-016-2876-y)
Supplement: Additional file 3: Table S2. — RNA sequencing statistics. (XLSX 31 kb) [file 12864_2016_2876_MOESM3_ESM.xlsx]

## Sheet: Sheet1
Table S2: RNA sequencing statistics.
SampleID	Strain	Replicate	Density	Time	Carbon source	total reads	Mapped%	CDS	UTR	UTR5	UTR3	Intron	flanking(+-3k)	intergenic	exon/intron	5'/3'	sense/antisense
K_pastoris-A-0-G-R1	K. pastoris	1	Low	0	glycerol	8615756	0.90403	0.89293	0.01767	0.00424	0.01499	0.00015	0.06018	0.02907	14.26	0.611	0.087
K_pastoris-A-0-G-R2	K. pastoris	2	Low	0	glycerol	3644548	0.91433	0.90376	0.01515	0.00386	0.01258	0.00011	0.05079	0.03019	20.856	0.662	0.071
K_pastoris-A-0-G-R3	K. pastoris	3	Low	0	glycerol	7723631	0.89252	0.9176	0.01582	0.00401	0.01313	8e-05	0.05213	0.01437	26.746	0.659	0.07
K_pastoris-A-24-D-R1	K. pastoris	1	Low	24	glucose	7282029	0.90457	0.80878	0.01486	0.00559	0.01026	0.00021	0.03998	0.13617	9.593	1.177	0.075
K_pastoris-A-24-D-R2	K. pastoris	2	Low	24	glucose	7007893	0.90875	0.89468	0.01607	0.00665	0.01043	0.00021	0.04068	0.04835	10.22	1.378	0.074
K_pastoris-A-24-D-R3	K. pastoris	3	Low	24	glucose	6542038	0.92011	0.89548	0.01598	0.00664	0.01037	0.0002	0.0402	0.04813	10.857	1.383	0.068
K_pastoris-A-24-G-R1	K. pastoris	1	Low	24	glycerol	6161971	0.90557	0.85013	0.01742	0.00528	0.01358	0.00015	0.05003	0.08227	13.707	0.84	0.071
K_pastoris-A-24-G-R2	K. pastoris	2	Low	24	glycerol	11525397	0.90957	0.84853	0.01835	0.00533	0.01457	0.00021	0.05339	0.07952	9.992	0.79	0.078
K_pastoris-A-24-G-R3	K. pastoris	3	Low	24	glycerol	7293780	0.89361	0.70726	0.01523	0.00432	0.01208	0.00013	0.04209	0.2353	13.174	0.773	0.078
K_pastoris-A-24-M-R1	K. pastoris	1	Low	24	methanol	3631450	0.90136	0.89843	0.01754	0.00741	0.01127	0.00017	0.03593	0.04793	12.993	1.42	0.074
K_pastoris-A-24-M-R2	K. pastoris	2	Low	24	methanol	6430481	0.88533	0.87971	0.01813	0.00708	0.01227	0.00016	0.03638	0.06561	13.109	1.247	0.098
K_pastoris-A-24-M-R3	K. pastoris	3	Low	24	methanol	6114124	0.90955	0.87877	0.01823	0.00725	0.01198	0.00012	0.03263	0.07025	18.19	1.308	0.096
K_pastoris-A-48-D-R1	K. pastoris	1	Low	48	glucose	15728729	0.90935	0.90198	0.01722	0.00547	0.0124	0.00045	0.03853	0.04182	4.945	0.952	0.075
K_pastoris-A-48-D-R2	K. pastoris	2	Low	48	glucose	14540139	0.92203	0.92403	0.01853	0.00543	0.01368	0.0004	0.0339	0.02314	5.64	0.858	0.06
K_pastoris-A-48-D-R3	K. pastoris	3	Low	48	glucose	22189691	0.90038	0.93143	0.01742	0.00534	0.01268	0.00039	0.03518	0.01557	5.811	0.91	0.069
K_pastoris-A-48-G-R1	K. pastoris	1	Low	48	glycerol	7082631	0.90647	0.84534	0.01816	0.00599	0.01331	0.00021	0.0434	0.09289	9.867	0.972	0.103
K_pastoris-A-48-G-R2	K. pastoris	2	Low	48	glycerol	5820025	0.90552	0.83317	0.01698	0.00643	0.01159	0.00019	0.03788	0.11178	10.777	1.199	0.103
K_pastoris-A-48-G-R3	K. pastoris	3	Low	48	glycerol	7632552	0.90442	0.84698	0.01575	0.0057	0.01086	0.00011	0.03597	0.1012	18.787	1.133	0.09
K_pastoris-A-48-M-R1	K. pastoris	1	Low	48	methanol	6271749	0.87933	0.80399	0.01684	0.00698	0.01082	0.00033	0.03787	0.14097	6.014	1.393	0.092
K_pastoris-A-48-M-R2	K. pastoris	2	Low	48	methanol	3939546	0.90949	0.76497	0.01503	0.00648	0.00936	0.00025	0.03427	0.18549	7.66	1.496	0.081
K_pastoris-A-48-M-R3	K. pastoris	3	Low	48	methanol	6134331	0.91013	0.79597	0.01666	0.00702	0.01059	0.00034	0.03665	0.15038	5.782	1.432	0.084
K_pastoris-A-6-D-R1	K. pastoris	1	Low	6	glucose	5959233	0.90428	0.90286	0.01636	0.00491	0.01273	0.00016	0.044	0.03662	13.523	0.833	0.086
K_pastoris-A-6-D-R2	K. pastoris	2	Low	6	glucose	5467308	0.89812	0.90711	0.01607	0.00491	0.01241	0.00015	0.04999	0.02668	14.572	0.854	0.08
K_pastoris-A-6-D-R3	K. pastoris	3	Low	6	glucose	11794449	0.90941	0.89918	0.01603	0.00513	0.01215	0.00014	0.04312	0.04152	15.416	0.912	0.074
K_pastoris-A-6-G-R1	K. pastoris	1	Low	6	glycerol	12474083	0.87586	0.90528	0.01706	0.00468	0.0138	0.00015	0.05624	0.02127	15.316	0.732	0.084
K_pastoris-A-6-G-R2	K. pastoris	2	Low	6	glycerol	9778357	0.90706	0.90754	0.01652	0.00474	0.01313	0.00013	0.05297	0.02284	16.818	0.779	0.069
K_pastoris-A-6-G-R3	K. pastoris	3	Low	6	glycerol	5780403	0.90901	0.89061	0.01632	0.00454	0.01311	9e-05	0.05068	0.04229	23.353	0.749	0.077
K_pastoris-A-6-M-R1	K. pastoris	1	Low	6	methanol	12640822	0.91486	0.89307	0.01775	0.00654	0.01267	0.00021	0.04029	0.04868	10.342	1.114	0.066
K_pastoris-A-6-M-R2	K. pastoris	2	Low	6	methanol	7091796	0.89269	0.89264	0.01677	0.0058	0.01225	0.00024	0.04051	0.04984	9.008	1.022	0.068
K_pastoris-A-6-M-R3	K. pastoris	3	Low	6	methanol	10716211	0.87372	0.78807	0.01672	0.00533	0.01285	0.00017	0.04766	0.14738	11.212	0.896	0.075
K_pastoris-B-0-G-R1	K. pastoris	1	High	0	glycerol	7037465	0.89834	0.8968	0.01779	0.00457	0.01461	0.00013	0.05562	0.02966	16.624	0.675	0.08
K_pastoris-B-0-G-R2	K. pastoris	2	High	0	glycerol	12404137	0.90228	0.90851	0.01653	0.00434	0.01349	0.00017	0.05407	0.02072	13.05	0.696	0.075
K_pastoris-B-0-G-R3	K. pastoris	3	High	0	glycerol	4687276	0.9027	0.88889	0.01606	0.00474	0.01253	0.00017	0.04819	0.04669	13.201	0.816	0.063
K_pastoris-B-24-M-R1	K. pastoris	1	High	24	methanol	13329102	0.8981	0.87235	0.01871	0.00707	0.01299	0.0002	0.03851	0.07023	10.948	1.176	0.096
K_pastoris-B-24-M-R2	K. pastoris	2	High	24	methanol	5049434	0.88473	0.89213	0.02155	0.00838	0.01439	0.00013	0.03691	0.04929	17.378	1.258	0.097
K_pastoris-B-24-M-R3	K. pastoris	3	High	24	methanol	4745577	0.90686	0.8761	0.01716	0.00635	0.0117	0.00013	0.03206	0.07455	16.814	1.172	0.081
K_pastoris-B-48-M-R1	K. pastoris	1	High	48	methanol	5687511	0.90959	0.62088	0.01298	0.00527	0.00842	0.00014	0.02562	0.34039	10.931	1.35	0.072
K_pastoris-B-48-M-R2	K. pastoris	2	High	48	methanol	5532320	0.89388	0.64561	0.01275	0.00498	0.00845	0.00013	0.02537	0.31614	12.008	1.273	0.073
K_pastoris-B-48-M-R3	K. pastoris	3	High	48	methanol	4618081	0.89954	0.67973	0.01185	0.00461	0.00785	0.0001	0.02502	0.28331	17.022	1.268	0.078
K_pastoris-B-6-D-R1	K. pastoris	1	High	6	glucose	7724108	0.90627	0.884	0.01776	0.00479	0.01424	0.0002	0.04867	0.04937	10.753	0.727	0.088
K_pastoris-B-6-D-R2	K. pastoris	2	High	6	glucose	10127145	0.90907	0.89304	0.01899	0.00497	0.01527	0.00023	0.04733	0.04041	9.552	0.703	0.08
K_pastoris-B-6-D-R3	K. pastoris	3	High	6	glucose	4569096	0.90081	0.86486	0.01836	0.00464	0.015	0.0002	0.04726	0.06932	10.885	0.668	0.095
K_pastoris-B-6-G-R1	K. pastoris	1	High	6	glycerol	12476107	0.91078	0.87746	0.01719	0.00451	0.01408	0.00016	0.04993	0.05526	13.257	0.692	0.066
K_pastoris-B-6-G-R2	K. pastoris	2	High	6	glycerol	14377212	0.89269	0.89612	0.01744	0.00487	0.01387	0.00016	0.05046	0.03582	14.127	0.758	0.076
K_pastoris-B-6-G-R3	K. pastoris	3	High	6	glycerol	7358615	0.8752	0.88954	0.01833	0.00492	0.01482	0.00021	0.05292	0.03899	10.398	0.716	0.071
K_pastoris-B-6-M-R1	K. pastoris	1	High	6	methanol	19499547	0.8992	0.90862	0.01768	0.00623	0.01279	0.00023	0.04387	0.0296	9.55	1.052	0.09
K_pastoris-B-6-M-R2	K. pastoris	2	High	6	methanol	9682181	0.90419	0.86265	0.01685	0.00562	0.01257	0.00021	0.0429	0.07739	10.078	0.966	0.081
K_pastoris-B-6-M-R3	K. pastoris	3	High	6	methanol	16951124	0.9119	0.76398	0.01525	0.00529	0.01118	0.00021	0.03739	0.18317	8.958	1.022	0.069
K_phaffii_WT-A-0-G-R1	K. phaffii (WT)	1	Low	0	glycerol	12901200	0.92691	0.91167	0.01678	0.00719	0.01107	0.0006	0.03459	0.03637	4.523	1.328	0.044
K_phaffii_WT-A-0-G-R2	K. phaffii (WT)	2	Low	0	glycerol	11610210	0.93645	0.90643	0.01736	0.00743	0.01142	0.00074	0.0347	0.04077	3.624	1.331	0.048
K_phaffii_WT-A-0-G-R3	K. phaffii (WT)	3	Low	0	glycerol	10332424	0.91568	0.90977	0.01684	0.00715	0.01127	0.00072	0.03419	0.03849	3.766	1.298	0.045
K_phaffii_WT-A-24-D-R1	K. phaffii (WT)	1	Low	24	glucose	6537313	0.91156	0.9132	0.01874	0.0085	0.0115	0.00065	0.03689	0.03052	4.164	1.512	0.067
K_phaffii_WT-A-24-D-R2	K. phaffii (WT)	2	Low	24	glucose	9422356	0.92497	0.93	0.01805	0.00829	0.01098	0.00065	0.03595	0.01534	4.22	1.545	0.067
K_phaffii_WT-A-24-D-R3	K. phaffii (WT)	3	Low	24	glucose	10327955	0.9303	0.9133	0.01853	0.00837	0.01148	0.00082	0.03724	0.03011	3.304	1.493	0.061
K_phaffii_WT-A-24-G-R1	K. phaffii (WT)	1	Low	24	glycerol	5299034	0.91093	0.91488	0.02083	0.00815	0.01438	0.00076	0.04324	0.02029	3.607	1.16	0.116
K_phaffii_WT-A-24-G-R2	K. phaffii (WT)	2	Low	24	glycerol	14310645	0.92111	0.92722	0.01826	0.00767	0.01194	0.00039	0.03551	0.01863	7.122	1.316	0.114
K_phaffii_WT-A-24-G-R3	K. phaffii (WT)	3	Low	24	glycerol	8510478	0.90442	0.92518	0.01739	0.00756	0.01123	0.00054	0.03093	0.02596	5.107	1.378	0.084
K_phaffii_WT-A-24-M-R1	K. phaffii (WT)	1	Low	24	methanol	5838800	0.91228	0.87757	0.01978	0.01037	0.01157	0.00041	0.02949	0.07275	6.339	1.834	0.052
K_phaffii_WT-A-24-M-R2	K. phaffii (WT)	2	Low	24	methanol	2952163	0.89314	0.8859	0.02181	0.00991	0.01401	0.00044	0.03183	0.06002	6.006	1.448	0.077
K_phaffii_WT-A-24-M-R3	K. phaffii (WT)	3	Low	24	methanol	4972346	0.9216	0.9021	0.02151	0.01016	0.01349	0.00046	0.03177	0.04416	5.845	1.542	0.076
K_phaffii_WT-A-48-D-R1	K. phaffii (WT)	1	Low	48	glucose	9110451	0.91462	0.90487	0.019	0.0089	0.01132	0.00052	0.03927	0.03634	5.179	1.608	0.067
K_phaffii_WT-A-48-D-R2	K. phaffii (WT)	2	Low	48	glucose	12587489	0.92839	0.88693	0.01933	0.00825	0.01227	0.00037	0.03291	0.06046	7.059	1.376	0.072
K_phaffii_WT-A-48-D-R3	K. phaffii (WT)	3	Low	48	glucose	6451636	0.90527	0.83336	0.0204	0.00761	0.01401	0.00029	0.0307	0.11524	8.428	1.111	0.073
K_phaffii_WT-A-48-G-R1	K. phaffii (WT)	1	Low	48	glycerol	8734488	0.93204	0.90631	0.022	0.00892	0.01474	0.00032	0.03094	0.04042	8.539	1.239	0.086
K_phaffii_WT-A-48-G-R2	K. phaffii (WT)	2	Low	48	glycerol	5031049	0.91455	0.89248	0.02219	0.00896	0.01494	0.00023	0.02986	0.05524	11.542	1.228	0.082
K_phaffii_WT-A-48-G-R3	K. phaffii (WT)	3	Low	48	glycerol	2803206	0.92311	0.90748	0.02186	0.00912	0.01439	0.0003	0.02989	0.04047	9.149	1.298	0.071
K_phaffii_WT-A-48-M-R1	K. phaffii (WT)	1	Low	48	methanol	4267527	0.8798	0.78255	0.02217	0.00958	0.01468	0.00041	0.02859	0.16628	5.647	1.336	0.085
K_phaffii_WT-A-48-M-R2	K. phaffii (WT)	2	Low	48	methanol	6261238	0.91334	0.73817	0.02036	0.00938	0.01308	0.00035	0.02631	0.21481	6.284	1.467	0.077
K_phaffii_WT-A-48-M-R3	K. phaffii (WT)	3	Low	48	methanol	15551804	0.92701	0.83105	0.02262	0.01101	0.01391	0.00043	0.03004	0.11587	5.804	1.62	0.073
K_phaffii_WT-A-6-D-R1	K. phaffii (WT)	1	Low	6	glucose	5597550	0.91841	0.92084	0.01736	0.00744	0.01124	0.00062	0.03396	0.02722	4.386	1.354	0.051
K_phaffii_WT-A-6-D-R2	K. phaffii (WT)	2	Low	6	glucose	4915243	0.92472	0.91466	0.01716	0.00749	0.01094	0.00069	0.0335	0.03399	3.938	1.401	0.045
K_phaffii_WT-A-6-D-R3	K. phaffii (WT)	3	Low	6	glucose	13560441	0.91453	0.91599	0.01595	0.00679	0.01041	0.00065	0.03366	0.03376	4.199	1.335	0.065
K_phaffii_WT-A-6-G-R1	K. phaffii (WT)	1	Low	6	glycerol	9541696	0.89366	0.90876	0.02059	0.00867	0.01372	0.00066	0.03989	0.0301	4.112	1.293	0.055
K_phaffii_WT-A-6-G-R2	K. phaffii (WT)	2	Low	6	glycerol	4343466	0.92031	0.91452	0.01979	0.00839	0.01307	0.00063	0.04081	0.02425	4.324	1.313	0.061
K_phaffii_WT-A-6-G-R3	K. phaffii (WT)	3	Low	6	glycerol	8570116	0.93186	0.91646	0.01901	0.00819	0.01252	0.00062	0.03838	0.02553	4.399	1.339	0.055
K_phaffii_WT-A-6-M-R1	K. phaffii (WT)	1	Low	6	methanol	11807819	0.92207	0.90301	0.01593	0.0066	0.01066	0.00049	0.03164	0.04893	5.482	1.267	0.071
K_phaffii_WT-A-6-M-R2	K. phaffii (WT)	2	Low	6	methanol	8635816	0.90072	0.92297	0.01816	0.0074	0.01228	0.00056	0.03522	0.02309	4.868	1.233	0.081
K_phaffii_WT-A-6-M-R3	K. phaffii (WT)	3	Low	6	methanol	10297309	0.88483	0.91133	0.01924	0.00774	0.01313	0.00054	0.03749	0.03139	4.994	1.207	0.084
K_phaffii_WT-B-0-G-R1	K. phaffii (WT)	1	High	0	glycerol	12981962	0.89891	0.90479	0.01942	0.00788	0.01315	0.00076	0.04069	0.03434	3.536	1.226	0.054
K_phaffii_WT-B-0-G-R2	K. phaffii (WT)	2	High	0	glycerol	5582411	0.90938	0.91412	0.01909	0.00845	0.01236	0.0007	0.04017	0.02591	3.855	1.4	0.043
K_phaffii_WT-B-0-G-R3	K. phaffii (WT)	3	High	0	glycerol	7142010	0.914	0.90135	0.01824	0.0079	0.01197	0.00064	0.03855	0.04122	4.183	1.35	0.052
K_phaffii_WT-B-24-M-R1	K. phaffii (WT)	1	High	24	methanol	7159246	0.9108	0.9019	0.01832	0.00886	0.01115	0.00029	0.02891	0.05058	9.243	1.626	0.054
K_phaffii_WT-B-24-M-R2	K. phaffii (WT)	2	High	24	methanol	6948997	0.88042	0.88225	0.02065	0.00925	0.01319	0.00027	0.03187	0.06496	9.725	1.435	0.083
K_phaffii_WT-B-24-M-R3	K. phaffii (WT)	3	High	24	methanol	9004396	0.92298	0.88347	0.01942	0.00895	0.0123	0.00031	0.02899	0.06782	8.543	1.489	0.076
K_phaffii_WT-B-48-M-R1	K. phaffii (WT)	1	High	48	methanol	7932977	0.93064	0.81703	0.02169	0.01025	0.01356	0.00034	0.02888	0.13206	7.284	1.547	0.078
K_phaffii_WT-B-48-M-R2	K. phaffii (WT)	2	High	48	methanol	541855	0.89932	0.77226	0.02058	0.00934	0.0132	0.00026	0.02608	0.18082	8.722	1.448	0.096
K_phaffii_WT-B-48-M-R3	K. phaffii (WT)	3	High	48	methanol	2954107	0.92017	0.84395	0.0229	0.00935	0.01539	0.00028	0.02776	0.10511	9.001	1.243	0.058
K_phaffii_WT-B-6-D-R1	K. phaffii (WT)	1	High	6	glucose	4429949	0.91153	0.9061	0.0186	0.00768	0.01228	0.00086	0.03872	0.03572	3.118	1.28	0.065
K_phaffii_WT-B-6-D-R2	K. phaffii (WT)	2	High	6	glucose	8606335	0.91501	0.90262	0.01983	0.00799	0.01328	0.00064	0.04072	0.03619	4.215	1.23	0.071
K_phaffii_WT-B-6-D-R3	K. phaffii (WT)	3	High	6	glucose	5834177	0.90031	0.91762	0.01808	0.00743	0.01195	0.00068	0.03768	0.02594	3.982	1.272	0.062
K_phaffii_WT-B-6-G-R1	K. phaffii (WT)	1	High	6	glycerol	13167968	0.91905	0.90232	0.01934	0.00814	0.01287	0.00059	0.03892	0.03883	4.525	1.294	0.067
K_phaffii_WT-B-6-G-R2	K. phaffii (WT)	2	High	6	glycerol	2130237	0.89688	0.90069	0.01874	0.00776	0.01251	0.00062	0.03874	0.04121	4.295	1.27	0.053
K_phaffii_WT-B-6-G-R3	K. phaffii (WT)	3	High	6	glycerol	3605271	0.87975	0.90863	0.02131	0.00891	0.01428	0.00065	0.04175	0.02765	4.142	1.277	0.092
K_phaffii_WT-B-6-M-R1	K. phaffii (WT)	1	High	6	methanol	34229084	0.90492	0.91294	0.01849	0.00811	0.0119	0.0005	0.03906	0.02901	5.393	1.394	0.055
K_phaffii_WT-B-6-M-R2	K. phaffii (WT)	2	High	6	methanol	4003059	0.91321	0.91457	0.01736	0.00728	0.01152	0.00043	0.03706	0.03058	6.273	1.293	0.064
K_phaffii_WT-B-6-M-R3	K. phaffii (WT)	3	High	6	methanol	8360288	0.92772	0.91712	0.0163	0.00745	0.01015	0.00043	0.03455	0.03159	6.367	1.503	0.052
K_phaffii_WT-B-48-M-R2-5224	K. phaffii (WT)		High	48	methanol	4156582	0.96021	0.82906	0.02449	0.01015	0.01638	0.00034	0.03161	0.1145	7.275	1.268	0.1
K_phaffii_WT-B-6-G-R2-5429	K. phaffii (WT)		High	6	glycerol	3333469	0.97702	0.90129	0.01827	0.00777	0.01204	0.00108	0.03789	0.04146	2.484	1.32	0.049
K_phaffii_WT-A-48-G-R3-5431	K. phaffii (WT)		Low	48	glycerol	2586162	0.97942	0.90557	0.0208	0.00881	0.01361	0.00031	0.029	0.04431	8.577	1.325	0.066
K_phaffii_WT-A-24-M-R2-5432	K. phaffii (WT)		Low	24	methanol	3121775	0.96926	0.88298	0.0199	0.00967	0.01242	0.0006	0.03014	0.06638	4.385	1.593	0.067
K_phaffii_WT-B-48-M-R3-5522	K. phaffii (WT)		High	48	methanol	3287425	0.98002	0.83773	0.02124	0.00923	0.01383	0.00028	0.02687	0.11386	8.816	1.366	0.054
K_phaffii_GS115-A-0-G-R1	K. phaffii (GS115)	1	Low	0	glycerol	9133339	0.88259	0.94038	0.01758	0.00853	0.01045	0.00025	0.03379	0.008	11.439	1.642	0.046
K_phaffii_GS115-A-0-G-R2	K. phaffii (GS115)	2	Low	0	glycerol	9266607	0.8986	0.93006	0.0182	0.00877	0.01087	0.0003	0.03492	0.01653	9.492	1.623	0.048
K_phaffii_GS115-A-0-G-R3	K. phaffii (GS115)	3	Low	0	glycerol	4357809	0.87767	0.93277	0.01854	0.00871	0.01128	0.00026	0.03456	0.01388	10.85	1.554	0.051
K_phaffii_GS115-A-24-D-R1	K. phaffii (GS115)	1	Low	24	glucose	6018106	0.89532	0.91611	0.02423	0.01214	0.01353	0.00133	0.03784	0.02049	2.093	1.804	0.051
K_phaffii_GS115-A-24-D-R2	K. phaffii (GS115)	2	Low	24	glucose	10430940	0.8905	0.91781	0.02384	0.01233	0.01298	0.00156	0.04108	0.01571	1.786	1.911	0.05
K_phaffii_GS115-A-24-D-R3	K. phaffii (GS115)	3	Low	24	glucose	4494030	0.90561	0.91128	0.02269	0.011	0.01306	0.0017	0.03787	0.02647	1.629	1.694	0.05
K_phaffii_GS115-A-24-G-R1	K. phaffii (GS115)	1	Low	24	glycerol	6862750	0.89669	0.92766	0.02164	0.01002	0.01302	0.00099	0.0402	0.00951	2.847	1.547	0.048
K_phaffii_GS115-A-24-G-R2	K. phaffii (GS115)	2	Low	24	glycerol	6799532	0.90114	0.92143	0.02105	0.00969	0.01286	0.00133	0.03973	0.01646	2.106	1.515	0.048
K_phaffii_GS115-A-24-G-R3	K. phaffii (GS115)	3	Low	24	glycerol	15220715	0.8868	0.93152	0.02	0.00918	0.01226	0.00154	0.0381	0.00883	1.829	1.505	0.048
K_phaffii_GS115-A-24-M-R1	K. phaffii (GS115)	1	Low	24	methanol	6961690	0.88918	0.91678	0.02021	0.00976	0.01317	0.0006	0.03565	0.02676	4.623	1.491	0.066
K_phaffii_GS115-A-24-M-R2	K. phaffii (GS115)	2	Low	24	methanol	3249195	0.87346	0.83537	0.02026	0.00968	0.01317	0.00043	0.0371	0.10685	5.921	1.479	0.056
K_phaffii_GS115-A-24-M-R3	K. phaffii (GS115)	3	Low	24	methanol	9834252	0.90264	0.92368	0.02063	0.01012	0.01319	0.00038	0.03108	0.02423	7.342	1.544	0.072
K_phaffii_GS115-A-48-D-R1	K. phaffii (GS115)	1	Low	48	glucose	9109362	0.89083	0.92293	0.02333	0.0122	0.01256	0.00207	0.04001	0.01166	1.357	1.954	0.069
K_phaffii_GS115-A-48-D-R2	K. phaffii (GS115)	2	Low	48	glucose	6328557	0.90024	0.92142	0.02426	0.01195	0.01384	0.00221	0.04059	0.01151	1.268	1.737	0.078
K_phaffii_GS115-A-48-D-R3	K. phaffii (GS115)	3	Low	48	glucose	7473414	0.89095	0.93128	0.02273	0.01156	0.01431	0.00046	0.03259	0.01295	6.203	1.624	0.074
K_phaffii_GS115-A-48-G-R1	K. phaffii (GS115)	1	Low	48	glycerol	5619544	0.91078	0.92392	0.02697	0.01348	0.0188	0.00029	0.03231	0.01651	9.575	1.442	0.051
K_phaffii_GS115-A-48-G-R2	K. phaffii (GS115)	2	Low	48	glycerol	8329122	0.89809	0.92038	0.0281	0.01405	0.0204	0.00037	0.03354	0.0176	7.671	1.385	0.054
K_phaffii_GS115-A-48-G-R3	K. phaffii (GS115)	3	Low	48	glycerol	8171090	0.90031	0.91796	0.02778	0.01432	0.02001	0.00032	0.03283	0.02111	8.76	1.439	0.051
K_phaffii_GS115-A-48-M-R1	K. phaffii (GS115)	1	Low	48	methanol	3782824	0.86862	0.8644	0.02707	0.01192	0.0213	0.00053	0.03156	0.07644	4.988	1.126	0.077
K_phaffii_GS115-A-48-M-R2	K. phaffii (GS115)	2	Low	48	methanol	4925787	0.89763	0.84823	0.02622	0.0113	0.02169	0.0004	0.03094	0.09421	6.407	1.047	0.076
K_phaffii_GS115-A-48-M-R3	K. phaffii (GS115)	3	Low	48	methanol	4964944	0.90083	0.85837	0.0268	0.0125	0.02042	0.00041	0.03318	0.08124	6.438	1.231	0.071
K_phaffii_GS115-A-6-D-R1	K. phaffii (GS115)	1	Low	6	glucose	24841756	0.88441	0.92931	0.0184	0.00896	0.01073	0.00113	0.03317	0.01799	2.483	1.679	0.048
K_phaffii_GS115-A-6-D-R2	K. phaffii (GS115)	2	Low	6	glucose	10502683	0.87993	0.93277	0.0187	0.00922	0.01088	0.00096	0.03269	0.01488	2.936	1.703	0.048
K_phaffii_GS115-A-6-D-R3	K. phaffii (GS115)	3	Low	6	glucose	10020404	0.89564	0.917	0.01782	0.00904	0.01008	0.00102	0.03237	0.03179	2.711	1.804	0.033
K_phaffii_GS115-A-6-G-R1	K. phaffii (GS115)	1	Low	6	glycerol	5775524	0.85911	0.92273	0.01988	0.00929	0.01219	0.00067	0.03648	0.02024	4.173	1.533	0.045
K_phaffii_GS115-A-6-G-R2	K. phaffii (GS115)	2	Low	6	glycerol	11713241	0.89243	0.92886	0.01984	0.00963	0.01181	0.00073	0.0377	0.01286	3.836	1.641	0.039
K_phaffii_GS115-A-6-G-R3	K. phaffii (GS115)	3	Low	6	glycerol	5288200	0.89379	0.9264	0.01985	0.00918	0.01228	0.00068	0.03733	0.01575	4.135	1.503	0.042
K_phaffii_GS115-A-6-M-R1	K. phaffii (GS115)	1	Low	6	methanol	6954946	0.90074	0.92639	0.01825	0.00799	0.01188	0.00062	0.0345	0.02024	4.51	1.353	0.036
K_phaffii_GS115-A-6-M-R2	K. phaffii (GS115)	2	Low	6	methanol	4060254	0.88075	0.92593	0.01742	0.00781	0.01107	0.00061	0.03285	0.02319	4.55	1.42	0.034
K_phaffii_GS115-A-6-M-R3	K. phaffii (GS115)	3	Low	6	methanol	3648637	0.86646	0.90642	0.01792	0.00805	0.01134	0.00067	0.03407	0.04092	4.084	1.427	0.038
K_phaffii_GS115-B-0-G-R1	K. phaffii (GS115)	1	High	0	glycerol	15903666	0.88718	0.92832	0.01939	0.00905	0.01177	0.00086	0.03868	0.01276	3.282	1.547	0.044
K_phaffii_GS115-B-0-G-R2	K. phaffii (GS115)	2	High	0	glycerol	11393971	0.88963	0.92708	0.01911	0.00925	0.01131	0.00062	0.03841	0.01477	4.518	1.646	0.044
K_phaffii_GS115-B-0-G-R3	K. phaffii (GS115)	3	High	0	glycerol	17451523	0.88201	0.93389	0.01856	0.00884	0.01117	0.00056	0.03813	0.00887	5.008	1.592	0.037
K_phaffii_GS115-B-24-M-R1	K. phaffii (GS115)	1	High	24	methanol	6702158	0.88317	0.92412	0.02198	0.00955	0.01559	0.00046	0.03653	0.01691	6.143	1.233	0.069
K_phaffii_GS115-B-24-M-R2	K. phaffii (GS115)	2	High	24	methanol	11483748	0.87259	0.91981	0.02107	0.00898	0.01535	0.0006	0.03617	0.02234	4.616	1.176	0.065
K_phaffii_GS115-B-24-M-R3	K. phaffii (GS115)	3	High	24	methanol	4231175	0.90007	0.91933	0.02055	0.00961	0.0139	0.00058	0.03424	0.02529	4.774	1.39	0.063
K_phaffii_GS115-B-48-M-R1	K. phaffii (GS115)	1	High	48	methanol	6087174	0.9035	0.86456	0.02563	0.01153	0.0202	0.00028	0.03021	0.07932	9.571	1.148	0.069
K_phaffii_GS115-B-48-M-R2	K. phaffii (GS115)	2	High	48	methanol	6155432	0.88781	0.86089	0.02621	0.01168	0.02129	0.00026	0.02939	0.08325	10.235	1.104	0.07
K_phaffii_GS115-B-48-M-R3	K. phaffii (GS115)	3	High	48	methanol	3402265	0.88734	0.85596	0.02546	0.01143	0.0203	0.00026	0.02884	0.08948	10.075	1.133	0.073
K_phaffii_GS115-B-6-D-R1	K. phaffii (GS115)	1	High	6	glucose	9102215	0.8901	0.92774	0.02026	0.00971	0.012	0.00179	0.03607	0.01413	1.57	1.628	0.05
K_phaffii_GS115-B-6-D-R2	K. phaffii (GS115)	2	High	6	glucose	15264312	0.89546	0.92629	0.02008	0.00992	0.0116	0.00191	0.03644	0.01527	1.468	1.721	0.041
K_phaffii_GS115-B-6-D-R3	K. phaffii (GS115)	3	High	6	glucose	25281532	0.88234	0.92682	0.01939	0.00987	0.01093	0.00142	0.03414	0.01822	1.973	1.816	0.042
K_phaffii_GS115-B-6-G-R1	K. phaffii (GS115)	1	High	6	glycerol	13018685	0.8957	0.93157	0.0198	0.00904	0.01221	0.00133	0.0371	0.0102	2.113	1.489	0.041
K_phaffii_GS115-B-6-G-R2	K. phaffii (GS115)	2	High	6	glycerol	6684693	0.87146	0.92761	0.0207	0.00946	0.01285	0.00129	0.03885	0.01154	2.177	1.48	0.048
K_phaffii_GS115-B-6-G-R3	K. phaffii (GS115)	3	High	6	glycerol	7166531	0.85539	0.92462	0.02168	0.01001	0.01335	0.00124	0.04074	0.01172	2.254	1.507	0.049
K_phaffii_GS115-B-6-M-R1	K. phaffii (GS115)	1	High	6	methanol	16387541	0.8835	0.93172	0.01696	0.00757	0.01086	0.00124	0.03372	0.01637	2.264	1.401	0.042
K_phaffii_GS115-B-6-M-R2	K. phaffii (GS115)	2	High	6	methanol	9880931	0.89198	0.93963	0.01731	0.00749	0.0113	0.00119	0.03248	0.00939	2.384	1.334	0.039
K_phaffii_GS115-B-6-M-R3	K. phaffii (GS115)	3	High	6	methanol	6009830	0.90423	0.94021	0.01672	0.00708	0.01098	0.00119	0.03243	0.00945	2.376	1.298	0.038
