# Supplementary material for: Comparative genomics and transcriptomics of Pichia pastoris
Source: BMC Genomics. 2016 Aug 5;17:550. doi: 10.1186/s12864-016-2876-y (PMC4974788; doi:10.1186/s12864-016-2876-y)
Supplement: Additional file 4: Table S3. — BLAST-based linkage of reported genome annotations to existing annotations available for K. phaffii strains. (XLSX 3291 kb) [file 12864_2016_2876_MOESM4_ESM.xlsx]

## Sheet: link to GS115_644223
Table S3: BLAST-based linkage of reported genome annotations to existing annotations available for K. phaffii strains.
SeqID	FinalSymbol	Query	Hit	PercID	AlnLen	mm	gap	qst	qen	sst	sen	e	bit	MaxHit	HitACC	geneID	dbSource	Description
GQ68_02481	MDN1	GQ68_02481:7000000222473150:1964697-1979549:+:hypothetical	gi|254565449|ref|XP_002489835.1|	100	4950	0	0	1	4950	1	4950	0	10170	Yes	XP_002489835.1	254565449	ref	Huge dynein-related AAA-type ATPase (midasin), forms extended pre-60S particle with the Rix1 complex
BA75_01353	MDN1	BA75_01353T0:7000000219936124:2408956-2424141:+:hypothetical	gi|254565449|ref|XP_002489835.1|	92.08	4950	378	3	1	4936	1	4950	0	9202	Yes	XP_002489835.1	254565449	ref	Huge dynein-related AAA-type ATPase (midasin), forms extended pre-60S particle with the Rix1 complex
GQ67_02767	MDN1	GQ67_02767:7000000222473182:908116-923102:-:hypothetical	gi|254565449|ref|XP_002489835.1|	100	4950	0	0	1	4950	1	4950	0	10170	Yes	XP_002489835.1	254565449	ref	Huge dynein-related AAA-type ATPase (midasin), forms extended pre-60S particle with the Rix1 complex
GQ68_00578	DYN1	GQ68_00578:7000000222473155:979210-992014:+:hypothetical	gi|254569128|ref|XP_002491674.1|	100	4149	0	0	1	4149	1	4149	0	8496	Yes	XP_002491674.1	254569128	ref	Cytoplasmic heavy chain dynein, microtubule motor protein, required for anaphase spindle elongation
BA75_02408	DYN1	BA75_02408T0:7000000219936129:992677-1005507:+:hypothetical	gi|254569128|ref|XP_002491674.1|	88.7	4149	468	1	1	4148	1	4149	0	7583	Yes	XP_002491674.1	254569128	ref	Cytoplasmic heavy chain dynein, microtubule motor protein, required for anaphase spindle elongation
GQ67_00811	DYN1	GQ67_00811:7000000222473169:1404913-1417362:-:hypothetical	gi|254569128|ref|XP_002491674.1|	100	4149	0	0	1	4149	1	4149	0	8496	Yes	XP_002491674.1	254569128	ref	Cytoplasmic heavy chain dynein, microtubule motor protein, required for anaphase spindle elongation
GQ68_03166		GQ68_03166:7000000222473152:325753-334043:-:hypothetical	gi|254571545|ref|XP_002492882.1|	21.84	174	99	5	1279	1420	505	673	0.59	33.1	Yes	XP_002492882.1	254571545	ref	GTPase activating factor for Rsr1p/Bud1p required for both axial and bipolar budding patterns
BA75_00157		BA75_00157T0:7000000219936124:334775-342965:-:hypothetical	gi|254571545|ref|XP_002492882.1|	22.41	174	98	5	1279	1420	505	673	0.064	36.2	Yes	XP_002492882.1	254571545	ref	GTPase activating factor for Rsr1p/Bud1p required for both axial and bipolar budding patterns
GQ67_03181		GQ67_03181:7000000222473176:339046-347251:-:hypothetical	gi|254571545|ref|XP_002492882.1|	21.84	174	99	5	1279	1420	505	673	0.59	33.1	Yes	XP_002492882.1	254571545	ref	GTPase activating factor for Rsr1p/Bud1p required for both axial and bipolar budding patterns
GQ68_00514		GQ68_00514:7000000222473155:858027-862065:+:hypothetical	gi|254569258|ref|XP_002491739.1|	100	978	0	0	1	978	1	978	0	1999	Yes	XP_002491739.1	254569258	ref	Subunit of the RNA polymerase II mediator complex
BA75_02344		BA75_02344T0:7000000219936129:872206-877272:+:hypothetical	gi|254569258|ref|XP_002491739.1|	92.13	978	76	1	1	978	1	977	0	1847	Yes	XP_002491739.1	254569258	ref	Subunit of the RNA polymerase II mediator complex
GQ67_00875		GQ67_00875:7000000222473169:1535586-1538522:-:hypothetical	gi|254569258|ref|XP_002491739.1|	100	978	0	0	1	978	1	978	0	1999	Yes	XP_002491739.1	254569258	ref	Subunit of the RNA polymerase II mediator complex
GQ68_02987		GQ68_02987:7000000222473150:2868447-2870264:-:hypothetical	gi|254564473|ref|XP_002489347.1|	100	605	0	0	1	605	1	605	0	1254	Yes	XP_002489347.1	254564473	ref	hypothetical protein
BA75_01857		BA75_01857T0:7000000219936124:3311543-3314058:-:hypothetical	gi|254564473|ref|XP_002489347.1|	92.89	605	43	0	1	605	1	605	0	1172	Yes	XP_002489347.1	254564473	ref	hypothetical protein
GQ67_02260		GQ67_02260:7000000222473182:17385-19202:+:hypothetical	gi|254564473|ref|XP_002489347.1|	100	605	0	0	1	605	1	605	0	1254	Yes	XP_002489347.1	254564473	ref	hypothetical protein
GQ68_00911	FCP1	GQ68_00911:7000000222473155:1596206-1598668:+:hypothetical	gi|254568460|ref|XP_002491340.1|	100	733	0	0	1	733	1	733	0	1495	Yes	XP_002491340.1	254568460	ref	hypothetical protein
BA75_02744	FCP1	BA75_02744T0:7000000219936129:1608881-1611396:+:hypothetical	gi|254568460|ref|XP_002491340.1|	97.82	734	15	1	1	734	1	733	0	1413	Yes	XP_002491340.1	254568460	ref	hypothetical protein
GQ67_00478	FCP1	GQ67_00478:7000000222473169:797963-800466:-:hypothetical	gi|254568460|ref|XP_002491340.1|	100	733	0	0	1	733	1	733	0	1495	Yes	XP_002491340.1	254568460	ref	hypothetical protein
GQ68_05233		GQ68_05233:7000000222473156:510361-512875:-:hypothetical	gi|254574392|ref|XP_002494305.1|	100	604	0	0	1	604	1	604	0	1246	Yes	XP_002494305.1	254574392	ref	hypothetical protein
BA75_04449		BA75_04449T0:7000000219936130:174945-177092:+:hypothetical	gi|254574392|ref|XP_002494305.1|	88.36	567	65	1	1	566	38	604	0	1009	Yes	XP_002494305.1	254574392	ref	hypothetical protein
GQ67_05251		GQ67_05251:7000000222473172:1644405-1646770:-:hypothetical	gi|254574392|ref|XP_002494305.1|	100	604	0	0	1	604	1	604	0	1246	Yes	XP_002494305.1	254574392	ref	hypothetical protein
GQ68_01241	UBA2	GQ68_01241:7000000222473155:2175909-2178421:+:hypothetical	gi|254567786|ref|XP_002491003.1|	99.71	346	1	0	261	606	168	513	0	660	Yes	XP_002491003.1	254567786	ref	Nuclear protein that acts as a heterodimer with Aos1p to activate Smt3p (SUMO) before its conjugatio
BA75_05143	UBA2	BA75_05143T0:7000000219936130:1343301-1345234:+:hypothetical	gi|254567786|ref|XP_002491003.1|	89.88	346	33	2	244	588	169	513	0	603	Yes	XP_002491003.1	254567786	ref	Nuclear protein that acts as a heterodimer with Aos1p to activate Smt3p (SUMO) before its conjugatio
GQ67_00147	UBA2	GQ67_00147:7000000222473169:218273-220093:-:hypothetical	gi|254567786|ref|XP_002491003.1|	99.71	346	1	0	261	606	168	513	0	660	Yes	XP_002491003.1	254567786	ref	Nuclear protein that acts as a heterodimer with Aos1p to activate Smt3p (SUMO) before its conjugatio
GQ68_00115	YEL1	GQ68_00115:7000000222473155:147665-149941:-:hypothetical	gi|254570056|ref|XP_002492138.1|	100	758	0	0	1	758	1	758	0	1561	Yes	XP_002492138.1	254570056	ref	hypothetical protein
BA75_01943	YEL1	BA75_01943T0:7000000219936129:162257-164768:-:hypothetical	gi|254570056|ref|XP_002492138.1|	88.93	759	83	1	1	759	1	758	0	1350	Yes	XP_002492138.1	254570056	ref	hypothetical protein
GQ67_01275	YEL1	GQ67_01275:7000000222473169:2246685-2248961:+:hypothetical	gi|254570056|ref|XP_002492138.1|	100	758	0	0	1	758	1	758	0	1561	Yes	XP_002492138.1	254570056	ref	hypothetical protein
GQ68_02060	MCM4	GQ68_02060:7000000222473150:1218480-1220990:-:hypothetical	gi|254566281|ref|XP_002490251.1|	100	836	0	0	1	836	1	836	0	1725	Yes	XP_002490251.1	254566281	ref	Essential helicase component of heterohexameric MCM2-7 complexes
BA75_00933	MCM4	BA75_00933T0:7000000219936124:1662320-1664830:-:hypothetical	gi|254566281|ref|XP_002490251.1|	98.56	836	12	0	1	836	1	836	0	1703	Yes	XP_002490251.1	254566281	ref	Essential helicase component of heterohexameric MCM2-7 complexes
GQ67_02045	MCM4	GQ67_02045:7000000222473162:1222214-1224724:-:hypothetical	gi|254566281|ref|XP_002490251.1|	100	836	0	0	1	836	1	836	0	1725	Yes	XP_002490251.1	254566281	ref	Essential helicase component of heterohexameric MCM2-7 complexes
GQ68_00278		GQ68_00278:7000000222473155:421820-424330:-:hypothetical	gi|254569726|ref|XP_002491973.1|	100	656	0	0	1	656	1	656	0	1321	Yes	XP_002491973.1	254569726	ref	hypothetical protein
BA75_02107		BA75_02107T0:7000000219936129:436774-438744:-:hypothetical	gi|254569726|ref|XP_002491973.1|	74.24	656	169	0	1	656	1	656	0	1001	Yes	XP_002491973.1	254569726	ref	hypothetical protein
GQ67_01111		GQ67_01111:7000000222473169:1972274-1974761:+:hypothetical	gi|254569726|ref|XP_002491973.1|	100	656	0	0	1	656	1	656	0	1321	Yes	XP_002491973.1	254569726	ref	hypothetical protein
GQ68_01612		GQ68_01612:7000000222473150:462486-463976:-:hypothetical	gi|254567151|ref|XP_002490686.1|	100	496	0	0	1	496	1	496	0	1026	Yes	XP_002490686.1	254567151	ref	hypothetical protein
BA75_04111		BA75_04111T0:7000000219936123:1363325-1365834:+:hypothetical	gi|254567151|ref|XP_002490686.1|	88.29	504	49	4	1	502	1	496	0	903	Yes	XP_002490686.1	254567151	ref	hypothetical protein
GQ67_01596		GQ67_01596:7000000222473162:466222-467712:-:hypothetical	gi|254567151|ref|XP_002490686.1|	100	496	0	0	1	496	1	496	0	1026	Yes	XP_002490686.1	254567151	ref	hypothetical protein
GQ68_04143	NUP85	GQ68_04143:7000000222473152:2002571-2004874:+:hypothetical	gi|254572343|ref|XP_002493281.1|	100	767	0	0	1	767	1	767	0	1558	Yes	XP_002493281.1	254572343	ref	Subunit of the Nup84p subcomplex of the nuclear pore complex (NPC)
BA75_03463	NUP85	BA75_03463T0:7000000219936123:246517-249025:-:hypothetical	gi|254572343|ref|XP_002493281.1|	93.22	767	52	0	1	767	1	767	0	1420	Yes	XP_002493281.1	254572343	ref	Subunit of the Nup84p subcomplex of the nuclear pore complex (NPC)
GQ67_04170	NUP85	GQ67_04170:7000000222473175:1632012-1634315:+:hypothetical	gi|254572343|ref|XP_002493281.1|	100	767	0	0	1	767	1	767	0	1558	Yes	XP_002493281.1	254572343	ref	Subunit of the Nup84p subcomplex of the nuclear pore complex (NPC)
GQ68_01179	DOP1	GQ68_01179:7000000222473155:2051604-2056631:+:hypothetical	gi|254567918|ref|XP_002491069.1|	96.84	1675	1	2	1	1675	1	1623	0	3226	Yes	XP_002491069.1	254567918	ref	Protein of unknown function, essential for viability
BA75_05081	DOP1	BA75_05081T0:7000000219936130:1217863-1222890:+:hypothetical	gi|254567918|ref|XP_002491069.1|	89.67	1675	121	2	1	1675	1	1623	0	3029	Yes	XP_002491069.1	254567918	ref	Protein of unknown function, essential for viability
GQ67_00209	DOP1	GQ67_00209:7000000222473169:339994-345048:-:hypothetical	gi|254567918|ref|XP_002491069.1|	96.78	1675	2	2	10	1684	1	1623	0	3224	Yes	XP_002491069.1	254567918	ref	Protein of unknown function, essential for viability
GQ68_02629	ZAP1	GQ68_02629:7000000222473150:2232320-2234820:-:hypothetical	gi|254565169|ref|XP_002489695.1|	100	747	0	0	1	747	1	747	0	1550	Yes	XP_002489695.1	254565169	ref	Zinc-regulated transcription factor, binds to zinc-responsive promoter elements
BA75_01496	ZAP1	BA75_01496T0:7000000219936124:2675084-2677541:-:hypothetical	gi|254565169|ref|XP_002489695.1|	92	750	57	3	1	750	1	747	0	1396	Yes	XP_002489695.1	254565169	ref	Zinc-regulated transcription factor, binds to zinc-responsive promoter elements
GQ67_02619	ZAP1	GQ67_02619:7000000222473182:652840-655345:+:hypothetical	gi|254565169|ref|XP_002489695.1|	100	747	0	0	1	747	1	747	0	1550	Yes	XP_002489695.1	254565169	ref	Zinc-regulated transcription factor, binds to zinc-responsive promoter elements
GQ68_03143		GQ68_03143:7000000222473152:283921-285687:-:phosphate:H+	gi|254570481|ref|XP_002492350.1|	100	588	0	0	1	588	1	588	0	1217	Yes	XP_002492350.1	254570481	ref	High-affinity inorganic phosphate (Pi) transporter and low-affinity manganese transporter
BA75_00134		BA75_00134T0:7000000219936124:292854-295359:-:phosphate:H+	gi|254570481|ref|XP_002492350.1|	97.45	589	14	1	1	589	1	588	0	1152	Yes	XP_002492350.1	254570481	ref	High-affinity inorganic phosphate (Pi) transporter and low-affinity manganese transporter
GQ67_03158		GQ67_03158:7000000222473176:297214-298980:-:phosphate:H+	gi|254570481|ref|XP_002492350.1|	100	588	0	0	1	588	1	588	0	1217	Yes	XP_002492350.1	254570481	ref	High-affinity inorganic phosphate (Pi) transporter and low-affinity manganese transporter
GQ68_03210	NGL2	GQ68_03210:7000000222473152:402675-405006:+:hypothetical	gi|254570599|ref|XP_002492409.1|	100	487	0	0	1	487	1	487	0	1018	Yes	XP_002492409.1	254570599	ref	Protein involved in 5.8S rRNA processing
BA75_00200	NGL2	BA75_00200T0:7000000219936124:411579-414084:+:hypothetical	gi|254570599|ref|XP_002492409.1|	93.43	487	32	0	1	487	1	487	0	934	Yes	XP_002492409.1	254570599	ref	Protein involved in 5.8S rRNA processing
GQ67_03241	NGL2	GQ67_03241:7000000222473175:34180-35810:+:hypothetical	gi|254570599|ref|XP_002492409.1|	100	487	0	0	1	487	1	487	0	1018	Yes	XP_002492409.1	254570599	ref	Protein involved in 5.8S rRNA processing
GQ68_02120		GQ68_02120:7000000222473150:1326196-1328700:+:hypothetical	gi|254566163|ref|XP_002490192.1|	100	498	0	0	1	498	1	498	0	1023	Yes	XP_002490192.1	254566163	ref	Putative cytoplasmic protein of unknown function
GQ67_02105		GQ67_02105:7000000222473162:1329957-1332349:+:hypothetical	gi|254566163|ref|XP_002490192.1|	100	498	0	0	1	498	1	498	0	1023	Yes	XP_002490192.1	254566163	ref	Putative cytoplasmic protein of unknown function
GQ68_00382	ABP1	GQ68_00382:7000000222473155:619117-620760:-:hypothetical	gi|254569512|ref|XP_002491866.1|	100	547	0	0	1	547	1	547	0	1080	Yes	XP_002491866.1	254569512	ref	Actin-binding protein of the cortical actin cytoskeleton
BA75_02214	ABP1	BA75_02214T0:7000000219936129:633781-635613:-:hypothetical	gi|254569512|ref|XP_002491866.1|	92.58	337	25	0	1	337	1	337	0	600	Yes	XP_002491866.1	254569512	ref	Actin-binding protein of the cortical actin cytoskeleton
GQ67_01007	ABP1	GQ67_01007:7000000222473169:1775832-1778336:+:hypothetical	gi|254569512|ref|XP_002491866.1|	100	547	0	0	1	547	1	547	0	1080	Yes	XP_002491866.1	254569512	ref	Actin-binding protein of the cortical actin cytoskeleton
BA75_04680		BA75_04680T0:7000000219936130:533970-536474:-:hypothetical	gi|254573944|ref|XP_002494081.1|	62.48	645	146	9	88	682	16	614	0	685	Yes	XP_002494081.1	254573944	ref	hypothetical protein
GQ68_03079		GQ68_03079:7000000222473152:175369-177724:+:hypothetical	gi|254573352|ref|XP_002493785.1|	58.51	511	124	5	279	715	115	611	1e-167	497	Yes	XP_002493785.1	254573352	ref	hypothetical protein
GQ67_03095		GQ67_03095:7000000222473176:188661-191164:+:hypothetical	gi|254573352|ref|XP_002493785.1|	58.51	511	124	5	279	715	115	611	1e-167	497	Yes	XP_002493785.1	254573352	ref	hypothetical protein
GQ68_04018	YPR089W	GQ68_04018:7000000222473152:1795345-1797751:-:hypothetical	gi|254567397|ref|XP_002490809.1|	31.96	97	63	1	42	135	397	493	4e-07	51.2	Yes	XP_002490809.1	254567397	ref	hypothetical protein
BA75_03589	YPR089W	BA75_03589T0:7000000219936123:453845-456348:+:hypothetical	gi|254567397|ref|XP_002490809.1|	31.96	97	63	1	42	135	397	493	8e-07	50.1	Yes	XP_002490809.1	254567397	ref	hypothetical protein
GQ67_04045	YPR089W	GQ67_04045:7000000222473175:1424786-1427226:-:hypothetical	gi|254567397|ref|XP_002490809.1|	31.96	97	63	1	42	135	397	493	4e-07	51.2	Yes	XP_002490809.1	254567397	ref	hypothetical protein
GQ68_03872		GQ68_03872:7000000222473152:1527904-1530388:+:hypothetical	gi|254571839|ref|XP_002493029.1|	100	466	0	0	1	466	1	466	0	955	Yes	XP_002493029.1	254571839	ref	hypothetical protein
BA75_03737		BA75_03737T0:7000000219936123:720489-722100:-:hypothetical	gi|254571839|ref|XP_002493029.1|	97	466	14	0	1	466	1	466	0	894	Yes	XP_002493029.1	254571839	ref	hypothetical protein
GQ67_03898		GQ67_03898:7000000222473175:1157355-1159857:+:hypothetical	gi|254571839|ref|XP_002493029.1|	100	466	0	0	1	466	1	466	0	955	Yes	XP_002493029.1	254571839	ref	hypothetical protein
GQ68_02966	VPS52	GQ68_02966:7000000222473150:2829654-2831411:-:hypothetical	gi|254564513|ref|XP_002489367.1|	100	585	0	0	1	585	1	585	0	1194	Yes	XP_002489367.1	254564513	ref	Golgi-associated retrograde protein
BA75_01837	VPS52	BA75_01837T0:7000000219936124:3272760-3274929:-:hypothetical	gi|254564513|ref|XP_002489367.1|	96.75	585	19	0	1	585	1	585	0	1163	Yes	XP_002489367.1	254564513	ref	Golgi-associated retrograde protein
GQ67_02281	VPS52	GQ67_02281:7000000222473182:56194-58695:+:hypothetical	gi|254564513|ref|XP_002489367.1|	100	585	0	0	1	585	1	585	0	1194	Yes	XP_002489367.1	254564513	ref	Golgi-associated retrograde protein
GQ68_00325	NUP192	GQ68_00325:7000000222473155:505522-510516:-:hypothetical	gi|254569628|ref|XP_002491924.1|	100	1646	0	0	1	1646	1	1646	0	3314	Yes	XP_002491924.1	254569628	ref	Essential structural subunit of the nuclear pore complex (NPC)
BA75_02154	NUP192	BA75_02154T0:7000000219936129:520932-525915:-:hypothetical	gi|254569628|ref|XP_002491924.1|	95.81	1646	69	0	1	1646	1	1646	0	3175	Yes	XP_002491924.1	254569628	ref	Essential structural subunit of the nuclear pore complex (NPC)
GQ67_01064	NUP192	GQ67_01064:7000000222473169:1886110-1891142:+:hypothetical	gi|254569628|ref|XP_002491924.1|	100	1646	0	0	1	1646	1	1646	0	3314	Yes	XP_002491924.1	254569628	ref	Essential structural subunit of the nuclear pore complex (NPC)
GQ68_01767		GQ68_01767:7000000222473150:724848-727181:+:hypothetical	gi|254566857|ref|XP_002490539.1|	100	777	0	0	1	777	1	777	0	1607	Yes	XP_002490539.1	254566857	ref	Putative positive regulator of mannosylphosphate transferase (Mnn6p)
BA75_03953		BA75_03953T0:7000000219936123:1100030-1102363:-:hypothetical	gi|254566857|ref|XP_002490539.1|	87.77	777	95	0	1	777	1	777	0	1414	Yes	XP_002490539.1	254566857	ref	Putative positive regulator of mannosylphosphate transferase (Mnn6p)
GQ67_01752		GQ67_01752:7000000222473162:728491-730991:+:hypothetical	gi|254566857|ref|XP_002490539.1|	100	777	0	0	1	777	1	777	0	1607	Yes	XP_002490539.1	254566857	ref	Putative positive regulator of mannosylphosphate transferase (Mnn6p)
GQ68_00658		GQ68_00658:7000000222473155:1123472-1125773:+:hypothetical	gi|254568966|ref|XP_002491593.1|	100	678	0	0	1	678	1	678	0	1410	Yes	XP_002491593.1	254568966	ref	Protein involved in negative regulation of transcription of iron regulon
BA75_02489		BA75_02489T0:7000000219936129:1136816-1139316:+:hypothetical	gi|254568966|ref|XP_002491593.1|	94.85	679	34	1	1	679	1	678	0	1345	Yes	XP_002491593.1	254568966	ref	Protein involved in negative regulation of transcription of iron regulon
GQ67_00731		GQ67_00731:7000000222473169:1270865-1273081:-:hypothetical	gi|254568966|ref|XP_002491593.1|	100	678	0	0	1	678	1	678	0	1410	Yes	XP_002491593.1	254568966	ref	Protein involved in negative regulation of transcription of iron regulon
GQ68_04727	ALK2	GQ68_04727:7000000222473144:846811-848850:-:HASPIN	gi|254573446|ref|XP_002493832.1|	100	679	0	0	1	679	1	679	0	1395	Yes	XP_002493832.1	254573446	ref	Protein kinase
BA75_04946	ALK2	BA75_04946T0:7000000219936130:986430-988928:+:HASPIN	gi|254573446|ref|XP_002493832.1|	95.87	678	28	0	1	678	1	678	0	1281	Yes	XP_002493832.1	254573446	ref	Protein kinase
GQ67_04755	ALK2	GQ67_04755:7000000222473172:839872-841911:-:HASPIN	gi|254573446|ref|XP_002493832.1|	100	679	0	0	1	679	1	679	0	1395	Yes	XP_002493832.1	254573446	ref	Protein kinase
GQ68_01786	MEP2	GQ68_01786:7000000222473150:749528-751055:+:hypothetical	gi|254566819|ref|XP_002490520.1|	100	494	0	0	1	494	1	494	0	1006	Yes	XP_002490520.1	254566819	ref	Ammonium permease involved in regulation of pseudohyphal growth
BA75_00660	MEP2	BA75_00660T0:7000000219936124:1188429-1189960:+:hypothetical	gi|254566819|ref|XP_002490520.1|	97.57	494	12	0	1	494	1	494	0	986	Yes	XP_002490520.1	254566819	ref	Ammonium permease involved in regulation of pseudohyphal growth
GQ67_01771	MEP2	GQ67_01771:7000000222473162:752295-754788:+:hypothetical	gi|254566819|ref|XP_002490520.1|	100	494	0	0	1	494	1	494	0	1006	Yes	XP_002490520.1	254566819	ref	Ammonium permease involved in regulation of pseudohyphal growth
GQ68_04526	HCA4	GQ68_04526:7000000222473144:508923-511415:+:hypothetical	gi|254573064|ref|XP_002493641.1|	100	766	0	0	29	794	1	766	0	1570	Yes	XP_002493641.1	254573064	ref	Putative nucleolar DEAD box RNA helicase
BA75_03074	HCA4	BA75_03074T0:7000000219936129:2178374-2180763:-:hypothetical	gi|254573064|ref|XP_002493641.1|	96.49	769	24	1	1	769	1	766	0	1399	Yes	XP_002493641.1	254573064	ref	Putative nucleolar DEAD box RNA helicase
GQ67_04554	HCA4	GQ67_04554:7000000222473172:501984-504368:+:hypothetical	gi|254573064|ref|XP_002493641.1|	100	766	0	0	29	794	1	766	0	1570	Yes	XP_002493641.1	254573064	ref	Putative nucleolar DEAD box RNA helicase
GQ68_03732	DHR2	GQ68_03732:7000000222473152:1292748-1295237:+:hypothetical	gi|254571579|ref|XP_002492899.1|	100	829	0	0	1	829	1	829	0	1701	Yes	XP_002492899.1	254571579	ref	Predominantly nucleolar DEAH-box ATP-dependent RNA helicase, required for 18S rRNA synthesis
BA75_03874	DHR2	BA75_03874T0:7000000219936123:953979-956471:-:hypothetical	gi|254571579|ref|XP_002492899.1|	93.13	830	56	1	1	830	1	829	0	1541	Yes	XP_002492899.1	254571579	ref	Predominantly nucleolar DEAH-box ATP-dependent RNA helicase, required for 18S rRNA synthesis
GQ67_03760	DHR2	GQ67_03760:7000000222473175:922196-924685:+:hypothetical	gi|254571579|ref|XP_002492899.1|	100	829	0	0	1	829	1	829	0	1701	Yes	XP_002492899.1	254571579	ref	Predominantly nucleolar DEAH-box ATP-dependent RNA helicase, required for 18S rRNA synthesis
GQ68_03678	SWE1	GQ68_03678:7000000222473152:1187710-1190196:+:WEE/WEE-UNCLASSIFIED	gi|254571479|ref|XP_002492849.1|	100	741	0	0	1	741	1	741	0	1531	Yes	XP_002492849.1	254571479	ref	Protein kinase that regulates the G2/M transition by inhibition of Cdc28p kinase activity
BA75_03927	SWE1	BA75_03927T0:7000000219936123:1059249-1061474:-:WEE/WEE-UNCLASSIFIED	gi|254571479|ref|XP_002492849.1|	97.3	741	20	0	1	741	1	741	0	1363	Yes	XP_002492849.1	254571479	ref	Protein kinase that regulates the G2/M transition by inhibition of Cdc28p kinase activity
GQ67_03706	SWE1	GQ67_03706:7000000222473175:817158-819648:+:WEE/WEE-UNCLASSIFIED	gi|254571479|ref|XP_002492849.1|	100	741	0	0	1	741	1	741	0	1531	Yes	XP_002492849.1	254571479	ref	Protein kinase that regulates the G2/M transition by inhibition of Cdc28p kinase activity
GQ68_02334		GQ68_02334:7000000222473150:1707618-1709318:-:hypothetical	gi|254565749|ref|XP_002489985.1|	100	536	0	0	31	566	1	536	0	1100	Yes	XP_002489985.1	254565749	ref	hypothetical protein
BA75_01207		BA75_01207T0:7000000219936124:2152633-2154538:-:hypothetical	gi|254565749|ref|XP_002489985.1|	92.54	536	40	0	1	536	1	536	0	996	Yes	XP_002489985.1	254565749	ref	hypothetical protein
GQ67_02913		GQ67_02913:7000000222473182:1178234-1180724:+:hypothetical	gi|254565749|ref|XP_002489985.1|	100	536	0	0	31	566	1	536	0	1100	Yes	XP_002489985.1	254565749	ref	hypothetical protein
GQ68_00356	TAF2	GQ68_00356:7000000222473155:557880-562595:-:hypothetical	gi|254569566|ref|XP_002491893.1|	100	1571	0	0	1	1571	1	1571	0	3256	Yes	XP_002491893.1	254569566	ref	TFIID subunit (150 kDa), involved in RNA polymerase II transcription initiation
BA75_02186	TAF2	BA75_02186T0:7000000219936129:572399-577415:-:hypothetical	gi|254569566|ref|XP_002491893.1|	91.11	1574	135	3	1	1572	1	1571	0	2851	Yes	XP_002491893.1	254569566	ref	TFIID subunit (150 kDa), involved in RNA polymerase II transcription initiation
GQ67_01033	TAF2	GQ67_01033:7000000222473169:1834032-1838747:+:hypothetical	gi|254569566|ref|XP_002491893.1|	100	1571	0	0	1	1571	1	1571	0	3256	Yes	XP_002491893.1	254569566	ref	TFIID subunit (150 kDa), involved in RNA polymerase II transcription initiation
GQ68_00982	LEU1	GQ68_00982:7000000222473155:1712447-1714798:+:3-isopropylmalate	gi|254568318|ref|XP_002491269.1|	100	783	0	0	1	783	1	783	0	1615	Yes	XP_002491269.1	254568318	ref	Isopropylmalate isomerase, catalyzes the second step in the leucine biosynthesis pathway
BA75_02816	LEU1	BA75_02816T0:7000000219936129:1725269-1727758:+:3-isopropylmalate	gi|254568318|ref|XP_002491269.1|	99.11	783	7	0	1	783	1	783	0	1608	Yes	XP_002491269.1	254568318	ref	Isopropylmalate isomerase, catalyzes the second step in the leucine biosynthesis pathway
GQ67_00407	LEU1	GQ67_00407:7000000222473169:681827-684178:-:3-isopropylmalate	gi|254568318|ref|XP_002491269.1|	100	783	0	0	1	783	1	783	0	1615	Yes	XP_002491269.1	254568318	ref	Isopropylmalate isomerase, catalyzes the second step in the leucine biosynthesis pathway
GQ68_04622		GQ68_04622:7000000222473144:667943-669751:+:hypothetical	gi|254573250|ref|XP_002493734.1|	100	602	0	0	1	602	1	602	0	1256	Yes	XP_002493734.1	254573250	ref	Phenylpyruvate decarboxylase, catalyzes decarboxylation of phenylpyruvate to phenylacetaldehyde
BA75_02980		BA75_02980T0:7000000219936129:2019734-2022223:-:hypothetical	gi|254573250|ref|XP_002493734.1|	93.52	602	39	0	1	602	1	602	0	1187	Yes	XP_002493734.1	254573250	ref	Phenylpyruvate decarboxylase, catalyzes decarboxylation of phenylpyruvate to phenylacetaldehyde
GQ67_04650		GQ67_04650:7000000222473172:660437-662840:+:hypothetical	gi|254573250|ref|XP_002493734.1|	100	602	0	0	1	602	1	602	0	1256	Yes	XP_002493734.1	254573250	ref	Phenylpyruvate decarboxylase, catalyzes decarboxylation of phenylpyruvate to phenylacetaldehyde
GQ68_03368	OCA5	GQ68_03368:7000000222473152:664520-666544:-:oxidant-induced	gi|254570895|ref|XP_002492557.1|	100	674	0	0	1	674	1	674	0	1380	Yes	XP_002492557.1	254570895	ref	hypothetical protein
BA75_00357	OCA5	BA75_00357T0:7000000219936124:674385-676787:-:hypothetical	gi|254570895|ref|XP_002492557.1|	95.13	677	30	1	1	677	1	674	0	1281	Yes	XP_002492557.1	254570895	ref	hypothetical protein
GQ67_03399	OCA5	GQ67_03399:7000000222473175:295967-298455:-:oxidant-induced	gi|254570895|ref|XP_002492557.1|	100	674	0	0	1	674	1	674	0	1380	Yes	XP_002492557.1	254570895	ref	hypothetical protein
GQ68_02661	GAP1	GQ68_02661:7000000222473150:2291053-2292807:+:hypothetical	gi|254565109|ref|XP_002489665.1|	100	584	0	0	1	584	1	584	0	1180	Yes	XP_002489665.1	254565109	ref	General amino acid permease
BA75_01527	GAP1	BA75_01527T0:7000000219936124:2733106-2735594:+:hypothetical	gi|254565109|ref|XP_002489665.1|	97.6	584	14	0	1	584	1	584	0	1102	Yes	XP_002489665.1	254565109	ref	General amino acid permease
GQ67_02587	GAP1	GQ67_02587:7000000222473182:594857-596611:-:hypothetical	gi|254565109|ref|XP_002489665.1|	100	584	0	0	1	584	1	584	0	1180	Yes	XP_002489665.1	254565109	ref	General amino acid permease
GQ68_00981	CUL3	GQ68_00981:7000000222473155:1710196-1712247:+:hypothetical	gi|254568320|ref|XP_002491270.1|	100	683	0	0	1	683	88	770	0	1392	Yes	XP_002491270.1	254568320	ref	Ubiquitin-protein ligase, member of the cullin family with similarity to Cdc53p and human CUL3
BA75_02815	CUL3	BA75_02815T0:7000000219936129:1722683-1725235:+:hypothetical	gi|254568320|ref|XP_002491270.1|	94.55	770	42	0	1	770	1	770	0	1466	Yes	XP_002491270.1	254568320	ref	Ubiquitin-protein ligase, member of the cullin family with similarity to Cdc53p and human CUL3
GQ67_00408	CUL3	GQ67_00408:7000000222473169:684378-686429:-:hypothetical	gi|254568320|ref|XP_002491270.1|	100	683	0	0	1	683	88	770	0	1392	Yes	XP_002491270.1	254568320	ref	Ubiquitin-protein ligase, member of the cullin family with similarity to Cdc53p and human CUL3
GQ68_04553	YDR333C	GQ68_04553:7000000222473144:558526-560523:-:hypothetical	gi|254573116|ref|XP_002493667.1|	100	665	0	0	1	665	1	665	0	1365	Yes	XP_002493667.1	254573116	ref	Putative protein of unknown function
BA75_03047	YDR333C	BA75_03047T0:7000000219936129:2129213-2131699:+:hypothetical	gi|254573116|ref|XP_002493667.1|	93.68	665	42	0	1	665	1	665	0	1249	Yes	XP_002493667.1	254573116	ref	Putative protein of unknown function
GQ67_04581	YDR333C	GQ67_04581:7000000222473172:551587-553584:-:hypothetical	gi|254573116|ref|XP_002493667.1|	100	665	0	0	1	665	1	665	0	1365	Yes	XP_002493667.1	254573116	ref	Putative protein of unknown function
GQ68_01537	DOA1	GQ68_01537:7000000222473150:325222-327707:-:hypothetical	gi|254567293|ref|XP_002490757.1|	100	710	0	0	37	746	1	710	0	1457	Yes	XP_002490757.1	254567293	ref	WD repeat protein required for ubiquitin-mediated protein degradation
BA75_04185	DOA1	BA75_04185T0:7000000219936123:1503462-1505875:+:hypothetical	gi|254567293|ref|XP_002490757.1|	93.1	710	48	1	1	710	1	709	0	1364	Yes	XP_002490757.1	254567293	ref	WD repeat protein required for ubiquitin-mediated protein degradation
GQ67_01521	DOA1	GQ67_01521:7000000222473162:328960-331443:-:hypothetical	gi|254567293|ref|XP_002490757.1|	100	710	0	0	37	746	1	710	0	1457	Yes	XP_002490757.1	254567293	ref	WD repeat protein required for ubiquitin-mediated protein degradation
GQ68_02021	HMI1	GQ68_02021:7000000222473150:1158033-1160138:-:hypothetical	gi|254566359|ref|XP_002490290.1|	100	701	0	0	1	701	1	701	0	1445	Yes	XP_002490290.1	254566359	ref	Mitochondrial inner membrane localized ATP-dependent DNA helicase
BA75_00893	HMI1	BA75_00893T0:7000000219936124:1601367-1603852:-:hypothetical	gi|254566359|ref|XP_002490290.1|	94.58	701	38	0	1	701	1	701	0	1354	Yes	XP_002490290.1	254566359	ref	Mitochondrial inner membrane localized ATP-dependent DNA helicase
GQ67_02006	HMI1	GQ67_02006:7000000222473162:1161767-1163872:-:hypothetical	gi|254566359|ref|XP_002490290.1|	100	701	0	0	1	701	1	701	0	1445	Yes	XP_002490290.1	254566359	ref	Mitochondrial inner membrane localized ATP-dependent DNA helicase
GQ68_04119	ART5	GQ68_04119:7000000222473152:1958141-1960354:+:hypothetical	gi|254572295|ref|XP_002493257.1|	100	601	0	0	1	601	1	601	0	1222	Yes	XP_002493257.1	254572295	ref	Putative protein of unknown function
BA75_03487	ART5	BA75_03487T0:7000000219936123:290955-293440:-:hypothetical	gi|254572295|ref|XP_002493257.1|	93.34	601	40	0	1	601	1	601	0	1130	Yes	XP_002493257.1	254572295	ref	Putative protein of unknown function
GQ67_04146	ART5	GQ67_04146:7000000222473175:1587607-1589724:+:hypothetical	gi|254572295|ref|XP_002493257.1|	100	601	0	0	1	601	1	601	0	1222	Yes	XP_002493257.1	254572295	ref	Putative protein of unknown function
GQ68_04488	CEX1	GQ68_04488:7000000222473144:447751-450235:+:SCY1	gi|254572990|ref|XP_002493604.1|	100	742	0	0	1	742	1	742	0	1524	Yes	XP_002493604.1	254572990	ref	Cytoplasmic component of the nuclear aminoacylation-dependent tRNA export pathway
BA75_03111	CEX1	BA75_03111T0:7000000219936129:2239643-2242030:-:SCY1	gi|254572990|ref|XP_002493604.1|	95.69	742	32	0	1	742	1	742	0	1373	Yes	XP_002493604.1	254572990	ref	Cytoplasmic component of the nuclear aminoacylation-dependent tRNA export pathway
GQ67_04516	CEX1	GQ67_04516:7000000222473172:440858-443222:+:SCY1	gi|254572990|ref|XP_002493604.1|	100	742	0	0	1	742	1	742	0	1524	Yes	XP_002493604.1	254572990	ref	Cytoplasmic component of the nuclear aminoacylation-dependent tRNA export pathway
GQ68_04669	CYR1	GQ68_04669:7000000222473144:758480-763405:-:hypothetical	gi|254573340|ref|XP_002493779.1|	100	1641	0	0	1	1641	1	1641	0	3382	Yes	XP_002493779.1	254573340	ref	Adenylate cyclase, required for cAMP production and cAMP-dependent protein kinase signaling
BA75_02932	CYR1	BA75_02932T0:7000000219936129:1926041-1931052:+:hypothetical	gi|254573340|ref|XP_002493779.1|	96.34	1641	58	1	1	1641	1	1639	0	3216	Yes	XP_002493779.1	254573340	ref	Adenylate cyclase, required for cAMP production and cAMP-dependent protein kinase signaling
GQ67_04697	CYR1	GQ67_04697:7000000222473172:751541-756466:-:hypothetical	gi|254573340|ref|XP_002493779.1|	100	1641	0	0	1	1641	1	1641	0	3382	Yes	XP_002493779.1	254573340	ref	Adenylate cyclase, required for cAMP production and cAMP-dependent protein kinase signaling
GQ68_04948	YJL132W	GQ68_04948:7000000222473156:62174-64657:-:hypothetical	gi|254573850|ref|XP_002494034.1|	100	747	0	0	81	827	1	747	0	1536	Yes	XP_002494034.1	254573850	ref	Putative protein of unknown function
BA75_04730	YJL132W	BA75_04730T0:7000000219936130:624283-626659:+:hypothetical	gi|254573850|ref|XP_002494034.1|	89.56	747	78	0	1	747	1	747	0	1409	Yes	XP_002494034.1	254573850	ref	Putative protein of unknown function
GQ67_04967	YJL132W	GQ67_04967:7000000222473172:1196033-1198516:-:hypothetical	gi|254573850|ref|XP_002494034.1|	100	747	0	0	81	827	1	747	0	1536	Yes	XP_002494034.1	254573850	ref	Putative protein of unknown function
GQ68_00602		GQ68_00602:7000000222473155:1024452-1026935:+:hypothetical	gi|254569082|ref|XP_002491651.1|	100	827	0	0	1	827	1	827	0	1674	Yes	XP_002491651.1	254569082	ref	Protein of unknown function with similarity to Ykl050cp and Uso1p
BA75_02432		BA75_02432T0:7000000219936129:1037908-1040391:+:hypothetical	gi|254569082|ref|XP_002491651.1|	96.49	827	29	0	1	827	1	827	0	1499	Yes	XP_002491651.1	254569082	ref	Protein of unknown function with similarity to Ykl050cp and Uso1p
GQ67_00787		GQ67_00787:7000000222473169:1369691-1372174:-:hypothetical	gi|254569082|ref|XP_002491651.1|	100	827	0	0	1	827	1	827	0	1674	Yes	XP_002491651.1	254569082	ref	Protein of unknown function with similarity to Ykl050cp and Uso1p
GQ68_00916	SMY2	GQ68_00916:7000000222473155:1602792-1605062:-:hypothetical	gi|254568450|ref|XP_002491335.1|	100	756	0	0	1	756	1	756	0	1524	Yes	XP_002491335.1	254568450	ref	hypothetical protein
BA75_02749	SMY2	BA75_02749T0:7000000219936129:1615418-1617968:-:hypothetical	gi|254568450|ref|XP_002491335.1|	90.61	756	67	3	12	763	1	756	0	1321	Yes	XP_002491335.1	254568450	ref	hypothetical protein
GQ67_00473	SMY2	GQ67_00473:7000000222473169:791563-793833:+:hypothetical	gi|254568450|ref|XP_002491335.1|	100	756	0	0	1	756	1	756	0	1524	Yes	XP_002491335.1	254568450	ref	hypothetical protein
GQ68_02583	TAF6	GQ68_02583:7000000222473150:2154775-2157255:+:hypothetical	gi|254565253|ref|XP_002489737.1|	100	485	0	0	1	485	1	485	0	989	Yes	XP_002489737.1	254565253	ref	Subunit (60 kDa) of TFIID and SAGA complexes
BA75_01449	TAF6	BA75_01449T0:7000000219936124:2597735-2599902:+:hypothetical	gi|254565253|ref|XP_002489737.1|	98.76	485	6	0	1	485	1	485	0	978	Yes	XP_002489737.1	254565253	ref	Subunit (60 kDa) of TFIID and SAGA complexes
GQ67_02665	TAF6	GQ67_02665:7000000222473182:731098-732555:-:hypothetical	gi|254565253|ref|XP_002489737.1|	100	485	0	0	1	485	1	485	0	989	Yes	XP_002489737.1	254565253	ref	Subunit (60 kDa) of TFIID and SAGA complexes
GQ68_03835	BET2	GQ68_03835:7000000222473152:1463722-1464609:+:hypothetical	gi|254571767|ref|XP_002492993.1|	99.3	287	2	0	9	295	47	333	0	590	Yes	XP_002492993.1	254571767	ref	Beta subunit of Type II geranylgeranyltransferase
BA75_03774	BET2	BA75_03774T0:7000000219936123:786459-787349:-:hypothetical	gi|254571767|ref|XP_002492993.1|	95.47	287	13	0	10	296	47	333	0	550	Yes	XP_002492993.1	254571767	ref	Beta subunit of Type II geranylgeranyltransferase
GQ67_03861	BET2	GQ67_03861:7000000222473175:1093009-1095545:+:hypothetical	gi|254571767|ref|XP_002492993.1|	100	326	0	0	1	326	8	333	0	677	Yes	XP_002492993.1	254571767	ref	Beta subunit of Type II geranylgeranyltransferase
GQ68_01932	CKA2-like	GQ68_01932:7000000222473150:1009245-1011719:+:hypothetical	gi|254566529|ref|XP_002490375.1|	100	272	0	0	1	272	1	272	0	552	Yes	XP_002490375.1	254566529	ref	hypothetical protein
GQ68_01933	CKA2-like	GQ68_01933:7000000222473150:1010785-1011758:-:hypothetical	gi|254566527|ref|XP_002490374.1|	100	300	0	0	1	300	1	300	0	610	Yes	XP_002490374.1	254566527	ref	hypothetical protein
BA75_00805	CKA2-like	BA75_00805T0:7000000219936124:1449152-1450608:+:hypothetical	gi|254566529|ref|XP_002490375.1|	84.5	271	42	0	1	271	1	271	1e-165	462	Yes	XP_002490375.1	254566529	ref	hypothetical protein
BA75_00806	CKA2-like	BA75_00806T0:7000000219936124:1450005-1451016:-:hypothetical	gi|254566527|ref|XP_002490374.1|	97.67	300	7	0	1	300	1	300	0	566	Yes	XP_002490374.1	254566527	ref	hypothetical protein
GQ67_01917	CKA2-like	GQ67_01917:7000000222473162:1012968-1015116:+:hypothetical	gi|254566529|ref|XP_002490375.1|	100	272	0	0	1	272	1	272	0	552	Yes	XP_002490375.1	254566529	ref	hypothetical protein
GQ67_01918	CKA2-like	GQ67_01918:7000000222473162:1014586-1015488:-:hypothetical	gi|254566527|ref|XP_002490374.1|	100	300	0	0	1	300	1	300	0	610	Yes	XP_002490374.1	254566527	ref	hypothetical protein
GQ68_05046	ECM13	GQ68_05046:7000000222473156:222817-225290:-:hypothetical	gi|254574032|ref|XP_002494125.1|	100	249	0	0	1	249	1	249	0	501	Yes	XP_002494125.1	254574032	ref	hypothetical protein
BA75_04632	ECM13	BA75_04632T0:7000000219936130:464159-464908:+:hypothetical	gi|254574032|ref|XP_002494125.1|	89.16	249	27	0	1	249	1	249	2e-116	335	Yes	XP_002494125.1	254574032	ref	hypothetical protein
BA75_04633	ECM13	BA75_04633T0:7000000219936130:464902-465201:+:hypothetical	gi|254567828|ref|XP_002491024.1|	30.95	42	27	1	4	43	296	337	4.2	24.3	Yes	XP_002491024.1	254567828	ref	Nuclear import receptor, mediates the nuclear localization of proteins involved in mRNA-nucleus expo
GQ67_05065	ECM13	GQ67_05065:7000000222473172:1356655-1359049:-:hypothetical	gi|254574032|ref|XP_002494125.1|	100	249	0	0	1	249	1	249	0	501	Yes	XP_002494125.1	254574032	ref	hypothetical protein
GQ68_02004	SUV3	GQ68_02004:7000000222473150:1131984-1134407:-:hypothetical	gi|254566389|ref|XP_002490305.1|	100	807	0	0	1	807	1	807	0	1667	Yes	XP_002490305.1	254566389	ref	ATP-dependent RNA helicase, component of the mitochondrial degradosome along with the RNase Dss1p
BA75_00876	SUV3	BA75_00876T0:7000000219936124:1576169-1578642:-:hypothetical	gi|254566389|ref|XP_002490305.1|	90.59	808	75	1	1	808	1	807	0	1503	Yes	XP_002490305.1	254566389	ref	ATP-dependent RNA helicase, component of the mitochondrial degradosome along with the RNase Dss1p
GQ67_01989	SUV3	GQ67_01989:7000000222473162:1135718-1138141:-:hypothetical	gi|254566389|ref|XP_002490305.1|	100	807	0	0	1	807	1	807	0	1667	Yes	XP_002490305.1	254566389	ref	ATP-dependent RNA helicase, component of the mitochondrial degradosome along with the RNase Dss1p
GQ68_03338	IRC3	GQ68_03338:7000000222473152:614971-617395:+:hypothetical	gi|254570837|ref|XP_002492528.1|	100	682	0	0	1	682	1	682	0	1407	Yes	XP_002492528.1	254570837	ref	Putative protein of unknown function
BA75_00329	IRC3	BA75_00329T0:7000000219936124:624610-627081:+:hypothetical	gi|254570837|ref|XP_002492528.1|	94.57	682	36	1	1	681	1	682	0	1311	Yes	XP_002492528.1	254570837	ref	Putative protein of unknown function
GQ67_03369	IRC3	GQ67_03369:7000000222473175:246472-248672:+:hypothetical	gi|254570837|ref|XP_002492528.1|	100	682	0	0	1	682	1	682	0	1407	Yes	XP_002492528.1	254570837	ref	Putative protein of unknown function
GQ68_04782		GQ68_04782:7000000222473144:927336-929294:-:hypothetical	gi|254573548|ref|XP_002493883.1|	100	652	0	0	1	652	1	652	0	1342	Yes	XP_002493883.1	254573548	ref	hypothetical protein
BA75_04893		BA75_04893T0:7000000219936130:905673-908144:+:hypothetical	gi|254573548|ref|XP_002493883.1|	91.86	651	53	0	1	651	1	651	0	1110	Yes	XP_002493883.1	254573548	ref	hypothetical protein
GQ67_04810		GQ67_04810:7000000222473172:920397-922355:-:hypothetical	gi|254573548|ref|XP_002493883.1|	100	652	0	0	1	652	1	652	0	1342	Yes	XP_002493883.1	254573548	ref	hypothetical protein
GQ68_00947	YTA7	GQ68_00947:7000000222473155:1656607-1661600:+:hypothetical	gi|254568384|ref|XP_002491302.1|	100	1290	0	0	1	1290	1	1290	0	2651	Yes	XP_002491302.1	254568384	ref	Protein that localizes to chromatin and has a role in regulation of histone gene expression
BA75_02780	YTA7	BA75_02780T0:7000000219936129:1669290-1673377:+:hypothetical	gi|254568384|ref|XP_002491302.1|	91.72	1292	105	2	1	1292	1	1290	0	2360	Yes	XP_002491302.1	254568384	ref	Protein that localizes to chromatin and has a role in regulation of histone gene expression
GQ67_00442	YTA7	GQ67_00442:7000000222473169:735989-739861:-:hypothetical	gi|254568384|ref|XP_002491302.1|	100	1290	0	0	1	1290	1	1290	0	2651	Yes	XP_002491302.1	254568384	ref	Protein that localizes to chromatin and has a role in regulation of histone gene expression
GQ68_01116	SOV1	GQ68_01116:7000000222473155:1935620-1938080:-:hypothetical	gi|254568050|ref|XP_002491135.1|	100	792	0	0	16	807	1	792	0	1631	Yes	XP_002491135.1	254568050	ref	hypothetical protein
BA75_05018	SOV1	BA75_05018T0:7000000219936130:1101816-1104287:-:hypothetical	gi|254568050|ref|XP_002491135.1|	86.87	792	103	1	1	791	1	792	0	1422	Yes	XP_002491135.1	254568050	ref	hypothetical protein
GQ67_00273	SOV1	GQ67_00273:7000000222473169:458545-461005:+:hypothetical	gi|254568050|ref|XP_002491135.1|	100	792	0	0	16	807	1	792	0	1631	Yes	XP_002491135.1	254568050	ref	hypothetical protein
GQ68_03608	ECM38	GQ68_03608:7000000222473152:1074401-1076757:+:gamma-glutamyltransferase	gi|254571357|ref|XP_002492788.1|	100	621	0	0	1	621	1	621	0	1287	Yes	XP_002492788.1	254571357	ref	Gamma-glutamyltranspeptidase
BA75_00597	ECM38	BA75_00597T0:7000000219936124:1090797-1093267:+:gamma-glutamyltransferase	gi|254571357|ref|XP_002492788.1|	95.33	621	29	0	1	621	1	621	0	1211	Yes	XP_002492788.1	254571357	ref	Gamma-glutamyltranspeptidase
GQ67_03636	ECM38	GQ67_03636:7000000222473175:703857-706197:+:gamma-glutamyltransferase	gi|254571357|ref|XP_002492788.1|	100	621	0	0	1	621	1	621	0	1287	Yes	XP_002492788.1	254571357	ref	Gamma-glutamyltranspeptidase
GQ68_02840	TPN1	GQ68_02840:7000000222473150:2598618-2600225:+:hypothetical	gi|254564767|ref|XP_002489494.1|	94.95	535	0	1	1	535	1	508	0	1013	Yes	XP_002489494.1	254564767	ref	Plasma membrane pyridoxine (vitamin B6) transporter
BA75_01708	TPN1	BA75_01708T0:7000000219936124:3040499-3042968:+:hypothetical	gi|254564767|ref|XP_002489494.1|	91.78	535	17	1	1	535	1	508	0	988	Yes	XP_002489494.1	254564767	ref	Plasma membrane pyridoxine (vitamin B6) transporter
GQ67_02407	TPN1	GQ67_02407:7000000222473182:287426-289033:-:hypothetical	gi|254564767|ref|XP_002489494.1|	94.95	535	0	1	1	535	1	508	0	1013	Yes	XP_002489494.1	254564767	ref	Plasma membrane pyridoxine (vitamin B6) transporter
GQ68_04065		GQ68_04065:7000000222473152:1872287-1873624:-:AGC/PKA	gi|254572189|ref|XP_002493204.1|	100	445	0	0	1	445	1	445	0	932	Yes	XP_002493204.1	254572189	ref	cAMP-dependent protein kinase catalytic subunit
BA75_03542		BA75_03542T0:7000000219936123:377286-379752:+:AGC/PKA	gi|254572189|ref|XP_002493204.1|	98.43	445	7	0	1	445	1	445	0	921	Yes	XP_002493204.1	254572189	ref	cAMP-dependent protein kinase catalytic subunit
GQ67_04092		GQ67_04092:7000000222473175:1501728-1503065:-:AGC/PKA	gi|254572189|ref|XP_002493204.1|	100	445	0	0	1	445	1	445	0	932	Yes	XP_002493204.1	254572189	ref	cAMP-dependent protein kinase catalytic subunit
GQ68_03857	UTP13	GQ68_03857:7000000222473152:1505722-1508171:+:hypothetical	gi|254571813|ref|XP_002493016.1|	100	793	0	0	1	793	1	793	0	1630	Yes	XP_002493016.1	254571813	ref	Nucleolar protein, component of the small subunit (SSU) processome
BA75_03752	UTP13	BA75_03752T0:7000000219936123:742873-745331:-:hypothetical	gi|254571813|ref|XP_002493016.1|	97.98	793	16	0	1	793	1	793	0	1604	Yes	XP_002493016.1	254571813	ref	Nucleolar protein, component of the small subunit (SSU) processome
GQ67_03883	UTP13	GQ67_03883:7000000222473175:1135163-1137628:+:hypothetical	gi|254571813|ref|XP_002493016.1|	100	793	0	0	1	793	1	793	0	1630	Yes	XP_002493016.1	254571813	ref	Nucleolar protein, component of the small subunit (SSU) processome
GQ68_02166		GQ68_02166:7000000222473150:1403884-1406296:+:hypothetical	gi|254566077|ref|XP_002490149.1|	100	683	0	0	1	683	1	683	0	1407	Yes	XP_002490149.1	254566077	ref	Alpha-1,2-mannosyltransferase
BA75_01037		BA75_01037T0:7000000219936124:1847679-1849964:+:hypothetical	gi|254566077|ref|XP_002490149.1|	91.07	683	61	0	1	683	1	683	0	1243	Yes	XP_002490149.1	254566077	ref	Alpha-1,2-mannosyltransferase
GQ67_02151		GQ67_02151:7000000222473162:1407625-1410090:+:hypothetical	gi|254566077|ref|XP_002490149.1|	100	683	0	0	1	683	1	683	0	1407	Yes	XP_002490149.1	254566077	ref	Alpha-1,2-mannosyltransferase
GQ68_00832	MBP1	GQ68_00832:7000000222473155:1460471-1462905:-:hypothetical	gi|254568620|ref|XP_002491420.1|	100	782	0	0	1	782	1	782	0	1617	Yes	XP_002491420.1	254568620	ref	Transcription factor involved in regulation of cell cycle progression from G1 to S phase
BA75_02664	MBP1	BA75_02664T0:7000000219936129:1473991-1476426:-:hypothetical	gi|254568620|ref|XP_002491420.1|	97.83	782	17	0	1	782	1	782	0	1542	Yes	XP_002491420.1	254568620	ref	Transcription factor involved in regulation of cell cycle progression from G1 to S phase
GQ67_00556	MBP1	GQ67_00556:7000000222473169:933705-936169:+:hypothetical	gi|254568620|ref|XP_002491420.1|	100	782	0	0	1	782	1	782	0	1617	Yes	XP_002491420.1	254568620	ref	Transcription factor involved in regulation of cell cycle progression from G1 to S phase
GQ68_02722	SLS1	GQ68_02722:7000000222473150:2404832-2407288:-:hypothetical	gi|254564993|ref|XP_002489607.1|	100	785	0	0	1	785	1	785	0	1608	Yes	XP_002489607.1	254564993	ref	Mitochondrial membrane protein that coordinates expression of mitochondrially-encoded genes
BA75_01589	SLS1	BA75_01589T0:7000000219936124:2848691-2851121:-:hypothetical	gi|254564993|ref|XP_002489607.1|	90.98	787	69	1	1	787	1	785	0	1466	Yes	XP_002489607.1	254564993	ref	Mitochondrial membrane protein that coordinates expression of mitochondrially-encoded genes
GQ67_02525	SLS1	GQ67_02525:7000000222473182:480378-482840:+:hypothetical	gi|254564993|ref|XP_002489607.1|	100	785	0	0	1	785	1	785	0	1608	Yes	XP_002489607.1	254564993	ref	Mitochondrial membrane protein that coordinates expression of mitochondrially-encoded genes
GQ68_04091	HBS1	GQ68_04091:7000000222473152:1912741-1915023:+:hypothetical	gi|254567507|ref|XP_002490864.1|	31.02	403	250	10	343	722	4	401	2e-49	179	Yes	XP_002490864.1	254567507	ref	Translational elongation factor EF-1 alpha
BA75_03515	HBS1	BA75_03515T0:7000000219936123:336467-338928:-:hypothetical	gi|254567507|ref|XP_002490864.1|	30.69	404	252	10	345	725	3	401	7e-50	180	Yes	XP_002490864.1	254567507	ref	Translational elongation factor EF-1 alpha
GQ67_04118	HBS1	GQ67_04118:7000000222473175:1542182-1544464:+:hypothetical	gi|254567507|ref|XP_002490864.1|	31.02	403	250	10	343	722	4	401	2e-49	179	Yes	XP_002490864.1	254567507	ref	Translational elongation factor EF-1 alpha
GQ68_02819		GQ68_02819:7000000222473150:2559024-2561483:+:hypothetical	gi|254564813|ref|XP_002489517.1|	100	819	0	0	1	819	1	819	0	1693	Yes	XP_002489517.1	254564813	ref	Protein of unknown function, mutant phenotype suggests a potential role in vacuolar function
BA75_01685		BA75_01685T0:7000000219936124:3001098-3003551:+:hypothetical	gi|254564813|ref|XP_002489517.1|	95.6	819	34	2	1	817	1	819	0	1519	Yes	XP_002489517.1	254564813	ref	Protein of unknown function, mutant phenotype suggests a potential role in vacuolar function
GQ67_02428		GQ67_02428:7000000222473182:326168-328627:-:hypothetical	gi|254564813|ref|XP_002489517.1|	100	819	0	0	1	819	1	819	0	1693	Yes	XP_002489517.1	254564813	ref	Protein of unknown function, mutant phenotype suggests a potential role in vacuolar function
GQ68_00979	MMS22	GQ68_00979:7000000222473155:1702989-1707963:+:hypothetical	gi|254568324|ref|XP_002491272.1|	100	1625	0	0	1	1625	1	1625	0	3345	Yes	XP_002491272.1	254568324	ref	hypothetical protein
BA75_02813	MMS22	BA75_02813T0:7000000219936129:1715844-1720809:+:hypothetical	gi|254568324|ref|XP_002491272.1|	87.58	1626	199	3	1	1624	1	1625	0	2927	Yes	XP_002491272.1	254568324	ref	hypothetical protein
GQ67_00410	MMS22	GQ67_00410:7000000222473169:688652-693642:-:hypothetical	gi|254568324|ref|XP_002491272.1|	100	1625	0	0	1	1625	1	1625	0	3345	Yes	XP_002491272.1	254568324	ref	hypothetical protein
GQ68_02073		GQ68_02073:7000000222473150:1243332-1245776:-:hypothetical	gi|254566255|ref|XP_002490238.1|	100	814	0	0	1	814	30	843	0	1669	Yes	XP_002490238.1	254566255	ref	hypothetical protein
BA75_00946		BA75_00946T0:7000000219936124:1687472-1689931:-:hypothetical	gi|254566255|ref|XP_002490238.1|	80.73	820	151	2	1	819	30	843	0	1324	Yes	XP_002490238.1	254566255	ref	hypothetical protein
GQ67_02058		GQ67_02058:7000000222473162:1247066-1249510:-:hypothetical	gi|254566255|ref|XP_002490238.1|	99.88	814	1	0	1	814	30	843	0	1667	Yes	XP_002490238.1	254566255	ref	hypothetical protein
GQ68_03075		GQ68_03075:7000000222473152:166842-169264:+:hypothetical	gi|254570355|ref|XP_002492287.1|	100	671	0	0	1	671	1	671	0	1373	Yes	XP_002492287.1	254570355	ref	Protein of unknown function
BA75_00069		BA75_00069T0:7000000219936124:176735-179193:+:hypothetical	gi|254570355|ref|XP_002492287.1|	95.54	672	29	1	1	672	1	671	0	1304	Yes	XP_002492287.1	254570355	ref	Protein of unknown function
GQ67_03091		GQ67_03091:7000000222473176:180403-182547:+:hypothetical	gi|254570355|ref|XP_002492287.1|	100	671	0	0	1	671	1	671	0	1373	Yes	XP_002492287.1	254570355	ref	Protein of unknown function
GQ68_05110	TFB1	GQ68_05110:7000000222473156:319511-321948:+:hypothetical	gi|254574154|ref|XP_002494186.1|	100	601	0	0	1	601	1	601	0	1239	Yes	XP_002494186.1	254574154	ref	Subunit of TFIIH and nucleotide excision repair factor 3 complexes
BA75_04569	TFB1	BA75_04569T0:7000000219936130:366242-368124:-:hypothetical	gi|254574154|ref|XP_002494186.1|	95.84	601	25	0	1	601	1	601	0	1171	Yes	XP_002494186.1	254574154	ref	Subunit of TFIIH and nucleotide excision repair factor 3 complexes
GQ67_05128	TFB1	GQ67_05128:7000000222473172:1453267-1455724:+:hypothetical	gi|254574154|ref|XP_002494186.1|	100	601	0	0	1	601	1	601	0	1239	Yes	XP_002494186.1	254574154	ref	Subunit of TFIIH and nucleotide excision repair factor 3 complexes
GQ68_04639	CTH1	GQ68_04639:7000000222473144:715209-717665:+:hypothetical	gi|254573282|ref|XP_002493750.1|	100	244	0	0	1	244	1	244	0	501	Yes	XP_002493750.1	254573282	ref	Member of the CCCH zinc finger family
BA75_02962	CTH1	BA75_02962T0:7000000219936129:1972190-1972927:-:hypothetical	gi|254573282|ref|XP_002493750.1|	93.88	245	14	1	1	245	1	244	1e-157	439	Yes	XP_002493750.1	254573282	ref	Member of the CCCH zinc finger family
GQ67_04667	CTH1	GQ67_04667:7000000222473172:708269-710571:+:hypothetical	gi|254573282|ref|XP_002493750.1|	100	244	0	0	1	244	1	244	0	501	Yes	XP_002493750.1	254573282	ref	Member of the CCCH zinc finger family
GQ68_01729		GQ68_01729:7000000222473150:657723-660145:+:hypothetical	gi|254566929|ref|XP_002490575.1|	100	630	0	0	1	630	1	630	0	1287	Yes	XP_002490575.1	254566929	ref	hypothetical protein
BA75_03991		BA75_03991T0:7000000219936123:1166787-1169212:-:hypothetical	gi|254566929|ref|XP_002490575.1|	88.75	631	70	1	1	631	1	630	0	1150	Yes	XP_002490575.1	254566929	ref	hypothetical protein
GQ67_01714		GQ67_01714:7000000222473162:661421-663876:+:hypothetical	gi|254566929|ref|XP_002490575.1|	100	630	0	0	1	630	1	630	0	1287	Yes	XP_002490575.1	254566929	ref	hypothetical protein
GQ68_01049		GQ68_01049:7000000222473155:1825641-1828049:+:hypothetical	gi|254569064|ref|XP_002491642.1|	26.53	98	64	2	376	473	323	412	3.4	28.5	Yes	XP_002491642.1	254569064	ref	Putative protein of unknown function
BA75_02881		BA75_02881T0:7000000219936129:1841514-1844020:+:hypothetical	gi|254574358|ref|XP_002494288.1|	33.33	48	28	1	2	49	80	123	1.2	28.9	Yes	XP_002494288.1	254574358	ref	Cytoplasmic glutaredoxin, thioltransferase, glutathione-dependent disulfide oxidoreductase
GQ67_00340		GQ67_00340:7000000222473169:568781-570949:-:hypothetical	gi|254569064|ref|XP_002491642.1|	26.53	98	64	2	376	473	323	412	3.4	28.5	Yes	XP_002491642.1	254569064	ref	Putative protein of unknown function
GQ68_02019		GQ68_02019:7000000222473150:1154514-1156820:-:hypothetical	gi|254566363|ref|XP_002490292.1|	100	768	0	0	1	768	1	768	0	1558	Yes	XP_002490292.1	254566363	ref	hypothetical protein
BA75_00891		BA75_00891T0:7000000219936124:1598207-1600661:-:hypothetical	gi|254566363|ref|XP_002490292.1|	90.77	769	70	1	1	769	1	768	0	1357	Yes	XP_002490292.1	254566363	ref	hypothetical protein
GQ67_02004		GQ67_02004:7000000222473162:1158248-1160554:-:hypothetical	gi|254566363|ref|XP_002490292.1|	100	768	0	0	1	768	1	768	0	1558	Yes	XP_002490292.1	254566363	ref	hypothetical protein
GQ68_01151		GQ68_01151:7000000222473155:2004889-2007342:+:ribonucleoside-diphosphate	gi|254567974|ref|XP_002491097.1|	100	774	0	0	1	774	1	774	0	1609	Yes	XP_002491097.1	254567974	ref	One of two large regulatory subunits of ribonucleotide-diphosphate reductase
BA75_05052		BA75_05052T0:7000000219936130:1171039-1173366:+:ribonucleoside-diphosphate	gi|254567974|ref|XP_002491097.1|	95.1	775	37	1	1	775	1	774	0	1533	Yes	XP_002491097.1	254567974	ref	One of two large regulatory subunits of ribonucleotide-diphosphate reductase
GQ67_00237		GQ67_00237:7000000222473169:389383-391707:-:ribonucleoside-diphosphate	gi|254567974|ref|XP_002491097.1|	100	774	0	0	1	774	1	774	0	1609	Yes	XP_002491097.1	254567974	ref	One of two large regulatory subunits of ribonucleotide-diphosphate reductase
GQ68_05292	NUP82	GQ68_05292:7000000222473156:623218-625431:-:hypothetical	gi|254568186|ref|XP_002491203.1|	45.45	33	18	0	541	573	44	76	0.099	33.5	Yes	XP_002491203.1	254568186	ref	Glucose-6-phosphate dehydrogenase (G6PD), catalyzes the first step of the pentose phosphate pathway
BA75_04393	NUP82	BA75_04393T0:7000000219936130:73947-76166:-:hypothetical	gi|254568186|ref|XP_002491203.1|	45.16	31	17	0	541	571	44	74	2.1	29.3	Yes	XP_002491203.1	254568186	ref	Glucose-6-phosphate dehydrogenase (G6PD), catalyzes the first step of the pentose phosphate pathway
GQ67_05321	NUP82	GQ67_05321:7000000222473177:55298-57750:+:hypothetical	gi|254568186|ref|XP_002491203.1|	45.45	33	18	0	541	573	44	76	0.099	33.5	Yes	XP_002491203.1	254568186	ref	Glucose-6-phosphate dehydrogenase (G6PD), catalyzes the first step of the pentose phosphate pathway
GQ68_04370	AIM44	GQ68_04370:7000000222473144:213406-215778:-:hypothetical	gi|254572772|ref|XP_002493495.1|	100	790	0	0	1	790	1	790	0	1617	Yes	XP_002493495.1	254572772	ref	hypothetical protein
BA75_03230	AIM44	BA75_03230T0:7000000219936129:2474043-2476495:+:hypothetical	gi|254572772|ref|XP_002493495.1|	89.63	791	77	2	1	787	1	790	0	1448	Yes	XP_002493495.1	254572772	ref	hypothetical protein
GQ67_04398	AIM44	GQ67_04398:7000000222473172:206467-208839:-:hypothetical	gi|254572772|ref|XP_002493495.1|	100	790	0	0	1	790	1	790	0	1617	Yes	XP_002493495.1	254572772	ref	hypothetical protein
GQ68_02302	YPR022C	GQ68_02302:7000000222473150:1655769-1658070:-:hypothetical	gi|254565817|ref|XP_002490019.1|	98.26	746	3	1	1	746	1	736	0	1501	Yes	XP_002490019.1	254565817	ref	Putative protein of unknown function
BA75_01174	YPR022C	BA75_01174T0:7000000219936124:2100972-2103215:-:hypothetical	gi|254565817|ref|XP_002490019.1|	95.31	747	24	2	1	747	1	736	0	1459	Yes	XP_002490019.1	254565817	ref	Putative protein of unknown function
GQ67_02945	YPR022C	GQ67_02945:7000000222473182:1229457-1231908:+:hypothetical	gi|254565817|ref|XP_002490019.1|	98.26	746	3	1	1	746	1	736	0	1501	Yes	XP_002490019.1	254565817	ref	Putative protein of unknown function
GQ68_01286	GPR1	GQ68_01286:7000000222473155:2254807-2257213:-:hypothetical	gi|254567698|ref|XP_002490959.1|	100	692	0	0	1	692	1	692	0	1413	Yes	XP_002490959.1	254567698	ref	Plasma membrane G protein coupled receptor (GPCR) that interacts with the heterotrimeric G protein a
BA75_05185	GPR1	BA75_05185T0:7000000219936130:1421386-1423837:-:hypothetical	gi|254567698|ref|XP_002490959.1|	94.53	695	34	4	1	694	1	692	0	1240	Yes	XP_002490959.1	254567698	ref	Plasma membrane G protein coupled receptor (GPCR) that interacts with the heterotrimeric G protein a
GQ67_00101	GPR1	GQ67_00101:7000000222473169:139403-141817:+:hypothetical	gi|254567698|ref|XP_002490959.1|	100	692	0	0	1	692	1	692	0	1413	Yes	XP_002490959.1	254567698	ref	Plasma membrane G protein coupled receptor (GPCR) that interacts with the heterotrimeric G protein a
GQ68_02257		GQ68_02257:7000000222473150:1574529-1576586:-:hypothetical	gi|254565901|ref|XP_002490061.1|	100	685	0	0	1	685	1	685	0	1408	Yes	XP_002490061.1	254565901	ref	hypothetical protein
BA75_01128		BA75_01128T0:7000000219936124:2019218-2021669:-:hypothetical	gi|254565901|ref|XP_002490061.1|	80.73	685	129	3	1	684	1	683	0	1078	Yes	XP_002490061.1	254565901	ref	hypothetical protein
GQ67_02243		GQ67_02243:7000000222473162:1578265-1580322:-:hypothetical	gi|254565901|ref|XP_002490061.1|	100	685	0	0	1	685	1	685	0	1408	Yes	XP_002490061.1	254565901	ref	hypothetical protein
GQ68_01625	POX1	GQ68_01625:7000000222473150:491427-493877:-:acyl-coenzyme	gi|254567125|ref|XP_002490673.1|	100	703	0	0	1	703	1	703	0	1461	Yes	XP_002490673.1	254567125	ref	Fatty-acyl coenzyme A oxidase
BA75_04098	POX1	BA75_04098T0:7000000219936123:1333719-1335830:+:acyl-coenzyme	gi|254567125|ref|XP_002490673.1|	98.29	703	12	0	1	703	1	703	0	1433	Yes	XP_002490673.1	254567125	ref	Fatty-acyl coenzyme A oxidase
GQ67_01609	POX1	GQ67_01609:7000000222473162:495196-497365:-:acyl-coenzyme	gi|254567125|ref|XP_002490673.1|	100	703	0	0	1	703	1	703	0	1461	Yes	XP_002490673.1	254567125	ref	Fatty-acyl coenzyme A oxidase
GQ68_03701		GQ68_03701:7000000222473152:1227841-1230290:+:hypothetical	gi|254571525|ref|XP_002492872.1|	100	784	0	0	1	784	1	784	0	1606	Yes	XP_002492872.1	254571525	ref	RNA helicase in the DEAD-box family, necessary for prespliceosome formation
BA75_03905		BA75_03905T0:7000000219936123:1018991-1021418:-:hypothetical	gi|254571525|ref|XP_002492872.1|	93.88	784	48	0	1	784	1	784	0	1467	Yes	XP_002492872.1	254571525	ref	RNA helicase in the DEAD-box family, necessary for prespliceosome formation
GQ67_03729		GQ67_03729:7000000222473175:857284-859702:+:hypothetical	gi|254571525|ref|XP_002492872.1|	100	784	0	0	1	784	1	784	0	1606	Yes	XP_002492872.1	254571525	ref	RNA helicase in the DEAD-box family, necessary for prespliceosome formation
GQ68_03491	RTG2	GQ68_03491:7000000222473152:876282-876701:-:hypothetical	gi|254571135|ref|XP_002492677.1|	100	139	0	0	1	139	1	139	3e-97	278	Yes	XP_002492677.1	254571135	ref	Mitochondrial outer membrane protein
GQ68_03492	RTG2	GQ68_03492:7000000222473152:876806-878743:+:hypothetical	gi|254571137|ref|XP_002492678.1|	100	570	0	0	1	570	1	570	0	1174	Yes	XP_002492678.1	254571137	ref	Sensor of mitochondrial dysfunction
BA75_00481	RTG2	BA75_00481T0:7000000219936124:886797-888608:+:hypothetical	gi|254571137|ref|XP_002492678.1|	97.72	570	13	0	1	570	1	570	0	1153	Yes	XP_002492678.1	254571137	ref	Sensor of mitochondrial dysfunction
GQ67_03521	RTG2	GQ67_03521:7000000222473175:505700-506224:-:hypothetical	gi|254571135|ref|XP_002492677.1|	100	139	0	0	1	139	1	139	3e-97	278	Yes	XP_002492677.1	254571135	ref	Mitochondrial outer membrane protein
GQ67_03522	RTG2	GQ67_03522:7000000222473175:505745-508193:+:hypothetical	gi|254571137|ref|XP_002492678.1|	100	570	0	0	1	570	1	570	0	1174	Yes	XP_002492678.1	254571137	ref	Sensor of mitochondrial dysfunction
GQ68_00512	YJR098C	GQ68_00512:7000000222473155:854480-856234:-:hypothetical	gi|254569262|ref|XP_002491741.1|	100	584	0	0	1	584	1	584	0	1208	Yes	XP_002491741.1	254569262	ref	Putative protein of unknown function
BA75_02342	YJR098C	BA75_02342T0:7000000219936129:868042-870490:-:hypothetical	gi|254569262|ref|XP_002491741.1|	92.29	584	45	0	1	584	1	584	0	1117	Yes	XP_002491741.1	254569262	ref	Putative protein of unknown function
GQ67_00877	YJR098C	GQ67_00877:7000000222473169:1540392-1542146:+:hypothetical	gi|254569262|ref|XP_002491741.1|	100	584	0	0	1	584	1	584	0	1208	Yes	XP_002491741.1	254569262	ref	Putative protein of unknown function
GQ68_00085		GQ68_00085:7000000222473155:100186-102633:-:hypothetical	gi|254570114|ref|XP_002492167.1|	100	553	0	0	1	553	1	553	0	1123	Yes	XP_002492167.1	254570114	ref	Putative protein with similarity to the allantoate permease (Dal5p) subfamily
BA75_01912		BA75_01912T0:7000000219936129:113582-115869:-:hypothetical	gi|254570114|ref|XP_002492167.1|	94.21	553	32	0	1	553	1	553	0	1075	Yes	XP_002492167.1	254570114	ref	Putative protein with similarity to the allantoate permease (Dal5p) subfamily
GQ67_01305		GQ67_01305:7000000222473169:2294004-2296297:+:hypothetical	gi|254570114|ref|XP_002492167.1|	100	553	0	0	1	553	1	553	0	1123	Yes	XP_002492167.1	254570114	ref	Putative protein with similarity to the allantoate permease (Dal5p) subfamily
GQ68_01426		GQ68_01426:7000000222473150:135927-137162:+:hypothetical	gi|254567505|ref|XP_002490863.1|	100	411	0	0	1	411	30	440	0	837	Yes	XP_002490863.1	254567505	ref	hypothetical protein
BA75_04295		BA75_04295T0:7000000219936123:1693712-1695690:-:hypothetical	gi|254567505|ref|XP_002490863.1|	95.04	423	21	0	4	426	18	440	0	781	Yes	XP_002490863.1	254567505	ref	hypothetical protein
GQ67_01410		GQ67_01410:7000000222473162:138686-141133:+:hypothetical	gi|254567505|ref|XP_002490863.1|	100	440	0	0	1	440	1	440	0	898	Yes	XP_002490863.1	254567505	ref	hypothetical protein
GQ68_01471	MYO2	GQ68_01471:7000000222473150:198284-202963:+:hypothetical	gi|254567425|ref|XP_002490823.1|	100	1559	0	0	1	1559	1	1559	0	3222	Yes	XP_002490823.1	254567425	ref	Myosin-2
BA75_04251	MYO2	BA75_04251T0:7000000219936123:1628287-1633268:-:hypothetical	gi|254567425|ref|XP_002490823.1|	97.31	1559	42	0	1	1559	1	1559	0	3148	Yes	XP_002490823.1	254567425	ref	Myosin-2
GQ67_01455	MYO2	GQ67_01455:7000000222473162:202020-206699:+:hypothetical	gi|254567425|ref|XP_002490823.1|	100	1559	0	0	1	1559	1	1559	0	3222	Yes	XP_002490823.1	254567425	ref	Myosin-2
GQ68_03789	PUS5	GQ68_03789:7000000222473152:1383213-1385234:+:hypothetical	gi|254571683|ref|XP_002492951.1|	100	447	0	0	1	447	1	447	0	920	Yes	XP_002492951.1	254571683	ref	hypothetical protein
GQ68_03790	PUS5	GQ68_03790:7000000222473152:1384712-1385461:-:hypothetical	gi|254571685|ref|XP_002492952.1|	100	249	0	0	1	249	1	249	0	517	Yes	XP_002492952.1	254571685	ref	hypothetical protein
BA75_03818	PUS5	BA75_03818T0:7000000219936123:865357-866728:+:hypothetical	gi|254571685|ref|XP_002492952.1|	90.36	249	24	0	1	249	1	249	1e-164	458	Yes	XP_002492952.1	254571685	ref	hypothetical protein
BA75_03819	PUS5	BA75_03819T0:7000000219936123:865361-867808:-:hypothetical	gi|254571683|ref|XP_002492951.1|	93.06	447	31	0	1	447	1	447	0	862	Yes	XP_002492951.1	254571683	ref	hypothetical protein
GQ67_03816	PUS5	GQ67_03816:7000000222473175:1012691-1014627:+:hypothetical	gi|254571683|ref|XP_002492951.1|	100	447	0	0	1	447	1	447	0	920	Yes	XP_002492951.1	254571683	ref	hypothetical protein
GQ67_03817	PUS5	GQ67_03817:7000000222473175:1014160-1014909:-:hypothetical	gi|254571685|ref|XP_002492952.1|	100	249	0	0	1	249	1	249	0	517	Yes	XP_002492952.1	254571685	ref	hypothetical protein
GQ68_00819	YOR019W	GQ68_00819:7000000222473155:1436795-1439228:+:hypothetical	gi|254568644|ref|XP_002491432.1|	100	729	0	0	1	729	1	729	0	1504	Yes	XP_002491432.1	254568644	ref	AMP-activated serine/threonine protein kinase found in a complex containing Snf4p and members of the
BA75_02651	YOR019W	BA75_02651T0:7000000219936129:1450128-1452543:+:hypothetical	gi|254568644|ref|XP_002491432.1|	92.09	733	52	3	1	731	1	729	0	1382	Yes	XP_002491432.1	254568644	ref	AMP-activated serine/threonine protein kinase found in a complex containing Snf4p and members of the
GQ67_00569	YOR019W	GQ67_00569:7000000222473169:957396-959842:-:hypothetical	gi|254568644|ref|XP_002491432.1|	100	729	0	0	1	729	1	729	0	1504	Yes	XP_002491432.1	254568644	ref	AMP-activated serine/threonine protein kinase found in a complex containing Snf4p and members of the
GQ68_02964	HMT1	GQ68_02964:7000000222473150:2826595-2827626:-:hypothetical	gi|254564517|ref|XP_002489369.1|	100	343	0	0	1	343	1	343	0	711	Yes	XP_002489369.1	254564517	ref	Nuclear SAM-dependent mono-and asymmetric arginine dimethylating methyltransferase
BA75_01835	HMT1	BA75_01835T0:7000000219936124:3270030-3271141:-:hypothetical	gi|254564517|ref|XP_002489369.1|	99.13	343	3	0	1	343	1	343	0	706	Yes	XP_002489369.1	254564517	ref	Nuclear SAM-dependent mono-and asymmetric arginine dimethylating methyltransferase
GQ67_02283	HMT1	GQ67_02283:7000000222473182:58678-61123:+:hypothetical	gi|254564517|ref|XP_002489369.1|	100	343	0	0	1	343	1	343	0	711	Yes	XP_002489369.1	254564517	ref	Nuclear SAM-dependent mono-and asymmetric arginine dimethylating methyltransferase
GQ68_00117	ABZ1	GQ68_00117:7000000222473155:150785-152923:+:aminodeoxychorismate	gi|254570052|ref|XP_002492136.1|	100	712	0	0	1	712	1	712	0	1479	Yes	XP_002492136.1	254570052	ref	Para-aminobenzoate (PABA) synthase
BA75_01945	ABZ1	BA75_01945T0:7000000219936129:165402-167847:+:aminodeoxychorismate	gi|254570052|ref|XP_002492136.1|	92.84	712	51	0	42	753	1	712	0	1379	Yes	XP_002492136.1	254570052	ref	Para-aminobenzoate (PABA) synthase
GQ67_01273	ABZ1	GQ67_01273:7000000222473169:2243703-2245841:-:aminodeoxychorismate	gi|254570052|ref|XP_002492136.1|	100	712	0	0	1	712	1	712	0	1479	Yes	XP_002492136.1	254570052	ref	Para-aminobenzoate (PABA) synthase
GQ68_04226		GQ68_04226:7000000222473152:2156474-2158918:-:hypothetical	gi|254572499|ref|XP_002493359.1|	100	555	0	0	1	555	1	555	0	1134	Yes	XP_002493359.1	254572499	ref	hypothetical protein
GQ67_04254		GQ67_04254:7000000222473175:1786013-1788350:-:hypothetical	gi|254572499|ref|XP_002493359.1|	100	555	0	0	1	555	1	555	0	1134	Yes	XP_002493359.1	254572499	ref	hypothetical protein
GQ68_02853	TMN3	GQ68_02853:7000000222473150:2630595-2633038:-:hypothetical	gi|254564741|ref|XP_002489481.1|	100	660	0	0	137	796	1	660	0	1351	Yes	XP_002489481.1	254564741	ref	Protein with a role in cellular adhesion and filamentous growth
BA75_01721	TMN3	BA75_01721T0:7000000219936124:3072615-3074744:-:hypothetical	gi|254564741|ref|XP_002489481.1|	96.82	660	21	0	1	660	1	660	0	1285	Yes	XP_002489481.1	254564741	ref	Protein with a role in cellular adhesion and filamentous growth
GQ67_02394	TMN3	GQ67_02394:7000000222473182:254613-257050:+:hypothetical	gi|254564741|ref|XP_002489481.1|	100	660	0	0	137	796	1	660	0	1351	Yes	XP_002489481.1	254564741	ref	Protein with a role in cellular adhesion and filamentous growth
GQ68_04836	GIP2	GQ68_04836:7000000222473144:1018403-1020271:+:hypothetical	gi|254573646|ref|XP_002493932.1|	100	622	0	0	1	622	1	622	0	1269	Yes	XP_002493932.1	254573646	ref	hypothetical protein
BA75_04838	GIP2	BA75_04838T0:7000000219936130:814857-817300:-:hypothetical	gi|254573646|ref|XP_002493932.1|	95.67	623	24	3	1	621	1	622	0	1136	Yes	XP_002493932.1	254573646	ref	hypothetical protein
GQ67_04864	GIP2	GQ67_04864:7000000222473172:1011464-1013332:+:hypothetical	gi|254573646|ref|XP_002493932.1|	100	622	0	0	1	622	1	622	0	1269	Yes	XP_002493932.1	254573646	ref	hypothetical protein
GQ68_02980		GQ68_02980:7000000222473150:2852128-2854522:+:hypothetical	gi|254564487|ref|XP_002489354.1|	100	734	0	0	1	734	1	734	0	1502	Yes	XP_002489354.1	254564487	ref	hypothetical protein
BA75_01850		BA75_01850T0:7000000219936124:3295540-3297983:+:hypothetical	gi|254564487|ref|XP_002489354.1|	87.6	734	90	1	1	733	1	734	0	1311	Yes	XP_002489354.1	254564487	ref	hypothetical protein
GQ67_02267		GQ67_02267:7000000222473182:33130-35518:-:hypothetical	gi|254564487|ref|XP_002489354.1|	100	734	0	0	1	734	1	734	0	1502	Yes	XP_002489354.1	254564487	ref	hypothetical protein
GQ68_02857	SHE10	GQ68_02857:7000000222473150:2636892-2639311:-:hypothetical	gi|254564733|ref|XP_002489477.1|	100	775	0	0	11	785	1	775	0	1545	Yes	XP_002489477.1	254564733	ref	hypothetical protein
BA75_01725	SHE10	BA75_01725T0:7000000219936124:3078842-3081330:-:hypothetical	gi|254564733|ref|XP_002489477.1|	88.6	684	68	3	9	683	1	683	0	1098	Yes	XP_002489477.1	254564733	ref	hypothetical protein
GQ67_02390	SHE10	GQ67_02390:7000000222473182:248338-250842:+:hypothetical	gi|254564733|ref|XP_002489477.1|	100	775	0	0	11	785	1	775	0	1545	Yes	XP_002489477.1	254564733	ref	hypothetical protein
GQ68_02956	IME2	GQ68_02956:7000000222473150:2811903-2814038:+:CMGC/RCK/MAK	gi|254564531|ref|XP_002489376.1|	100	711	0	0	1	711	1	711	0	1476	Yes	XP_002489376.1	254564531	ref	serine/threonine protein kinase
BA75_01827	IME2	BA75_01827T0:7000000219936124:3255193-3257635:+:CMGC/RCK/MAK	gi|254564531|ref|XP_002489376.1|	94.37	711	40	0	1	711	1	711	0	1384	Yes	XP_002489376.1	254564531	ref	serine/threonine protein kinase
GQ67_02291	IME2	GQ67_02291:7000000222473182:73612-75747:-:CMGC/RCK/MAK	gi|254564531|ref|XP_002489376.1|	100	711	0	0	1	711	1	711	0	1476	Yes	XP_002489376.1	254564531	ref	serine/threonine protein kinase
GQ68_03567	YOR093C	GQ68_03567:7000000222473152:1005622-1010424:+:hypothetical	gi|254571283|ref|XP_002492751.1|	100	1536	0	0	1	1536	1	1536	0	3193	Yes	XP_002492751.1	254571283	ref	Putative protein of unknown function
BA75_00555	YOR093C	BA75_00555T0:7000000219936124:1015304-1020095:+:hypothetical	gi|254571283|ref|XP_002492751.1|	96.81	1537	48	1	1	1537	1	1536	0	3090	Yes	XP_002492751.1	254571283	ref	Putative protein of unknown function
GQ67_03596	YOR093C	GQ67_03596:7000000222473175:635046-640026:+:hypothetical	gi|254571283|ref|XP_002492751.1|	100	1536	0	0	1	1536	1	1536	0	3193	Yes	XP_002492751.1	254571283	ref	Putative protein of unknown function
GQ68_04113		GQ68_04113:7000000222473152:1949311-1951857:+:hypothetical	gi|254572281|ref|XP_002493250.1|	100	446	0	0	9	454	22	467	0	938	Yes	XP_002493250.1	254572281	ref	Putative protein of unknown function
BA75_03493		BA75_03493T0:7000000219936123:299906-302298:-:hypothetical	gi|254572281|ref|XP_002493250.1|	96.41	446	16	0	9	454	22	467	0	908	Yes	XP_002493250.1	254572281	ref	Putative protein of unknown function
GQ67_04140		GQ67_04140:7000000222473175:1578747-1581224:+:hypothetical	gi|254572281|ref|XP_002493250.1|	100	446	0	0	9	454	22	467	0	938	Yes	XP_002493250.1	254572281	ref	Putative protein of unknown function
GQ68_01570		GQ68_01570:7000000222473150:383606-386047:+:hypothetical	gi|254567229|ref|XP_002490725.1|	96.61	531	0	1	1	531	1	513	0	997	Yes	XP_002490725.1	254567229	ref	hypothetical protein
BA75_04152		BA75_04152T0:7000000219936123:1445175-1446986:-:hypothetical	gi|254567229|ref|XP_002490725.1|	83.33	534	66	3	1	532	1	513	0	857	Yes	XP_002490725.1	254567229	ref	hypothetical protein
GQ67_01554		GQ67_01554:7000000222473162:387353-389781:+:hypothetical	gi|254567229|ref|XP_002490725.1|	96.61	531	0	1	1	531	1	513	0	997	Yes	XP_002490725.1	254567229	ref	hypothetical protein
GQ68_01927	TAF14	GQ68_01927:7000000222473150:998854-999755:+:hypothetical	gi|254566539|ref|XP_002490380.1|	100	247	0	0	1	247	1	247	0	499	Yes	XP_002490380.1	254566539	ref	hypothetical protein
BA75_00800	TAF14	BA75_00800T0:7000000219936124:1438261-1438920:+:hypothetical	gi|254566539|ref|XP_002490380.1|	98.17	219	4	0	1	219	29	247	1e-156	436	Yes	XP_002490380.1	254566539	ref	hypothetical protein
GQ67_01912	TAF14	GQ67_01912:7000000222473162:1002586-1005087:+:hypothetical	gi|254566539|ref|XP_002490380.1|	100	247	0	0	1	247	1	247	0	499	Yes	XP_002490380.1	254566539	ref	hypothetical protein
GQ68_03493	TAF5	GQ68_03493:7000000222473152:878849-881164:+:hypothetical	gi|254571139|ref|XP_002492679.1|	100	722	0	0	1	722	1	722	0	1511	Yes	XP_002492679.1	254571139	ref	Subunit (90 kDa) of TFIID and SAGA complexes
BA75_00482	TAF5	BA75_00482T0:7000000219936124:888691-891054:+:hypothetical	gi|254571139|ref|XP_002492679.1|	98.61	721	10	0	1	721	1	721	0	1494	Yes	XP_002492679.1	254571139	ref	Subunit (90 kDa) of TFIID and SAGA complexes
GQ67_03523	TAF5	GQ67_03523:7000000222473175:508178-510613:+:hypothetical	gi|254571139|ref|XP_002492679.1|	100	722	0	0	1	722	1	722	0	1511	Yes	XP_002492679.1	254571139	ref	Subunit (90 kDa) of TFIID and SAGA complexes
GQ68_02422	SWC3	GQ68_02422:7000000222473150:1857465-1859861:+:hypothetical	gi|254565569|ref|XP_002489895.1|	100	798	0	0	1	798	3	800	0	1634	Yes	XP_002489895.1	254565569	ref	Protein of unknown function, component of the SWR1 complex
BA75_01295	SWC3	BA75_01295T0:7000000219936124:2302644-2305079:+:hypothetical	gi|254565569|ref|XP_002489895.1|	86.93	811	93	3	1	811	3	800	0	1275	Yes	XP_002489895.1	254565569	ref	Protein of unknown function, component of the SWR1 complex
GQ67_02825	SWC3	GQ67_02825:7000000222473182:1027805-1030201:-:hypothetical	gi|254565569|ref|XP_002489895.1|	100	798	0	0	1	798	3	800	0	1634	Yes	XP_002489895.1	254565569	ref	Protein of unknown function, component of the SWR1 complex
GQ68_01198	MLH1	GQ68_01198:7000000222473155:2090644-2092512:-:hypothetical	gi|254567882|ref|XP_002491051.1|	100	622	0	0	1	622	12	633	0	1264	Yes	XP_002491051.1	254567882	ref	Protein required for mismatch repair in mitosis and meiosis as well as crossing over during meiosis
BA75_05100	MLH1	BA75_05100T0:7000000219936130:1257158-1259105:-:hypothetical	gi|254567882|ref|XP_002491051.1|	94.75	628	32	1	1	628	7	633	0	1214	Yes	XP_002491051.1	254567882	ref	Protein required for mismatch repair in mitosis and meiosis as well as crossing over during meiosis
GQ67_00190	MLH1	GQ67_00190:7000000222473169:304008-306508:+:hypothetical	gi|254567882|ref|XP_002491051.1|	100	633	0	0	2	634	1	633	0	1287	Yes	XP_002491051.1	254567882	ref	Protein required for mismatch repair in mitosis and meiosis as well as crossing over during meiosis
GQ68_01261	CLB2	GQ68_01261:7000000222473155:2207430-2208638:+:hypothetical	gi|254567748|ref|XP_002490984.1|	100	402	0	0	1	402	1	402	0	836	Yes	XP_002490984.1	254567748	ref	B-type cyclin involved in cell cycle progression
GQ68_01262	CLB2	GQ68_01262:7000000222473155:2208848-2209894:-:hypothetical	gi|254567746|ref|XP_002490983.1|	100	348	0	0	1	348	1	348	0	718	Yes	XP_002490983.1	254567746	ref	Exopolyphosphatase, hydrolyzes inorganic polyphosphate (poly P) into Pi residues
BA75_05162	CLB2	BA75_05162T0:7000000219936130:1373988-1375959:+:hypothetical	gi|254567748|ref|XP_002490984.1|	97.51	402	10	0	1	402	1	402	0	792	Yes	XP_002490984.1	254567748	ref	B-type cyclin involved in cell cycle progression
BA75_05163	CLB2	BA75_05163T0:7000000219936130:1375097-1376633:-:hypothetical	gi|254567746|ref|XP_002490983.1|	91.95	348	28	0	1	348	1	348	0	664	Yes	XP_002490983.1	254567746	ref	Exopolyphosphatase, hydrolyzes inorganic polyphosphate (poly P) into Pi residues
GQ67_00126	CLB2	GQ67_00126:7000000222473169:186702-189135:+:hypothetical	gi|254567746|ref|XP_002490983.1|	100	348	0	0	1	348	1	348	0	718	Yes	XP_002490983.1	254567746	ref	Exopolyphosphatase, hydrolyzes inorganic polyphosphate (poly P) into Pi residues
GQ67_00127	CLB2	GQ67_00127:7000000222473169:187987-189195:-:hypothetical	gi|254567748|ref|XP_002490984.1|	100	402	0	0	1	402	1	402	0	836	Yes	XP_002490984.1	254567748	ref	B-type cyclin involved in cell cycle progression
GQ68_00799	APL4	GQ68_00799:7000000222473155:1393229-1395661:-:hypothetical	gi|254568680|ref|XP_002491450.1|	100	810	0	0	1	810	1	810	0	1653	Yes	XP_002491450.1	254568680	ref	Gamma-adaptin, large subunit of the clathrin-associated protein (AP-1) complex
BA75_02632	APL4	BA75_02632T0:7000000219936129:1406753-1409185:-:hypothetical	gi|254568680|ref|XP_002491450.1|	92.72	810	59	0	1	810	1	810	0	1472	Yes	XP_002491450.1	254568680	ref	Gamma-adaptin, large subunit of the clathrin-associated protein (AP-1) complex
GQ67_00589	APL4	GQ67_00589:7000000222473169:1000963-1003395:+:hypothetical	gi|254568680|ref|XP_002491450.1|	100	810	0	0	1	810	1	810	0	1653	Yes	XP_002491450.1	254568680	ref	Gamma-adaptin, large subunit of the clathrin-associated protein (AP-1) complex
GQ68_01547		GQ68_01547:7000000222473150:340330-342762:+:hypothetical	gi|254567275|ref|XP_002490748.1|	100	790	0	0	21	810	1	790	0	1607	Yes	XP_002490748.1	254567275	ref	Cullin, structural protein of SCF complexes
BA75_04175		BA75_04175T0:7000000219936123:1488323-1490695:-:hypothetical	gi|254567275|ref|XP_002490748.1|	89.62	790	82	0	1	790	1	790	0	1458	Yes	XP_002490748.1	254567275	ref	Cullin, structural protein of SCF complexes
GQ67_01531		GQ67_01531:7000000222473162:344066-346498:+:hypothetical	gi|254567275|ref|XP_002490748.1|	100	790	0	0	21	810	1	790	0	1607	Yes	XP_002490748.1	254567275	ref	Cullin, structural protein of SCF complexes
GQ68_04985	RGD2	GQ68_04985:7000000222473156:124293-126725:-:hypothetical	gi|254573918|ref|XP_002494068.1|	100	768	0	0	43	810	1	768	0	1590	Yes	XP_002494068.1	254573918	ref	GTPase-activating protein (RhoGAP) for Cdc42p and Rho5p
BA75_04694	RGD2	BA75_04694T0:7000000219936130:562162-564459:+:hypothetical	gi|254573918|ref|XP_002494068.1|	95.31	768	33	2	1	765	1	768	0	1516	Yes	XP_002494068.1	254573918	ref	GTPase-activating protein (RhoGAP) for Cdc42p and Rho5p
GQ67_05004	RGD2	GQ67_05004:7000000222473172:1258152-1260584:-:hypothetical	gi|254573918|ref|XP_002494068.1|	100	768	0	0	43	810	1	768	0	1590	Yes	XP_002494068.1	254573918	ref	GTPase-activating protein (RhoGAP) for Cdc42p and Rho5p
GQ68_02218	UTP20	GQ68_02218:7000000222473150:1507912-1515951:+:hypothetical	gi|254565981|ref|XP_002490101.1|	99.84	2536	4	0	1	2536	1	2536	0	5199	Yes	XP_002490101.1	254565981	ref	Component of the small-subunit (SSU) processome
BA75_01089	UTP20	BA75_01089T0:7000000219936124:1952981-1960703:+:hypothetical	gi|254565981|ref|XP_002490101.1|	86.62	2533	338	1	1	2533	1	2532	0	4499	Yes	XP_002490101.1	254565981	ref	Component of the small-subunit (SSU) processome
GQ67_02204	UTP20	GQ67_02204:7000000222473162:1511653-1519412:+:hypothetical	gi|254565981|ref|XP_002490101.1|	99.84	2536	4	0	1	2536	1	2536	0	5199	Yes	XP_002490101.1	254565981	ref	Component of the small-subunit (SSU) processome
GQ68_01200	POL3	GQ68_01200:7000000222473155:2095831-2100810:+:DNA	gi|254567878|ref|XP_002491049.1|	100	1093	0	0	1	1093	1	1093	0	2280	Yes	XP_002491049.1	254567878	ref	Catalytic subunit of DNA polymerase delta
BA75_05102	POL3	BA75_05102T0:7000000219936130:1262400-1266103:+:DNA	gi|254567878|ref|XP_002491049.1|	97.71	1093	25	0	1	1093	1	1093	0	2240	Yes	XP_002491049.1	254567878	ref	Catalytic subunit of DNA polymerase delta
GQ67_00188	POL3	GQ67_00188:7000000222473169:297449-300730:-:DNA	gi|254567878|ref|XP_002491049.1|	100	1093	0	0	1	1093	1	1093	0	2280	Yes	XP_002491049.1	254567878	ref	Catalytic subunit of DNA polymerase delta
GQ68_00677		GQ68_00677:7000000222473155:1169858-1172289:-:hypothetical	gi|254568926|ref|XP_002491573.1|	100	544	0	0	1	544	1	544	0	1117	Yes	XP_002491573.1	254568926	ref	Acetate transporter required for normal sporulation
BA75_02509		BA75_02509T0:7000000219936129:1183335-1185694:-:hypothetical	gi|254568926|ref|XP_002491573.1|	95.4	544	25	0	1	544	1	544	0	1055	Yes	XP_002491573.1	254568926	ref	Acetate transporter required for normal sporulation
GQ67_00712		GQ67_00712:7000000222473169:1224948-1226582:+:hypothetical	gi|254568926|ref|XP_002491573.1|	100	544	0	0	1	544	1	544	0	1117	Yes	XP_002491573.1	254568926	ref	Acetate transporter required for normal sporulation
GQ68_00394		GQ68_00394:7000000222473155:636910-639340:+:CAMK/CAMK1/CAMK1-RCK	gi|254569488|ref|XP_002491854.1|	100	695	0	0	1	695	1	695	0	1422	Yes	XP_002491854.1	254569488	ref	Protein kinase involved in the response to oxidative and osmotic stress
GQ67_00995		GQ67_00995:7000000222473169:1757630-1759826:-:CAMK/CAMK1/CAMK1-RCK	gi|254569488|ref|XP_002491854.1|	100	695	0	0	1	695	1	695	0	1422	Yes	XP_002491854.1	254569488	ref	Protein kinase involved in the response to oxidative and osmotic stress
GQ68_01048	KEX2	GQ68_01048:7000000222473155:1823181-1825611:+:hypothetical	gi|254568178|ref|XP_002491199.1|	100	777	0	0	1	777	1	777	0	1618	Yes	XP_002491199.1	254568178	ref	Kex2 proprotein convertase
BA75_02880	KEX2	BA75_02880T0:7000000219936129:1839047-1841459:+:hypothetical	gi|254568178|ref|XP_002491199.1|	93.18	777	53	0	1	777	1	777	0	1443	Yes	XP_002491199.1	254568178	ref	Kex2 proprotein convertase
GQ67_00341	KEX2	GQ67_00341:7000000222473169:571028-573458:-:hypothetical	gi|254568178|ref|XP_002491199.1|	100	777	0	0	1	777	1	777	0	1618	Yes	XP_002491199.1	254568178	ref	Kex2 proprotein convertase
GQ68_02473	SYF1	GQ68_02473:7000000222473150:1952360-1954789:-:hypothetical	gi|254565465|ref|XP_002489843.1|	100	809	0	0	1	809	1	809	0	1664	Yes	XP_002489843.1	254565465	ref	Component of the spliceosome complex involved in pre-mRNA splicing
BA75_01345	SYF1	BA75_01345T0:7000000219936124:2396680-2399106:-:hypothetical	gi|254565465|ref|XP_002489843.1|	92.71	809	58	1	1	808	1	809	0	1556	Yes	XP_002489843.1	254565465	ref	Component of the spliceosome complex involved in pre-mRNA splicing
GQ67_02775	SYF1	GQ67_02775:7000000222473182:932876-935305:+:hypothetical	gi|254565465|ref|XP_002489843.1|	100	809	0	0	1	809	1	809	0	1664	Yes	XP_002489843.1	254565465	ref	Component of the spliceosome complex involved in pre-mRNA splicing
GQ68_02450	CWH41	GQ68_02450:7000000222473150:1905442-1907856:-:hypothetical	gi|254565511|ref|XP_002489866.1|	100	804	0	0	1	804	1	804	0	1655	Yes	XP_002489866.1	254565511	ref	Processing alpha glucosidase I, ER type II integral membrane N-glycoprotein
BA75_01322	CWH41	BA75_01322T0:7000000219936124:2349711-2352140:-:hypothetical	gi|254565511|ref|XP_002489866.1|	94.03	804	48	0	6	809	1	804	0	1558	Yes	XP_002489866.1	254565511	ref	Processing alpha glucosidase I, ER type II integral membrane N-glycoprotein
GQ67_02798	CWH41	GQ67_02798:7000000222473182:979809-982223:+:hypothetical	gi|254565511|ref|XP_002489866.1|	100	804	0	0	1	804	1	804	0	1655	Yes	XP_002489866.1	254565511	ref	Processing alpha glucosidase I, ER type II integral membrane N-glycoprotein
GQ68_01157	PTP2	GQ68_01157:7000000222473155:2016148-2018573:+:hypothetical	gi|254567962|ref|XP_002491091.1|	100	764	0	0	1	764	1	764	0	1573	Yes	XP_002491091.1	254567962	ref	Phosphotyrosine-specific protein phosphatase involved in the inactivation of mitogen-activated prote
BA75_05058	PTP2	BA75_05058T0:7000000219936130:1182261-1184675:+:hypothetical	gi|254567962|ref|XP_002491091.1|	93.72	764	48	0	1	764	1	764	0	1433	Yes	XP_002491091.1	254567962	ref	Phosphotyrosine-specific protein phosphatase involved in the inactivation of mitogen-activated prote
GQ67_00231	PTP2	GQ67_00231:7000000222473169:378116-380410:-:hypothetical	gi|254567962|ref|XP_002491091.1|	100	764	0	0	1	764	1	764	0	1573	Yes	XP_002491091.1	254567962	ref	Phosphotyrosine-specific protein phosphatase involved in the inactivation of mitogen-activated prote
GQ68_04477		GQ68_04477:7000000222473144:431252-433676:+:hypothetical	gi|254572970|ref|XP_002493594.1|	100	307	0	0	1	307	1	307	0	631	Yes	XP_002493594.1	254572970	ref	hypothetical protein
BA75_03122		BA75_03122T0:7000000219936129:2256974-2258433:-:hypothetical	gi|254572970|ref|XP_002493594.1|	93.16	307	21	0	1	307	1	307	0	595	Yes	XP_002493594.1	254572970	ref	hypothetical protein
GQ67_04505		GQ67_04505:7000000222473172:424529-425452:+:hypothetical	gi|254572970|ref|XP_002493594.1|	100	307	0	0	1	307	1	307	0	631	Yes	XP_002493594.1	254572970	ref	hypothetical protein
GQ68_02983		GQ68_02983:7000000222473150:2857706-2860126:+:hypothetical	gi|254564481|ref|XP_002489351.1|	100	659	0	0	1	659	1	659	0	1376	Yes	XP_002489351.1	254564481	ref	hypothetical protein
BA75_01853		BA75_01853T0:7000000219936124:3301415-3303593:+:hypothetical	gi|254564481|ref|XP_002489351.1|	93.64	660	41	1	1	660	1	659	0	1301	Yes	XP_002489351.1	254564481	ref	hypothetical protein
GQ67_02264		GQ67_02264:7000000222473182:27618-29597:-:hypothetical	gi|254564481|ref|XP_002489351.1|	100	659	0	0	1	659	1	659	0	1376	Yes	XP_002489351.1	254564481	ref	hypothetical protein
GQ68_01120		GQ68_01120:7000000222473155:1942884-1944905:-:hypothetical	gi|254568042|ref|XP_002491131.1|	100	673	0	0	1	673	1	673	0	1399	Yes	XP_002491131.1	254568042	ref	hypothetical protein
BA75_05022		BA75_05022T0:7000000219936130:1109110-1111299:-:hypothetical	gi|254568042|ref|XP_002491131.1|	96.74	674	21	1	1	674	1	673	0	1298	Yes	XP_002491131.1	254568042	ref	hypothetical protein
GQ67_00269		GQ67_00269:7000000222473169:451362-453782:+:hypothetical	gi|254568042|ref|XP_002491131.1|	100	673	0	0	1	673	1	673	0	1399	Yes	XP_002491131.1	254568042	ref	hypothetical protein
GQ68_01268	CHD1	GQ68_01268:7000000222473155:2218300-2223272:+:hypothetical	gi|254567734|ref|XP_002490977.1|	99.93	1387	1	0	1	1387	1	1387	0	2843	Yes	XP_002490977.1	254567734	ref	Nucleosome remodeling factor that functions in regulation of transcription elongation
BA75_05168	CHD1	BA75_05168T0:7000000219936130:1384843-1389222:+:hypothetical	gi|254567734|ref|XP_002490977.1|	95.03	1387	60	1	1	1378	1	1387	0	2572	Yes	XP_002490977.1	254567734	ref	Nucleosome remodeling factor that functions in regulation of transcription elongation
GQ67_00120	CHD1	GQ67_00120:7000000222473169:173534-178306:-:hypothetical	gi|254567734|ref|XP_002490977.1|	99.93	1387	1	0	1	1387	1	1387	0	2843	Yes	XP_002490977.1	254567734	ref	Nucleosome remodeling factor that functions in regulation of transcription elongation
GQ68_04594	PBP1	GQ68_04594:7000000222473144:620045-622457:-:hypothetical	gi|254573190|ref|XP_002493704.1|	100	666	0	0	1	666	1	666	0	1373	Yes	XP_002493704.1	254573190	ref	Protein interacting with poly(A)-binding protein Pab1p
BA75_03007	PBP1	BA75_03007T0:7000000219936129:2067346-2069649:+:hypothetical	gi|254573190|ref|XP_002493704.1|	94.29	666	37	1	1	665	1	666	0	1243	Yes	XP_002493704.1	254573190	ref	Protein interacting with poly(A)-binding protein Pab1p
GQ67_04622	PBP1	GQ67_04622:7000000222473172:613049-615468:-:hypothetical	gi|254573190|ref|XP_002493704.1|	100	666	0	0	1	666	1	666	0	1373	Yes	XP_002493704.1	254573190	ref	Protein interacting with poly(A)-binding protein Pab1p
GQ68_01148	PMT1	GQ68_01148:7000000222473155:1999294-2001711:+:hypothetical	gi|254567980|ref|XP_002491100.1|	100	770	0	0	1	770	20	789	0	1592	Yes	XP_002491100.1	254567980	ref	Protein O-mannosyltransferase, transfers mannose residues from dolichyl phosphate-D-mannose to prote
BA75_05049	PMT1	BA75_05049T0:7000000219936130:1165414-1167808:+:hypothetical	gi|254567980|ref|XP_002491100.1|	95.19	770	37	0	1	770	20	789	0	1535	Yes	XP_002491100.1	254567980	ref	Protein O-mannosyltransferase, transfers mannose residues from dolichyl phosphate-D-mannose to prote
GQ67_00240	PMT1	GQ67_00240:7000000222473169:394966-397278:-:hypothetical	gi|254567980|ref|XP_002491100.1|	100	770	0	0	1	770	20	789	0	1592	Yes	XP_002491100.1	254567980	ref	Protein O-mannosyltransferase, transfers mannose residues from dolichyl phosphate-D-mannose to prote
GQ68_03070	SCT1	GQ68_03070:7000000222473152:159786-162203:+:hypothetical	gi|254570347|ref|XP_002492283.1|	100	739	0	0	1	739	1	739	0	1524	Yes	XP_002492283.1	254570347	ref	Glycerol 3-phosphate/dihydroxyacetone phosphate dual substrate-specific sn-1 acyltransferase of the
BA75_00064	SCT1	BA75_00064T0:7000000219936124:169723-172082:+:hypothetical	gi|254570347|ref|XP_002492283.1|	94.45	739	41	0	1	739	1	739	0	1310	Yes	XP_002492283.1	254570347	ref	Glycerol 3-phosphate/dihydroxyacetone phosphate dual substrate-specific sn-1 acyltransferase of the
GQ67_03086	SCT1	GQ67_03086:7000000222473176:173091-175462:+:hypothetical	gi|254570347|ref|XP_002492283.1|	100	739	0	0	1	739	1	739	0	1524	Yes	XP_002492283.1	254570347	ref	Glycerol 3-phosphate/dihydroxyacetone phosphate dual substrate-specific sn-1 acyltransferase of the
GQ68_04458	BRE1	GQ68_04458:7000000222473144:388291-390708:+:hypothetical	gi|254572934|ref|XP_002493576.1|	100	707	0	0	1	707	1	707	0	1411	Yes	XP_002493576.1	254572934	ref	E3 ubiquitin ligase for Rad6p
BA75_03141	BRE1	BA75_03141T0:7000000219936129:2299100-2301354:-:hypothetical	gi|254572934|ref|XP_002493576.1|	91.8	707	58	0	1	707	1	707	0	1268	Yes	XP_002493576.1	254572934	ref	E3 ubiquitin ligase for Rad6p
GQ67_04486	BRE1	GQ67_04486:7000000222473172:381463-383779:+:hypothetical	gi|254572934|ref|XP_002493576.1|	100	707	0	0	1	707	1	707	0	1411	Yes	XP_002493576.1	254572934	ref	E3 ubiquitin ligase for Rad6p
GQ68_04547	MSS116	GQ68_04547:7000000222473144:546892-549304:-:hypothetical	gi|254573102|ref|XP_002493660.1|	100	673	0	0	1	673	1	673	0	1393	Yes	XP_002493660.1	254573102	ref	DEAD-box protein required for efficient splicing of mitochondrial Group I and II introns
BA75_03053	MSS116	BA75_03053T0:7000000219936129:2140402-2142802:+:hypothetical	gi|254573102|ref|XP_002493660.1|	95.39	673	30	1	1	672	1	673	0	1317	Yes	XP_002493660.1	254573102	ref	DEAD-box protein required for efficient splicing of mitochondrial Group I and II introns
GQ67_04575	MSS116	GQ67_04575:7000000222473172:539949-542366:-:hypothetical	gi|254573102|ref|XP_002493660.1|	100	673	0	0	1	673	1	673	0	1393	Yes	XP_002493660.1	254573102	ref	DEAD-box protein required for efficient splicing of mitochondrial Group I and II introns
GQ68_02988		GQ68_02988:7000000222473150:2870336-2872750:+:hypothetical	gi|254564471|ref|XP_002489346.1|	100	137	0	0	1	137	1	137	4e-100	285	Yes	XP_002489346.1	254564471	ref	hypothetical protein
BA75_01858		BA75_01858T0:7000000219936124:3316071-3316493:+:hypothetical	gi|254564471|ref|XP_002489346.1|	86.43	140	16	1	1	140	1	137	3e-85	247	Yes	XP_002489346.1	254564471	ref	hypothetical protein
GQ67_02259		GQ67_02259:7000000222473182:14896-17312:-:hypothetical	gi|254564471|ref|XP_002489346.1|	100	137	0	0	1	137	1	137	4e-100	285	Yes	XP_002489346.1	254564471	ref	hypothetical protein
GQ68_00107	YDJ1	GQ68_00107:7000000222473155:137681-138889:-:hypothetical	gi|254570072|ref|XP_002492146.1|	100	402	0	0	1	402	1	402	0	820	Yes	XP_002492146.1	254570072	ref	Protein chaperone involved in regulation of the HSP90 and HSP70 functions
BA75_01934	YDJ1	BA75_01934T0:7000000219936129:151041-152252:-:hypothetical	gi|254570072|ref|XP_002492146.1|	98.26	403	6	1	1	403	1	402	0	718	Yes	XP_002492146.1	254570072	ref	Protein chaperone involved in regulation of the HSP90 and HSP70 functions
GQ67_01283	YDJ1	GQ67_01283:7000000222473169:2257641-2260056:+:hypothetical	gi|254570072|ref|XP_002492146.1|	100	402	0	0	1	402	1	402	0	820	Yes	XP_002492146.1	254570072	ref	Protein chaperone involved in regulation of the HSP90 and HSP70 functions
GQ68_01115	IFM1	GQ68_01115:7000000222473155:1933158-1935561:-:translation	gi|254568052|ref|XP_002491136.1|	100	783	0	0	1	783	1	783	0	1604	Yes	XP_002491136.1	254568052	ref	Mitochondrial translation initiation factor 2
BA75_05017	IFM1	BA75_05017T0:7000000219936130:1099389-1101804:-:translation	gi|254568052|ref|XP_002491136.1|	95.15	783	38	0	1	783	1	783	0	1509	Yes	XP_002491136.1	254568052	ref	Mitochondrial translation initiation factor 2
GQ67_00274	IFM1	GQ67_00274:7000000222473169:461055-463467:+:translation	gi|254568052|ref|XP_002491136.1|	100	783	0	0	1	783	1	783	0	1604	Yes	XP_002491136.1	254568052	ref	Mitochondrial translation initiation factor 2
GQ68_01693	FRE8	GQ68_01693:7000000222473150:610851-613265:-:hypothetical	gi|254566989|ref|XP_002490605.1|	100	804	0	0	1	804	1	804	0	1668	Yes	XP_002490605.1	254566989	ref	Protein with sequence similarity to iron/copper reductases, involved in iron homeostasis
BA75_04027	FRE8	BA75_04027T0:7000000219936123:1213850-1216264:+:hypothetical	gi|254566989|ref|XP_002490605.1|	96.89	804	25	0	1	804	1	804	0	1630	Yes	XP_002490605.1	254566989	ref	Protein with sequence similarity to iron/copper reductases, involved in iron homeostasis
GQ67_01678	FRE8	GQ67_01678:7000000222473162:614587-617001:-:hypothetical	gi|254566989|ref|XP_002490605.1|	100	804	0	0	1	804	1	804	0	1668	Yes	XP_002490605.1	254566989	ref	Protein with sequence similarity to iron/copper reductases, involved in iron homeostasis
GQ68_00109	ARP5	GQ68_00109:7000000222473155:140920-143308:+:hypothetical	gi|254570068|ref|XP_002492144.1|	98.53	747	1	1	1	747	1	737	0	1424	Yes	XP_002492144.1	254570068	ref	Nuclear actin-related protein involved in chromatin remodeling
BA75_01937	ARP5	BA75_01937T0:7000000219936129:155617-158022:+:hypothetical	gi|254570068|ref|XP_002492144.1|	94.78	747	29	1	1	747	1	737	0	1377	Yes	XP_002492144.1	254570068	ref	Nuclear actin-related protein involved in chromatin remodeling
GQ67_01281	ARP5	GQ67_01281:7000000222473169:2253305-2255718:-:hypothetical	gi|254570068|ref|XP_002492144.1|	98.53	747	1	1	1	747	1	737	0	1424	Yes	XP_002492144.1	254570068	ref	Nuclear actin-related protein involved in chromatin remodeling
GQ68_01913	SSK2	GQ68_01913:7000000222473150:974411-979372:+:STE/STE11/SSK	gi|254566569|ref|XP_002490395.1|	100	1505	0	0	1	1505	1	1505	0	3125	Yes	XP_002490395.1	254566569	ref	MAP kinase kinase kinase of the HOG1 mitogen-activated signaling pathway
BA75_00786	SSK2	BA75_00786T0:7000000219936124:1413663-1418560:+:STE/STE11/SSK	gi|254566569|ref|XP_002490395.1|	97.51	1483	36	1	5	1486	23	1505	0	2936	Yes	XP_002490395.1	254566569	ref	MAP kinase kinase kinase of the HOG1 mitogen-activated signaling pathway
GQ67_01898	SSK2	GQ67_01898:7000000222473162:978147-983103:+:STE/STE11/SSK	gi|254566569|ref|XP_002490395.1|	100	1505	0	0	1	1505	1	1505	0	3125	Yes	XP_002490395.1	254566569	ref	MAP kinase kinase kinase of the HOG1 mitogen-activated signaling pathway
GQ68_03209	NAB3	GQ68_03209:7000000222473152:400210-402484:+:hypothetical	gi|254565225|ref|XP_002489723.1|	27.59	87	62	1	243	329	7	92	4e-06	47.4	Yes	XP_002489723.1	254565225	ref	RNA-binding protein that carries poly(A)+ mRNA from the nucleus into the cytoplasm
BA75_00199	NAB3	BA75_00199T0:7000000219936124:409112-411354:+:hypothetical	gi|254565225|ref|XP_002489723.1|	27.59	87	62	1	243	329	7	92	4e-06	47.4	Yes	XP_002489723.1	254565225	ref	RNA-binding protein that carries poly(A)+ mRNA from the nucleus into the cytoplasm
GQ67_03240	NAB3	GQ67_03240:7000000222473175:31713-34126:+:hypothetical	gi|254565225|ref|XP_002489723.1|	27.59	87	62	1	243	329	7	92	3e-06	47.4	Yes	XP_002489723.1	254565225	ref	RNA-binding protein that carries poly(A)+ mRNA from the nucleus into the cytoplasm
GQ68_00485		GQ68_00485:7000000222473155:796819-798993:-:hypothetical	gi|254569316|ref|XP_002491768.1|	100	724	0	0	1	724	1	724	0	1482	Yes	XP_002491768.1	254569316	ref	hypothetical protein
BA75_02316		BA75_02316T0:7000000219936129:810858-813269:-:hypothetical	gi|254569316|ref|XP_002491768.1|	91.31	725	59	3	54	775	1	724	0	1291	Yes	XP_002491768.1	254569316	ref	hypothetical protein
GQ67_00904		GQ67_00904:7000000222473169:1597634-1599808:+:hypothetical	gi|254569316|ref|XP_002491768.1|	100	724	0	0	1	724	1	724	0	1482	Yes	XP_002491768.1	254569316	ref	hypothetical protein
GQ68_00598	CUE3	GQ68_00598:7000000222473155:1018369-1020315:+:hypothetical	gi|254569090|ref|XP_002491655.1|	100	648	0	0	1	648	1	648	0	1333	Yes	XP_002491655.1	254569090	ref	Protein of unknown function
BA75_02428	CUE3	BA75_02428T0:7000000219936129:1031799-1034209:+:hypothetical	gi|254569090|ref|XP_002491655.1|	90.43	648	61	1	1	647	1	648	0	1211	Yes	XP_002491655.1	254569090	ref	Protein of unknown function
GQ67_00791	CUE3	GQ67_00791:7000000222473169:1376311-1378257:-:hypothetical	gi|254569090|ref|XP_002491655.1|	100	648	0	0	1	648	1	648	0	1333	Yes	XP_002491655.1	254569090	ref	Protein of unknown function
GQ68_04640	MET17	GQ68_04640:7000000222473144:717549-718877:-:protein	gi|254573284|ref|XP_002493751.1|	100	442	0	0	1	442	1	442	0	900	Yes	XP_002493751.1	254573284	ref	Methionine and cysteine synthase (O-acetyl homoserine-O-acetyl serine sulfhydrylase)
GQ68_04641	MET17	GQ68_04641:7000000222473144:719147-719485:-:hypothetical	gi|254571907|ref|XP_002493063.1|	36.54	52	28	2	3	53	577	624	0.2	28.5	Yes	XP_002493063.1	254571907	ref	Transketolase, similar to Tkl2p
BA75_02961	MET17	BA75_02961T0:7000000219936129:1969721-1972130:+:protein	gi|254573284|ref|XP_002493751.1|	98.42	442	7	0	1	442	1	442	0	887	Yes	XP_002493751.1	254573284	ref	Methionine and cysteine synthase (O-acetyl homoserine-O-acetyl serine sulfhydrylase)
GQ67_04668	MET17	GQ67_04668:7000000222473172:710610-711938:-:protein	gi|254573284|ref|XP_002493751.1|	100	442	0	0	1	442	1	442	0	900	Yes	XP_002493751.1	254573284	ref	Methionine and cysteine synthase (O-acetyl homoserine-O-acetyl serine sulfhydrylase)
GQ67_04669	MET17	GQ67_04669:7000000222473172:712208-712546:-:hypothetical	gi|254571907|ref|XP_002493063.1|	36.54	52	28	2	3	53	577	624	0.2	28.5	Yes	XP_002493063.1	254571907	ref	Transketolase, similar to Tkl2p
GQ68_00958	SNX4	GQ68_00958:7000000222473155:1675432-1677417:+:sorting	gi|254568362|ref|XP_002491291.1|	100	661	0	0	1	661	1	661	0	1348	Yes	XP_002491291.1	254568362	ref	Sorting nexin
BA75_02792	SNX4	BA75_02792T0:7000000219936129:1687977-1690386:+:sorting	gi|254568362|ref|XP_002491291.1|	97.89	568	12	0	1	568	1	568	0	1124	Yes	XP_002491291.1	254568362	ref	Sorting nexin
GQ67_00431	SNX4	GQ67_00431:7000000222473169:719208-721193:-:sorting	gi|254568362|ref|XP_002491291.1|	100	661	0	0	1	661	1	661	0	1348	Yes	XP_002491291.1	254568362	ref	Sorting nexin
GQ68_00277		GQ68_00277:7000000222473155:419634-421730:-:hypothetical	gi|254569728|ref|XP_002491974.1|	100	698	0	0	1	698	1	698	0	1437	Yes	XP_002491974.1	254569728	ref	hypothetical protein
BA75_02106		BA75_02106T0:7000000219936129:434414-436513:-:hypothetical	gi|254569728|ref|XP_002491974.1|	96.42	699	24	1	1	699	1	698	0	1361	Yes	XP_002491974.1	254569728	ref	hypothetical protein
GQ67_01112		GQ67_01112:7000000222473169:1974860-1977268:+:hypothetical	gi|254569728|ref|XP_002491974.1|	100	698	0	0	1	698	1	698	0	1437	Yes	XP_002491974.1	254569728	ref	hypothetical protein
GQ68_03675	VAC7	GQ68_03675:7000000222473152:1181134-1183197:-:hypothetical	gi|254565875|ref|XP_002490048.1|	29.69	64	42	1	475	535	377	440	0.33	31.6	Yes	XP_002490048.1	254565875	ref	Cytosolic asparaginyl-tRNA synthetase, required for protein synthesis
BA75_03930	VAC7	BA75_03930T0:7000000219936123:1066036-1068444:+:hypothetical	gi|254565875|ref|XP_002490048.1|	31.25	64	41	1	475	535	377	440	0.082	33.5	Yes	XP_002490048.1	254565875	ref	Cytosolic asparaginyl-tRNA synthetase, required for protein synthesis
GQ67_03703	VAC7	GQ67_03703:7000000222473175:810582-812645:-:hypothetical	gi|254565875|ref|XP_002490048.1|	29.69	64	42	1	475	535	377	440	0.33	31.6	Yes	XP_002490048.1	254565875	ref	Cytosolic asparaginyl-tRNA synthetase, required for protein synthesis
GQ68_00716	MDL2	GQ68_00716:7000000222473155:1244277-1246556:-:hypothetical	gi|254568844|ref|XP_002491532.1|	100	759	0	0	1	759	1	759	0	1546	Yes	XP_002491532.1	254568844	ref	Mitochondrial inner membrane half-type ATP-binding cassette (ABC) transporter
BA75_02548	MDL2	BA75_02548T0:7000000219936129:1257666-1260071:-:hypothetical	gi|254568844|ref|XP_002491532.1|	96.26	748	26	1	14	761	14	759	0	1439	Yes	XP_002491532.1	254568844	ref	Mitochondrial inner membrane half-type ATP-binding cassette (ABC) transporter
GQ67_00672	MDL2	GQ67_00672:7000000222473169:1150069-1152348:+:hypothetical	gi|254568844|ref|XP_002491532.1|	100	759	0	0	1	759	1	759	0	1546	Yes	XP_002491532.1	254568844	ref	Mitochondrial inner membrane half-type ATP-binding cassette (ABC) transporter
GQ68_03054	TUL1	GQ68_03054:7000000222473152:130518-132833:+:hypothetical	gi|254570319|ref|XP_002492269.1|	100	771	0	0	1	771	1	771	0	1598	Yes	XP_002492269.1	254570319	ref	Golgi-localized RING-finger ubiquitin ligase (E3), involved in ubiquitinating and sorting membrane p
BA75_00049	TUL1	BA75_00049T0:7000000219936124:140404-142806:+:hypothetical	gi|254570319|ref|XP_002492269.1|	97.02	772	22	1	1	772	1	771	0	1487	Yes	XP_002492269.1	254570319	ref	Golgi-localized RING-finger ubiquitin ligase (E3), involved in ubiquitinating and sorting membrane p
GQ67_03070	TUL1	GQ67_03070:7000000222473176:143810-146125:+:hypothetical	gi|254570319|ref|XP_002492269.1|	100	771	0	0	1	771	1	771	0	1598	Yes	XP_002492269.1	254570319	ref	Golgi-localized RING-finger ubiquitin ligase (E3), involved in ubiquitinating and sorting membrane p
GQ68_04251	SNX41	GQ68_04251:7000000222473152:2200360-2202761:-:hypothetical	gi|254572555|ref|XP_002493387.1|	100	500	0	0	1	500	1	500	0	1026	Yes	XP_002493387.1	254572555	ref	Sorting nexin
BA75_03354	SNX41	BA75_03354T0:7000000219936123:47561-49063:+:hypothetical	gi|254572555|ref|XP_002493387.1|	97.2	500	14	0	1	500	1	500	0	1001	Yes	XP_002493387.1	254572555	ref	Sorting nexin
GQ67_04279	SNX41	GQ67_04279:7000000222473175:1830680-1832182:-:hypothetical	gi|254572555|ref|XP_002493387.1|	100	500	0	0	1	500	1	500	0	1026	Yes	XP_002493387.1	254572555	ref	Sorting nexin
GQ68_02074	IQG1	GQ68_02074:7000000222473150:1246155-1251051:+:hypothetical	gi|254566253|ref|XP_002490237.1|	98.62	1600	0	1	1	1600	1	1578	0	3192	Yes	XP_002490237.1	254566253	ref	Essential protein required for determination of budding pattern
BA75_00947	IQG1	BA75_00947T0:7000000219936124:1690308-1695198:+:hypothetical	gi|254566253|ref|XP_002490237.1|	92.5	1600	97	2	1	1599	1	1578	0	3005	Yes	XP_002490237.1	254566253	ref	Essential protein required for determination of budding pattern
GQ67_02059	IQG1	GQ67_02059:7000000222473162:1249876-1254829:+:hypothetical	gi|254566253|ref|XP_002490237.1|	98.62	1600	0	1	1	1600	1	1578	0	3192	Yes	XP_002490237.1	254566253	ref	Essential protein required for determination of budding pattern
GQ68_00355	PDA1	GQ68_00355:7000000222473155:556568-558969:+:pyruvate	gi|254569568|ref|XP_002491894.1|	100	396	0	0	1	396	1	396	0	828	Yes	XP_002491894.1	254569568	ref	E1 alpha subunit of the pyruvate dehydrogenase (PDH) complex
BA75_02185	PDA1	BA75_02185T0:7000000219936129:571415-572605:+:pyruvate	gi|254569568|ref|XP_002491894.1|	99.24	396	3	0	1	396	1	396	0	822	Yes	XP_002491894.1	254569568	ref	E1 alpha subunit of the pyruvate dehydrogenase (PDH) complex
GQ67_01034	PDA1	GQ67_01034:7000000222473169:1838815-1840005:-:pyruvate	gi|254569568|ref|XP_002491894.1|	100	396	0	0	1	396	1	396	0	828	Yes	XP_002491894.1	254569568	ref	E1 alpha subunit of the pyruvate dehydrogenase (PDH) complex
GQ68_03571		GQ68_03571:7000000222473152:1016288-1017973:+:hypothetical	gi|254571291|ref|XP_002492755.1|	100	561	0	0	1	561	1	561	0	1156	Yes	XP_002492755.1	254571291	ref	hypothetical protein
BA75_00562		BA75_00562T0:7000000219936124:1032071-1034471:+:hypothetical	gi|254571291|ref|XP_002492755.1|	91.44	561	48	0	1	561	1	561	0	1061	Yes	XP_002492755.1	254571291	ref	hypothetical protein
GQ67_03600		GQ67_03600:7000000222473175:645737-647422:+:hypothetical	gi|254571291|ref|XP_002492755.1|	100	561	0	0	1	561	1	561	0	1156	Yes	XP_002492755.1	254571291	ref	hypothetical protein
GQ68_02020		GQ68_02020:7000000222473150:1157189-1159564:+:hypothetical	gi|254566361|ref|XP_002490291.1|	100	259	0	0	1	259	1	259	0	532	Yes	XP_002490291.1	254566361	ref	hypothetical protein
BA75_00892		BA75_00892T0:7000000219936124:1600938-1601717:+:hypothetical	gi|254566361|ref|XP_002490291.1|	87.64	259	32	0	1	259	1	259	1e-168	469	Yes	XP_002490291.1	254566361	ref	hypothetical protein
GQ67_02005		GQ67_02005:7000000222473162:1160923-1163322:+:hypothetical	gi|254566361|ref|XP_002490291.1|	100	259	0	0	1	259	1	259	0	532	Yes	XP_002490291.1	254566361	ref	hypothetical protein
GQ68_02191	PRC1	GQ68_02191:7000000222473150:1454215-1456613:+:carboxypeptidase	gi|254566035|ref|XP_002490128.1|	100	523	0	0	1	523	1	523	0	1093	Yes	XP_002490128.1	254566035	ref	carboxypeptidase Y
BA75_01062	PRC1	BA75_01062T0:7000000219936124:1898302-1900210:+:carboxypeptidase	gi|254566035|ref|XP_002490128.1|	92.16	523	41	0	1	523	1	523	0	1003	Yes	XP_002490128.1	254566035	ref	carboxypeptidase Y
GQ67_02176	PRC1	GQ67_02176:7000000222473162:1458152-1460367:+:carboxypeptidase	gi|254566035|ref|XP_002490128.1|	100	523	0	0	1	523	1	523	0	1093	Yes	XP_002490128.1	254566035	ref	carboxypeptidase Y
GQ68_01102	PMT2	GQ68_01102:7000000222473155:1912772-1915170:-:hypothetical	gi|254568076|ref|XP_002491148.1|	100	750	0	0	1	750	1	750	0	1550	Yes	XP_002491148.1	254568076	ref	Protein O-mannosyltransferase, transfers mannose residues from dolichyl phosphate-D-mannose to prote
BA75_05005	PMT2	BA75_05005T0:7000000219936130:1078947-1081199:-:hypothetical	gi|254568076|ref|XP_002491148.1|	96.53	750	26	0	1	750	1	750	0	1463	Yes	XP_002491148.1	254568076	ref	Protein O-mannosyltransferase, transfers mannose residues from dolichyl phosphate-D-mannose to prote
GQ67_00287	PMT2	GQ67_00287:7000000222473169:481455-483808:+:hypothetical	gi|254568076|ref|XP_002491148.1|	100	750	0	0	1	750	1	750	0	1550	Yes	XP_002491148.1	254568076	ref	Protein O-mannosyltransferase, transfers mannose residues from dolichyl phosphate-D-mannose to prote
GQ68_01623		GQ68_01623:7000000222473150:488016-490397:+:hypothetical	gi|254567129|ref|XP_002490675.1|	100	770	0	0	1	770	1	770	0	1581	Yes	XP_002490675.1	254567129	ref	hypothetical protein
BA75_04100		BA75_04100T0:7000000219936123:1336983-1339363:-:hypothetical	gi|254567129|ref|XP_002490675.1|	92.19	768	60	0	1	768	1	768	0	1449	Yes	XP_002490675.1	254567129	ref	hypothetical protein
GQ67_01607		GQ67_01607:7000000222473162:491736-494134:+:hypothetical	gi|254567129|ref|XP_002490675.1|	100	770	0	0	1	770	1	770	0	1581	Yes	XP_002490675.1	254567129	ref	hypothetical protein
GQ68_02678		GQ68_02678:7000000222473150:2322647-2324640:-:hypothetical	gi|254565073|ref|XP_002489647.1|	100	542	0	0	1	542	1	542	0	1123	Yes	XP_002489647.1	254565073	ref	hypothetical protein
BA75_01544		BA75_01544T0:7000000219936124:2765636-2768034:-:hypothetical	gi|254565073|ref|XP_002489647.1|	97.23	542	15	0	1	542	1	542	0	1047	Yes	XP_002489647.1	254565073	ref	hypothetical protein
GQ67_02570		GQ67_02570:7000000222473182:563039-564989:+:hypothetical	gi|254565073|ref|XP_002489647.1|	100	542	0	0	1	542	1	542	0	1123	Yes	XP_002489647.1	254565073	ref	hypothetical protein
GQ68_00391	ADE13	GQ68_00391:7000000222473155:632112-634508:+:adenylosuccinate	gi|254569494|ref|XP_002491857.1|	100	481	0	0	1	481	1	481	0	998	Yes	XP_002491857.1	254569494	ref	Adenylosuccinate lyase, catalyzes two steps in the 'de novo' purine nucleotide biosynthetic pathway
BA75_02223	ADE13	BA75_02223T0:7000000219936129:647141-648898:+:adenylosuccinate	gi|254569494|ref|XP_002491857.1|	99.17	481	4	0	1	481	1	481	0	990	Yes	XP_002491857.1	254569494	ref	Adenylosuccinate lyase, catalyzes two steps in the 'de novo' purine nucleotide biosynthetic pathway
BA75_02224	ADE13	BA75_02224T0:7000000219936129:648826-649146:-:hypothetical	gi|254569442|ref|XP_002491831.1|	38.71	31	18	1	35	64	315	345	0.47	27.3	Yes	XP_002491831.1	254569442	ref	Component of the microtubule-nucleating Tub4p (gamma-tubulin) complex
GQ67_00998	ADE13	GQ67_00998:7000000222473169:1762308-1764345:-:adenylosuccinate	gi|254569494|ref|XP_002491857.1|	100	481	0	0	1	481	1	481	0	998	Yes	XP_002491857.1	254569494	ref	Adenylosuccinate lyase, catalyzes two steps in the 'de novo' purine nucleotide biosynthetic pathway
GQ68_03718	BUD5	GQ68_03718:7000000222473152:1268199-1272806:-:hypothetical	gi|254571553|ref|XP_002492886.1|	100	1535	0	0	1	1535	55	1589	0	3162	Yes	XP_002492886.1	254571553	ref	GTP/GDP exchange factor for Rsr1p (Bud1p) required for both axial and bipolar budding patterns
BA75_03888	BUD5	BA75_03888T0:7000000219936123:976037-981068:+:hypothetical	gi|254571553|ref|XP_002492886.1|	92.78	1607	98	1	1	1607	1	1589	0	3011	Yes	XP_002492886.1	254571553	ref	GTP/GDP exchange factor for Rsr1p (Bud1p) required for both axial and bipolar budding patterns
GQ67_03746	BUD5	GQ67_03746:7000000222473175:897647-902254:-:hypothetical	gi|254571553|ref|XP_002492886.1|	100	1535	0	0	1	1535	55	1589	0	3162	Yes	XP_002492886.1	254571553	ref	GTP/GDP exchange factor for Rsr1p (Bud1p) required for both axial and bipolar budding patterns
GQ68_03264	CDC5	GQ68_03264:7000000222473152:491539-493934:+:PLK	gi|254570699|ref|XP_002492459.1|	100	676	0	0	1	676	1	676	0	1407	Yes	XP_002492459.1	254570699	ref	Polo-like kinase with similarity to Xenopus Plx1 and S. pombe Plo1p
BA75_00254	CDC5	BA75_00254T0:7000000219936124:500522-502715:+:PLK	gi|254570699|ref|XP_002492459.1|	98.52	675	10	0	1	675	1	675	0	1388	Yes	XP_002492459.1	254570699	ref	Polo-like kinase with similarity to Xenopus Plx1 and S. pombe Plo1p
GQ67_03295	CDC5	GQ67_03295:7000000222473175:123061-125457:+:PLK	gi|254570699|ref|XP_002492459.1|	100	676	0	0	1	676	1	676	0	1407	Yes	XP_002492459.1	254570699	ref	Polo-like kinase with similarity to Xenopus Plx1 and S. pombe Plo1p
GQ68_01175	RPM2	GQ68_01175:7000000222473155:2047165-2049258:+:hypothetical	gi|254567926|ref|XP_002491073.1|	100	697	0	0	1	697	1	697	0	1438	Yes	XP_002491073.1	254567926	ref	Protein subunit of mitochondrial RNase P, has roles in nuclear transcription, cytoplasmic and mitoch
BA75_05077	RPM2	BA75_05077T0:7000000219936130:1213301-1215697:+:hypothetical	gi|254567926|ref|XP_002491073.1|	95.98	697	28	0	1	697	1	697	0	1368	Yes	XP_002491073.1	254567926	ref	Protein subunit of mitochondrial RNase P, has roles in nuclear transcription, cytoplasmic and mitoch
GQ67_00213	RPM2	GQ67_00213:7000000222473169:347320-349555:-:hypothetical	gi|254567926|ref|XP_002491073.1|	100	697	0	0	1	697	1	697	0	1438	Yes	XP_002491073.1	254567926	ref	Protein subunit of mitochondrial RNase P, has roles in nuclear transcription, cytoplasmic and mitoch
GQ68_04886	ALG12	GQ68_04886:7000000222473144:1111461-1113044:+:hypothetical	gi|254573748|ref|XP_002493983.1|	100	527	0	0	1	527	1	527	0	1067	Yes	XP_002493983.1	254573748	ref	Alpha-1,6-mannosyltransferase localized to the ER
GQ68_04887	ALG12	GQ68_04887:7000000222473144:1113056-1113847:-:hypothetical	gi|254573750|ref|XP_002493984.1|	100	263	0	0	1	263	1	263	0	539	Yes	XP_002493984.1	254573750	ref	Peptidyl-prolyl cis-trans isomerase (cyclophilin) of the endoplasmic reticulum
BA75_04786	ALG12	BA75_04786T0:7000000219936130:721045-722010:+:hypothetical	gi|254573750|ref|XP_002493984.1|	88.59	263	29	1	1	262	1	263	3e-174	483	Yes	XP_002493984.1	254573750	ref	Peptidyl-prolyl cis-trans isomerase (cyclophilin) of the endoplasmic reticulum
BA75_04787	ALG12	BA75_04787T0:7000000219936130:721081-723475:-:hypothetical	gi|254573748|ref|XP_002493983.1|	89.37	527	56	0	1	527	1	527	0	903	Yes	XP_002493983.1	254573748	ref	Alpha-1,6-mannosyltransferase localized to the ER
GQ67_04914	ALG12	GQ67_04914:7000000222473172:1104522-1106105:+:hypothetical	gi|254573748|ref|XP_002493983.1|	100	527	0	0	1	527	1	527	0	1067	Yes	XP_002493983.1	254573748	ref	Alpha-1,6-mannosyltransferase localized to the ER
GQ67_04915	ALG12	GQ67_04915:7000000222473172:1106117-1106908:-:hypothetical	gi|254573750|ref|XP_002493984.1|	100	263	0	0	1	263	1	263	0	539	Yes	XP_002493984.1	254573750	ref	Peptidyl-prolyl cis-trans isomerase (cyclophilin) of the endoplasmic reticulum
GQ68_03108		GQ68_03108:7000000222473152:225336-227705:+:hypothetical	gi|254570437|ref|XP_002492328.1|	42.48	379	194	7	271	645	27	385	6e-96	303	Yes	XP_002492328.1	254570437	ref	Putative protein of unknown function
BA75_00101		BA75_00101T0:7000000219936124:234785-236975:+:hypothetical	gi|254570437|ref|XP_002492328.1|	41.53	378	198	5	278	645	21	385	1e-95	301	Yes	XP_002492328.1	254570437	ref	Putative protein of unknown function
GQ67_03124		GQ67_03124:7000000222473176:238589-240982:+:hypothetical	gi|254570437|ref|XP_002492328.1|	42.48	379	194	7	271	645	27	385	6e-96	303	Yes	XP_002492328.1	254570437	ref	Putative protein of unknown function
GQ68_03797	SSB2	GQ68_03797:7000000222473152:1396821-1398662:+:hsp75-like	gi|254571699|ref|XP_002492959.1|	100	613	0	0	1	613	1	613	0	1240	Yes	XP_002492959.1	254571699	ref	Cytoplasmic ATPase that is a ribosome-associated molecular chaperone
BA75_03811	SSB2	BA75_03811T0:7000000219936123:852200-854233:-:hsp75-like	gi|254571699|ref|XP_002492959.1|	99.51	613	3	0	1	613	1	613	0	1236	Yes	XP_002492959.1	254571699	ref	Cytoplasmic ATPase that is a ribosome-associated molecular chaperone
GQ67_03824	SSB2	GQ67_03824:7000000222473175:1026132-1028523:+:hsp75-like	gi|254571699|ref|XP_002492959.1|	100	613	0	0	1	613	1	613	0	1240	Yes	XP_002492959.1	254571699	ref	Cytoplasmic ATPase that is a ribosome-associated molecular chaperone
GQ68_00685	ATG1	GQ68_00685:7000000222473155:1186159-1188549:+:ULK/ULK	gi|254568910|ref|XP_002491565.1|	100	796	0	0	1	796	1	796	0	1632	Yes	XP_002491565.1	254568910	ref	Protein serine/threonine kinase required for vesicle formation in autophagy
BA75_02517	ATG1	BA75_02517T0:7000000219936129:1199536-1201923:+:ULK/ULK	gi|254568910|ref|XP_002491565.1|	97.86	796	16	1	1	795	1	796	0	1505	Yes	XP_002491565.1	254568910	ref	Protein serine/threonine kinase required for vesicle formation in autophagy
GQ67_00704	ATG1	GQ67_00704:7000000222473169:1208077-1210467:-:ULK/ULK	gi|254568910|ref|XP_002491565.1|	100	796	0	0	1	796	1	796	0	1632	Yes	XP_002491565.1	254568910	ref	Protein serine/threonine kinase required for vesicle formation in autophagy
GQ68_00660	CDC4	GQ68_00660:7000000222473155:1126886-1129276:+:hypothetical	gi|254568962|ref|XP_002491591.1|	100	796	0	0	1	796	1	796	0	1637	Yes	XP_002491591.1	254568962	ref	F-box protein required for G1/S and G2/M transition
BA75_02491	CDC4	BA75_02491T0:7000000219936129:1140176-1142566:+:hypothetical	gi|254568962|ref|XP_002491591.1|	96.36	796	29	0	1	796	1	796	0	1556	Yes	XP_002491591.1	254568962	ref	F-box protein required for G1/S and G2/M transition
GQ67_00729	CDC4	GQ67_00729:7000000222473169:1267350-1269740:-:hypothetical	gi|254568962|ref|XP_002491591.1|	100	796	0	0	1	796	1	796	0	1637	Yes	XP_002491591.1	254568962	ref	F-box protein required for G1/S and G2/M transition
GQ68_04035	UBP14	GQ68_04035:7000000222473152:1828190-1830580:-:hypothetical	gi|254572127|ref|XP_002493173.1|	100	796	0	0	1	796	1	796	0	1641	Yes	XP_002493173.1	254572127	ref	Ubiquitin-specific protease that specifically disassembles unanchored ubiquitin chains
BA75_03572	UBP14	BA75_03572T0:7000000219936123:421097-423484:+:hypothetical	gi|254572127|ref|XP_002493173.1|	94.85	796	40	1	1	795	1	796	0	1568	Yes	XP_002493173.1	254572127	ref	Ubiquitin-specific protease that specifically disassembles unanchored ubiquitin chains
GQ67_04062	UBP14	GQ67_04062:7000000222473175:1457631-1460021:-:hypothetical	gi|254572127|ref|XP_002493173.1|	100	796	0	0	1	796	1	796	0	1641	Yes	XP_002493173.1	254572127	ref	Ubiquitin-specific protease that specifically disassembles unanchored ubiquitin chains
GQ68_00292	THS1	GQ68_00292:7000000222473155:447437-449575:-:threonine-tRNA	gi|254569696|ref|XP_002491958.1|	100	712	0	0	1	712	1	712	0	1482	Yes	XP_002491958.1	254569696	ref	Threonyl-tRNA synthetase, essential cytoplasmic protein
BA75_02122	THS1	BA75_02122T0:7000000219936129:462705-465095:-:threonyl-tRNA	gi|254569696|ref|XP_002491958.1|	98.74	712	9	0	1	712	1	712	0	1468	Yes	XP_002491958.1	254569696	ref	Threonyl-tRNA synthetase, essential cytoplasmic protein
GQ67_01097	THS1	GQ67_01097:7000000222473169:1947052-1949190:+:threonine-tRNA	gi|254569696|ref|XP_002491958.1|	100	712	0	0	1	712	1	712	0	1482	Yes	XP_002491958.1	254569696	ref	Threonyl-tRNA synthetase, essential cytoplasmic protein
GQ68_00467	LSC2	GQ68_00467:7000000222473155:761954-763437:-:hypothetical	gi|254569344|ref|XP_002491782.1|	100	412	0	0	1	412	1	412	0	841	Yes	XP_002491782.1	254569344	ref	Beta subunit of succinyl-CoA ligase, which is a mitochondrial enzyme of the TCA cycle
BA75_02299	LSC2	BA75_02299T0:7000000219936129:776105-778493:-:hypothetical	gi|254569344|ref|XP_002491782.1|	97.33	412	11	0	1	412	1	412	0	819	Yes	XP_002491782.1	254569344	ref	Beta subunit of succinyl-CoA ligase, which is a mitochondrial enzyme of the TCA cycle
GQ67_00922	LSC2	GQ67_00922:7000000222473169:1633074-1634672:+:hypothetical	gi|254569344|ref|XP_002491782.1|	100	412	0	0	1	412	1	412	0	841	Yes	XP_002491782.1	254569344	ref	Beta subunit of succinyl-CoA ligase, which is a mitochondrial enzyme of the TCA cycle
GQ68_00703	PEP1	GQ68_00703:7000000222473155:1219779-1224647:-:vacuolar	gi|254568872|ref|XP_002491546.1|	100	1542	0	0	1	1542	1	1542	0	3168	Yes	XP_002491546.1	254568872	ref	Type I transmembrane sorting receptor for multiple vacuolar hydrolases
BA75_02535	PEP1	BA75_02535T0:7000000219936129:1233418-1238046:-:hypothetical	gi|254568872|ref|XP_002491546.1|	92.15	1542	121	0	1	1542	1	1542	0	2949	Yes	XP_002491546.1	254568872	ref	Type I transmembrane sorting receptor for multiple vacuolar hydrolases
GQ67_00685	PEP1	GQ67_00685:7000000222473169:1171979-1176901:+:vacuolar	gi|254568872|ref|XP_002491546.1|	100	1542	0	0	1	1542	1	1542	0	3168	Yes	XP_002491546.1	254568872	ref	Type I transmembrane sorting receptor for multiple vacuolar hydrolases
GQ68_00629	RIX1	GQ68_00629:7000000222473155:1078107-1080487:+:hypothetical	gi|254569024|ref|XP_002491622.1|	100	733	0	0	1	733	1	733	0	1484	Yes	XP_002491622.1	254569024	ref	Acyltransferase that catalyzes diacylglycerol esterification
BA75_02460	RIX1	BA75_02460T0:7000000219936129:1091589-1093977:+:hypothetical	gi|254569024|ref|XP_002491622.1|	88.96	734	79	2	1	733	1	733	0	1253	Yes	XP_002491622.1	254569024	ref	Acyltransferase that catalyzes diacylglycerol esterification
GQ67_00760	RIX1	GQ67_00760:7000000222473169:1316139-1318521:-:hypothetical	gi|254569024|ref|XP_002491622.1|	100	733	0	0	1	733	1	733	0	1484	Yes	XP_002491622.1	254569024	ref	Acyltransferase that catalyzes diacylglycerol esterification
GQ68_00054	BUL1	GQ68_00054:7000000222473155:42882-45269:-:hypothetical	gi|254570168|ref|XP_002492194.1|	100	795	0	0	1	795	1	795	0	1644	Yes	XP_002492194.1	254570168	ref	Component of the Rsp5p E3-ubiquitin ligase complex
BA75_01881	BUL1	BA75_01881T0:7000000219936129:56399-58786:-:hypothetical	gi|254570168|ref|XP_002492194.1|	92.58	795	59	0	1	795	1	795	0	1483	Yes	XP_002492194.1	254570168	ref	Component of the Rsp5p E3-ubiquitin ligase complex
GQ67_01336	BUL1	GQ67_01336:7000000222473169:2351358-2353745:+:hypothetical	gi|254570168|ref|XP_002492194.1|	100	795	0	0	1	795	1	795	0	1644	Yes	XP_002492194.1	254570168	ref	Component of the Rsp5p E3-ubiquitin ligase complex
GQ68_02566	FRA1	GQ68_02566:7000000222473150:2127618-2130004:+:hypothetical	gi|254565287|ref|XP_002489754.1|	100	711	0	0	1	711	1	711	0	1476	Yes	XP_002489754.1	254565287	ref	Protein involved in negative regulation of transcription of iron regulon
BA75_01432	FRA1	BA75_01432T0:7000000219936124:2570404-2572539:+:hypothetical	gi|254565287|ref|XP_002489754.1|	93.95	711	43	0	1	711	1	711	0	1410	Yes	XP_002489754.1	254565287	ref	Protein involved in negative regulation of transcription of iron regulon
GQ67_02682	FRA1	GQ67_02682:7000000222473182:757761-759896:-:hypothetical	gi|254565287|ref|XP_002489754.1|	100	711	0	0	1	711	1	711	0	1476	Yes	XP_002489754.1	254565287	ref	Protein involved in negative regulation of transcription of iron regulon
GQ68_04664	FAA2	GQ68_04664:7000000222473144:752177-754488:+:hypothetical	gi|254573332|ref|XP_002493775.1|	100	741	0	0	1	741	1	741	0	1524	Yes	XP_002493775.1	254573332	ref	Long chain fatty acyl-CoA synthetase
BA75_02937	FAA2	BA75_02937T0:7000000219936129:1934970-1937356:-:hypothetical	gi|254573332|ref|XP_002493775.1|	97.98	741	15	0	1	741	1	741	0	1496	Yes	XP_002493775.1	254573332	ref	Long chain fatty acyl-CoA synthetase
GQ67_04692	FAA2	GQ67_04692:7000000222473172:745218-747595:+:hypothetical	gi|254573332|ref|XP_002493775.1|	100	741	0	0	1	741	1	741	0	1524	Yes	XP_002493775.1	254573332	ref	Long chain fatty acyl-CoA synthetase
GQ68_02885	NPR1	GQ68_02885:7000000222473150:2679592-2681730:-:HAL	gi|254564673|ref|XP_002489447.1|	100	712	0	0	1	712	1	712	0	1471	Yes	XP_002489447.1	254564673	ref	Protein kinase
BA75_01755	NPR1	BA75_01755T0:7000000219936124:3123093-3125474:-:HAL	gi|254564673|ref|XP_002489447.1|	97.05	712	21	0	1	712	1	712	0	1385	Yes	XP_002489447.1	254564673	ref	Protein kinase
GQ67_02362	NPR1	GQ67_02362:7000000222473182:205921-208059:+:HAL	gi|254564673|ref|XP_002489447.1|	100	712	0	0	1	712	1	712	0	1471	Yes	XP_002489447.1	254564673	ref	Protein kinase
GQ68_03202	CBK1	GQ68_03202:7000000222473152:392365-394743:+:AGC/NDR/NDR	gi|254570587|ref|XP_002492403.1|	100	656	0	0	1	656	1	656	0	1370	Yes	XP_002492403.1	254570587	ref	Serine/threonine protein kinase
BA75_00193	CBK1	BA75_00193T0:7000000219936124:401633-403603:+:AGC/NDR/NDR	gi|254570587|ref|XP_002492403.1|	98.63	656	9	0	1	656	1	656	0	1353	Yes	XP_002492403.1	254570587	ref	Serine/threonine protein kinase
GQ67_03233	CBK1	GQ67_03233:7000000222473175:23866-26246:+:AGC/NDR/NDR	gi|254570587|ref|XP_002492403.1|	100	656	0	0	1	656	1	656	0	1370	Yes	XP_002492403.1	254570587	ref	Serine/threonine protein kinase
GQ68_05120		GQ68_05120:7000000222473156:334264-335802:+:hypothetical	gi|254574178|ref|XP_002494198.1|	100	512	0	0	1	512	1	512	0	1063	Yes	XP_002494198.1	254574178	ref	Mitochondrial protein kinase
BA75_04559		BA75_04559T0:7000000219936130:351343-353723:-:hypothetical	gi|254574178|ref|XP_002494198.1|	98.05	512	10	0	1	512	1	512	0	1048	Yes	XP_002494198.1	254574178	ref	Mitochondrial protein kinase
GQ67_05138		GQ67_05138:7000000222473172:1468121-1469659:+:hypothetical	gi|254574178|ref|XP_002494198.1|	100	512	0	0	1	512	1	512	0	1063	Yes	XP_002494198.1	254574178	ref	Mitochondrial protein kinase
GQ68_02887	RIM4	GQ68_02887:7000000222473150:2683908-2686287:-:hypothetical	gi|254564669|ref|XP_002489445.1|	98.2	668	1	1	1	668	1	657	0	1303	Yes	XP_002489445.1	254564669	ref	hypothetical protein
BA75_01757	RIM4	BA75_01757T0:7000000219936124:3127401-3129624:-:hypothetical	gi|254564669|ref|XP_002489445.1|	96.41	669	12	2	1	669	1	657	0	1278	Yes	XP_002489445.1	254564669	ref	hypothetical protein
GQ67_02360	RIM4	GQ67_02360:7000000222473182:201477-203742:+:hypothetical	gi|254564669|ref|XP_002489445.1|	98.2	668	1	1	1	668	1	657	0	1303	Yes	XP_002489445.1	254564669	ref	hypothetical protein
GQ68_04174	RPN6	GQ68_04174:7000000222473152:2064047-2066399:+:hypothetical	gi|254572403|ref|XP_002493311.1|	100	435	0	0	1	435	1	435	0	875	Yes	XP_002493311.1	254572403	ref	Essential, non-ATPase regulatory subunit of the 26S proteasome lid
BA75_03432	RPN6	BA75_03432T0:7000000219936123:185747-187520:-:hypothetical	gi|254572403|ref|XP_002493311.1|	97.42	426	11	0	1	426	10	435	0	830	Yes	XP_002493311.1	254572403	ref	Essential, non-ATPase regulatory subunit of the 26S proteasome lid
GQ67_04201	RPN6	GQ67_04201:7000000222473175:1693488-1695867:+:hypothetical	gi|254572403|ref|XP_002493311.1|	100	435	0	0	1	435	1	435	0	875	Yes	XP_002493311.1	254572403	ref	Essential, non-ATPase regulatory subunit of the 26S proteasome lid
GQ68_04827	CCR4	GQ68_04827:7000000222473144:1005115-1007439:+:hypothetical	gi|254573632|ref|XP_002493925.1|	100	743	0	0	1	743	26	768	0	1551	Yes	XP_002493925.1	254573632	ref	Component of the CCR4-NOT transcriptional complex
BA75_04847	CCR4	BA75_04847T0:7000000219936130:827708-830061:-:hypothetical	gi|254573632|ref|XP_002493925.1|	99.33	743	5	0	1	743	26	768	0	1545	Yes	XP_002493925.1	254573632	ref	Component of the CCR4-NOT transcriptional complex
GQ67_04855	CCR4	GQ67_04855:7000000222473172:998176-1000555:+:hypothetical	gi|254573632|ref|XP_002493925.1|	100	743	0	0	1	743	26	768	0	1551	Yes	XP_002493925.1	254573632	ref	Component of the CCR4-NOT transcriptional complex
GQ68_01337	ECM5	GQ68_01337:7000000222473155:2346372-2351273:+:hypothetical	gi|254567589|ref|XP_002490905.1|	100	1492	0	0	1	1492	1	1492	0	3079	Yes	XP_002490905.1	254567589	ref	Non-essential protein of unknown function, contains ATP/GTP-binding site motif A
BA75_05236	ECM5	BA75_05236T0:7000000219936130:1513188-1518049:+:hypothetical	gi|254567589|ref|XP_002490905.1|	92.84	1494	105	2	1	1494	1	1492	0	2852	Yes	XP_002490905.1	254567589	ref	Non-essential protein of unknown function, contains ATP/GTP-binding site motif A
GQ67_00050	ECM5	GQ67_00050:7000000222473169:45367-50247:-:hypothetical	gi|254567589|ref|XP_002490905.1|	100	1492	0	0	1	1492	1	1492	0	3079	Yes	XP_002490905.1	254567589	ref	Non-essential protein of unknown function, contains ATP/GTP-binding site motif A
GQ68_01835	PEX8	GQ68_01835:7000000222473150:831212-833587:+:hypothetical	gi|254566723|ref|XP_002490472.1|	100	713	0	0	1	713	1	713	0	1459	Yes	XP_002490472.1	254566723	ref	Peroxisomal biogenesis factor 8
BA75_00708	PEX8	BA75_00708T0:7000000219936124:1270126-1272505:+:hypothetical	gi|254566723|ref|XP_002490472.1|	93.97	713	43	0	1	713	1	713	0	1379	Yes	XP_002490472.1	254566723	ref	Peroxisomal biogenesis factor 8
GQ67_01819	PEX8	GQ67_01819:7000000222473162:834950-837323:+:hypothetical	gi|254566723|ref|XP_002490472.1|	100	713	0	0	1	713	1	713	0	1459	Yes	XP_002490472.1	254566723	ref	Peroxisomal biogenesis factor 8
GQ68_05091	MAK5	GQ68_05091:7000000222473156:289426-291702:-:hypothetical	gi|254574120|ref|XP_002494169.1|	100	758	0	0	1	758	1	758	0	1547	Yes	XP_002494169.1	254574120	ref	Essential nucleolar protein, putative DEAD-box RNA helicase
BA75_04588	MAK5	BA75_04588T0:7000000219936130:396036-398413:+:hypothetical	gi|254574120|ref|XP_002494169.1|	92.51	748	50	3	1	745	1	745	0	1396	Yes	XP_002494169.1	254574120	ref	Essential nucleolar protein, putative DEAD-box RNA helicase
GQ67_05109	MAK5	GQ67_05109:7000000222473172:1423283-1425559:-:hypothetical	gi|254574120|ref|XP_002494169.1|	100	758	0	0	1	758	1	758	0	1547	Yes	XP_002494169.1	254574120	ref	Essential nucleolar protein, putative DEAD-box RNA helicase
GQ68_00247	UTP25	GQ68_00247:7000000222473155:376263-378620:+:U3	gi|254569788|ref|XP_002492004.1|	100	697	0	0	1	697	1	697	0	1425	Yes	XP_002492004.1	254569788	ref	Protein required for cell viability
BA75_02076	UTP25	BA75_02076T0:7000000219936129:391050-393332:+:hypothetical	gi|254569788|ref|XP_002492004.1|	93.12	698	47	1	1	698	1	697	0	1258	Yes	XP_002492004.1	254569788	ref	Protein required for cell viability
GQ67_01142	UTP25	GQ67_01142:7000000222473169:2017995-2020371:-:U3	gi|254569788|ref|XP_002492004.1|	100	697	0	0	1	697	1	697	0	1425	Yes	XP_002492004.1	254569788	ref	Protein required for cell viability
GQ68_00080	PHO2	GQ68_00080:7000000222473155:87587-89602:-:hypothetical	gi|254570122|ref|XP_002492171.1|	100	671	0	0	1	671	1	671	0	1370	Yes	XP_002492171.1	254570122	ref	Homeobox transcription factor
BA75_01907	PHO2	BA75_01907T0:7000000219936129:101066-103057:-:hypothetical	gi|254570122|ref|XP_002492171.1|	88.84	672	65	3	1	663	1	671	0	1063	Yes	XP_002492171.1	254570122	ref	Homeobox transcription factor
GQ67_01310	PHO2	GQ67_01310:7000000222473169:2306749-2309125:+:hypothetical	gi|254570122|ref|XP_002492171.1|	100	671	0	0	1	671	1	671	0	1370	Yes	XP_002492171.1	254570122	ref	Homeobox transcription factor
GQ68_00908	OCT1	GQ68_00908:7000000222473155:1590642-1593011:+:hypothetical	gi|254568466|ref|XP_002491343.1|	100	789	0	0	1	789	1	789	0	1633	Yes	XP_002491343.1	254568466	ref	Mitochondrial intermediate peptidase
BA75_02741	OCT1	BA75_02741T0:7000000219936129:1603313-1605685:+:hypothetical	gi|254568466|ref|XP_002491343.1|	96.96	789	24	0	2	790	1	789	0	1586	Yes	XP_002491343.1	254568466	ref	Mitochondrial intermediate peptidase
GQ67_00481	OCT1	GQ67_00481:7000000222473169:803614-805983:-:hypothetical	gi|254568466|ref|XP_002491343.1|	100	789	0	0	1	789	1	789	0	1633	Yes	XP_002491343.1	254568466	ref	Mitochondrial intermediate peptidase
GQ68_01020	PEP7	GQ68_01020:7000000222473155:1775264-1777117:-:hypothetical	gi|254568234|ref|XP_002491227.1|	100	591	0	0	27	617	1	591	0	1222	Yes	XP_002491227.1	254568234	ref	hypothetical protein
BA75_02853	PEP7	BA75_02853T0:7000000219936129:1787806-1790038:-:hypothetical	gi|254568234|ref|XP_002491227.1|	93.23	591	40	0	26	616	1	591	0	1149	Yes	XP_002491227.1	254568234	ref	hypothetical protein
GQ67_00369	PEP7	GQ67_00369:7000000222473169:619508-621878:+:hypothetical	gi|254568234|ref|XP_002491227.1|	100	591	0	0	27	617	1	591	0	1222	Yes	XP_002491227.1	254568234	ref	hypothetical protein
GQ68_01428	VPS27	GQ68_01428:7000000222473150:138989-141336:-:hypothetical	gi|254567501|ref|XP_002490861.1|	100	747	0	0	1	747	1	747	0	1540	Yes	XP_002490861.1	254567501	ref	Vacuolar protein sorting-associated protein 27
BA75_04293	VPS27	BA75_04293T0:7000000219936123:1689588-1691825:+:hypothetical	gi|254567501|ref|XP_002490861.1|	93.31	747	48	1	1	745	1	747	0	1425	Yes	XP_002490861.1	254567501	ref	Vacuolar protein sorting-associated protein 27
GQ67_01412	VPS27	GQ67_01412:7000000222473162:142725-145095:-:hypothetical	gi|254567501|ref|XP_002490861.1|	100	747	0	0	1	747	1	747	0	1540	Yes	XP_002490861.1	254567501	ref	Vacuolar protein sorting-associated protein 27
GQ68_00469	MEF1	GQ68_00469:7000000222473155:765121-767490:+:elongation	gi|254569340|ref|XP_002491780.1|	100	749	0	0	1	749	1	749	0	1550	Yes	XP_002491780.1	254569340	ref	Mitochondrial elongation factor involved in translational elongation
BA75_02301	MEF1	BA75_02301T0:7000000219936129:780253-782499:+:elongation	gi|254569340|ref|XP_002491780.1|	97.33	748	20	0	1	748	2	749	0	1514	Yes	XP_002491780.1	254569340	ref	Mitochondrial elongation factor involved in translational elongation
GQ67_00920	MEF1	GQ67_00920:7000000222473169:1629169-1631506:-:elongation	gi|254569340|ref|XP_002491780.1|	100	749	0	0	1	749	1	749	0	1550	Yes	XP_002491780.1	254569340	ref	Mitochondrial elongation factor involved in translational elongation
GQ68_04847	KRE6	GQ68_04847:7000000222473144:1035114-1037063:-:hypothetical	gi|254573668|ref|XP_002493943.1|	100	649	0	0	1	649	1	649	0	1351	Yes	XP_002493943.1	254573668	ref	Protein required for beta-1,6 glucan biosynthesis
BA75_04827	KRE6	BA75_04827T0:7000000219936130:797753-800122:+:hypothetical	gi|254573668|ref|XP_002493943.1|	98.31	649	11	0	1	649	1	649	0	1332	Yes	XP_002493943.1	254573668	ref	Protein required for beta-1,6 glucan biosynthesis
GQ67_04875	KRE6	GQ67_04875:7000000222473172:1028175-1030124:-:hypothetical	gi|254573668|ref|XP_002493943.1|	100	649	0	0	1	649	1	649	0	1351	Yes	XP_002493943.1	254573668	ref	Protein required for beta-1,6 glucan biosynthesis
GQ68_00666		GQ68_00666:7000000222473155:1148073-1150440:+:hypothetical	gi|254568948|ref|XP_002491584.1|	100	575	0	0	1	575	1	575	0	1167	Yes	XP_002491584.1	254568948	ref	Proline permease, required for high-affinity transport of proline
BA75_02498		BA75_02498T0:7000000219936129:1161527-1163816:+:hypothetical	gi|254568948|ref|XP_002491584.1|	94.29	578	30	1	1	578	1	575	0	1099	Yes	XP_002491584.1	254568948	ref	Proline permease, required for high-affinity transport of proline
GQ67_00723		GQ67_00723:7000000222473169:1246201-1248519:-:hypothetical	gi|254568948|ref|XP_002491584.1|	100	575	0	0	1	575	1	575	0	1167	Yes	XP_002491584.1	254568948	ref	Proline permease, required for high-affinity transport of proline
GQ68_04195	MET5	GQ68_04195:7000000222473152:2097733-2102612:-:hypothetical	gi|254572441|ref|XP_002493330.1|	100	1414	0	0	1	1414	1	1414	0	2918	Yes	XP_002493330.1	254572441	ref	Sulfite reductase beta subunit, involved in amino acid biosynthesis, transcription repressed by meth
BA75_03411	MET5	BA75_03411T0:7000000219936123:149495-153844:+:hypothetical	gi|254572441|ref|XP_002493330.1|	93.85	1414	87	0	1	1414	1	1414	0	2753	Yes	XP_002493330.1	254572441	ref	Sulfite reductase beta subunit, involved in amino acid biosynthesis, transcription repressed by meth
GQ67_04222	MET5	GQ67_04222:7000000222473175:1727258-1728067:-:hypothetical	gi|254572441|ref|XP_002493330.1|	100	269	0	0	1	269	1146	1414	0	574	Yes	XP_002493330.1	254572441	ref	Sulfite reductase beta subunit, involved in amino acid biosynthesis, transcription repressed by meth
GQ67_04223	MET5	GQ67_04223:7000000222473175:1728072-1731503:-:hypothetical	gi|254572441|ref|XP_002493330.1|	100	1140	0	0	1	1140	1	1140	0	2334	Yes	XP_002493330.1	254572441	ref	Sulfite reductase beta subunit, involved in amino acid biosynthesis, transcription repressed by meth
GQ68_04005	MTO1	GQ68_04005:7000000222473152:1769267-1771306:+:tRNA	gi|254572073|ref|XP_002493146.1|	100	679	0	0	1	679	1	679	0	1397	Yes	XP_002493146.1	254572073	ref	Mitochondrial protein, forms a heterodimer complex with Mss1p
BA75_03602	MTO1	BA75_03602T0:7000000219936123:480206-482257:-:tRNA	gi|254572073|ref|XP_002493146.1|	95.73	679	28	1	1	678	1	679	0	1342	Yes	XP_002493146.1	254572073	ref	Mitochondrial protein, forms a heterodimer complex with Mss1p
GQ67_04032	MTO1	GQ67_04032:7000000222473175:1398635-1401002:+:tRNA	gi|254572073|ref|XP_002493146.1|	100	679	0	0	1	679	1	679	0	1397	Yes	XP_002493146.1	254572073	ref	Mitochondrial protein, forms a heterodimer complex with Mss1p
GQ68_00099	PFK26	GQ68_00099:7000000222473155:121247-123613:-:hypothetical	gi|254570086|ref|XP_002492153.1|	97.72	788	2	1	1	788	1	772	0	1528	Yes	XP_002492153.1	254570086	ref	6-phosphofructo-2-kinase, inhibited by phosphoenolpyruvate and sn-glycerol 3-phosphate, has negligib
BA75_01926	PFK26	BA75_01926T0:7000000219936129:134617-136980:-:hypothetical	gi|254570086|ref|XP_002492153.1|	93.77	787	34	1	1	787	1	772	0	1467	Yes	XP_002492153.1	254570086	ref	6-phosphofructo-2-kinase, inhibited by phosphoenolpyruvate and sn-glycerol 3-phosphate, has negligib
GQ67_01291	PFK26	GQ67_01291:7000000222473169:2273012-2275378:+:hypothetical	gi|254570086|ref|XP_002492153.1|	97.72	788	2	1	1	788	1	772	0	1528	Yes	XP_002492153.1	254570086	ref	6-phosphofructo-2-kinase, inhibited by phosphoenolpyruvate and sn-glycerol 3-phosphate, has negligib
GQ68_01669	STT3	GQ68_01669:7000000222473150:577531-579759:+:hypothetical	gi|254567039|ref|XP_002490630.1|	100	742	0	0	1	742	1	742	0	1513	Yes	XP_002490630.1	254567039	ref	Dolichyl-diphosphooligosaccharide--protein glycosyltransferase subunit STT3
BA75_04052	STT3	BA75_04052T0:7000000219936123:1247265-1249609:-:hypothetical	gi|254567039|ref|XP_002490630.1|	98.38	742	12	0	1	742	1	742	0	1497	Yes	XP_002490630.1	254567039	ref	Dolichyl-diphosphooligosaccharide--protein glycosyltransferase subunit STT3
GQ67_01653	STT3	GQ67_01653:7000000222473162:581197-583563:+:hypothetical	gi|254567039|ref|XP_002490630.1|	100	742	0	0	1	742	1	742	0	1513	Yes	XP_002490630.1	254567039	ref	Dolichyl-diphosphooligosaccharide--protein glycosyltransferase subunit STT3
GQ68_01807	FPK1	GQ68_01807:7000000222473150:790567-792816:-:AGC/RSK/RSK-UNCLASSIFIED	gi|254566781|ref|XP_002490501.1|	100	749	0	0	1	749	1	749	0	1555	Yes	XP_002490501.1	254566781	ref	Putative protein kinase that, when overexpressed, interferes with pheromone-induced growth arrest
BA75_00681	FPK1	BA75_00681T0:7000000219936124:1229441-1231807:-:AGC/RSK/RSK-UNCLASSIFIED	gi|254566781|ref|XP_002490501.1|	96.53	749	26	0	1	749	1	749	0	1445	Yes	XP_002490501.1	254566781	ref	Putative protein kinase that, when overexpressed, interferes with pheromone-induced growth arrest
GQ67_01792	FPK1	GQ67_01792:7000000222473162:794303-796552:-:AGC/RSK/RSK-UNCLASSIFIED	gi|254566781|ref|XP_002490501.1|	100	749	0	0	1	749	1	749	0	1555	Yes	XP_002490501.1	254566781	ref	Putative protein kinase that, when overexpressed, interferes with pheromone-induced growth arrest
GQ68_01875	NNK1	GQ68_01875:7000000222473150:897044-899409:+:CAMK	gi|254566647|ref|XP_002490434.1|	100	731	0	0	1	731	1	731	0	1503	Yes	XP_002490434.1	254566647	ref	Putative protein of unknown function
BA75_00748	NNK1	BA75_00748T0:7000000219936124:1336085-1338429:+:CAMK	gi|254566647|ref|XP_002490434.1|	95.9	731	30	0	27	757	1	731	0	1415	Yes	XP_002490434.1	254566647	ref	Putative protein of unknown function
GQ67_01860	NNK1	GQ67_01860:7000000222473162:900841-903134:+:CAMK	gi|254566647|ref|XP_002490434.1|	100	731	0	0	1	731	1	731	0	1503	Yes	XP_002490434.1	254566647	ref	Putative protein of unknown function
GQ68_03924	DAK2	GQ68_03924:7000000222473152:1630297-1632372:+:dihydroxyacetone	gi|254571923|ref|XP_002493071.1|	100	608	0	0	1	608	1	608	0	1220	Yes	XP_002493071.1	254571923	ref	Dihydroxyacetone kinase, required for detoxification of dihydroxyacetone (DHA)
BA75_03684	DAK2	BA75_03684T0:7000000219936123:618429-620794:-:dihydroxyacetone	gi|254571923|ref|XP_002493071.1|	99.18	608	5	0	1	608	1	608	0	1211	Yes	XP_002493071.1	254571923	ref	Dihydroxyacetone kinase, required for detoxification of dihydroxyacetone (DHA)
GQ67_03950	DAK2	GQ67_03950:7000000222473175:1259721-1261814:+:dihydroxyacetone	gi|254571923|ref|XP_002493071.1|	100	608	0	0	1	608	1	608	0	1220	Yes	XP_002493071.1	254571923	ref	Dihydroxyacetone kinase, required for detoxification of dihydroxyacetone (DHA)
GQ68_01563	PRP43	GQ68_01563:7000000222473150:371182-373532:-:pre-mRNA-splicing	gi|254567241|ref|XP_002490731.1|	100	753	0	0	1	753	1	753	0	1563	Yes	XP_002490731.1	254567241	ref	RNA helicase in the DEAH-box family
BA75_04159	PRP43	BA75_04159T0:7000000219936123:1457480-1459845:+:pre-mRNA-splicing	gi|254567241|ref|XP_002490731.1|	99.2	753	6	0	1	753	1	753	0	1550	Yes	XP_002490731.1	254567241	ref	RNA helicase in the DEAH-box family
GQ67_01547	PRP43	GQ67_01547:7000000222473162:374913-377264:-:pre-mRNA-splicing	gi|254567241|ref|XP_002490731.1|	100	753	0	0	1	753	1	753	0	1563	Yes	XP_002490731.1	254567241	ref	RNA helicase in the DEAH-box family
GQ68_01315	FRE2	GQ68_01315:7000000222473155:2314165-2316478:-:hypothetical	gi|254567635|ref|XP_002490928.1|	100	747	0	0	1	747	1	747	0	1547	Yes	XP_002490928.1	254567635	ref	Ferric reductase and cupric reductase, reduces siderophore-bound iron and oxidized copper prior to u
BA75_05214	FRE2	BA75_05214T0:7000000219936130:1480871-1483236:-:hypothetical	gi|254567635|ref|XP_002490928.1|	88.9	748	82	1	1	748	1	747	0	1383	Yes	XP_002490928.1	254567635	ref	Ferric reductase and cupric reductase, reduces siderophore-bound iron and oxidized copper prior to u
GQ67_00072	FRE2	GQ67_00072:7000000222473169:80130-82477:+:hypothetical	gi|254567635|ref|XP_002490928.1|	100	747	0	0	1	747	1	747	0	1547	Yes	XP_002490928.1	254567635	ref	Ferric reductase and cupric reductase, reduces siderophore-bound iron and oxidized copper prior to u
GQ68_04464	ECM3	GQ68_04464:7000000222473144:403816-405411:+:hypothetical	gi|254572946|ref|XP_002493582.1|	100	531	0	0	1	531	1	531	0	1085	Yes	XP_002493582.1	254572946	ref	Non-essential protein of unknown function
BA75_03135	ECM3	BA75_03135T0:7000000219936129:2284390-2286048:-:hypothetical	gi|254572946|ref|XP_002493582.1|	94.18	533	29	2	20	552	1	531	0	964	Yes	XP_002493582.1	254572946	ref	Non-essential protein of unknown function
GQ67_04492	ECM3	GQ67_04492:7000000222473172:396767-399131:+:hypothetical	gi|254572946|ref|XP_002493582.1|	100	531	0	0	1	531	1	531	0	1085	Yes	XP_002493582.1	254572946	ref	Non-essential protein of unknown function
GQ68_03065		GQ68_03065:7000000222473152:151252-153613:+:hypothetical	gi|254570339|ref|XP_002492279.1|	100	709	0	0	1	709	1	709	0	1461	Yes	XP_002492279.1	254570339	ref	hypothetical protein
BA75_00060		BA75_00060T0:7000000219936124:161143-163483:+:hypothetical	gi|254570339|ref|XP_002492279.1|	92.68	710	47	2	1	706	1	709	0	1292	Yes	XP_002492279.1	254570339	ref	hypothetical protein
GQ67_03081		GQ67_03081:7000000222473176:164545-166909:+:hypothetical	gi|254570339|ref|XP_002492279.1|	100	709	0	0	1	709	1	709	0	1461	Yes	XP_002492279.1	254570339	ref	hypothetical protein
GQ68_05010	MSN5	GQ68_05010:7000000222473156:167426-172176:+:hypothetical	gi|254573964|ref|XP_002494091.1|	99.04	1254	1	1	1	1254	1	1243	0	2532	Yes	XP_002494091.1	254573964	ref	Karyopherin involved in nuclear import and export
GQ68_05011	MSN5	GQ68_05011:7000000222473156:171374-172390:-:hypothetical	gi|254573966|ref|XP_002494092.1|	100	338	0	0	1	338	1	338	0	692	Yes	XP_002494092.1	254573966	ref	hypothetical protein
BA75_04669	MSN5	BA75_04669T0:7000000219936130:516053-518047:+:hypothetical	gi|254573966|ref|XP_002494092.1|	90.88	340	27	3	1	340	1	336	0	602	Yes	XP_002494092.1	254573966	ref	hypothetical protein
BA75_04670	MSN5	BA75_04670T0:7000000219936130:516368-521020:-:hypothetical	gi|254573964|ref|XP_002494091.1|	97.93	1254	15	1	1	1254	1	1243	0	2505	Yes	XP_002494091.1	254573964	ref	Karyopherin involved in nuclear import and export
GQ67_05029	MSN5	GQ67_05029:7000000222473172:1301291-1306170:+:hypothetical	gi|254573964|ref|XP_002494091.1|	99.04	1254	1	1	1	1254	1	1243	0	2532	Yes	XP_002494091.1	254573964	ref	Karyopherin involved in nuclear import and export
GQ67_05030	MSN5	GQ67_05030:7000000222473172:1305233-1306249:-:hypothetical	gi|254573966|ref|XP_002494092.1|	100	338	0	0	1	338	1	338	0	692	Yes	XP_002494092.1	254573966	ref	hypothetical protein
GQ68_04988	SWP82	GQ68_04988:7000000222473156:128095-129282:-:hypothetical	gi|254573922|ref|XP_002494070.1|	100	395	0	0	1	395	1	395	0	818	Yes	XP_002494070.1	254573922	ref	hypothetical protein
BA75_04691	SWP82	BA75_04691T0:7000000219936130:558353-560717:+:hypothetical	gi|254573922|ref|XP_002494070.1|	94.68	395	21	0	32	426	1	395	0	754	Yes	XP_002494070.1	254573922	ref	hypothetical protein
GQ67_05007	SWP82	GQ67_05007:7000000222473172:1261954-1263141:-:hypothetical	gi|254573922|ref|XP_002494070.1|	100	395	0	0	1	395	1	395	0	818	Yes	XP_002494070.1	254573922	ref	hypothetical protein
GQ68_05231	AFG3	GQ68_05231:7000000222473156:507943-510192:+:hypothetical	gi|254574390|ref|XP_002494304.1|	100	708	0	0	1	708	1	708	0	1454	Yes	XP_002494304.1	254574390	ref	Component, with Yta12p, of the mitochondrial inner membrane m-AAA protease
BA75_04451	AFG3	BA75_04451T0:7000000219936130:177442-179803:-:hypothetical	gi|254574390|ref|XP_002494304.1|	97.03	708	21	0	1	708	1	708	0	1353	Yes	XP_002494304.1	254574390	ref	Component, with Yta12p, of the mitochondrial inner membrane m-AAA protease
GQ67_05249	AFG3	GQ67_05249:7000000222473172:1641746-1644109:+:hypothetical	gi|254574390|ref|XP_002494304.1|	100	708	0	0	1	708	1	708	0	1454	Yes	XP_002494304.1	254574390	ref	Component, with Yta12p, of the mitochondrial inner membrane m-AAA protease
GQ68_04976		GQ68_04976:7000000222473156:110300-112660:+:hypothetical	gi|254573902|ref|XP_002494060.1|	100	786	0	0	1	786	1	786	0	1625	Yes	XP_002494060.1	254573902	ref	hypothetical protein
BA75_04703		BA75_04703T0:7000000219936130:576101-578464:-:hypothetical	gi|254573902|ref|XP_002494060.1|	94.16	787	45	1	1	787	1	786	0	1500	Yes	XP_002494060.1	254573902	ref	hypothetical protein
GQ67_04995		GQ67_04995:7000000222473172:1244159-1246519:+:hypothetical	gi|254573902|ref|XP_002494060.1|	100	786	0	0	1	786	1	786	0	1625	Yes	XP_002494060.1	254573902	ref	hypothetical protein
GQ68_03519	TMA64	GQ68_03519:7000000222473152:912643-914343:-:hypothetical	gi|254571189|ref|XP_002492704.1|	100	566	0	0	1	566	1	566	0	1155	Yes	XP_002492704.1	254571189	ref	Protein of unknown function that associates with ribosomes
BA75_00508	TMA64	BA75_00508T0:7000000219936124:921933-924294:-:hypothetical	gi|254571189|ref|XP_002492704.1|	90.85	568	50	2	1	568	1	566	0	1009	Yes	XP_002492704.1	254571189	ref	Protein of unknown function that associates with ribosomes
GQ67_03549	TMA64	GQ67_03549:7000000222473175:542093-543793:-:hypothetical	gi|254571189|ref|XP_002492704.1|	100	566	0	0	1	566	1	566	0	1155	Yes	XP_002492704.1	254571189	ref	Protein of unknown function that associates with ribosomes
GQ68_01811		GQ68_01811:7000000222473150:796168-798528:+:hypothetical	gi|254566773|ref|XP_002490497.1|	89.88	771	17	3	16	786	1	710	0	1370	Yes	XP_002490497.1	254566773	ref	hypothetical protein
BA75_00685		BA75_00685T0:7000000219936124:1235136-1237496:+:hypothetical	gi|254566773|ref|XP_002490497.1|	78.99	771	101	3	16	786	1	710	0	1201	Yes	XP_002490497.1	254566773	ref	hypothetical protein
GQ67_01796		GQ67_01796:7000000222473162:799904-802264:+:hypothetical	gi|254566773|ref|XP_002490497.1|	89.88	771	17	3	16	786	1	710	0	1370	Yes	XP_002490497.1	254566773	ref	hypothetical protein
GQ68_02686	PRS1	GQ68_02686:7000000222473150:2343117-2345476:+:hypothetical	gi|254565059|ref|XP_002489640.1|	100	425	0	0	1	425	1	425	0	879	Yes	XP_002489640.1	254565059	ref	Ribose-phosphate pyrophosphokinase
BA75_01553	PRS1	BA75_01553T0:7000000219936124:2786592-2788138:+:hypothetical	gi|254565059|ref|XP_002489640.1|	98.82	425	5	0	1	425	1	425	0	869	Yes	XP_002489640.1	254565059	ref	Ribose-phosphate pyrophosphokinase
GQ67_02562	PRS1	GQ67_02562:7000000222473182:543099-544376:-:hypothetical	gi|254565059|ref|XP_002489640.1|	100	425	0	0	1	425	1	425	0	879	Yes	XP_002489640.1	254565059	ref	Ribose-phosphate pyrophosphokinase
GQ68_04041	AKL1	GQ68_04041:7000000222473152:1840809-1843164:-:NAK/BIKE	gi|254572139|ref|XP_002493179.1|	100	638	0	0	1	638	1	638	0	1312	Yes	XP_002493179.1	254572139	ref	Ser-Thr protein kinase, member (with Ark1p and Prk1p) of the Ark kinase family
BA75_03566	AKL1	BA75_03566T0:7000000219936123:408591-410782:+:NAK/BIKE	gi|254572139|ref|XP_002493179.1|	92.56	632	46	1	1	631	1	632	0	1208	Yes	XP_002493179.1	254572139	ref	Ser-Thr protein kinase, member (with Ark1p and Prk1p) of the Ark kinase family
GQ67_04068	AKL1	GQ67_04068:7000000222473175:1470392-1472594:-:NAK/BIKE	gi|254572139|ref|XP_002493179.1|	100	638	0	0	1	638	1	638	0	1312	Yes	XP_002493179.1	254572139	ref	Ser-Thr protein kinase, member (with Ark1p and Prk1p) of the Ark kinase family
GQ68_01840	ENP2	GQ68_01840:7000000222473150:843742-845944:+:hypothetical	gi|254566715|ref|XP_002490468.1|	100	709	0	0	1	709	1	709	0	1467	Yes	XP_002490468.1	254566715	ref	Essential nucleolar protein of unknown function
BA75_00714	ENP2	BA75_00714T0:7000000219936124:1282660-1285014:+:hypothetical	gi|254566715|ref|XP_002490468.1|	97.46	709	18	0	1	709	1	709	0	1375	Yes	XP_002490468.1	254566715	ref	Essential nucleolar protein of unknown function
GQ67_01824	ENP2	GQ67_01824:7000000222473162:847474-849697:+:hypothetical	gi|254566715|ref|XP_002490468.1|	100	709	0	0	1	709	1	709	0	1467	Yes	XP_002490468.1	254566715	ref	Essential nucleolar protein of unknown function
GQ68_00856	LAP2	GQ68_00856:7000000222473155:1501122-1503475:+:leukotriene	gi|254568574|ref|XP_002491397.1|	100	661	0	0	1	661	1	661	0	1370	Yes	XP_002491397.1	254568574	ref	Leucyl aminopeptidase (leukotriene A4 hydrolase) with epoxide hydrolase activity
BA75_02688	LAP2	BA75_02688T0:7000000219936129:1514653-1516722:+:leukotriene	gi|254568574|ref|XP_002491397.1|	96.97	661	20	0	1	661	1	661	0	1315	Yes	XP_002491397.1	254568574	ref	Leucyl aminopeptidase (leukotriene A4 hydrolase) with epoxide hydrolase activity
GQ67_00532	LAP2	GQ67_00532:7000000222473169:893249-895432:-:leukotriene	gi|254568574|ref|XP_002491397.1|	100	661	0	0	1	661	1	661	0	1370	Yes	XP_002491397.1	254568574	ref	Leucyl aminopeptidase (leukotriene A4 hydrolase) with epoxide hydrolase activity
BA75_03650		BA75_03650T0:7000000219936123:558258-560611:+:hypothetical	gi|254571979|ref|XP_002493099.1|	76.59	615	130	3	12	626	12	612	0	882	Yes	XP_002493099.1	254571979	ref	Aspartic protease, attached to the plasma membrane via a glycosylphosphatidylinositol (GPI) anchor
GQ68_01905	URB1	GQ68_01905:7000000222473150:958874-963724:-:hypothetical	gi|254566585|ref|XP_002490403.1|	100	1616	0	0	1	1616	1	1616	0	3268	Yes	XP_002490403.1	254566585	ref	Nucleolar protein required for the normal accumulation of 25S and 5.8S rRNA
BA75_00778	URB1	BA75_00778T0:7000000219936124:1398018-1402893:-:hypothetical	gi|254566585|ref|XP_002490403.1|	91.46	1616	138	0	1	1616	1	1616	0	2985	Yes	XP_002490403.1	254566585	ref	Nucleolar protein required for the normal accumulation of 25S and 5.8S rRNA
GQ67_01890	URB1	GQ67_01890:7000000222473162:962610-967460:-:hypothetical	gi|254566585|ref|XP_002490403.1|	100	1616	0	0	1	1616	1	1616	0	3268	Yes	XP_002490403.1	254566585	ref	Nucleolar protein required for the normal accumulation of 25S and 5.8S rRNA
GQ68_02378		GQ68_02378:7000000222473150:1781404-1783755:-:hypothetical	gi|254565663|ref|XP_002489942.1|	100	741	0	0	43	783	1	741	0	1521	Yes	XP_002489942.1	254565663	ref	Protein O-mannosyltransferase, transfers mannose residues from dolichyl phosphate-D-mannose
BA75_01251		BA75_01251T0:7000000219936124:2226601-2228757:-:hypothetical	gi|254565663|ref|XP_002489942.1|	93.59	718	46	0	1	718	24	741	0	1392	Yes	XP_002489942.1	254565663	ref	Protein O-mannosyltransferase, transfers mannose residues from dolichyl phosphate-D-mannose
GQ67_02869		GQ67_02869:7000000222473182:1103911-1106262:+:hypothetical	gi|254565663|ref|XP_002489942.1|	100	741	0	0	43	783	1	741	0	1521	Yes	XP_002489942.1	254565663	ref	Protein O-mannosyltransferase, transfers mannose residues from dolichyl phosphate-D-mannose
GQ68_05269	PTC7	GQ68_05269:7000000222473156:578827-581177:+:hypothetical	gi|254574466|ref|XP_002494342.1|	100	367	0	0	1	367	1	367	0	761	Yes	XP_002494342.1	254574466	ref	Mitochondria protein phosphatase
BA75_04370	PTC7	BA75_04370T0:7000000219936130:31656-32759:+:hypothetical	gi|254574466|ref|XP_002494342.1|	92.1	367	29	0	1	367	1	367	0	684	Yes	XP_002494342.1	254574466	ref	Mitochondria protein phosphatase
GQ67_05344	PTC7	GQ67_05344:7000000222473177:100538-101641:-:hypothetical	gi|254574466|ref|XP_002494342.1|	100	367	0	0	1	367	1	367	0	761	Yes	XP_002494342.1	254574466	ref	Mitochondria protein phosphatase
GQ68_02384	XKS1	GQ68_02384:7000000222473150:1794135-1796414:-:hypothetical	gi|254565649|ref|XP_002489935.1|	100	617	0	0	1	617	1	617	0	1278	Yes	XP_002489935.1	254565649	ref	Xylulokinase, converts D-xylulose and ATP to xylulose 5-phosphate and ADP
BA75_01257	XKS1	BA75_01257T0:7000000219936124:2239446-2241631:-:hypothetical	gi|254565649|ref|XP_002489935.1|	93.39	605	40	0	1	605	13	617	0	1155	Yes	XP_002489935.1	254565649	ref	Xylulokinase, converts D-xylulose and ATP to xylulose 5-phosphate and ADP
GQ67_02863	XKS1	GQ67_02863:7000000222473182:1091251-1093599:+:hypothetical	gi|254565649|ref|XP_002489935.1|	100	617	0	0	1	617	1	617	0	1278	Yes	XP_002489935.1	254565649	ref	Xylulokinase, converts D-xylulose and ATP to xylulose 5-phosphate and ADP
GQ68_00400	MCM5	GQ68_00400:7000000222473155:645000-647340:+:hypothetical	gi|254569474|ref|XP_002491847.1|	100	731	0	0	1	731	1	731	0	1514	Yes	XP_002491847.1	254569474	ref	Component of the hexameric MCM complex
BA75_02233	MCM5	BA75_02233T0:7000000219936129:659881-662220:+:hypothetical	gi|254569474|ref|XP_002491847.1|	100	731	0	0	1	731	1	731	0	1514	Yes	XP_002491847.1	254569474	ref	Component of the hexameric MCM complex
GQ67_00989	MCM5	GQ67_00989:7000000222473169:1749291-1751639:-:hypothetical	gi|254569474|ref|XP_002491847.1|	100	731	0	0	1	731	1	731	0	1514	Yes	XP_002491847.1	254569474	ref	Component of the hexameric MCM complex
GQ68_02258	FYV8	GQ68_02258:7000000222473150:1576842-1579091:-:hypothetical	gi|254565899|ref|XP_002490060.1|	100	749	0	0	1	749	1	749	0	1530	Yes	XP_002490060.1	254565899	ref	hypothetical protein
BA75_01129	FYV8	BA75_01129T0:7000000219936124:2021689-2024037:-:hypothetical	gi|254565899|ref|XP_002490060.1|	84.38	749	114	2	1	746	1	749	0	1267	Yes	XP_002490060.1	254565899	ref	hypothetical protein
GQ67_02244	FYV8	GQ67_02244:7000000222473162:1580578-1582827:-:hypothetical	gi|254565899|ref|XP_002490060.1|	100	749	0	0	1	749	1	749	0	1530	Yes	XP_002490060.1	254565899	ref	hypothetical protein
GQ68_02227	RME1	GQ68_02227:7000000222473150:1527747-1530094:+:hypothetical	gi|254565963|ref|XP_002490092.1|	100	415	0	0	119	533	1	415	0	866	Yes	XP_002490092.1	254565963	ref	Zinc finger protein involved in control of meiosis
BA75_01098	RME1	BA75_01098T0:7000000219936124:1972818-1974840:+:hypothetical	gi|254565963|ref|XP_002490092.1|	93.01	415	29	0	1	415	1	415	0	752	Yes	XP_002490092.1	254565963	ref	Zinc finger protein involved in control of meiosis
GQ67_02213	RME1	GQ67_02213:7000000222473162:1531483-1533768:+:hypothetical	gi|254565963|ref|XP_002490092.1|	100	415	0	0	119	533	1	415	0	866	Yes	XP_002490092.1	254565963	ref	Zinc finger protein involved in control of meiosis
GQ68_03763	PRT1	GQ68_03763:7000000222473152:1338502-1340849:+:hypothetical	gi|254571639|ref|XP_002492929.1|	100	715	0	0	47	761	1	715	0	1475	Yes	XP_002492929.1	254571639	ref	Subunit of the core complex of translation initiation factor 3(eIF3), essential for translation
BA75_03845	PRT1	BA75_03845T0:7000000219936123:910250-912523:-:hypothetical	gi|254571639|ref|XP_002492929.1|	98.46	715	11	0	1	715	1	715	0	1452	Yes	XP_002492929.1	254571639	ref	Subunit of the core complex of translation initiation factor 3(eIF3), essential for translation
GQ67_03791	PRT1	GQ67_03791:7000000222473175:967950-970271:+:hypothetical	gi|254571639|ref|XP_002492929.1|	100	715	0	0	47	761	1	715	0	1475	Yes	XP_002492929.1	254571639	ref	Subunit of the core complex of translation initiation factor 3(eIF3), essential for translation
GQ68_01535		GQ68_01535:7000000222473150:318989-321334:+:hypothetical	gi|254567297|ref|XP_002490759.1|	100	509	0	0	1	509	1	509	0	1049	Yes	XP_002490759.1	254567297	ref	hypothetical protein
BA75_04187		BA75_04187T0:7000000219936123:1510438-1512075:-:hypothetical	gi|254567297|ref|XP_002490759.1|	89.98	509	48	1	1	506	1	509	0	842	Yes	XP_002490759.1	254567297	ref	hypothetical protein
GQ67_01519		GQ67_01519:7000000222473162:322725-324839:+:hypothetical	gi|254567297|ref|XP_002490759.1|	100	509	0	0	1	509	1	509	0	1049	Yes	XP_002490759.1	254567297	ref	hypothetical protein
GQ68_02274	BUG1	GQ68_02274:7000000222473150:1609562-1611907:-:hypothetical	gi|254565869|ref|XP_002490045.1|	100	725	0	0	57	781	1	725	0	1476	Yes	XP_002490045.1	254565869	ref	hypothetical protein
BA75_01145	BUG1	BA75_01145T0:7000000219936124:2054584-2056914:-:hypothetical	gi|254565869|ref|XP_002490045.1|	66.98	733	221	4	57	776	1	725	0	897	Yes	XP_002490045.1	254565869	ref	hypothetical protein
GQ67_02973	BUG1	GQ67_02973:7000000222473182:1275760-1278105:+:hypothetical	gi|254565869|ref|XP_002490045.1|	100	725	0	0	57	781	1	725	0	1476	Yes	XP_002490045.1	254565869	ref	hypothetical protein
GQ68_03306		GQ68_03306:7000000222473152:557194-559535:-:hypothetical	gi|254570783|ref|XP_002492501.1|	100	674	0	0	1	674	1	674	0	1377	Yes	XP_002492501.1	254570783	ref	Plasma membrane transporter for both urea and polyamines
BA75_00297		BA75_00297T0:7000000219936124:566550-568860:-:hypothetical	gi|254570783|ref|XP_002492501.1|	98.07	675	12	1	1	675	1	674	0	1350	Yes	XP_002492501.1	254570783	ref	Plasma membrane transporter for both urea and polyamines
GQ67_03337		GQ67_03337:7000000222473175:188694-191038:-:hypothetical	gi|254570783|ref|XP_002492501.1|	100	674	0	0	1	674	1	674	0	1377	Yes	XP_002492501.1	254570783	ref	Plasma membrane transporter for both urea and polyamines
GQ68_04399	TAO3	GQ68_04399:7000000222473144:272483-280291:+:hypothetical	gi|254572830|ref|XP_002493524.1|	99.15	2602	7	2	1	2602	1	2587	0	5209	Yes	XP_002493524.1	254572830	ref	Protein involved in cell morphogenesis and proliferation, associated with protein kinase Cbk1p
BA75_03201	TAO3	BA75_03201T0:7000000219936129:2409451-2417259:-:hypothetical	gi|254572830|ref|XP_002493524.1|	95.62	2602	99	2	1	2602	1	2587	0	5040	Yes	XP_002493524.1	254572830	ref	Protein involved in cell morphogenesis and proliferation, associated with protein kinase Cbk1p
GQ67_04427	TAO3	GQ67_04427:7000000222473172:265480-273472:+:hypothetical	gi|254572830|ref|XP_002493524.1|	99.15	2602	7	2	1	2602	1	2587	0	5209	Yes	XP_002493524.1	254572830	ref	Protein involved in cell morphogenesis and proliferation, associated with protein kinase Cbk1p
GQ68_02877		GQ68_02877:7000000222473150:2665312-2670138:-:hypothetical	gi|254564689|ref|XP_002489455.1|	99.2	1381	10	1	1	1380	1	1381	0	2811	Yes	XP_002489455.1	254564689	ref	Protein required for beta-1,6 glucan biosynthesis
BA75_00820		BA75_00820T0:7000000219936124:1478049-1482443:-:hypothetical	gi|254564689|ref|XP_002489455.1|	85.52	1464	192	4	1	1464	1	1444	0	2568	Yes	XP_002489455.1	254564689	ref	Protein required for beta-1,6 glucan biosynthesis
GQ67_02370		GQ67_02370:7000000222473182:217513-222371:+:hypothetical	gi|254564689|ref|XP_002489455.1|	99.2	1381	10	1	1	1380	1	1381	0	2811	Yes	XP_002489455.1	254564689	ref	Protein required for beta-1,6 glucan biosynthesis
GQ68_00046		GQ68_00046:7000000222473155:27023-29366:+:hypothetical	gi|254570184|ref|XP_002492202.1|	100	625	0	0	1	625	1	625	0	1282	Yes	XP_002492202.1	254570184	ref	One of several homologs of bacterial chaperone DnaJ, located in the ER lumen
BA75_01873		BA75_01873T0:7000000219936129:40752-43024:+:hypothetical	gi|254570184|ref|XP_002492202.1|	86.62	628	79	2	1	626	1	625	0	1022	Yes	XP_002492202.1	254570184	ref	One of several homologs of bacterial chaperone DnaJ, located in the ER lumen
GQ67_01344		GQ67_01344:7000000222473169:2367612-2369489:-:hypothetical	gi|254570184|ref|XP_002492202.1|	100	625	0	0	1	625	1	625	0	1282	Yes	XP_002492202.1	254570184	ref	One of several homologs of bacterial chaperone DnaJ, located in the ER lumen
GQ68_01385		GQ68_01385:7000000222473150:45305-47648:+:hypothetical	gi|254567259|ref|XP_002490740.1|	73.56	556	146	1	8	563	7	561	0	849	Yes	XP_002490740.1	254567259	ref	Plasma membrane arginine permease, requires phosphatidyl ethanolamine (PE) for localization
BA75_04336		BA75_04336T0:7000000219936123:1778693-1780384:-:hypothetical	gi|254567259|ref|XP_002490740.1|	75.05	545	135	1	19	563	18	561	0	847	Yes	XP_002490740.1	254567259	ref	Plasma membrane arginine permease, requires phosphatidyl ethanolamine (PE) for localization
GQ67_01369		GQ67_01369:7000000222473162:49054-51366:+:hypothetical	gi|254567259|ref|XP_002490740.1|	73.56	556	146	1	8	563	7	561	0	849	Yes	XP_002490740.1	254567259	ref	Plasma membrane arginine permease, requires phosphatidyl ethanolamine (PE) for localization
GQ68_02349	CDC53	GQ68_02349:7000000222473150:1736951-1739293:-:hypothetical	gi|254565719|ref|XP_002489970.1|	100	780	0	0	1	780	1	780	0	1617	Yes	XP_002489970.1	254565719	ref	Cullin, structural protein of SCF complexes, involved in ubiquination
BA75_01222	CDC53	BA75_01222T0:7000000219936124:2182105-2184447:-:hypothetical	gi|254565719|ref|XP_002489970.1|	99.23	780	6	0	1	780	1	780	0	1605	Yes	XP_002489970.1	254565719	ref	Cullin, structural protein of SCF complexes, involved in ubiquination
GQ67_02898	CDC53	GQ67_02898:7000000222473182:1148373-1150715:+:hypothetical	gi|254565719|ref|XP_002489970.1|	100	780	0	0	1	780	1	780	0	1617	Yes	XP_002489970.1	254565719	ref	Cullin, structural protein of SCF complexes, involved in ubiquination
GQ68_02261	MPS3	GQ68_02261:7000000222473150:1580861-1583002:+:hypothetical	gi|254565895|ref|XP_002490058.1|	100	672	0	0	1	672	1	672	0	1367	Yes	XP_002490058.1	254565895	ref	hypothetical protein
BA75_01132	MPS3	BA75_01132T0:7000000219936124:2025832-2027874:+:hypothetical	gi|254565895|ref|XP_002490058.1|	83.12	634	106	1	1	633	39	672	0	1043	Yes	XP_002490058.1	254565895	ref	hypothetical protein
GQ67_02247	MPS3	GQ67_02247:7000000222473162:1584524-1586866:+:hypothetical	gi|254565895|ref|XP_002490058.1|	100	672	0	0	1	672	1	672	0	1367	Yes	XP_002490058.1	254565895	ref	hypothetical protein
GQ68_03698	PTA1	GQ68_03698:7000000222473152:1220174-1222515:+:hypothetical	gi|254571519|ref|XP_002492869.1|	100	734	0	0	1	734	1	734	0	1492	Yes	XP_002492869.1	254571519	ref	Subunit of holo-CPF, a multiprotein complex and functional homolog of mammalian CPSF
BA75_03908	PTA1	BA75_03908T0:7000000219936123:1026738-1029074:-:hypothetical	gi|254571519|ref|XP_002492869.1|	95.37	734	34	0	1	734	1	734	0	1416	Yes	XP_002492869.1	254571519	ref	Subunit of holo-CPF, a multiprotein complex and functional homolog of mammalian CPSF
GQ67_03726	PTA1	GQ67_03726:7000000222473175:849621-851955:+:hypothetical	gi|254571519|ref|XP_002492869.1|	100	734	0	0	1	734	1	734	0	1492	Yes	XP_002492869.1	254571519	ref	Subunit of holo-CPF, a multiprotein complex and functional homolog of mammalian CPSF
GQ68_03806	DRS1	GQ68_03806:7000000222473152:1410407-1412710:-:hypothetical	gi|254571715|ref|XP_002492967.1|	100	761	0	0	1	761	1	761	0	1537	Yes	XP_002492967.1	254571715	ref	Nucleolar DEAD-box protein required for ribosome assembly and function
BA75_03803	DRS1	BA75_03803T0:7000000219936123:838436-840776:+:hypothetical	gi|254571715|ref|XP_002492967.1|	95.47	750	33	1	1	749	1	750	0	1355	Yes	XP_002492967.1	254571715	ref	Nucleolar DEAD-box protein required for ribosome assembly and function
GQ67_03833	DRS1	GQ67_03833:7000000222473175:1039852-1042155:-:hypothetical	gi|254571715|ref|XP_002492967.1|	100	761	0	0	1	761	1	761	0	1537	Yes	XP_002492967.1	254571715	ref	Nucleolar DEAD-box protein required for ribosome assembly and function
GQ68_01168	MSC1	GQ68_01168:7000000222473155:2033989-2036328:+:hypothetical	gi|254567940|ref|XP_002491080.1|	100	572	0	0	1	572	1	572	0	1147	Yes	XP_002491080.1	254567940	ref	Protein of unknown function
BA75_05070	MSC1	BA75_05070T0:7000000219936130:1200334-1202429:+:hypothetical	gi|254567940|ref|XP_002491080.1|	94.93	572	29	0	1	572	1	572	0	1080	Yes	XP_002491080.1	254567940	ref	Protein of unknown function
GQ67_00220	MSC1	GQ67_00220:7000000222473169:360275-362436:-:hypothetical	gi|254567940|ref|XP_002491080.1|	100	572	0	0	1	572	1	572	0	1147	Yes	XP_002491080.1	254567940	ref	Protein of unknown function
GQ68_04391		GQ68_04391:7000000222473144:258076-259704:-:hypothetical	gi|254572812|ref|XP_002493515.1|	100	542	0	0	1	542	1	542	0	1096	Yes	XP_002493515.1	254572812	ref	Low affinity methionine permease, similar to Mup1p
BA75_03209		BA75_03209T0:7000000219936129:2429953-2432292:+:hypothetical	gi|254572812|ref|XP_002493515.1|	92.99	542	38	0	1	542	1	542	0	1026	Yes	XP_002493515.1	254572812	ref	Low affinity methionine permease, similar to Mup1p
GQ67_04419		GQ67_04419:7000000222473172:251137-252765:-:hypothetical	gi|254572812|ref|XP_002493515.1|	100	542	0	0	1	542	1	542	0	1096	Yes	XP_002493515.1	254572812	ref	Low affinity methionine permease, similar to Mup1p
GQ68_03211	VPS9	GQ68_03211:7000000222473152:404180-406003:-:hypothetical	gi|254570601|ref|XP_002492410.1|	100	607	0	0	1	607	1	607	0	1233	Yes	XP_002492410.1	254570601	ref	Guanine nucleotide exchange factor
BA75_00201	VPS9	BA75_00201T0:7000000219936124:412686-415024:-:hypothetical	gi|254570601|ref|XP_002492410.1|	89.79	607	60	1	44	648	1	607	0	1043	Yes	XP_002492410.1	254570601	ref	Guanine nucleotide exchange factor
GQ67_03242	VPS9	GQ67_03242:7000000222473175:35681-37504:-:hypothetical	gi|254570601|ref|XP_002492410.1|	100	607	0	0	1	607	1	607	0	1233	Yes	XP_002492410.1	254570601	ref	Guanine nucleotide exchange factor
GQ68_04955	YAP1	GQ68_04955:7000000222473156:74916-77253:+:hypothetical	gi|254573862|ref|XP_002494040.1|	100	461	0	0	1	461	1	461	0	939	Yes	XP_002494040.1	254573862	ref	Basic leucine zipper (bZIP) transcription factor required for oxidative stress tolerance
BA75_04724	YAP1	BA75_04724T0:7000000219936130:612099-613484:-:hypothetical	gi|254573862|ref|XP_002494040.1|	93.93	461	28	0	1	461	1	461	0	795	Yes	XP_002494040.1	254573862	ref	Basic leucine zipper (bZIP) transcription factor required for oxidative stress tolerance
GQ67_04974	YAP1	GQ67_04974:7000000222473172:1209128-1210513:+:hypothetical	gi|254573862|ref|XP_002494040.1|	100	461	0	0	1	461	1	461	0	939	Yes	XP_002494040.1	254573862	ref	Basic leucine zipper (bZIP) transcription factor required for oxidative stress tolerance
GQ68_00626	REV3	GQ68_00626:7000000222473155:1069972-1074823:+:hypothetical	gi|254569028|ref|XP_002491624.1|	100	1495	0	0	1	1495	1	1495	0	3100	Yes	XP_002491624.1	254569028	ref	Catalytic subunit of DNA polymerase zeta, which is involved in DNA repair and translesion synthesis
BA75_02457	REV3	BA75_02457T0:7000000219936129:1083473-1088313:+:hypothetical	gi|254569028|ref|XP_002491624.1|	88.7	1496	168	1	1	1496	1	1495	0	2790	Yes	XP_002491624.1	254569028	ref	Catalytic subunit of DNA polymerase zeta, which is involved in DNA repair and translesion synthesis
GQ67_00763	REV3	GQ67_00763:7000000222473169:1322149-1326636:-:hypothetical	gi|254569028|ref|XP_002491624.1|	100	1495	0	0	1	1495	1	1495	0	3100	Yes	XP_002491624.1	254569028	ref	Catalytic subunit of DNA polymerase zeta, which is involved in DNA repair and translesion synthesis
GQ68_00521	TGL2	GQ68_00521:7000000222473155:877196-878212:-:hypothetical	gi|254569244|ref|XP_002491732.1|	100	338	0	0	1	338	1	338	0	696	Yes	XP_002491732.1	254569244	ref	Protein with lipolytic activity towards triacylglycerols and diacylglycerols when expressed in E. co
BA75_02351	TGL2	BA75_02351T0:7000000219936129:891407-892429:-:hypothetical	gi|254569244|ref|XP_002491732.1|	93.24	340	21	1	1	340	1	338	0	654	Yes	XP_002491732.1	254569244	ref	Protein with lipolytic activity towards triacylglycerols and diacylglycerols when expressed in E. co
GQ67_00868	TGL2	GQ67_00868:7000000222473169:1518092-1520429:+:hypothetical	gi|254569244|ref|XP_002491732.1|	100	338	0	0	1	338	1	338	0	696	Yes	XP_002491732.1	254569244	ref	Protein with lipolytic activity towards triacylglycerols and diacylglycerols when expressed in E. co
BA75_03763		BA75_03763T0:7000000219936123:767114-769451:+:hypothetical	gi|254571789|ref|XP_002493004.1|	88.54	742	72	4	1	730	1	741	0	1226	Yes	XP_002493004.1	254571789	ref	hypothetical protein
GQ68_03968	SAM2	GQ68_03968:7000000222473152:1713733-1714992:+:S-adenosylmethionine	gi|254572005|ref|XP_002493112.1|	100	384	0	0	36	419	1	384	0	793	Yes	XP_002493112.1	254572005	ref	S-adenosylmethionine synthetase
BA75_03637	SAM2	BA75_03637T0:7000000219936123:536645-537799:-:S-adenosylmethionine	gi|254572005|ref|XP_002493112.1|	98.96	384	4	0	1	384	1	384	0	788	Yes	XP_002493112.1	254572005	ref	S-adenosylmethionine synthetase
GQ67_03995	SAM2	GQ67_03995:7000000222473175:1342393-1344728:+:S-adenosylmethionine	gi|254572005|ref|XP_002493112.1|	100	384	0	0	40	423	1	384	0	792	Yes	XP_002493112.1	254572005	ref	S-adenosylmethionine synthetase
GQ68_00552	ACS1	GQ68_00552:7000000222473155:932912-935303:-:acetyl-coenzyme	gi|254569182|ref|XP_002491701.1|	100	668	0	0	1	668	1	668	0	1365	Yes	XP_002491701.1	254569182	ref	acetate--CoA ligase
BA75_02382	ACS1	BA75_02382T0:7000000219936129:947075-949245:-:acetyl-coenzyme	gi|254569182|ref|XP_002491701.1|	99.55	668	3	0	1	668	1	668	0	1362	Yes	XP_002491701.1	254569182	ref	acetate--CoA ligase
GQ67_00837	ACS1	GQ67_00837:7000000222473169:1461386-1463693:+:acetyl-coenzyme	gi|254569182|ref|XP_002491701.1|	100	668	0	0	1	668	1	668	0	1365	Yes	XP_002491701.1	254569182	ref	acetate--CoA ligase
GQ68_00374	YDR131C	GQ68_00374:7000000222473155:603765-605944:-:hypothetical	gi|254569528|ref|XP_002491874.1|	100	680	0	0	1	680	1	680	0	1379	Yes	XP_002491874.1	254569528	ref	hypothetical protein
BA75_02206	YDR131C	BA75_02206T0:7000000219936129:618591-620925:-:hypothetical	gi|254569528|ref|XP_002491874.1|	94.41	680	37	1	1	679	1	680	0	1239	Yes	XP_002491874.1	254569528	ref	hypothetical protein
GQ67_01015	YDR131C	GQ67_01015:7000000222473169:1790692-1792868:+:hypothetical	gi|254569528|ref|XP_002491874.1|	99.85	680	1	0	1	680	1	680	0	1377	Yes	XP_002491874.1	254569528	ref	hypothetical protein
GQ68_03852		GQ68_03852:7000000222473152:1497388-1499101:+:hypothetical	gi|254571799|ref|XP_002493009.1|	100	517	0	0	1	517	1	517	0	1082	Yes	XP_002493009.1	254571799	ref	hypothetical protein
BA75_03757		BA75_03757T0:7000000219936123:751583-753917:-:hypothetical	gi|254571799|ref|XP_002493009.1|	97.1	517	15	0	1	517	1	517	0	1002	Yes	XP_002493009.1	254571799	ref	hypothetical protein
GQ67_03878		GQ67_03878:7000000222473175:1126820-1128547:+:hypothetical	gi|254571799|ref|XP_002493009.1|	100	517	0	0	1	517	1	517	0	1082	Yes	XP_002493009.1	254571799	ref	hypothetical protein
GQ68_03712	CTF18	GQ68_03712:7000000222473152:1252971-1255214:-:hypothetical	gi|254571541|ref|XP_002492880.1|	100	747	0	0	1	747	1	747	0	1545	Yes	XP_002492880.1	254571541	ref	Subunit of a complex with Ctf8p that shares some subunits with Replication Factor C
BA75_03894	CTF18	BA75_03894T0:7000000219936123:993989-996323:+:hypothetical	gi|254571541|ref|XP_002492880.1|	91.86	749	59	2	1	749	1	747	0	1418	Yes	XP_002492880.1	254571541	ref	Subunit of a complex with Ctf8p that shares some subunits with Replication Factor C
GQ67_03740	CTF18	GQ67_03740:7000000222473175:882419-884662:-:hypothetical	gi|254571541|ref|XP_002492880.1|	100	747	0	0	1	747	1	747	0	1545	Yes	XP_002492880.1	254571541	ref	Subunit of a complex with Ctf8p that shares some subunits with Replication Factor C
GQ68_01814	RIM11	GQ68_01814:7000000222473150:800574-800972:+:hypothetical	gi|254573308|ref|XP_002493763.1|	25.51	98	67	3	13	109	162	254	0.49	27.7	Yes	XP_002493763.1	254573308	ref	hypothetical protein
GQ68_01815	RIM11	GQ68_01815:7000000222473150:801550-802737:+:CMGC/GSK	gi|254566763|ref|XP_002490492.1|	100	395	0	0	1	395	1	395	0	814	Yes	XP_002490492.1	254566763	ref	Protein kinase required for signal transduction during entry into meiosis
BA75_00688	RIM11	BA75_00688T0:7000000219936124:1239527-1241860:+:CMGC/GSK	gi|254566763|ref|XP_002490492.1|	97.9	381	8	0	23	403	15	395	0	769	Yes	XP_002490492.1	254566763	ref	Protein kinase required for signal transduction during entry into meiosis
GQ67_01799	RIM11	GQ67_01799:7000000222473162:804310-804708:+:hypothetical	gi|254573308|ref|XP_002493763.1|	25.51	98	67	3	13	109	162	254	0.49	27.7	Yes	XP_002493763.1	254573308	ref	hypothetical protein
GQ67_01800	RIM11	GQ67_01800:7000000222473162:805286-806473:+:CMGC/GSK	gi|254566763|ref|XP_002490492.1|	100	395	0	0	1	395	1	395	0	814	Yes	XP_002490492.1	254566763	ref	Protein kinase required for signal transduction during entry into meiosis
GQ68_04246	SSN2	GQ68_04246:7000000222473152:2190163-2194518:-:hypothetical	gi|254572543|ref|XP_002493381.1|	100	1451	0	0	1	1451	1	1451	0	2982	Yes	XP_002493381.1	254572543	ref	Subunit of the RNA polymerase II mediator complex
BA75_03360	SSN2	BA75_03360T0:7000000219936123:55800-60650:+:hypothetical	gi|254572543|ref|XP_002493381.1|	85.61	1432	205	1	1	1431	20	1451	0	2477	Yes	XP_002493381.1	254572543	ref	Subunit of the RNA polymerase II mediator complex
GQ67_04274	SSN2	GQ67_04274:7000000222473175:1819605-1823960:-:hypothetical	gi|254572543|ref|XP_002493381.1|	100	1451	0	0	1	1451	1	1451	0	2982	Yes	XP_002493381.1	254572543	ref	Subunit of the RNA polymerase II mediator complex
GQ68_04164	CDC15	GQ68_04164:7000000222473152:2042611-2044920:+:STE/STE11/CDC15	gi|254572385|ref|XP_002493302.1|	100	769	0	0	1	769	1	769	0	1573	Yes	XP_002493302.1	254572385	ref	Protein kinase of the Mitotic Exit Network
BA75_03442	CDC15	BA75_03442T0:7000000219936123:206687-209020:-:STE/STE11/CDC15	gi|254572385|ref|XP_002493302.1|	94.54	769	42	0	1	769	1	769	0	1414	Yes	XP_002493302.1	254572385	ref	Protein kinase of the Mitotic Exit Network
GQ67_04191	CDC15	GQ67_04191:7000000222473175:1672052-1674361:+:STE/STE11/CDC15	gi|254572385|ref|XP_002493302.1|	100	769	0	0	1	769	1	769	0	1573	Yes	XP_002493302.1	254572385	ref	Protein kinase of the Mitotic Exit Network
GQ68_02250		GQ68_02250:7000000222473150:1559386-1561718:+:hypothetical	gi|254565919|ref|XP_002490070.1|	100	281	0	0	1	281	1	281	0	579	Yes	XP_002490070.1	254565919	ref	hypothetical protein
BA75_01121		BA75_01121T0:7000000219936124:2004959-2005804:+:hypothetical	gi|254565919|ref|XP_002490070.1|	82.92	281	48	0	1	281	1	281	3e-177	492	Yes	XP_002490070.1	254565919	ref	hypothetical protein
GQ67_02236		GQ67_02236:7000000222473162:1563710-1564555:+:hypothetical	gi|254565919|ref|XP_002490070.1|	100	281	0	0	1	281	1	281	0	579	Yes	XP_002490070.1	254565919	ref	hypothetical protein
GQ68_04165	LEM3	GQ68_04165:7000000222473152:2045064-2047396:+:hypothetical	gi|254572387|ref|XP_002493303.1|	100	398	0	0	1	398	1	398	0	825	Yes	XP_002493303.1	254572387	ref	Membrane protein of the plasma membrane and ER
BA75_03441	LEM3	BA75_03441T0:7000000219936123:204304-206563:-:hypothetical	gi|254572387|ref|XP_002493303.1|	96.98	397	12	0	1	397	1	397	0	782	Yes	XP_002493303.1	254572387	ref	Membrane protein of the plasma membrane and ER
GQ67_04192	LEM3	GQ67_04192:7000000222473175:1674541-1675737:+:hypothetical	gi|254572387|ref|XP_002493303.1|	100	398	0	0	1	398	1	398	0	825	Yes	XP_002493303.1	254572387	ref	Membrane protein of the plasma membrane and ER
GQ68_04418		GQ68_04418:7000000222473144:309911-312215:+:hypothetical	gi|254572864|ref|XP_002493541.1|	100	387	0	0	1	387	1	387	0	799	Yes	XP_002493541.1	254572864	ref	Subunit of the histone deacetylase Rpd3L complex
BA75_03182		BA75_03182T0:7000000219936129:2378502-2379786:-:hypothetical	gi|254572864|ref|XP_002493541.1|	94.06	387	23	0	1	387	1	387	0	720	Yes	XP_002493541.1	254572864	ref	Subunit of the histone deacetylase Rpd3L complex
GQ67_04446		GQ67_04446:7000000222473172:302979-305309:+:hypothetical	gi|254572864|ref|XP_002493541.1|	100	387	0	0	1	387	1	387	0	799	Yes	XP_002493541.1	254572864	ref	Subunit of the histone deacetylase Rpd3L complex
GQ68_00570	MNS1	GQ68_00570:7000000222473155:964164-965768:-:hypothetical	gi|254569148|ref|XP_002491684.1|	100	534	0	0	1	534	1	534	0	1115	Yes	XP_002491684.1	254569148	ref	Alpha-1,2-mannosidase involved in ER quality control
BA75_02400	MNS1	BA75_02400T0:7000000219936129:977411-979740:-:hypothetical	gi|254569148|ref|XP_002491684.1|	89.33	534	57	0	1	534	1	534	0	1005	Yes	XP_002491684.1	254569148	ref	Alpha-1,2-mannosidase involved in ER quality control
GQ67_00819	MNS1	GQ67_00819:7000000222473169:1430604-1432886:+:hypothetical	gi|254569148|ref|XP_002491684.1|	100	534	0	0	1	534	1	534	0	1115	Yes	XP_002491684.1	254569148	ref	Alpha-1,2-mannosidase involved in ER quality control
GQ68_00983	BRN1	GQ68_00983:7000000222473155:1714845-1716959:-:hypothetical	gi|254568316|ref|XP_002491268.1|	100	704	0	0	1	704	1	704	0	1446	Yes	XP_002491268.1	254568316	ref	Essential protein required for chromosome condensation
BA75_02817	BRN1	BA75_02817T0:7000000219936129:1727654-1729936:-:hypothetical	gi|254568316|ref|XP_002491268.1|	91.21	705	58	2	1	702	1	704	0	1296	Yes	XP_002491268.1	254568316	ref	Essential protein required for chromosome condensation
GQ67_00406	BRN1	GQ67_00406:7000000222473169:679514-681842:+:hypothetical	gi|254568316|ref|XP_002491268.1|	100	704	0	0	1	704	1	704	0	1446	Yes	XP_002491268.1	254568316	ref	Essential protein required for chromosome condensation
GQ68_04521	NOC2	GQ68_04521:7000000222473144:499550-501778:-:hypothetical	gi|254573054|ref|XP_002493636.1|	100	742	0	0	1	742	1	742	0	1516	Yes	XP_002493636.1	254573054	ref	hypothetical protein
BA75_03079	NOC2	BA75_03079T0:7000000219936129:2187975-2190303:+:hypothetical	gi|254573054|ref|XP_002493636.1|	92.34	731	54	1	1	731	1	729	0	1281	Yes	XP_002493636.1	254573054	ref	hypothetical protein
GQ67_04549	NOC2	GQ67_04549:7000000222473172:492611-494839:-:hypothetical	gi|254573054|ref|XP_002493636.1|	100	742	0	0	1	742	1	742	0	1516	Yes	XP_002493636.1	254573054	ref	hypothetical protein
GQ68_02972	RAD57	GQ68_02972:7000000222473150:2837836-2840163:+:hypothetical	gi|254564503|ref|XP_002489362.1|	100	329	0	0	1	329	1	329	0	677	Yes	XP_002489362.1	254564503	ref	Negative regulator of RNA polymerase III
GQ68_02973	RAD57	GQ68_02973:7000000222473150:2838928-2840472:-:hypothetical	gi|254564501|ref|XP_002489361.1|	100	514	0	0	1	514	1	514	0	1059	Yes	XP_002489361.1	254564501	ref	strand exchange protein
BA75_01843	RAD57	BA75_01843T0:7000000219936124:3281462-3282451:+:hypothetical	gi|254564503|ref|XP_002489362.1|	98.78	329	4	0	1	329	1	329	0	667	Yes	XP_002489362.1	254564503	ref	Negative regulator of RNA polymerase III
GQ67_02274	RAD57	GQ67_02274:7000000222473182:47178-48722:+:hypothetical	gi|254564501|ref|XP_002489361.1|	100	514	0	0	1	514	1	514	0	1059	Yes	XP_002489361.1	254564501	ref	strand exchange protein
GQ67_02275	RAD57	GQ67_02275:7000000222473182:48715-49704:-:hypothetical	gi|254564503|ref|XP_002489362.1|	100	329	0	0	1	329	1	329	0	677	Yes	XP_002489362.1	254564503	ref	Negative regulator of RNA polymerase III
GQ68_03556	PAH1	GQ68_03556:7000000222473152:986951-989278:-:hypothetical	gi|254571261|ref|XP_002492740.1|	100	775	0	0	1	775	1	775	0	1573	Yes	XP_002492740.1	254571261	ref	hypothetical protein PAS_chr3_0512
BA75_00545	PAH1	BA75_00545T0:7000000219936124:996638-998965:-:hypothetical	gi|254571261|ref|XP_002492740.1|	95.35	774	36	0	1	774	1	774	0	1357	Yes	XP_002492740.1	254571261	ref	hypothetical protein PAS_chr3_0512
GQ67_03586	PAH1	GQ67_03586:7000000222473175:616400-618727:-:hypothetical	gi|254571261|ref|XP_002492740.1|	100	775	0	0	1	775	1	775	0	1573	Yes	XP_002492740.1	254571261	ref	hypothetical protein PAS_chr3_0512
GQ68_01282	SMC1	GQ68_01282:7000000222473155:2246215-2249892:-:hypothetical	gi|254567706|ref|XP_002490963.1|	100	1225	0	0	1	1225	1	1225	0	2495	Yes	XP_002490963.1	254567706	ref	Subunit of the multiprotein cohesin complex, essential protein involved in chromosome segregation an
BA75_05181	SMC1	BA75_05181T0:7000000219936130:1412666-1416584:-:hypothetical	gi|254567706|ref|XP_002490963.1|	95.03	1227	59	1	1	1227	1	1225	0	2335	Yes	XP_002490963.1	254567706	ref	Subunit of the multiprotein cohesin complex, essential protein involved in chromosome segregation an
GQ67_00105	SMC1	GQ67_00105:7000000222473169:146699-151534:+:hypothetical	gi|254567706|ref|XP_002490963.1|	100	1225	0	0	1	1225	1	1225	0	2495	Yes	XP_002490963.1	254567706	ref	Subunit of the multiprotein cohesin complex, essential protein involved in chromosome segregation an
GQ68_04717	SEC63	GQ68_04717:7000000222473144:834678-836874:+:hypothetical	gi|254573430|ref|XP_002493824.1|	100	664	0	0	1	664	1	664	0	1344	Yes	XP_002493824.1	254573430	ref	Essential subunit of Sec63 complex (Sec63p, Sec62p, Sec66p and Sec72p)
BA75_02886	SEC63	BA75_02886T0:7000000219936129:1848718-1851045:-:hypothetical	gi|254573430|ref|XP_002493824.1|	96.99	664	20	0	1	664	1	664	0	1278	Yes	XP_002493824.1	254573430	ref	Essential subunit of Sec63 complex (Sec63p, Sec62p, Sec66p and Sec72p)
GQ67_04745	SEC63	GQ67_04745:7000000222473172:827737-829933:+:hypothetical	gi|254573430|ref|XP_002493824.1|	100	664	0	0	1	664	1	664	0	1344	Yes	XP_002493824.1	254573430	ref	Essential subunit of Sec63 complex (Sec63p, Sec62p, Sec66p and Sec72p)
GQ68_00885	PRK1	GQ68_00885:7000000222473155:1544437-1546805:+:NAK/BIKE	gi|254568514|ref|XP_002491367.1|	100	727	0	0	1	727	1	727	0	1494	Yes	XP_002491367.1	254568514	ref	Protein serine/threonine kinase
BA75_02718	PRK1	BA75_02718T0:7000000219936129:1557932-1560310:+:NAK/BIKE	gi|254568514|ref|XP_002491367.1|	94.09	727	42	1	1	726	1	727	0	1302	Yes	XP_002491367.1	254568514	ref	Protein serine/threonine kinase
GQ67_00503	PRK1	GQ67_00503:7000000222473169:849802-852183:-:NAK/BIKE	gi|254568514|ref|XP_002491367.1|	100	727	0	0	1	727	1	727	0	1494	Yes	XP_002491367.1	254568514	ref	Protein serine/threonine kinase
GQ68_01167	RSC9	GQ68_01167:7000000222473155:2032294-2033985:-:hypothetical	gi|254567942|ref|XP_002491081.1|	99.63	541	2	0	4	544	23	563	0	1088	Yes	XP_002491081.1	254567942	ref	Component of the RSC chromatin remodeling complex
BA75_05069	RSC9	BA75_05069T0:7000000219936130:1198174-1200552:-:hypothetical	gi|254567942|ref|XP_002491081.1|	97.6	541	13	0	4	544	23	563	0	1064	Yes	XP_002491081.1	254567942	ref	Component of the RSC chromatin remodeling complex
GQ67_00221	RSC9	GQ67_00221:7000000222473169:362607-364383:+:hypothetical	gi|254567942|ref|XP_002491081.1|	99.63	541	2	0	4	544	23	563	0	1088	Yes	XP_002491081.1	254567942	ref	Component of the RSC chromatin remodeling complex
BA75_02533		BA75_02533T0:7000000219936129:1228952-1231275:+:glucosamine-fructose-6-phosphate	gi|254568876|ref|XP_002491548.1|	98.85	696	8	0	1	696	1	696	0	1427	Yes	XP_002491548.1	254568876	ref	Glutamine-fructose-6-phosphate amidotransferase
GQ68_02692		GQ68_02692:7000000222473150:2355492-2357813:-:hypothetical	gi|254565047|ref|XP_002489634.1|	100	603	0	0	1	603	1	603	0	1244	Yes	XP_002489634.1	254565047	ref	Probable transporter
BA75_01559		BA75_01559T0:7000000219936124:2799067-2800863:-:hypothetical	gi|254565047|ref|XP_002489634.1|	90.4	594	57	0	1	594	1	594	0	1105	Yes	XP_002489634.1	254565047	ref	Probable transporter
GQ67_02556		GQ67_02556:7000000222473182:529851-532163:+:hypothetical	gi|254565047|ref|XP_002489634.1|	100	603	0	0	1	603	1	603	0	1244	Yes	XP_002489634.1	254565047	ref	Probable transporter
GQ68_00517	RAD3	GQ68_00517:7000000222473155:868845-871166:+:DNA	gi|254569252|ref|XP_002491736.1|	100	773	0	0	1	773	1	773	0	1598	Yes	XP_002491736.1	254569252	ref	5' to 3' DNA helicase, involved in nucleotide excision repair and transcription
BA75_02347	RAD3	BA75_02347T0:7000000219936129:883026-885347:+:DNA	gi|254569252|ref|XP_002491736.1|	98.06	773	15	0	1	773	1	773	0	1575	Yes	XP_002491736.1	254569252	ref	5' to 3' DNA helicase, involved in nucleotide excision repair and transcription
GQ67_00872	RAD3	GQ67_00872:7000000222473169:1525460-1527781:-:DNA	gi|254569252|ref|XP_002491736.1|	100	773	0	0	1	773	1	773	0	1598	Yes	XP_002491736.1	254569252	ref	5' to 3' DNA helicase, involved in nucleotide excision repair and transcription
GQ68_02812	EFR3	GQ68_02812:7000000222473150:2550244-2552564:+:hypothetical	gi|254564827|ref|XP_002489524.1|	100	731	0	0	1	731	1	731	0	1491	Yes	XP_002489524.1	254564827	ref	Non-essential protein of unknown function
BA75_01678	EFR3	BA75_01678T0:7000000219936124:2992339-2994534:+:hypothetical	gi|254564827|ref|XP_002489524.1|	96.44	731	26	0	1	731	1	731	0	1417	Yes	XP_002489524.1	254564827	ref	Non-essential protein of unknown function
GQ67_02435	EFR3	GQ67_02435:7000000222473182:335106-337424:-:hypothetical	gi|254564827|ref|XP_002489524.1|	100	731	0	0	1	731	1	731	0	1491	Yes	XP_002489524.1	254564827	ref	Non-essential protein of unknown function
GQ68_02197	FOL3	GQ68_02197:7000000222473150:1467044-1469121:+:hypothetical	gi|254566025|ref|XP_002490123.1|	100	416	0	0	1	416	1	416	0	855	Yes	XP_002490123.1	254566025	ref	Dihydrofolate synthetase
BA75_01068	FOL3	BA75_01068T0:7000000219936124:1912048-1913307:+:hypothetical	gi|254566025|ref|XP_002490123.1|	91.26	412	36	0	1	412	1	412	0	785	Yes	XP_002490123.1	254566025	ref	Dihydrofolate synthetase
GQ67_02182	FOL3	GQ67_02182:7000000222473162:1470781-1473101:+:hypothetical	gi|254566025|ref|XP_002490123.1|	100	416	0	0	1	416	1	416	0	855	Yes	XP_002490123.1	254566025	ref	Dihydrofolate synthetase
GQ68_02101		GQ68_02101:7000000222473150:1297713-1299386:-:hypothetical	gi|254566197|ref|XP_002490209.1|	100	557	0	0	1	557	1	557	0	1111	Yes	XP_002490209.1	254566197	ref	Essential nucleolar protein required for 40S ribosome biogenesis
BA75_00974		BA75_00974T0:7000000219936124:1741141-1743461:-:hypothetical	gi|254566197|ref|XP_002490209.1|	89.28	541	57	1	18	558	18	557	0	820	Yes	XP_002490209.1	254566197	ref	Essential nucleolar protein required for 40S ribosome biogenesis
GQ67_02086		GQ67_02086:7000000222473162:1301447-1303120:-:hypothetical	gi|254566197|ref|XP_002490209.1|	100	557	0	0	1	557	1	557	0	1111	Yes	XP_002490209.1	254566197	ref	Essential nucleolar protein required for 40S ribosome biogenesis
GQ68_01557	GUS1	GQ68_01557:7000000222473150:358429-360591:+:glutamate-tRNA	gi|254567253|ref|XP_002490737.1|	100	720	0	0	1	720	1	720	0	1482	Yes	XP_002490737.1	254567253	ref	Glutamyl-tRNA synthetase, cytoplasmic
BA75_04165	GUS1	BA75_04165T0:7000000219936123:1470312-1472631:-:glutamate-tRNA	gi|254567253|ref|XP_002490737.1|	98.47	720	11	0	1	720	1	720	0	1462	Yes	XP_002490737.1	254567253	ref	Glutamyl-tRNA synthetase, cytoplasmic
GQ67_01541	GUS1	GQ67_01541:7000000222473162:362165-364327:+:glutamate-tRNA	gi|254567253|ref|XP_002490737.1|	100	720	0	0	1	720	1	720	0	1482	Yes	XP_002490737.1	254567253	ref	Glutamyl-tRNA synthetase, cytoplasmic
GQ68_02696	OSH2	GQ68_02696:7000000222473150:2365567-2367748:+:hypothetical	gi|254565039|ref|XP_002489630.1|	100	480	0	0	1	480	1	480	0	955	Yes	XP_002489630.1	254565039	ref	hypothetical protein
GQ68_02697	OSH2	GQ68_02697:7000000222473150:2367064-2370571:-:hypothetical	gi|254571079|ref|XP_002492649.1|	30.63	382	220	10	783	1145	594	949	1e-39	157	Yes	XP_002492649.1	254571079	ref	Member of an oxysterol-binding protein family with seven members in S. cerevisiae
BA75_01564	OSH2	BA75_01564T0:7000000219936124:2810472-2814096:-:hypothetical	gi|254571079|ref|XP_002492649.1|	30.37	382	221	10	783	1145	594	949	2e-39	157	Yes	XP_002492649.1	254571079	ref	Member of an oxysterol-binding protein family with seven members in S. cerevisiae
GQ67_02551	OSH2	GQ67_02551:7000000222473182:516997-521860:+:hypothetical	gi|254571079|ref|XP_002492649.1|	30.63	382	220	10	783	1145	594	949	1e-39	157	Yes	XP_002492649.1	254571079	ref	Member of an oxysterol-binding protein family with seven members in S. cerevisiae
GQ67_02552	OSH2	GQ67_02552:7000000222473182:520630-522072:-:hypothetical	gi|254565039|ref|XP_002489630.1|	100	480	0	0	1	480	1	480	0	955	Yes	XP_002489630.1	254565039	ref	hypothetical protein
GQ68_00528	FET3	GQ68_00528:7000000222473155:888046-889935:-:hypothetical	gi|254569230|ref|XP_002491725.1|	100	629	0	0	1	629	1	629	0	1300	Yes	XP_002491725.1	254569230	ref	Ferro-O2-oxidoreductase
BA75_02358	FET3	BA75_02358T0:7000000219936129:901907-904226:-:hypothetical	gi|254569230|ref|XP_002491725.1|	95.23	629	30	0	1	629	1	629	0	1246	Yes	XP_002491725.1	254569230	ref	Ferro-O2-oxidoreductase
GQ67_00861	FET3	GQ67_00861:7000000222473169:1506691-1508580:+:hypothetical	gi|254569230|ref|XP_002491725.1|	100	629	0	0	1	629	1	629	0	1300	Yes	XP_002491725.1	254569230	ref	Ferro-O2-oxidoreductase
GQ68_00711		GQ68_00711:7000000222473155:1233332-1234981:-:hypothetical	gi|254568856|ref|XP_002491538.1|	100	549	0	0	1	549	1	549	0	1093	Yes	XP_002491538.1	254568856	ref	hypothetical protein
BA75_02543		BA75_02543T0:7000000219936129:1246195-1248514:-:hypothetical	gi|254568856|ref|XP_002491538.1|	87.68	552	60	3	1	547	1	549	0	819	Yes	XP_002491538.1	254568856	ref	hypothetical protein
GQ67_00677		GQ67_00677:7000000222473169:1161644-1163293:+:hypothetical	gi|254568856|ref|XP_002491538.1|	100	549	0	0	1	549	1	549	0	1093	Yes	XP_002491538.1	254568856	ref	hypothetical protein
GQ68_04559	KSP1	GQ68_04559:7000000222473144:567903-570221:+:RAN	gi|254573128|ref|XP_002493673.1|	100	772	0	0	1	772	1	772	0	1602	Yes	XP_002493673.1	254573128	ref	Nonessential putative serine/threonine protein kinase of unknown cellular role
BA75_03041	KSP1	BA75_03041T0:7000000219936129:2119505-2121823:-:RAN	gi|254573128|ref|XP_002493673.1|	96.37	772	28	0	1	772	1	772	0	1524	Yes	XP_002493673.1	254573128	ref	Nonessential putative serine/threonine protein kinase of unknown cellular role
GQ67_04587	KSP1	GQ67_04587:7000000222473172:560964-563282:+:RAN	gi|254573128|ref|XP_002493673.1|	100	772	0	0	1	772	1	772	0	1602	Yes	XP_002493673.1	254573128	ref	Nonessential putative serine/threonine protein kinase of unknown cellular role
GQ68_00850	SOK1	GQ68_00850:7000000222473155:1489557-1491845:+:hypothetical	gi|254568586|ref|XP_002491403.1|	100	677	0	0	1	677	1	677	0	1385	Yes	XP_002491403.1	254568586	ref	Protein whose overexpression suppresses growth defect of mutants lacking protein kinase A activity
BA75_02682	SOK1	BA75_02682T0:7000000219936129:1502929-1505245:+:hypothetical	gi|254568586|ref|XP_002491403.1|	97.2	679	14	2	1	676	1	677	0	1206	Yes	XP_002491403.1	254568586	ref	Protein whose overexpression suppresses growth defect of mutants lacking protein kinase A activity
GQ67_00538	SOK1	GQ67_00538:7000000222473169:904791-907055:-:hypothetical	gi|254568586|ref|XP_002491403.1|	100	677	0	0	1	677	1	677	0	1385	Yes	XP_002491403.1	254568586	ref	Protein whose overexpression suppresses growth defect of mutants lacking protein kinase A activity
GQ68_04460	UBP16	GQ68_04460:7000000222473144:396851-398890:-:hypothetical	gi|254572938|ref|XP_002493578.1|	100	679	0	0	1	679	1	679	0	1382	Yes	XP_002493578.1	254572938	ref	Deubiquitinating enzyme anchored to the outer mitochondrial membrane
BA75_03139	UBP16	BA75_03139T0:7000000219936129:2290904-2293044:+:hypothetical	gi|254572938|ref|XP_002493578.1|	82.79	680	111	3	1	675	1	679	0	1103	Yes	XP_002493578.1	254572938	ref	Deubiquitinating enzyme anchored to the outer mitochondrial membrane
GQ67_04488	UBP16	GQ67_04488:7000000222473172:389807-392122:-:hypothetical	gi|254572938|ref|XP_002493578.1|	100	679	0	0	1	679	1	679	0	1382	Yes	XP_002493578.1	254572938	ref	Deubiquitinating enzyme anchored to the outer mitochondrial membrane
GQ68_01219	BUD7	GQ68_01219:7000000222473155:2126954-2128993:+:hypothetical	gi|254567836|ref|XP_002491028.1|	100	679	0	0	1	679	1	679	0	1416	Yes	XP_002491028.1	254567836	ref	Member of the ChAPs family (Chs5p-Arf1p-binding proteins: Bch1p, Bch2p, Bud7p, Chs6p), that forms th
BA75_05121	BUD7	BA75_05121T0:7000000219936130:1293621-1295936:+:hypothetical	gi|254567836|ref|XP_002491028.1|	97.64	679	16	0	1	679	1	679	0	1387	Yes	XP_002491028.1	254567836	ref	Member of the ChAPs family (Chs5p-Arf1p-binding proteins: Bch1p, Bch2p, Bud7p, Chs6p), that forms th
GQ67_00169	BUD7	GQ67_00169:7000000222473169:267461-269748:-:hypothetical	gi|254567836|ref|XP_002491028.1|	100	679	0	0	1	679	1	679	0	1416	Yes	XP_002491028.1	254567836	ref	Member of the ChAPs family (Chs5p-Arf1p-binding proteins: Bch1p, Bch2p, Bud7p, Chs6p), that forms th
GQ68_04992		GQ68_04992:7000000222473156:136540-138853:+:hypothetical	gi|254573930|ref|XP_002494074.1|	100	361	0	0	1	361	1	361	0	728	Yes	XP_002494074.1	254573930	ref	hypothetical protein
BA75_04687		BA75_04687T0:7000000219936130:550981-552206:-:hypothetical	gi|254573930|ref|XP_002494074.1|	92.53	348	24	1	1	348	1	346	0	621	Yes	XP_002494074.1	254573930	ref	hypothetical protein
GQ67_05011		GQ67_05011:7000000222473172:1270400-1272255:+:hypothetical	gi|254573930|ref|XP_002494074.1|	100	361	0	0	1	361	1	361	0	728	Yes	XP_002494074.1	254573930	ref	hypothetical protein
GQ68_02072	HSP82	GQ68_02072:7000000222473150:1240752-1242872:-:hsp82-like	gi|254566257|ref|XP_002490239.1|	100	706	0	0	1	706	1	706	0	1407	Yes	XP_002490239.1	254566257	ref	Heat shock protein Hsp90
BA75_00945	HSP82	BA75_00945T0:7000000219936124:1684814-1687125:-:hsp82-like	gi|254566257|ref|XP_002490239.1|	99.15	706	6	0	1	706	1	706	0	1398	Yes	XP_002490239.1	254566257	ref	Heat shock protein Hsp90
GQ67_02057	HSP82	GQ67_02057:7000000222473162:1244486-1246606:-:hsp82-like	gi|254566257|ref|XP_002490239.1|	100	706	0	0	1	706	1	706	0	1407	Yes	XP_002490239.1	254566257	ref	Heat shock protein Hsp90
GQ68_00665	ADE17	GQ68_00665:7000000222473155:1145328-1147103:-:bifunctional	gi|254568950|ref|XP_002491585.1|	96.79	591	3	1	1	591	1	575	0	1146	Yes	XP_002491585.1	254568950	ref	Enzyme of 'de novo' purine biosynthesis
BA75_02497	ADE17	BA75_02497T0:7000000219936129:1158446-1160513:-:bifunctional	gi|254568950|ref|XP_002491585.1|	96.28	591	6	1	1	591	1	575	0	1142	Yes	XP_002491585.1	254568950	ref	Enzyme of 'de novo' purine biosynthesis
GQ67_00724	ADE17	GQ67_00724:7000000222473169:1249372-1251682:+:bifunctional	gi|254568950|ref|XP_002491585.1|	96.79	591	3	1	1	591	1	575	0	1146	Yes	XP_002491585.1	254568950	ref	Enzyme of 'de novo' purine biosynthesis
GQ68_01418		GQ68_01418:7000000222473150:114649-119447:-:hypothetical	gi|254567519|ref|XP_002490870.1|	96.77	773	22	1	1	773	430	1199	0	1505	Yes	XP_002490870.1	254567519	ref	hypothetical protein
GQ67_01402		GQ67_01402:7000000222473162:118426-123165:-:hypothetical	gi|254567519|ref|XP_002490870.1|	96.77	773	22	1	1	773	430	1199	0	1505	Yes	XP_002490870.1	254567519	ref	hypothetical protein
GQ68_00956	ERG7	GQ68_00956:7000000222473155:1671451-1673724:-:hypothetical	gi|254568364|ref|XP_002491292.1|	97.23	721	0	1	1	721	1	701	0	1457	Yes	XP_002491292.1	254568364	ref	Lanosterol synthase, an essential enzyme that catalyzes the cyclization of squalene 2,3-epoxide
BA75_02790	ERG7	BA75_02790T0:7000000219936129:1684097-1686407:-:hypothetical	gi|254568364|ref|XP_002491292.1|	92.51	721	34	1	1	721	1	701	0	1404	Yes	XP_002491292.1	254568364	ref	Lanosterol synthase, an essential enzyme that catalyzes the cyclization of squalene 2,3-epoxide
GQ67_00433	ERG7	GQ67_00433:7000000222473169:722888-725177:+:hypothetical	gi|254568364|ref|XP_002491292.1|	97.23	721	0	1	1	721	1	701	0	1457	Yes	XP_002491292.1	254568364	ref	Lanosterol synthase, an essential enzyme that catalyzes the cyclization of squalene 2,3-epoxide
GQ68_01776	UGA3	GQ68_01776:7000000222473150:737324-739633:+:hypothetical	gi|254566839|ref|XP_002490530.1|	100	735	0	0	35	769	1	735	0	1531	Yes	XP_002490530.1	254566839	ref	transcriptional regulatory protein
BA75_03944	UGA3	BA75_03944T0:7000000219936123:1087461-1089680:-:hypothetical	gi|254566839|ref|XP_002490530.1|	94.45	739	37	3	1	739	1	735	0	1392	Yes	XP_002490530.1	254566839	ref	transcriptional regulatory protein
GQ67_01761	UGA3	GQ67_01761:7000000222473162:741060-743369:+:hypothetical	gi|254566839|ref|XP_002490530.1|	100	735	0	0	35	769	1	735	0	1531	Yes	XP_002490530.1	254566839	ref	transcriptional regulatory protein
GQ68_03382		GQ68_03382:7000000222473152:694075-696381:-:hypothetical	gi|254570923|ref|XP_002492571.1|	100	768	0	0	1	768	1	768	0	1598	Yes	XP_002492571.1	254570923	ref	Ferric reductase and cupric reductase
BA75_00372		BA75_00372T0:7000000219936124:704097-706403:-:hypothetical	gi|254570923|ref|XP_002492571.1|	92.06	768	61	0	1	768	1	768	0	1487	Yes	XP_002492571.1	254570923	ref	Ferric reductase and cupric reductase
GQ67_03413		GQ67_03413:7000000222473175:325575-327881:-:hypothetical	gi|254570923|ref|XP_002492571.1|	100	768	0	0	1	768	1	768	0	1598	Yes	XP_002492571.1	254570923	ref	Ferric reductase and cupric reductase
GQ68_01508	VPS1	GQ68_01508:7000000222473150:272810-274963:+:vacuolar	gi|254567349|ref|XP_002490785.1|	100	686	0	0	1	686	1	686	0	1398	Yes	XP_002490785.1	254567349	ref	Dynamin-like GTPase required for vacuolar sorting
BA75_04214	VPS1	BA75_04214T0:7000000219936123:1556194-1558401:-:vacuolar	gi|254567349|ref|XP_002490785.1|	99.56	686	3	0	1	686	1	686	0	1393	Yes	XP_002490785.1	254567349	ref	Dynamin-like GTPase required for vacuolar sorting
GQ67_01492	VPS1	GQ67_01492:7000000222473162:276570-278876:+:vacuolar	gi|254567349|ref|XP_002490785.1|	100	686	0	0	1	686	1	686	0	1398	Yes	XP_002490785.1	254567349	ref	Dynamin-like GTPase required for vacuolar sorting
GQ68_05045	CPS1	GQ68_05045:7000000222473156:220792-223097:+:hypothetical	gi|254574030|ref|XP_002494124.1|	100	591	0	0	1	591	1	591	0	1209	Yes	XP_002494124.1	254574030	ref	Vacuolar carboxypeptidase yscS
BA75_04634	CPS1	BA75_04634T0:7000000219936130:465021-467262:-:hypothetical	gi|254574030|ref|XP_002494124.1|	93.3	597	32	2	1	595	1	591	0	1152	Yes	XP_002494124.1	254574030	ref	Vacuolar carboxypeptidase yscS
GQ67_05064	CPS1	GQ67_05064:7000000222473172:1354684-1356921:+:hypothetical	gi|254574030|ref|XP_002494124.1|	100	591	0	0	1	591	1	591	0	1209	Yes	XP_002494124.1	254574030	ref	Vacuolar carboxypeptidase yscS
GQ68_00596	ALG7	GQ68_00596:7000000222473155:1015872-1018175:+:hypothetical	gi|254569374|ref|XP_002491797.1|	26.67	75	48	3	8	77	121	193	0.6	29.3	Yes	XP_002491797.1	254569374	ref	Ammonium permease
GQ68_00597	ALG7	GQ68_00597:7000000222473155:1016801-1018204:-:hypothetical	gi|254569092|ref|XP_002491656.1|	100	467	0	0	1	467	1	467	0	937	Yes	XP_002491656.1	254569092	ref	UDP-N-acetyl-glucosamine-1-P transferase
BA75_02426	ALG7	BA75_02426T0:7000000219936129:1029528-1030235:+:hypothetical	gi|254569884|ref|XP_002492052.1|	23.33	60	42	1	64	119	197	256	4.9	26.2	Yes	XP_002492052.1	254569884	ref	hypothetical protein
BA75_02427	ALG7	BA75_02427T0:7000000219936129:1030232-1031635:-:hypothetical	gi|254569092|ref|XP_002491656.1|	97.86	467	10	0	1	467	1	467	0	885	Yes	XP_002491656.1	254569092	ref	UDP-N-acetyl-glucosamine-1-P transferase
GQ67_00792	ALG7	GQ67_00792:7000000222473169:1378381-1380595:+:hypothetical	gi|254569092|ref|XP_002491656.1|	100	467	0	0	1	467	1	467	0	937	Yes	XP_002491656.1	254569092	ref	UDP-N-acetyl-glucosamine-1-P transferase
GQ67_00793	ALG7	GQ67_00793:7000000222473169:1379822-1380658:-:hypothetical	gi|254569374|ref|XP_002491797.1|	26.67	75	48	3	8	77	121	193	0.6	29.3	Yes	XP_002491797.1	254569374	ref	Ammonium permease
GQ68_00575		GQ68_00575:7000000222473155:972484-974787:+:hypothetical	gi|254569136|ref|XP_002491678.1|	100	706	0	0	1	706	1	706	0	1460	Yes	XP_002491678.1	254569136	ref	hypothetical protein
BA75_02405		BA75_02405T0:7000000219936129:986351-988575:+:hypothetical	gi|254569136|ref|XP_002491678.1|	97.59	706	17	0	1	706	1	706	0	1430	Yes	XP_002491678.1	254569136	ref	hypothetical protein
GQ67_00814		GQ67_00814:7000000222473169:1421821-1424064:-:hypothetical	gi|254569136|ref|XP_002491678.1|	100	706	0	0	1	706	1	706	0	1460	Yes	XP_002491678.1	254569136	ref	hypothetical protein
GQ68_01993	TAM41	GQ68_01993:7000000222473150:1113315-1115618:+:hypothetical	gi|254566411|ref|XP_002490316.1|	100	488	0	0	1	488	1	488	0	1003	Yes	XP_002490316.1	254566411	ref	Mitochondrial protein involved in protein import into the mitochondrial matrix
BA75_00865	TAM41	BA75_00865T0:7000000219936124:1557741-1559357:+:hypothetical	gi|254566411|ref|XP_002490316.1|	96.72	488	16	0	1	488	1	488	0	976	Yes	XP_002490316.1	254566411	ref	Mitochondrial protein involved in protein import into the mitochondrial matrix
GQ67_01978	TAM41	GQ67_01978:7000000222473162:1117324-1119007:+:hypothetical	gi|254566411|ref|XP_002490316.1|	100	488	0	0	1	488	1	488	0	1003	Yes	XP_002490316.1	254566411	ref	Mitochondrial protein involved in protein import into the mitochondrial matrix
GQ68_01467	SOG2	GQ68_01467:7000000222473150:193683-195986:-:hypothetical	gi|254567429|ref|XP_002490825.1|	100	767	0	0	1	767	1	767	0	1566	Yes	XP_002490825.1	254567429	ref	Leucine-rich repeat-containing protein
BA75_04253	SOG2	BA75_04253T0:7000000219936123:1634774-1637077:+:hypothetical	gi|254567429|ref|XP_002490825.1|	95.96	767	31	0	1	767	1	767	0	1460	Yes	XP_002490825.1	254567429	ref	Leucine-rich repeat-containing protein
GQ67_01451	SOG2	GQ67_01451:7000000222473162:197419-199722:-:hypothetical	gi|254567429|ref|XP_002490825.1|	100	767	0	0	1	767	1	767	0	1566	Yes	XP_002490825.1	254567429	ref	Leucine-rich repeat-containing protein
GQ68_02484	GSH1	GQ68_02484:7000000222473150:1984425-1986727:-:hypothetical	gi|254565441|ref|XP_002489831.1|	100	658	0	0	1	658	1	658	0	1367	Yes	XP_002489831.1	254565441	ref	Gamma glutamylcysteine synthetase catalyzes the first step in glutathione (GSH) biosynthesis
BA75_01356	GSH1	BA75_01356T0:7000000219936124:2428778-2430754:-:hypothetical	gi|254565441|ref|XP_002489831.1|	96.2	658	25	0	1	658	1	658	0	1325	Yes	XP_002489831.1	254565441	ref	Gamma glutamylcysteine synthetase catalyzes the first step in glutathione (GSH) biosynthesis
GQ67_02764	GSH1	GQ67_02764:7000000222473182:901140-903116:+:hypothetical	gi|254565441|ref|XP_002489831.1|	100	658	0	0	1	658	1	658	0	1367	Yes	XP_002489831.1	254565441	ref	Gamma glutamylcysteine synthetase catalyzes the first step in glutathione (GSH) biosynthesis
GQ68_01298	MON2	GQ68_01298:7000000222473155:2272334-2277031:+:hypothetical	gi|254567674|ref|XP_002490947.1|	100	1548	0	0	1	1548	1	1548	0	3103	Yes	XP_002490947.1	254567674	ref	Peripheral membrane protein with a role in endocytosis and vacuole integrity, interacts with Arl1p a
BA75_05197	MON2	BA75_05197T0:7000000219936130:1438981-1443766:+:hypothetical	gi|254567674|ref|XP_002490947.1|	91.09	1548	138	0	1	1548	1	1548	0	2815	Yes	XP_002490947.1	254567674	ref	Peripheral membrane protein with a role in endocytosis and vacuole integrity, interacts with Arl1p a
GQ67_00089	MON2	GQ67_00089:7000000222473169:119618-124264:-:hypothetical	gi|254567674|ref|XP_002490947.1|	100	1548	0	0	1	1548	1	1548	0	3103	Yes	XP_002490947.1	254567674	ref	Peripheral membrane protein with a role in endocytosis and vacuole integrity, interacts with Arl1p a
GQ68_00342	NGG1	GQ68_00342:7000000222473155:533842-536140:-:hypothetical	gi|254569596|ref|XP_002491908.1|	100	722	0	0	1	722	1	722	0	1458	Yes	XP_002491908.1	254569596	ref	Transcriptional regulator involved in glucose repression of Gal4p-regulated genes
BA75_02171	NGG1	BA75_02171T0:7000000219936129:548697-550893:-:hypothetical	gi|254569596|ref|XP_002491908.1|	95.93	467	18	1	257	722	256	722	0	832	Yes	XP_002491908.1	254569596	ref	Transcriptional regulator involved in glucose repression of Gal4p-regulated genes
GQ67_01047	NGG1	GQ67_01047:7000000222473169:1860475-1862777:+:hypothetical	gi|254569596|ref|XP_002491908.1|	100	722	0	0	1	722	1	722	0	1458	Yes	XP_002491908.1	254569596	ref	Transcriptional regulator involved in glucose repression of Gal4p-regulated genes
GQ68_02362	SNF3	GQ68_02362:7000000222473150:1756525-1758636:-:hypothetical	gi|254565695|ref|XP_002489958.1|	95.2	688	27	2	16	703	15	696	0	1301	Yes	XP_002489958.1	254565695	ref	Plasma membrane glucose sensor that regulates glucose transport
BA75_01235	SNF3	BA75_01235T0:7000000219936124:2201651-2203952:-:hypothetical	gi|254565695|ref|XP_002489958.1|	90.72	690	56	3	16	705	15	696	0	1246	Yes	XP_002489958.1	254565695	ref	Plasma membrane glucose sensor that regulates glucose transport
GQ67_02885	SNF3	GQ67_02885:7000000222473182:1128930-1131208:+:hypothetical	gi|254565695|ref|XP_002489958.1|	95.2	688	27	2	16	703	15	696	0	1301	Yes	XP_002489958.1	254565695	ref	Plasma membrane glucose sensor that regulates glucose transport
GQ68_04329		GQ68_04329:7000000222473144:143153-145453:+:hypothetical	gi|254572692|ref|XP_002493455.1|	100	766	0	0	1	766	1	766	0	1605	Yes	XP_002493455.1	254572692	ref	Intracellular beta-1,3-endoglucanase, expression is induced during sporulation
BA75_03271		BA75_03271T0:7000000219936129:2544466-2546766:-:hypothetical	gi|254572692|ref|XP_002493455.1|	88.41	768	85	3	1	766	1	766	0	1429	Yes	XP_002493455.1	254572692	ref	Intracellular beta-1,3-endoglucanase, expression is induced during sporulation
GQ67_04357		GQ67_04357:7000000222473172:136214-138514:+:hypothetical	gi|254572692|ref|XP_002493455.1|	100	766	0	0	1	766	1	766	0	1605	Yes	XP_002493455.1	254572692	ref	Intracellular beta-1,3-endoglucanase, expression is induced during sporulation
GQ68_04040		GQ68_04040:7000000222473152:1839105-1841405:+:hypothetical	gi|254572137|ref|XP_002493178.1|	100	312	0	0	1	312	1	312	0	645	Yes	XP_002493178.1	254572137	ref	delta 4-(E)-sphingolipid desaturase
BA75_03567		BA75_03567T0:7000000219936123:410680-412266:-:hypothetical	gi|254572137|ref|XP_002493178.1|	96.15	312	12	0	1	312	1	312	0	622	Yes	XP_002493178.1	254572137	ref	delta 4-(E)-sphingolipid desaturase
GQ67_04067		GQ67_04067:7000000222473175:1468852-1470638:+:hypothetical	gi|254572137|ref|XP_002493178.1|	100	312	0	0	1	312	1	312	0	645	Yes	XP_002493178.1	254572137	ref	delta 4-(E)-sphingolipid desaturase
GQ68_03954		GQ68_03954:7000000222473152:1691240-1693539:-:hypothetical	gi|254571979|ref|XP_002493099.1|	100	612	0	0	1	612	1	612	0	1241	Yes	XP_002493099.1	254571979	ref	Aspartic protease, attached to the plasma membrane via a glycosylphosphatidylinositol (GPI) anchor
GQ67_03981		GQ67_03981:7000000222473175:1320681-1322980:-:hypothetical	gi|254571979|ref|XP_002493099.1|	100	612	0	0	1	612	1	612	0	1241	Yes	XP_002493099.1	254571979	ref	Aspartic protease, attached to the plasma membrane via a glycosylphosphatidylinositol (GPI) anchor
GQ68_03909	TYW1	GQ68_03909:7000000222473152:1604257-1606509:-:hypothetical	gi|254571961|ref|XP_002493090.1|	26.53	49	35	1	547	595	411	458	0.39	31.6	Yes	XP_002493090.1	254571961	ref	hypothetical protein
BA75_03698	TYW1	BA75_03698T0:7000000219936123:644651-646950:+:hypothetical	gi|254571961|ref|XP_002493090.1|	26.53	49	35	1	547	595	411	458	0.4	31.6	Yes	XP_002493090.1	254571961	ref	hypothetical protein
GQ67_03935	TYW1	GQ67_03935:7000000222473175:1233700-1235952:-:hypothetical	gi|254571961|ref|XP_002493090.1|	26.53	49	35	1	547	595	411	458	0.39	31.6	Yes	XP_002493090.1	254571961	ref	hypothetical protein
GQ68_02723	DOA4	GQ68_02723:7000000222473150:2407416-2409691:+:hypothetical	gi|254564991|ref|XP_002489606.1|	100	708	0	0	1	708	1	708	0	1473	Yes	XP_002489606.1	254564991	ref	Ubiquitin isopeptidase
BA75_01590	DOA4	BA75_01590T0:7000000219936124:2851135-2853433:+:hypothetical	gi|254564991|ref|XP_002489606.1|	89.53	707	74	0	47	753	1	707	0	1313	Yes	XP_002489606.1	254564991	ref	Ubiquitin isopeptidase
GQ67_02524	DOA4	GQ67_02524:7000000222473182:478082-480208:-:hypothetical	gi|254564991|ref|XP_002489606.1|	100	708	0	0	1	708	1	708	0	1473	Yes	XP_002489606.1	254564991	ref	Ubiquitin isopeptidase
GQ68_02603	REG1	GQ68_02603:7000000222473150:2190465-2192459:-:hypothetical	gi|254565215|ref|XP_002489718.1|	100	664	0	0	1	664	1	664	0	1365	Yes	XP_002489718.1	254565215	ref	Regulatory subunit of type 1 protein phosphatase Glc7p
BA75_01469	REG1	BA75_01469T0:7000000219936124:2633072-2635370:-:hypothetical	gi|254565215|ref|XP_002489718.1|	96.54	664	23	0	1	664	1	664	0	1235	Yes	XP_002489718.1	254565215	ref	Regulatory subunit of type 1 protein phosphatase Glc7p
GQ67_02645	REG1	GQ67_02645:7000000222473182:694995-697248:+:hypothetical	gi|254565215|ref|XP_002489718.1|	100	664	0	0	1	664	1	664	0	1365	Yes	XP_002489718.1	254565215	ref	Regulatory subunit of type 1 protein phosphatase Glc7p
GQ68_00133	YGR149W	GQ68_00133:7000000222473155:175903-177135:-:hypothetical	gi|254570020|ref|XP_002492120.1|	96.83	410	0	1	1	410	1	397	0	811	Yes	XP_002492120.1	254570020	ref	Putative protein of unknown function
BA75_01961	YGR149W	BA75_01961T0:7000000219936129:190630-191862:-:hypothetical	gi|254570020|ref|XP_002492120.1|	93.9	410	12	1	1	410	1	397	0	796	Yes	XP_002492120.1	254570020	ref	Putative protein of unknown function
GQ67_01257	YGR149W	GQ67_01257:7000000222473169:2218568-2220865:+:hypothetical	gi|254570020|ref|XP_002492120.1|	96.83	410	0	1	1	410	1	397	0	811	Yes	XP_002492120.1	254570020	ref	Putative protein of unknown function
GQ68_01184		GQ68_01184:7000000222473155:2064830-2065927:-:hypothetical	gi|254567910|ref|XP_002491065.1|	100	365	0	0	1	365	1	365	0	747	Yes	XP_002491065.1	254567910	ref	hypothetical protein
BA75_05086		BA75_05086T0:7000000219936130:1231141-1232241:-:hypothetical	gi|254567910|ref|XP_002491065.1|	92.9	366	25	1	1	366	1	365	0	697	Yes	XP_002491065.1	254567910	ref	hypothetical protein
GQ67_00204		GQ67_00204:7000000222473169:330449-332745:+:hypothetical	gi|254567910|ref|XP_002491065.1|	100	365	0	0	1	365	1	365	0	747	Yes	XP_002491065.1	254567910	ref	hypothetical protein
GQ68_02501	NCR1	GQ68_02501:7000000222473150:2013541-2017630:+:hypothetical	gi|254565407|ref|XP_002489814.1|	100	1284	0	0	1	1284	1	1284	0	2630	Yes	XP_002489814.1	254565407	ref	Vacuolar membrane protein that transits through the biosynthetic vacuolar protein sorting pathway
BA75_01371	NCR1	BA75_01371T0:7000000219936124:2456130-2460913:+:hypothetical	gi|254565407|ref|XP_002489814.1|	96.62	1273	43	0	12	1284	12	1284	0	2513	Yes	XP_002489814.1	254565407	ref	Vacuolar membrane protein that transits through the biosynthetic vacuolar protein sorting pathway
GQ67_02747	NCR1	GQ67_02747:7000000222473182:870235-874089:-:hypothetical	gi|254565407|ref|XP_002489814.1|	100	1284	0	0	1	1284	1	1284	0	2630	Yes	XP_002489814.1	254565407	ref	Vacuolar membrane protein that transits through the biosynthetic vacuolar protein sorting pathway
GQ68_03541		GQ68_03541:7000000222473152:956518-958758:-:hypothetical	gi|254571233|ref|XP_002492726.1|	100	746	0	0	1	746	1	746	0	1530	Yes	XP_002492726.1	254571233	ref	hypothetical protein
BA75_00530		BA75_00530T0:7000000219936124:966432-968728:-:hypothetical	gi|254571233|ref|XP_002492726.1|	90.48	746	71	0	1	746	1	746	0	1333	Yes	XP_002492726.1	254571233	ref	hypothetical protein
GQ67_03571		GQ67_03571:7000000222473175:585968-588208:-:hypothetical	gi|254571233|ref|XP_002492726.1|	100	746	0	0	1	746	1	746	0	1530	Yes	XP_002492726.1	254571233	ref	hypothetical protein
GQ68_02025		GQ68_02025:7000000222473150:1165214-1166743:-:hypothetical	gi|254566351|ref|XP_002490286.1|	100	509	0	0	1	509	1	509	0	1011	Yes	XP_002490286.1	254566351	ref	hypothetical protein
BA75_00897		BA75_00897T0:7000000219936124:1608158-1610453:-:hypothetical	gi|254566351|ref|XP_002490286.1|	94.3	509	29	0	1	509	1	509	0	969	Yes	XP_002490286.1	254566351	ref	hypothetical protein
GQ67_02010		GQ67_02010:7000000222473162:1168948-1170477:-:hypothetical	gi|254566351|ref|XP_002490286.1|	100	509	0	0	1	509	1	509	0	1011	Yes	XP_002490286.1	254566351	ref	hypothetical protein
GQ68_05176		GQ68_05176:7000000222473156:422555-424831:+:hypothetical	gi|254574284|ref|XP_002494251.1|	100	618	0	0	1	618	1	618	0	1251	Yes	XP_002494251.1	254574284	ref	Putative protein of unknown function
BA75_04506		BA75_04506T0:7000000219936130:263008-265281:-:hypothetical	gi|254574284|ref|XP_002494251.1|	91.59	618	52	0	1	618	1	618	0	1103	Yes	XP_002494251.1	254574284	ref	Putative protein of unknown function
GQ67_05194		GQ67_05194:7000000222473172:1556392-1558686:+:hypothetical	gi|254574284|ref|XP_002494251.1|	100	618	0	0	1	618	1	618	0	1251	Yes	XP_002494251.1	254574284	ref	Putative protein of unknown function
GQ68_05083		GQ68_05083:7000000222473156:278847-281123:+:hypothetical	gi|254574104|ref|XP_002494161.1|	100	564	0	0	1	564	1	564	0	1139	Yes	XP_002494161.1	254574104	ref	hypothetical protein
BA75_04596		BA75_04596T0:7000000219936130:406715-408581:-:hypothetical	gi|254574104|ref|XP_002494161.1|	92.38	564	43	0	1	564	1	564	0	1045	Yes	XP_002494161.1	254574104	ref	hypothetical protein
GQ67_05101		GQ67_05101:7000000222473172:1412688-1414981:+:hypothetical	gi|254574104|ref|XP_002494161.1|	100	564	0	0	1	564	1	564	0	1139	Yes	XP_002494161.1	254574104	ref	hypothetical protein
GQ68_05180	NCP1	GQ68_05180:7000000222473156:427907-429958:-:hypothetical	gi|254574292|ref|XP_002494255.1|	100	683	0	0	1	683	1	683	0	1422	Yes	XP_002494255.1	254574292	ref	NADP-cytochrome P450 reductase
BA75_04502	NCP1	BA75_04502T0:7000000219936130:257783-260076:+:hypothetical	gi|254574292|ref|XP_002494255.1|	96.78	683	22	0	1	683	1	683	0	1348	Yes	XP_002494255.1	254574292	ref	NADP-cytochrome P450 reductase
GQ67_05198	NCP1	GQ67_05198:7000000222473172:1561764-1563815:-:hypothetical	gi|254574292|ref|XP_002494255.1|	100	683	0	0	1	683	1	683	0	1422	Yes	XP_002494255.1	254574292	ref	NADP-cytochrome P450 reductase
GQ68_03990	SET5	GQ68_03990:7000000222473152:1744114-1745508:-:hypothetical	gi|254572041|ref|XP_002493130.1|	100	464	0	0	1	464	1	464	0	969	Yes	XP_002493130.1	254572041	ref	Zinc-finger protein of unknown function
BA75_03617	SET5	BA75_03617T0:7000000219936123:506056-508348:+:hypothetical	gi|254572041|ref|XP_002493130.1|	94.83	464	24	0	1	464	1	464	0	932	Yes	XP_002493130.1	254572041	ref	Zinc-finger protein of unknown function
GQ67_04017	SET5	GQ67_04017:7000000222473175:1373555-1374949:-:hypothetical	gi|254572041|ref|XP_002493130.1|	100	464	0	0	1	464	1	464	0	969	Yes	XP_002493130.1	254572041	ref	Zinc-finger protein of unknown function
GQ68_00545	EMP70	GQ68_00545:7000000222473155:918547-920409:+:hypothetical	gi|254569196|ref|XP_002491708.1|	100	620	0	0	1	620	1	620	0	1269	Yes	XP_002491708.1	254569196	ref	Protein with a role in cellular adhesion and filamentous growth
BA75_02375	EMP70	BA75_02375T0:7000000219936129:932564-934856:+:hypothetical	gi|254569196|ref|XP_002491708.1|	94.84	620	32	0	1	620	1	620	0	1202	Yes	XP_002491708.1	254569196	ref	Protein with a role in cellular adhesion and filamentous growth
GQ67_00844	EMP70	GQ67_00844:7000000222473169:1476217-1478079:-:hypothetical	gi|254569196|ref|XP_002491708.1|	100	620	0	0	1	620	1	620	0	1269	Yes	XP_002491708.1	254569196	ref	Protein with a role in cellular adhesion and filamentous growth
GQ68_00612	AFG2	GQ68_00612:7000000222473155:1042161-1044452:+:hypothetical	gi|254569058|ref|XP_002491639.1|	100	763	0	0	1	763	1	763	0	1551	Yes	XP_002491639.1	254569058	ref	ATPase of the CDC48/PAS1/SEC18 (AAA) family, forms a hexameric complex
BA75_02443	AFG2	BA75_02443T0:7000000219936129:1055601-1057889:+:hypothetical	gi|254569058|ref|XP_002491639.1|	93.05	763	52	1	1	762	1	763	0	1431	Yes	XP_002491639.1	254569058	ref	ATPase of the CDC48/PAS1/SEC18 (AAA) family, forms a hexameric complex
GQ67_00777	AFG2	GQ67_00777:7000000222473169:1352174-1354465:-:hypothetical	gi|254569058|ref|XP_002491639.1|	100	763	0	0	1	763	1	763	0	1551	Yes	XP_002491639.1	254569058	ref	ATPase of the CDC48/PAS1/SEC18 (AAA) family, forms a hexameric complex
GQ68_03133	RUP1	GQ68_03133:7000000222473152:268254-270200:+:hypothetical	gi|254570461|ref|XP_002492340.1|	100	648	0	0	1	648	1	648	0	1328	Yes	XP_002492340.1	254570461	ref	hypothetical protein
BA75_00124	RUP1	BA75_00124T0:7000000219936124:277730-280020:+:hypothetical	gi|254570461|ref|XP_002492340.1|	93.04	647	45	0	1	647	1	647	0	1169	Yes	XP_002492340.1	254570461	ref	hypothetical protein
GQ67_03149	RUP1	GQ67_03149:7000000222473176:281547-283493:+:hypothetical	gi|254570461|ref|XP_002492340.1|	100	648	0	0	1	648	1	648	0	1328	Yes	XP_002492340.1	254570461	ref	hypothetical protein
GQ68_01309		GQ68_01309:7000000222473155:2297269-2299557:-:hypothetical	gi|254567649|ref|XP_002490935.1|	100	522	0	0	1	522	1	522	0	1058	Yes	XP_002490935.1	254567649	ref	Putative hexose transporter, expressed at low levels and expression is repressed by glucose
BA75_05208		BA75_05208T0:7000000219936130:1464221-1466222:-:hypothetical	gi|254567649|ref|XP_002490935.1|	93.88	523	31	1	1	523	1	522	0	975	Yes	XP_002490935.1	254567649	ref	Putative hexose transporter, expressed at low levels and expression is repressed by glucose
GQ67_00078		GQ67_00078:7000000222473169:97077-99117:+:hypothetical	gi|254567649|ref|XP_002490935.1|	100	522	0	0	1	522	1	522	0	1058	Yes	XP_002490935.1	254567649	ref	Putative hexose transporter, expressed at low levels and expression is repressed by glucose
GQ68_04447	NUP170	GQ68_04447:7000000222473144:363220-367996:-:hypothetical	gi|254572918|ref|XP_002493568.1|	100	1423	0	0	1	1423	1	1423	0	2916	Yes	XP_002493568.1	254572918	ref	Abundant subunit of the nuclear pore complex (NPC)
BA75_03152	NUP170	BA75_03152T0:7000000219936129:2322324-2326595:+:hypothetical	gi|254572918|ref|XP_002493568.1|	97.26	1423	39	0	1	1423	1	1423	0	2833	Yes	XP_002493568.1	254572918	ref	Abundant subunit of the nuclear pore complex (NPC)
GQ67_04475	NUP170	GQ67_04475:7000000222473172:356295-360930:-:hypothetical	gi|254572918|ref|XP_002493568.1|	100	1423	0	0	1	1423	1	1423	0	2916	Yes	XP_002493568.1	254572918	ref	Abundant subunit of the nuclear pore complex (NPC)
GQ68_00425	NDT80	GQ68_00425:7000000222473155:682149-684401:+:hypothetical	gi|254569428|ref|XP_002491824.1|	100	750	0	0	1	750	1	750	0	1557	Yes	XP_002491824.1	254569428	ref	Meiosis-specific transcription factor
BA75_02258	NDT80	BA75_02258T0:7000000219936129:697073-699361:+:hypothetical	gi|254569428|ref|XP_002491824.1|	88.32	762	77	1	1	762	1	750	0	1394	Yes	XP_002491824.1	254569428	ref	Meiosis-specific transcription factor
GQ67_00964	NDT80	GQ67_00964:7000000222473169:1712226-1714478:-:hypothetical	gi|254569428|ref|XP_002491824.1|	100	750	0	0	1	750	1	750	0	1557	Yes	XP_002491824.1	254569428	ref	Meiosis-specific transcription factor
GQ68_04999		GQ68_04999:7000000222473156:152284-154570:+:hypothetical	gi|254573944|ref|XP_002494081.1|	100	614	0	0	1	614	1	614	0	1214	Yes	XP_002494081.1	254573944	ref	hypothetical protein
GQ67_05018		GQ67_05018:7000000222473172:1286133-1288402:+:hypothetical	gi|254573944|ref|XP_002494081.1|	100	614	0	0	1	614	1	614	0	1214	Yes	XP_002494081.1	254573944	ref	hypothetical protein
GQ68_03380	YMR226C	GQ68_03380:7000000222473152:690835-693121:+:hypothetical	gi|254570919|ref|XP_002492569.1|	100	269	0	0	1	269	1	269	0	542	Yes	XP_002492569.1	254570919	ref	NADP(+)-dependent dehydrogenase
BA75_00370	YMR226C	BA75_00370T0:7000000219936124:701546-702476:+:hypothetical	gi|254570919|ref|XP_002492569.1|	95.54	269	12	0	1	269	1	269	0	523	Yes	XP_002492569.1	254570919	ref	NADP(+)-dependent dehydrogenase
GQ67_03411	YMR226C	GQ67_03411:7000000222473175:322335-324618:+:hypothetical	gi|254570919|ref|XP_002492569.1|	100	269	0	0	1	269	1	269	0	542	Yes	XP_002492569.1	254570919	ref	NADP(+)-dependent dehydrogenase
GQ68_00715	KAR9	GQ68_00715:7000000222473155:1242195-1244210:-:hypothetical	gi|254568846|ref|XP_002491533.1|	100	658	0	0	14	671	1	658	0	1334	Yes	XP_002491533.1	254568846	ref	hypothetical protein
BA75_02547	KAR9	BA75_02547T0:7000000219936129:1255479-1257602:-:hypothetical	gi|254568846|ref|XP_002491533.1|	92.58	633	44	2	1	633	29	658	0	1119	Yes	XP_002491533.1	254568846	ref	hypothetical protein
GQ67_00673	KAR9	GQ67_00673:7000000222473169:1152415-1154701:+:hypothetical	gi|254568846|ref|XP_002491533.1|	100	658	0	0	14	671	1	658	0	1334	Yes	XP_002491533.1	254568846	ref	hypothetical protein
GQ68_01220	KAR2	GQ68_01220:7000000222473155:2129317-2131437:+:chaperone	gi|254567834|ref|XP_002491027.1|	100	678	0	0	1	678	1	678	0	1368	Yes	XP_002491027.1	254567834	ref	ATPase involved in protein import into the ER, also acts as a chaperone to mediate protein folding i
BA75_05122	KAR2	BA75_05122T0:7000000219936130:1296062-1298161:+:chaperone	gi|254567834|ref|XP_002491027.1|	98.48	656	10	0	1	656	1	656	0	1305	Yes	XP_002491027.1	254567834	ref	ATPase involved in protein import into the ER, also acts as a chaperone to mediate protein folding i
GQ67_00168	KAR2	GQ67_00168:7000000222473169:265194-267480:-:chaperone	gi|254567834|ref|XP_002491027.1|	100	678	0	0	1	678	1	678	0	1368	Yes	XP_002491027.1	254567834	ref	ATPase involved in protein import into the ER, also acts as a chaperone to mediate protein folding i
GQ68_00713	KEL3	GQ68_00713:7000000222473155:1238691-1240730:+:hypothetical	gi|254568852|ref|XP_002491536.1|	100	637	0	0	1	637	1	637	0	1318	Yes	XP_002491536.1	254568852	ref	Cytoplasmic protein of unknown function
BA75_02545	KEL3	BA75_02545T0:7000000219936129:1252157-1254443:+:hypothetical	gi|254568852|ref|XP_002491536.1|	94.82	637	33	0	1	637	1	637	0	1144	Yes	XP_002491536.1	254568852	ref	Cytoplasmic protein of unknown function
GQ67_00675	KEL3	GQ67_00675:7000000222473169:1155948-1157861:-:hypothetical	gi|254568852|ref|XP_002491536.1|	100	637	0	0	1	637	1	637	0	1318	Yes	XP_002491536.1	254568852	ref	Cytoplasmic protein of unknown function
GQ68_01460	VPS70	GQ68_01460:7000000222473150:185719-188001:-:hypothetical	gi|254567439|ref|XP_002490830.1|	100	760	0	0	1	760	1	760	0	1567	Yes	XP_002490830.1	254567439	ref	Vacuolar protein sorting-associated protein 70
BA75_04260	VPS70	BA75_04260T0:7000000219936123:1642791-1645073:+:hypothetical	gi|254567439|ref|XP_002490830.1|	90.91	759	69	0	1	759	1	759	0	1444	Yes	XP_002490830.1	254567439	ref	Vacuolar protein sorting-associated protein 70
GQ67_01444	VPS70	GQ67_01444:7000000222473162:189455-191737:-:hypothetical	gi|254567439|ref|XP_002490830.1|	100	760	0	0	1	760	1	760	0	1567	Yes	XP_002490830.1	254567439	ref	Vacuolar protein sorting-associated protein 70
GQ68_02479	MAK10	GQ68_02479:7000000222473150:1960461-1962743:+:hypothetical	gi|254565453|ref|XP_002489837.1|	100	750	0	0	1	750	1	750	0	1540	Yes	XP_002489837.1	254565453	ref	Non-catalytic subunit of N-terminal acetyltransferase of the NatC type
BA75_01351	MAK10	BA75_01351T0:7000000219936124:2404743-2407025:+:hypothetical	gi|254565453|ref|XP_002489837.1|	91.87	750	61	0	1	750	1	750	0	1420	Yes	XP_002489837.1	254565453	ref	Non-catalytic subunit of N-terminal acetyltransferase of the NatC type
GQ67_02769	MAK10	GQ67_02769:7000000222473182:924922-927204:-:hypothetical	gi|254565453|ref|XP_002489837.1|	100	750	0	0	1	750	1	750	0	1540	Yes	XP_002489837.1	254565453	ref	Non-catalytic subunit of N-terminal acetyltransferase of the NatC type
GQ68_03144	YLR063W	GQ68_03144:7000000222473152:286575-288857:-:hypothetical	gi|254570483|ref|XP_002492351.1|	100	333	0	0	124	456	1	333	0	691	Yes	XP_002492351.1	254570483	ref	Putative protein of unknown function
BA75_00135	YLR063W	BA75_00135T0:7000000219936124:296205-297530:-:hypothetical	gi|254570483|ref|XP_002492351.1|	93.39	333	22	0	1	333	1	333	0	628	Yes	XP_002492351.1	254570483	ref	Putative protein of unknown function
GQ67_03159	YLR063W	GQ67_03159:7000000222473176:300078-302150:-:hypothetical	gi|254570483|ref|XP_002492351.1|	100	333	0	0	124	456	1	333	0	691	Yes	XP_002492351.1	254570483	ref	Putative protein of unknown function
GQ68_04358	EXO84	GQ68_04358:7000000222473144:195175-197355:+:hypothetical	gi|254572748|ref|XP_002493483.1|	100	726	0	0	1	726	1	726	0	1496	Yes	XP_002493483.1	254572748	ref	Essential protein with dual roles in spliceosome assembly and exocytosis
BA75_03242	EXO84	BA75_03242T0:7000000219936129:2492515-2494797:-:hypothetical	gi|254572748|ref|XP_002493483.1|	95.21	730	31	2	31	760	1	726	0	1422	Yes	XP_002493483.1	254572748	ref	Essential protein with dual roles in spliceosome assembly and exocytosis
GQ67_04386	EXO84	GQ67_04386:7000000222473172:188236-190416:+:hypothetical	gi|254572748|ref|XP_002493483.1|	100	726	0	0	1	726	1	726	0	1496	Yes	XP_002493483.1	254572748	ref	Essential protein with dual roles in spliceosome assembly and exocytosis
GQ68_01094		GQ68_01094:7000000222473155:1894604-1899371:+:hypothetical	gi|254568092|ref|XP_002491156.1|	100	295	0	0	1	295	1	295	0	603	Yes	XP_002491156.1	254568092	ref	Mitochondrial outer membrane protein with similarity to Tom70p
BA75_04997		BA75_04997T0:7000000219936130:1060784-1061671:+:hypothetical	gi|254568092|ref|XP_002491156.1|	87.12	295	38	0	1	295	1	295	0	525	Yes	XP_002491156.1	254568092	ref	Mitochondrial outer membrane protein with similarity to Tom70p
GQ67_00295		GQ67_00295:7000000222473169:501023-501910:-:hypothetical	gi|254568092|ref|XP_002491156.1|	100	295	0	0	1	295	1	295	0	603	Yes	XP_002491156.1	254568092	ref	Mitochondrial outer membrane protein with similarity to Tom70p
GQ68_04419	PBY1	GQ68_04419:7000000222473144:311192-313472:-:5'/3'-nucleotidase	gi|254572866|ref|XP_002493542.1|	94.97	736	25	2	1	725	1	735	0	1384	Yes	XP_002493542.1	254572866	ref	Putative tubulin tyrosine ligase associated with P-bodies
BA75_03181	PBY1	BA75_03181T0:7000000219936129:2376219-2378499:+:5'/3'-nucleotidase	gi|254572866|ref|XP_002493542.1|	87.5	736	59	3	1	704	1	735	0	1270	Yes	XP_002493542.1	254572866	ref	Putative tubulin tyrosine ligase associated with P-bodies
GQ67_04447	PBY1	GQ67_04447:7000000222473172:304193-306577:-:5'/3'-nucleotidase	gi|254572866|ref|XP_002493542.1|	94.97	736	25	2	1	725	1	735	0	1384	Yes	XP_002493542.1	254572866	ref	Putative tubulin tyrosine ligase associated with P-bodies
BA75_02227		BA75_02227T0:7000000219936129:651723-654004:+:CAMK/CAMK1/CAMK1-RCK	gi|254569488|ref|XP_002491854.1|	89.93	695	58	2	1	683	1	695	0	1198	Yes	XP_002491854.1	254569488	ref	Protein kinase involved in the response to oxidative and osmotic stress
GQ68_03176	VPS72	GQ68_03176:7000000222473152:348291-350486:-:hypothetical	gi|254570533|ref|XP_002492376.1|	100	731	0	0	1	731	1	731	0	1462	Yes	XP_002492376.1	254570533	ref	hypothetical protein
BA75_00167	VPS72	BA75_00167T0:7000000219936124:357221-359502:-:hypothetical	gi|254570533|ref|XP_002492376.1|	85.01	734	99	3	1	726	1	731	0	998	Yes	XP_002492376.1	254570533	ref	hypothetical protein
GQ67_03191	VPS72	GQ67_03191:7000000222473176:361584-363779:-:hypothetical	gi|254570533|ref|XP_002492376.1|	100	731	0	0	1	731	1	731	0	1462	Yes	XP_002492376.1	254570533	ref	hypothetical protein
GQ68_00746		GQ68_00746:7000000222473155:1306412-1308568:+:hypothetical	gi|254568786|ref|XP_002491503.1|	100	718	0	0	1	718	1	718	0	1473	Yes	XP_002491503.1	254568786	ref	hypothetical protein
BA75_02578		BA75_02578T0:7000000219936129:1319741-1322021:+:hypothetical	gi|254568786|ref|XP_002491503.1|	89.83	718	73	0	1	718	1	718	0	1344	Yes	XP_002491503.1	254568786	ref	hypothetical protein
GQ67_00642		GQ67_00642:7000000222473169:1088057-1090213:-:hypothetical	gi|254568786|ref|XP_002491503.1|	100	718	0	0	1	718	1	718	0	1473	Yes	XP_002491503.1	254568786	ref	hypothetical protein
GQ68_02595	UBX2	GQ68_02595:7000000222473150:2177636-2179225:-:hypothetical	gi|254565229|ref|XP_002489725.1|	100	529	0	0	1	529	1	529	0	1084	Yes	XP_002489725.1	254565229	ref	Protein involved in ER-associated protein degradation
BA75_01461	UBX2	BA75_01461T0:7000000219936124:2619632-2621911:-:hypothetical	gi|254565229|ref|XP_002489725.1|	93.01	529	37	0	1	529	1	529	0	998	Yes	XP_002489725.1	254565229	ref	Protein involved in ER-associated protein degradation
GQ67_02653	UBX2	GQ67_02653:7000000222473182:708414-710193:+:hypothetical	gi|254565229|ref|XP_002489725.1|	100	529	0	0	1	529	1	529	0	1084	Yes	XP_002489725.1	254565229	ref	Protein involved in ER-associated protein degradation
GQ68_00158	PER1	GQ68_00158:7000000222473155:226066-228344:-:hypothetical	gi|254569964|ref|XP_002492092.1|	100	376	0	0	1	376	1	376	0	781	Yes	XP_002492092.1	254569964	ref	Protein of the endoplasmic reticulum, required for GPI-phospholipase A2 activity
BA75_01987	PER1	BA75_01987T0:7000000219936129:241474-243069:-:hypothetical	gi|254569964|ref|XP_002492092.1|	93.88	376	23	0	1	376	1	376	0	749	Yes	XP_002492092.1	254569964	ref	Protein of the endoplasmic reticulum, required for GPI-phospholipase A2 activity
GQ67_01232	PER1	GQ67_01232:7000000222473169:2168284-2170517:+:hypothetical	gi|254569964|ref|XP_002492092.1|	100	376	0	0	1	376	1	376	0	781	Yes	XP_002492092.1	254569964	ref	Protein of the endoplasmic reticulum, required for GPI-phospholipase A2 activity
GQ68_01266	PAB1	GQ68_01266:7000000222473155:2212609-2214489:-:hypothetical	gi|254567738|ref|XP_002490979.1|	100	626	0	0	1	626	1	626	0	1295	Yes	XP_002490979.1	254567738	ref	Poly(A) binding protein, part of the 3'-end RNA-processing complex, mediates interactions between th
BA75_05166	PAB1	BA75_05166T0:7000000219936130:1378944-1381176:-:hypothetical	gi|254567738|ref|XP_002490979.1|	99.36	626	4	0	1	626	1	626	0	1289	Yes	XP_002490979.1	254567738	ref	Poly(A) binding protein, part of the 3'-end RNA-processing complex, mediates interactions between th
GQ67_00122	PAB1	GQ67_00122:7000000222473169:181949-184226:+:hypothetical	gi|254567738|ref|XP_002490979.1|	100	626	0	0	1	626	1	626	0	1295	Yes	XP_002490979.1	254567738	ref	Poly(A) binding protein, part of the 3'-end RNA-processing complex, mediates interactions between th
GQ68_03371	SEC18	GQ68_03371:7000000222473152:670524-672800:-:hypothetical	gi|254570901|ref|XP_002492560.1|	100	758	0	0	1	758	1	758	0	1548	Yes	XP_002492560.1	254570901	ref	ATPase required for the release of Sec17p
BA75_00360	SEC18	BA75_00360T0:7000000219936124:680503-682779:-:hypothetical	gi|254570901|ref|XP_002492560.1|	99.34	758	5	0	1	758	1	758	0	1544	Yes	XP_002492560.1	254570901	ref	ATPase required for the release of Sec17p
GQ67_03402	SEC18	GQ67_03402:7000000222473175:302024-304300:-:hypothetical	gi|254570901|ref|XP_002492560.1|	100	758	0	0	1	758	1	758	0	1548	Yes	XP_002492560.1	254570901	ref	ATPase required for the release of Sec17p
GQ68_03986	MNL1	GQ68_03986:7000000222473152:1737111-1737746:+:hypothetical	gi|254572035|ref|XP_002493127.1|	99	200	2	0	11	210	1	200	7e-138	404	Yes	XP_002493127.1	254572035	ref	Alpha mannosidase-like protein of the endoplasmic reticulum required for degradation of glycoprotein
GQ68_03987	MNL1	GQ68_03987:7000000222473152:1737873-1739387:+:hypothetical	gi|254572035|ref|XP_002493127.1|	100	504	0	0	1	504	206	709	0	1040	Yes	XP_002493127.1	254572035	ref	Alpha mannosidase-like protein of the endoplasmic reticulum required for degradation of glycoprotein
BA75_03620	MNL1	BA75_03620T0:7000000219936123:512202-514478:-:hypothetical	gi|254572035|ref|XP_002493127.1|	89.71	748	38	1	11	758	1	709	0	1368	Yes	XP_002493127.1	254572035	ref	Alpha mannosidase-like protein of the endoplasmic reticulum required for degradation of glycoprotein
GQ67_04013	MNL1	GQ67_04013:7000000222473175:1366552-1367187:+:hypothetical	gi|254572035|ref|XP_002493127.1|	99	200	2	0	11	210	1	200	7e-138	404	Yes	XP_002493127.1	254572035	ref	Alpha mannosidase-like protein of the endoplasmic reticulum required for degradation of glycoprotein
GQ67_04014	MNL1	GQ67_04014:7000000222473175:1367314-1368828:+:hypothetical	gi|254572035|ref|XP_002493127.1|	100	504	0	0	1	504	206	709	0	1040	Yes	XP_002493127.1	254572035	ref	Alpha mannosidase-like protein of the endoplasmic reticulum required for degradation of glycoprotein
GQ68_04863	ORC1	GQ68_04863:7000000222473144:1069499-1071607:-:hypothetical	gi|254573700|ref|XP_002493959.1|	100	702	0	0	1	702	1	702	0	1444	Yes	XP_002493959.1	254573700	ref	Largest subunit of the origin recognition complex
BA75_04810	ORC1	BA75_04810T0:7000000219936130:763547-765823:+:hypothetical	gi|254573700|ref|XP_002493959.1|	94.59	702	38	0	1	702	1	702	0	1348	Yes	XP_002493959.1	254573700	ref	Largest subunit of the origin recognition complex
GQ67_04891	ORC1	GQ67_04891:7000000222473172:1062560-1064668:-:hypothetical	gi|254573700|ref|XP_002493959.1|	100	702	0	0	1	702	1	702	0	1444	Yes	XP_002493959.1	254573700	ref	Largest subunit of the origin recognition complex
GQ68_04378	SEC16	GQ68_04378:7000000222473144:227327-234979:-:hypothetical	gi|254565387|ref|XP_002489804.1|	34.55	55	31	2	1916	1966	85	138	0.035	35.8	Yes	XP_002489804.1	254565387	ref	hypothetical protein
BA75_03222	SEC16	BA75_03222T0:7000000219936129:2454689-2462578:+:hypothetical	gi|254574008|ref|XP_002494113.1|	11.96	92	81	0	1836	1927	319	410	0.038	37	Yes	XP_002494113.1	254574008	ref	Component of the exomer complex, which also contains Csh6p, Bch1p, Bch2p, and Bud7p
GQ67_04406	SEC16	GQ67_04406:7000000222473172:220388-228040:-:hypothetical	gi|254565387|ref|XP_002489804.1|	34.55	55	31	2	1916	1966	85	138	0.035	35.8	Yes	XP_002489804.1	254565387	ref	hypothetical protein
BA75_04146	FLO9-like	BA75_04146T0:7000000219936123:1429170-1430591:-:hypothetical	gi|254570211|ref|XP_002492215.1|	70.06	354	81	4	141	471	228	579	4e-94	298	Yes	XP_002492215.1	254570211	ref	hypothetical protein
GQ68_01574	FLO9	GQ68_01574:7000000222473150:390915-392754:-:hypothetical	gi|254567221|ref|XP_002490721.1|	100	471	0	0	1	471	1	471	0	952	Yes	XP_002490721.1	254567221	ref	Lectin-like protein with similarity to Flo1p, thought to be expressed and involved in flocculation
BA75_04148	FLO9	BA75_04148T0:7000000219936123:1435245-1440002:+:hypothetical	gi|254567221|ref|XP_002490721.1|	76.87	268	59	2	29	295	22	287	6e-135	427	Yes	XP_002490721.1	254567221	ref	Lectin-like protein with similarity to Flo1p, thought to be expressed and involved in flocculation
GQ67_01558	FLO9	GQ67_01558:7000000222473162:394651-396383:-:hypothetical	gi|254567221|ref|XP_002490721.1|	100	471	0	0	1	471	1	471	0	952	Yes	XP_002490721.1	254567221	ref	Lectin-like protein with similarity to Flo1p, thought to be expressed and involved in flocculation
GQ68_01164		GQ68_01164:7000000222473155:2029281-2031422:+:hypothetical	gi|254567948|ref|XP_002491084.1|	100	360	0	0	92	451	1	360	0	744	Yes	XP_002491084.1	254567948	ref	hypothetical protein
BA75_05066		BA75_05066T0:7000000219936130:1195295-1197570:+:hypothetical	gi|254567948|ref|XP_002491084.1|	87.22	360	46	0	128	487	1	360	0	655	Yes	XP_002491084.1	254567948	ref	hypothetical protein
BA75_05067		BA75_05067T0:7000000219936130:1196763-1197722:-:hypothetical	gi|254567946|ref|XP_002491083.1|	92.59	324	19	1	1	319	1	324	0	612	Yes	XP_002491083.1	254567946	ref	Single-stranded DNA endonuclease (with Rad1p), cleaves single-stranded DNA during nucleotide excisio
GQ67_00224		GQ67_00224:7000000222473169:365965-367320:-:hypothetical	gi|254567948|ref|XP_002491084.1|	100	360	0	0	92	451	1	360	0	744	Yes	XP_002491084.1	254567948	ref	hypothetical protein
GQ68_03029		GQ68_03029:7000000222473152:81699-83969:+:hypothetical	gi|254570263|ref|XP_002492241.1|	100	574	0	0	1	574	1	574	0	1203	Yes	XP_002492241.1	254570263	ref	hypothetical protein
BA75_00024		BA75_00024T0:7000000219936124:91961-94060:+:hypothetical	gi|254570263|ref|XP_002492241.1|	90.77	574	53	0	1	574	1	574	0	1101	Yes	XP_002492241.1	254570263	ref	hypothetical protein
GQ67_03044		GQ67_03044:7000000222473176:94999-97263:+:hypothetical	gi|254570263|ref|XP_002492241.1|	100	574	0	0	1	574	1	574	0	1203	Yes	XP_002492241.1	254570263	ref	hypothetical protein
GQ68_02671	YDR089W	GQ68_02671:7000000222473150:2309188-2311458:+:hypothetical	gi|254565089|ref|XP_002489655.1|	100	756	0	0	1	756	1	756	0	1521	Yes	XP_002489655.1	254565089	ref	hypothetical protein
BA75_01537	YDR089W	BA75_01537T0:7000000219936124:2752152-2754422:+:hypothetical	gi|254565089|ref|XP_002489655.1|	94.71	756	40	0	1	756	1	756	0	1335	Yes	XP_002489655.1	254565089	ref	hypothetical protein
GQ67_02577	YDR089W	GQ67_02577:7000000222473182:576206-578476:-:hypothetical	gi|254565089|ref|XP_002489655.1|	100	756	0	0	1	756	1	756	0	1521	Yes	XP_002489655.1	254565089	ref	hypothetical protein
GQ68_03756		GQ68_03756:7000000222473152:1323585-1325855:+:hypothetical	gi|254571625|ref|XP_002492922.1|	100	756	0	0	1	756	1	756	0	1552	Yes	XP_002492922.1	254571625	ref	hypothetical protein
BA75_03852		BA75_03852T0:7000000219936123:925248-927518:-:hypothetical	gi|254571625|ref|XP_002492922.1|	97.09	756	22	0	1	756	1	756	0	1492	Yes	XP_002492922.1	254571625	ref	hypothetical protein
GQ67_03784		GQ67_03784:7000000222473175:953033-955303:+:hypothetical	gi|254571625|ref|XP_002492922.1|	100	756	0	0	1	756	1	756	0	1552	Yes	XP_002492922.1	254571625	ref	hypothetical protein
GQ68_00785		GQ68_00785:7000000222473155:1374681-1376950:+:hypothetical	gi|254568708|ref|XP_002491464.1|	100	700	0	0	1	700	1	700	0	1448	Yes	XP_002491464.1	254568708	ref	glycosyl hydrolase
BA75_02618		BA75_02618T0:7000000219936129:1388216-1390318:+:hypothetical	gi|254568708|ref|XP_002491464.1|	85.31	701	101	2	1	700	1	700	0	1257	Yes	XP_002491464.1	254568708	ref	glycosyl hydrolase
GQ67_00603		GQ67_00603:7000000222473169:1019808-1021910:-:hypothetical	gi|254568708|ref|XP_002491464.1|	100	700	0	0	1	700	1	700	0	1448	Yes	XP_002491464.1	254568708	ref	glycosyl hydrolase
GQ68_04448	YPT6	GQ68_04448:7000000222473144:369279-370064:+:hypothetical	gi|254572922|ref|XP_002493570.1|	100	203	0	0	1	203	1	203	2e-150	418	Yes	XP_002493570.1	254572922	ref	GTPase, Ras-like GTP binding protein involved in the secretory pathway
BA75_03151	YPT6	BA75_03151T0:7000000219936129:2319876-2320412:-:hypothetical	gi|254572922|ref|XP_002493570.1|	97.19	178	5	0	1	178	26	203	2e-127	358	Yes	XP_002493570.1	254572922	ref	GTPase, Ras-like GTP binding protein involved in the secretory pathway
GQ67_04476	YPT6	GQ67_04476:7000000222473172:360754-363138:+:hypothetical	gi|254572922|ref|XP_002493570.1|	100	203	0	0	1	203	1	203	2e-150	418	Yes	XP_002493570.1	254572922	ref	GTPase, Ras-like GTP binding protein involved in the secretory pathway
GQ68_02648	DIA2	GQ68_02648:7000000222473150:2270771-2272867:-:hypothetical	gi|254565133|ref|XP_002489677.1|	100	698	0	0	1	698	1	698	0	1421	Yes	XP_002489677.1	254565133	ref	Origin-binding F-box protein that forms an SCF ubiquitin ligase complex with Skp1p and Cdc53p
BA75_01514	DIA2	BA75_01514T0:7000000219936124:2713396-2715665:-:hypothetical	gi|254565133|ref|XP_002489677.1|	89.4	698	74	0	1	698	1	698	0	1276	Yes	XP_002489677.1	254565133	ref	Origin-binding F-box protein that forms an SCF ubiquitin ligase complex with Skp1p and Cdc53p
GQ67_02599	DIA2	GQ67_02599:7000000222473182:614756-617021:+:hypothetical	gi|254565133|ref|XP_002489677.1|	100	698	0	0	1	698	1	698	0	1421	Yes	XP_002489677.1	254565133	ref	Origin-binding F-box protein that forms an SCF ubiquitin ligase complex with Skp1p and Cdc53p
GQ68_03859		GQ68_03859:7000000222473152:1509232-1511357:+:hypothetical	gi|254571817|ref|XP_002493018.1|	100	648	0	0	1	648	1	648	0	1333	Yes	XP_002493018.1	254571817	ref	hypothetical protein
BA75_03750		BA75_03750T0:7000000219936123:739787-741733:-:hypothetical	gi|254571817|ref|XP_002493018.1|	90.43	648	62	0	1	648	1	648	0	1216	Yes	XP_002493018.1	254571817	ref	hypothetical protein
GQ67_03885		GQ67_03885:7000000222473175:1138533-1140801:+:hypothetical	gi|254571817|ref|XP_002493018.1|	100	648	0	0	1	648	1	648	0	1333	Yes	XP_002493018.1	254571817	ref	hypothetical protein
GQ68_04309	DBP7	GQ68_04309:7000000222473144:104729-106960:-:hypothetical	gi|254572652|ref|XP_002493435.1|	100	696	0	0	48	743	1	696	0	1434	Yes	XP_002493435.1	254572652	ref	Putative ATP-dependent RNA helicase of the DEAD-box family involved in ribosomal biogenesis
BA75_03291	DBP7	BA75_03291T0:7000000219936129:2583258-2585526:+:hypothetical	gi|254572652|ref|XP_002493435.1|	96.41	697	24	1	1	697	1	696	0	1365	Yes	XP_002493435.1	254572652	ref	Putative ATP-dependent RNA helicase of the DEAD-box family involved in ribosomal biogenesis
GQ67_04337	DBP7	GQ67_04337:7000000222473172:97790-100021:-:hypothetical	gi|254572652|ref|XP_002493435.1|	100	696	0	0	48	743	1	696	0	1434	Yes	XP_002493435.1	254572652	ref	Putative ATP-dependent RNA helicase of the DEAD-box family involved in ribosomal biogenesis
GQ68_04702	EXO5	GQ68_04702:7000000222473144:809857-812124:+:exonuclease	gi|254573400|ref|XP_002493809.1|	100	543	0	0	1	543	1	543	0	1120	Yes	XP_002493809.1	254573400	ref	Mitochondrial protein of unknown function
BA75_02901	EXO5	BA75_02901T0:7000000219936129:1874099-1875991:-:hypothetical	gi|254573400|ref|XP_002493809.1|	88.95	543	60	0	1	543	1	543	0	996	Yes	XP_002493809.1	254573400	ref	Mitochondrial protein of unknown function
GQ67_04730	EXO5	GQ67_04730:7000000222473172:802904-804979:+:exonuclease	gi|254573400|ref|XP_002493809.1|	100	543	0	0	1	543	1	543	0	1120	Yes	XP_002493809.1	254573400	ref	Mitochondrial protein of unknown function
GQ68_03652	UBP12	GQ68_03652:7000000222473152:1143836-1145781:+:ribokinase	gi|254571441|ref|XP_002492830.1|	100	341	0	0	1	341	1	341	0	699	Yes	XP_002492830.1	254571441	ref	Putative ribokinase
GQ68_03653	UBP12	GQ68_03653:7000000222473152:1144903-1148511:-:hypothetical	gi|254571443|ref|XP_002492831.1|	100	1144	0	0	1	1144	1	1144	0	2365	Yes	XP_002492831.1	254571443	ref	Ubiquitin carboxyl-terminal hydrolase
BA75_00642	UBP12	BA75_00642T0:7000000219936124:1160495-1161520:+:ribokinase	gi|254571441|ref|XP_002492830.1|	94.43	341	19	0	1	341	1	341	0	668	Yes	XP_002492830.1	254571441	ref	Putative ribokinase
BA75_00643	UBP12	BA75_00643T0:7000000219936124:1160503-1165254:-:hypothetical	gi|254571443|ref|XP_002492831.1|	95.37	1144	53	0	45	1188	1	1144	0	2252	Yes	XP_002492831.1	254571443	ref	Ubiquitin carboxyl-terminal hydrolase
GQ67_03680	UBP12	GQ67_03680:7000000222473175:773279-775351:+:ribokinase	gi|254571441|ref|XP_002492830.1|	100	341	0	0	1	341	1	341	0	699	Yes	XP_002492830.1	254571441	ref	Putative ribokinase
GQ67_03681	UBP12	GQ67_03681:7000000222473175:774351-777959:-:hypothetical	gi|254571443|ref|XP_002492831.1|	100	1144	0	0	1	1144	1	1144	0	2365	Yes	XP_002492831.1	254571443	ref	Ubiquitin carboxyl-terminal hydrolase
GQ68_03951		GQ68_03951:7000000222473152:1684280-1686511:+:hypothetical	gi|254571973|ref|XP_002493096.1|	100	384	0	0	1	384	1	384	0	776	Yes	XP_002493096.1	254571973	ref	ATG30
BA75_03653		BA75_03653T0:7000000219936123:565391-566545:-:hypothetical	gi|254571973|ref|XP_002493096.1|	90.65	385	34	2	1	384	1	384	0	644	Yes	XP_002493096.1	254571973	ref	ATG30
GQ67_03978		GQ67_03978:7000000222473175:1313684-1315950:+:hypothetical	gi|254571973|ref|XP_002493096.1|	100	384	0	0	1	384	1	384	0	776	Yes	XP_002493096.1	254571973	ref	ATG30
GQ68_05012		GQ68_05012:7000000222473156:172751-174889:+:hypothetical	gi|254573968|ref|XP_002494093.1|	100	665	0	0	1	665	1	665	0	1355	Yes	XP_002494093.1	254573968	ref	Putative protein of unknown function
BA75_04668		BA75_04668T0:7000000219936130:513592-515857:-:hypothetical	gi|254573968|ref|XP_002494093.1|	95.5	667	28	1	1	667	1	665	0	1219	Yes	XP_002494093.1	254573968	ref	Putative protein of unknown function
GQ67_05031		GQ67_05031:7000000222473172:1306645-1308761:+:hypothetical	gi|254573968|ref|XP_002494093.1|	100	665	0	0	1	665	1	665	0	1355	Yes	XP_002494093.1	254573968	ref	Putative protein of unknown function
GQ68_03572	LYS9	GQ68_03572:7000000222473152:1019010-1020344:+:saccharopine	gi|254571293|ref|XP_002492756.1|	100	444	0	0	1	444	1	444	0	913	Yes	XP_002492756.1	254571293	ref	Saccharopine dehydrogenase (NADP+, L-glutamate-forming)
BA75_00563	LYS9	BA75_00563T0:7000000219936124:1034455-1036720:+:saccharopine	gi|254571293|ref|XP_002492756.1|	99.55	444	2	0	1	444	1	444	0	908	Yes	XP_002492756.1	254571293	ref	Saccharopine dehydrogenase (NADP+, L-glutamate-forming)
GQ67_03601	LYS9	GQ67_03601:7000000222473175:648459-649793:+:saccharopine	gi|254571293|ref|XP_002492756.1|	100	444	0	0	1	444	1	444	0	913	Yes	XP_002492756.1	254571293	ref	Saccharopine dehydrogenase (NADP+, L-glutamate-forming)
GQ68_05202		GQ68_05202:7000000222473156:460884-462765:+:hypothetical	gi|254574334|ref|XP_002494276.1|	100	625	0	0	1	625	1	625	0	1300	Yes	XP_002494276.1	254574334	ref	Myo-inositol transporter with strong similarity to the minor myo-inositol transporter Itr2p
BA75_04480		BA75_04480T0:7000000219936130:225007-227272:-:hypothetical	gi|254574334|ref|XP_002494276.1|	97.76	625	14	0	1	625	1	625	0	1278	Yes	XP_002494276.1	254574334	ref	Myo-inositol transporter with strong similarity to the minor myo-inositol transporter Itr2p
GQ67_05220		GQ67_05220:7000000222473172:1594745-1596704:+:hypothetical	gi|254574334|ref|XP_002494276.1|	100	625	0	0	1	625	1	625	0	1300	Yes	XP_002494276.1	254574334	ref	Myo-inositol transporter with strong similarity to the minor myo-inositol transporter Itr2p
GQ68_03547		GQ68_03547:7000000222473152:968627-970891:+:hypothetical	gi|254571243|ref|XP_002492731.1|	100	605	0	0	1	605	1	605	0	1229	Yes	XP_002492731.1	254571243	ref	hypothetical protein
BA75_00536		BA75_00536T0:7000000219936124:978331-980560:+:hypothetical	gi|254571243|ref|XP_002492731.1|	92.23	605	47	0	1	605	1	605	0	1135	Yes	XP_002492731.1	254571243	ref	hypothetical protein
GQ67_03577		GQ67_03577:7000000222473175:598118-600341:+:hypothetical	gi|254571243|ref|XP_002492731.1|	100	605	0	0	1	605	1	605	0	1229	Yes	XP_002492731.1	254571243	ref	hypothetical protein
GQ68_01112		GQ68_01112:7000000222473155:1928407-1930194:-:hypothetical	gi|254568058|ref|XP_002491139.1|	100	595	0	0	1	595	1	595	0	1222	Yes	XP_002491139.1	254568058	ref	Kinesin-related motor protein involved in mitotic spindle positioning
BA75_05014		BA75_05014T0:7000000219936130:1094645-1096432:-:hypothetical	gi|254568058|ref|XP_002491139.1|	95.46	595	27	0	1	595	1	595	0	1173	Yes	XP_002491139.1	254568058	ref	Kinesin-related motor protein involved in mitotic spindle positioning
GQ67_00277		GQ67_00277:7000000222473169:466400-468663:+:hypothetical	gi|254568058|ref|XP_002491139.1|	100	595	0	0	1	595	1	595	0	1222	Yes	XP_002491139.1	254568058	ref	Kinesin-related motor protein involved in mitotic spindle positioning
GQ68_02091	RRP6	GQ68_02091:7000000222473150:1275502-1277747:-:hypothetical	gi|254566215|ref|XP_002490218.1|	100	717	0	0	1	717	1	717	0	1466	Yes	XP_002490218.1	254566215	ref	Exonuclease component of the nuclear exosome
BA75_00964	RRP6	BA75_00964T0:7000000219936124:1719736-1721892:-:hypothetical	gi|254566215|ref|XP_002490218.1|	93.04	718	49	1	1	718	1	717	0	1346	Yes	XP_002490218.1	254566215	ref	Exonuclease component of the nuclear exosome
GQ67_02076	RRP6	GQ67_02076:7000000222473162:1279224-1281486:-:hypothetical	gi|254566215|ref|XP_002490218.1|	100	717	0	0	1	717	1	717	0	1466	Yes	XP_002490218.1	254566215	ref	Exonuclease component of the nuclear exosome
GQ68_05168	LYS4	GQ68_05168:7000000222473156:409014-411249:+:homoaconitase,	gi|254574268|ref|XP_002494243.1|	100	692	0	0	1	692	1	692	0	1421	Yes	XP_002494243.1	254574268	ref	Homoaconitase, catalyzes the conversion of homocitrate to homoisocitrate, which is a step in the lys
BA75_04514	LYS4	BA75_04514T0:7000000219936130:276623-278800:-:homoaconitase,	gi|254574268|ref|XP_002494243.1|	97.4	692	18	0	1	692	1	692	0	1392	Yes	XP_002494243.1	254574268	ref	Homoaconitase, catalyzes the conversion of homocitrate to homoisocitrate, which is a step in the lys
GQ67_05186	LYS4	GQ67_05186:7000000222473172:1542853-1545114:+:homoaconitase,	gi|254574268|ref|XP_002494243.1|	100	692	0	0	1	692	1	692	0	1421	Yes	XP_002494243.1	254574268	ref	Homoaconitase, catalyzes the conversion of homocitrate to homoisocitrate, which is a step in the lys
GQ68_02914	GPT2	GQ68_02914:7000000222473150:2735295-2737555:+:hypothetical	gi|254564615|ref|XP_002489418.1|	100	682	0	0	1	682	1	682	0	1404	Yes	XP_002489418.1	254564615	ref	Glycerol-3-phosphate/dihydroxyacetone phosphate dual substrate-specific sn-1 acyltransferase
BA75_01785	GPT2	BA75_01785T0:7000000219936124:3178883-3181074:+:hypothetical	gi|254564615|ref|XP_002489418.1|	92.32	677	51	1	1	676	1	677	0	1250	Yes	XP_002489418.1	254564615	ref	Glycerol-3-phosphate/dihydroxyacetone phosphate dual substrate-specific sn-1 acyltransferase
GQ67_02333	GPT2	GQ67_02333:7000000222473182:150150-152198:-:hypothetical	gi|254564615|ref|XP_002489418.1|	100	682	0	0	1	682	1	682	0	1404	Yes	XP_002489418.1	254564615	ref	Glycerol-3-phosphate/dihydroxyacetone phosphate dual substrate-specific sn-1 acyltransferase
GQ68_01600		GQ68_01600:7000000222473150:437110-441753:-:hypothetical	gi|254567175|ref|XP_002490698.1|	100	1547	0	0	1	1547	1	1547	0	3175	Yes	XP_002490698.1	254567175	ref	Bile pigment transporter
BA75_04123		BA75_04123T0:7000000219936123:1385518-1390262:+:hypothetical	gi|254567175|ref|XP_002490698.1|	95.33	1543	72	0	1	1543	1	1543	0	2987	Yes	XP_002490698.1	254567175	ref	Bile pigment transporter
GQ67_01584		GQ67_01584:7000000222473162:440846-445489:-:hypothetical	gi|254567175|ref|XP_002490698.1|	100	1547	0	0	1	1547	1	1547	0	3175	Yes	XP_002490698.1	254567175	ref	Bile pigment transporter
GQ68_02470	UTP4	GQ68_02470:7000000222473150:1946547-1948750:-:hypothetical	gi|254565471|ref|XP_002489846.1|	100	698	0	0	1	698	1	698	0	1424	Yes	XP_002489846.1	254565471	ref	Nucleolar protein, component of the small subunit (SSU) processome containing the U3 snoRNA
BA75_01342	UTP4	BA75_01342T0:7000000219936124:2390837-2393072:-:hypothetical	gi|254565471|ref|XP_002489846.1|	95.56	698	31	0	1	698	1	698	0	1362	Yes	XP_002489846.1	254565471	ref	Nucleolar protein, component of the small subunit (SSU) processome containing the U3 snoRNA
GQ67_02778	UTP4	GQ67_02778:7000000222473182:938915-941175:+:hypothetical	gi|254565471|ref|XP_002489846.1|	100	698	0	0	1	698	1	698	0	1424	Yes	XP_002489846.1	254565471	ref	Nucleolar protein, component of the small subunit (SSU) processome containing the U3 snoRNA
GQ68_04382	EPL1	GQ68_04382:7000000222473144:238588-240846:-:hypothetical	gi|254572792|ref|XP_002493505.1|	100	752	0	0	1	752	1	752	0	1547	Yes	XP_002493505.1	254572792	ref	Component of NuA4, which is an essential histone H4/H2A acetyltransferase complex
BA75_03219	EPL1	BA75_03219T0:7000000219936129:2448923-2451169:+:hypothetical	gi|254572792|ref|XP_002493505.1|	92.29	752	54	2	1	748	1	752	0	1345	Yes	XP_002493505.1	254572792	ref	Component of NuA4, which is an essential histone H4/H2A acetyltransferase complex
GQ67_04410	EPL1	GQ67_04410:7000000222473172:231649-233907:-:hypothetical	gi|254572792|ref|XP_002493505.1|	100	752	0	0	1	752	1	752	0	1547	Yes	XP_002493505.1	254572792	ref	Component of NuA4, which is an essential histone H4/H2A acetyltransferase complex
GQ68_04430	TUB4	GQ68_04430:7000000222473144:332864-334183:-:hypothetical	gi|254572886|ref|XP_002493552.1|	100	439	0	0	1	439	17	455	0	905	Yes	XP_002493552.1	254572886	ref	Gamma-tubulin
BA75_03170	TUB4	BA75_03170T0:7000000219936129:2355472-2356791:+:hypothetical	gi|254572886|ref|XP_002493552.1|	97.49	439	11	0	1	439	17	455	0	833	Yes	XP_002493552.1	254572886	ref	Gamma-tubulin
GQ67_04458	TUB4	GQ67_04458:7000000222473172:325690-328002:-:hypothetical	gi|254572886|ref|XP_002493552.1|	100	455	0	0	1	455	1	455	0	940	Yes	XP_002493552.1	254572886	ref	Gamma-tubulin
GQ68_03026		GQ68_03026:7000000222473152:69170-71426:-:hypothetical	gi|254570259|ref|XP_002492239.1|	100	587	0	0	1	587	1	587	0	1169	Yes	XP_002492239.1	254570259	ref	hypothetical protein
BA75_00021		BA75_00021T0:7000000219936124:78910-81134:-:hypothetical	gi|254570259|ref|XP_002492239.1|	92.7	589	36	4	32	615	1	587	0	1050	Yes	XP_002492239.1	254570259	ref	hypothetical protein
GQ67_03041		GQ67_03041:7000000222473176:82461-84602:-:hypothetical	gi|254570259|ref|XP_002492239.1|	100	587	0	0	1	587	1	587	0	1169	Yes	XP_002492239.1	254570259	ref	hypothetical protein
GQ68_04200	PUS7	GQ68_04200:7000000222473152:2111072-2113220:+:hypothetical	gi|254572451|ref|XP_002493335.1|	100	666	0	0	1	666	1	666	0	1368	Yes	XP_002493335.1	254572451	ref	Pseudouridine synthase
BA75_03406	PUS7	BA75_03406T0:7000000219936123:138437-140631:-:hypothetical	gi|254572451|ref|XP_002493335.1|	91.89	666	54	0	31	696	1	666	0	1271	Yes	XP_002493335.1	254572451	ref	Pseudouridine synthase
GQ67_04228	PUS7	GQ67_04228:7000000222473175:1740514-1742770:+:hypothetical	gi|254572451|ref|XP_002493335.1|	100	666	0	0	1	666	1	666	0	1368	Yes	XP_002493335.1	254572451	ref	Pseudouridine synthase
GQ68_04852		GQ68_04852:7000000222473144:1046356-1048591:-:hypothetical	gi|254573678|ref|XP_002493948.1|	100	659	0	0	1	659	1	659	0	1354	Yes	XP_002493948.1	254573678	ref	hypothetical protein
BA75_04385		BA75_04385T0:7000000219936130:62619-62921:+:hypothetical	gi|254573678|ref|XP_002493948.1|	87.76	98	12	0	3	100	494	591	1e-54	179	Yes	XP_002493948.1	254573678	ref	hypothetical protein
BA75_04822		BA75_04822T0:7000000219936130:786643-788735:+:hypothetical	gi|254573678|ref|XP_002493948.1|	93.02	659	45	1	1	658	1	659	0	1260	Yes	XP_002493948.1	254573678	ref	hypothetical protein
GQ67_04880		GQ67_04880:7000000222473172:1039399-1041653:-:hypothetical	gi|254573678|ref|XP_002493948.1|	100	659	0	0	1	659	1	659	0	1354	Yes	XP_002493948.1	254573678	ref	hypothetical protein
GQ68_04131	NRP1	GQ68_04131:7000000222473152:1982200-1984125:-:hypothetical	gi|254572319|ref|XP_002493269.1|	100	641	0	0	1	641	1	641	0	1333	Yes	XP_002493269.1	254572319	ref	Protein of unknown function, rich in asparagine residues
BA75_03475	NRP1	BA75_03475T0:7000000219936123:267384-269638:+:hypothetical	gi|254572319|ref|XP_002493269.1|	91.73	641	53	0	1	641	1	641	0	1163	Yes	XP_002493269.1	254572319	ref	Protein of unknown function, rich in asparagine residues
GQ67_04158	NRP1	GQ67_04158:7000000222473175:1611641-1613566:-:hypothetical	gi|254572319|ref|XP_002493269.1|	100	641	0	0	1	641	1	641	0	1333	Yes	XP_002493269.1	254572319	ref	Protein of unknown function, rich in asparagine residues
GQ68_03135		GQ68_03135:7000000222473152:272855-274012:-:hypothetical	gi|254570465|ref|XP_002492342.1|	100	385	0	0	1	385	366	750	0	796	Yes	XP_002492342.1	254570465	ref	hypothetical protein
GQ68_03136		GQ68_03136:7000000222473152:274165-275160:-:hypothetical	gi|254570465|ref|XP_002492342.1|	99.7	331	1	0	1	331	1	331	0	676	Yes	XP_002492342.1	254570465	ref	hypothetical protein
BA75_00126		BA75_00126T0:7000000219936124:282349-283479:-:hypothetical	gi|254570465|ref|XP_002492342.1|	87.73	375	46	0	2	376	376	750	0	691	Yes	XP_002492342.1	254570465	ref	hypothetical protein
BA75_00127		BA75_00127T0:7000000219936124:283653-284645:-:hypothetical	gi|254570465|ref|XP_002492342.1|	90.91	330	30	0	1	330	2	331	0	617	Yes	XP_002492342.1	254570465	ref	hypothetical protein
GQ67_03151		GQ67_03151:7000000222473176:286148-288453:-:hypothetical	gi|254570465|ref|XP_002492342.1|	100	750	0	0	1	750	1	750	0	1540	Yes	XP_002492342.1	254570465	ref	hypothetical protein
GQ68_03564	DMA2	GQ68_03564:7000000222473152:1002652-1003722:+:hypothetical	gi|254571279|ref|XP_002492749.1|	100	356	0	0	1	356	1	356	0	734	Yes	XP_002492749.1	254571279	ref	Protein involved in ubiquitin ligation
GQ68_03565	DMA2	GQ68_03565:7000000222473152:1003756-1004796:-:hypothetical	gi|254571281|ref|XP_002492750.1|	100	346	0	0	1	346	220	565	0	717	Yes	XP_002492750.1	254571281	ref	Putative protein of unknown function
BA75_00553	DMA2	BA75_00553T0:7000000219936124:1012336-1013406:+:hypothetical	gi|254571279|ref|XP_002492749.1|	98.88	356	4	0	1	356	1	356	0	729	Yes	XP_002492749.1	254571279	ref	Protein involved in ubiquitin ligation
GQ67_03594	DMA2	GQ67_03594:7000000222473175:632051-634302:+:hypothetical	gi|254571279|ref|XP_002492749.1|	100	356	0	0	1	356	1	356	0	734	Yes	XP_002492749.1	254571279	ref	Protein involved in ubiquitin ligation
GQ68_00802		GQ68_00802:7000000222473155:1399311-1403903:-:hypothetical	gi|254568674|ref|XP_002491447.1|	100	1530	0	0	1	1530	1	1530	0	3154	Yes	XP_002491447.1	254568674	ref	hypothetical protein
BA75_02635		BA75_02635T0:7000000219936129:1412805-1417504:-:hypothetical	gi|254568674|ref|XP_002491447.1|	91.06	1532	135	2	1	1532	1	1530	0	2850	Yes	XP_002491447.1	254568674	ref	hypothetical protein
GQ67_00586		GQ67_00586:7000000222473169:992660-997395:+:hypothetical	gi|254568674|ref|XP_002491447.1|	100	1530	0	0	1	1530	1	1530	0	3154	Yes	XP_002491447.1	254568674	ref	hypothetical protein
GQ68_00366	YDR109C	GQ68_00366:7000000222473155:587737-589986:+:hypothetical	gi|254569544|ref|XP_002491882.1|	100	749	0	0	1	749	1	749	0	1564	Yes	XP_002491882.1	254569544	ref	Putative kinase
BA75_02198	YDR109C	BA75_02198T0:7000000219936129:602526-604775:+:hypothetical	gi|254569544|ref|XP_002491882.1|	97.46	749	19	0	1	749	1	749	0	1530	Yes	XP_002491882.1	254569544	ref	Putative kinase
GQ67_01023	YDR109C	GQ67_01023:7000000222473169:1806641-1808890:-:hypothetical	gi|254569544|ref|XP_002491882.1|	100	749	0	0	1	749	1	749	0	1564	Yes	XP_002491882.1	254569544	ref	Putative kinase
GQ68_03963		GQ68_03963:7000000222473152:1704987-1707236:-:hypothetical	gi|254571995|ref|XP_002493107.1|	100	749	0	0	1	749	1	749	0	1557	Yes	XP_002493107.1	254571995	ref	hypothetical protein
BA75_03642		BA75_03642T0:7000000219936123:544476-546725:+:hypothetical	gi|254571995|ref|XP_002493107.1|	93.06	749	52	0	1	749	1	749	0	1458	Yes	XP_002493107.1	254571995	ref	hypothetical protein
GQ67_03990		GQ67_03990:7000000222473175:1334428-1336677:-:hypothetical	gi|254571995|ref|XP_002493107.1|	100	749	0	0	1	749	1	749	0	1557	Yes	XP_002493107.1	254571995	ref	hypothetical protein
GQ68_00232		GQ68_00232:7000000222473155:347768-349558:-:methylenetetrahydrofolate	gi|254569816|ref|XP_002492018.1|	100	596	0	0	1	596	1	596	0	1236	Yes	XP_002492018.1	254569816	ref	Isozyme of methylenetetrahydrofolate reductase
BA75_02061		BA75_02061T0:7000000219936129:362143-364391:-:methylenetetrahydrofolate	gi|254569816|ref|XP_002492018.1|	96.48	596	21	0	1	596	1	596	0	1197	Yes	XP_002492018.1	254569816	ref	Isozyme of methylenetetrahydrofolate reductase
GQ67_01157		GQ67_01157:7000000222473169:2047069-2048859:+:methylenetetrahydrofolate	gi|254569816|ref|XP_002492018.1|	100	596	0	0	1	596	1	596	0	1236	Yes	XP_002492018.1	254569816	ref	Isozyme of methylenetetrahydrofolate reductase
GQ68_04611	YDR338C	GQ68_04611:7000000222473144:649274-651521:-:hypothetical	gi|254573230|ref|XP_002493724.1|	100	668	0	0	1	668	1	668	0	1365	Yes	XP_002493724.1	254573230	ref	hypothetical protein
BA75_02991	YDR338C	BA75_02991T0:7000000219936129:2038176-2040388:+:hypothetical	gi|254573230|ref|XP_002493724.1|	97.01	668	20	0	1	668	1	668	0	1269	Yes	XP_002493724.1	254573230	ref	hypothetical protein
GQ67_04639	YDR338C	GQ67_04639:7000000222473172:642340-644571:-:hypothetical	gi|254573230|ref|XP_002493724.1|	100	668	0	0	1	668	1	668	0	1365	Yes	XP_002493724.1	254573230	ref	hypothetical protein
GQ68_01126	PHO89	GQ68_01126:7000000222473155:1951181-1953306:-:hypothetical	gi|254568030|ref|XP_002491125.1|	100	576	0	0	1	576	1	576	0	1184	Yes	XP_002491125.1	254568030	ref	Na+/Pi cotransporter, active in early growth phase
BA75_05028	PHO89	BA75_05028T0:7000000219936130:1117411-1119581:-:hypothetical	gi|254568030|ref|XP_002491125.1|	96.87	575	18	0	1	575	1	575	0	1088	Yes	XP_002491125.1	254568030	ref	Na+/Pi cotransporter, active in early growth phase
GQ67_00263	PHO89	GQ67_00263:7000000222473169:443250-445497:+:hypothetical	gi|254568030|ref|XP_002491125.1|	100	576	0	0	1	576	1	576	0	1184	Yes	XP_002491125.1	254568030	ref	Na+/Pi cotransporter, active in early growth phase
GQ68_01930		GQ68_01930:7000000222473150:1006167-1008191:-:hypothetical	gi|254566533|ref|XP_002490377.1|	100	674	0	0	1	674	1	674	0	1379	Yes	XP_002490377.1	254566533	ref	Protein required for maturation of the 25S and 5.8S ribosomal RNAs
BA75_00803		BA75_00803T0:7000000219936124:1445346-1447593:-:hypothetical	gi|254566533|ref|XP_002490377.1|	92.51	668	50	0	1	668	1	668	0	1239	Yes	XP_002490377.1	254566533	ref	Protein required for maturation of the 25S and 5.8S ribosomal RNAs
GQ67_01915		GQ67_01915:7000000222473162:1009902-1011926:-:hypothetical	gi|254566533|ref|XP_002490377.1|	100	674	0	0	1	674	1	674	0	1379	Yes	XP_002490377.1	254566533	ref	Protein required for maturation of the 25S and 5.8S ribosomal RNAs
GQ68_00129		GQ68_00129:7000000222473155:169112-171358:+:HAL	gi|254570028|ref|XP_002492124.1|	100	748	0	0	1	748	1	748	0	1537	Yes	XP_002492124.1	254570028	ref	hypothetical protein
BA75_01957		BA75_01957T0:7000000219936129:183842-186088:+:HAL	gi|254570028|ref|XP_002492124.1|	97.46	748	19	0	1	748	1	748	0	1407	Yes	XP_002492124.1	254570028	ref	hypothetical protein
GQ67_01261		GQ67_01261:7000000222473169:2225268-2227514:-:HAL	gi|254570028|ref|XP_002492124.1|	100	748	0	0	1	748	1	748	0	1537	Yes	XP_002492124.1	254570028	ref	hypothetical protein
GQ68_00322	VPS33	GQ68_00322:7000000222473155:497527-499518:-:hypothetical	gi|254569638|ref|XP_002491929.1|	100	663	0	0	1	663	1	663	0	1338	Yes	XP_002491929.1	254569638	ref	ATP-binding protein that is a subunit of the HOPS complex and the CORVET tethering complex
BA75_02151	VPS33	BA75_02151T0:7000000219936129:512756-514919:-:hypothetical	gi|254569638|ref|XP_002491929.1|	96.08	663	26	0	1	663	1	663	0	1238	Yes	XP_002491929.1	254569638	ref	ATP-binding protein that is a subunit of the HOPS complex and the CORVET tethering complex
GQ67_01067	VPS33	GQ67_01067:7000000222473169:1897019-1899265:+:hypothetical	gi|254569638|ref|XP_002491929.1|	100	663	0	0	1	663	1	663	0	1338	Yes	XP_002491929.1	254569638	ref	ATP-binding protein that is a subunit of the HOPS complex and the CORVET tethering complex
GQ68_01994	SIF2	GQ68_01994:7000000222473150:1115153-1116715:-:hypothetical	gi|254566409|ref|XP_002490315.1|	100	520	0	0	1	520	1	520	0	1055	Yes	XP_002490315.1	254566409	ref	WD40 repeat-containing subunit of the Set3C histone deacetylase complex
BA75_00866	SIF2	BA75_00866T0:7000000219936124:1559301-1561546:-:hypothetical	gi|254566409|ref|XP_002490315.1|	96.15	520	20	0	1	520	1	520	0	1021	Yes	XP_002490315.1	254566409	ref	WD40 repeat-containing subunit of the Set3C histone deacetylase complex
GQ67_01979	SIF2	GQ67_01979:7000000222473162:1118887-1120449:-:hypothetical	gi|254566409|ref|XP_002490315.1|	100	520	0	0	1	520	1	520	0	1055	Yes	XP_002490315.1	254566409	ref	WD40 repeat-containing subunit of the Set3C histone deacetylase complex
GQ68_04722		GQ68_04722:7000000222473144:839559-841802:-:hypothetical	gi|254573438|ref|XP_002493828.1|	100	708	0	0	9	716	1	708	0	1474	Yes	XP_002493828.1	254573438	ref	Ferric reductase and cupric reductase
BA75_04951		BA75_04951T0:7000000219936130:993859-996076:+:hypothetical	gi|254573438|ref|XP_002493828.1|	94.77	708	37	0	1	708	1	708	0	1373	Yes	XP_002493828.1	254573438	ref	Ferric reductase and cupric reductase
GQ67_04750		GQ67_04750:7000000222473172:832713-834863:-:hypothetical	gi|254573438|ref|XP_002493828.1|	100	708	0	0	9	716	1	708	0	1474	Yes	XP_002493828.1	254573438	ref	Ferric reductase and cupric reductase
BA75_04303		BA75_04303T0:7000000219936123:1711411-1716126:+:hypothetical	gi|254567519|ref|XP_002490870.1|	79.87	790	157	2	2	791	412	1199	0	1246	Yes	XP_002490870.1	254567519	ref	hypothetical protein
GQ68_04223	MSY1	GQ68_04223:7000000222473152:2149728-2151923:-:tyrosine-tRNA	gi|254572493|ref|XP_002493356.1|	100	494	0	0	1	494	1	494	0	1014	Yes	XP_002493356.1	254572493	ref	Mitochondrial tyrosyl-tRNA synthetase
BA75_03369	MSY1	BA75_03369T0:7000000219936123:74123-75604:-:tyrosine-tRNA	gi|254572493|ref|XP_002493356.1|	89.05	493	54	0	1	493	1	493	0	902	Yes	XP_002493356.1	254572493	ref	Mitochondrial tyrosyl-tRNA synthetase
GQ67_04251	MSY1	GQ67_04251:7000000222473175:1779176-1781419:-:tyrosine-tRNA	gi|254572493|ref|XP_002493356.1|	100	494	0	0	1	494	1	494	0	1014	Yes	XP_002493356.1	254572493	ref	Mitochondrial tyrosyl-tRNA synthetase
GQ68_04585	STU2	GQ68_04585:7000000222473144:609117-611333:-:hypothetical	gi|254573176|ref|XP_002493697.1|	99.86	738	1	0	1	738	35	772	0	1495	Yes	XP_002493697.1	254573176	ref	Microtubule-associated protein (MAP) of the XMAP215/Dis1 family
BA75_03015	STU2	BA75_03015T0:7000000219936129:2078381-2080624:+:hypothetical	gi|254573176|ref|XP_002493697.1|	94.64	746	40	0	1	746	26	771	0	1430	Yes	XP_002493697.1	254573176	ref	Microtubule-associated protein (MAP) of the XMAP215/Dis1 family
GQ67_04613	STU2	GQ67_04613:7000000222473172:602178-604394:-:hypothetical	gi|254573176|ref|XP_002493697.1|	99.86	738	1	0	1	738	35	772	0	1495	Yes	XP_002493697.1	254573176	ref	Microtubule-associated protein (MAP) of the XMAP215/Dis1 family
GQ68_00609	UBC9	GQ68_00609:7000000222473155:1037879-1040174:+:SUMO-conjugating	gi|254569066|ref|XP_002491643.1|	100	157	0	0	1	157	1	157	4e-115	324	Yes	XP_002491643.1	254569066	ref	SUMO-conjugating enzyme involved in the Smt3p conjugation pathway
GQ68_00610	UBC9	GQ68_00610:7000000222473155:1038573-1040510:-:hypothetical	gi|254569064|ref|XP_002491642.1|	100	645	0	0	1	645	1	645	0	1301	Yes	XP_002491642.1	254569064	ref	Putative protein of unknown function
BA75_02439	UBC9	BA75_02439T0:7000000219936129:1051426-1051941:+:SUMO-conjugating	gi|254569066|ref|XP_002491643.1|	100	145	0	0	27	171	13	157	3e-106	302	Yes	XP_002491643.1	254569066	ref	SUMO-conjugating enzyme involved in the Smt3p conjugation pathway
GQ67_00779	UBC9	GQ67_00779:7000000222473169:1356045-1358102:+:hypothetical	gi|254569064|ref|XP_002491642.1|	100	645	0	0	1	645	1	645	0	1301	Yes	XP_002491642.1	254569064	ref	Putative protein of unknown function
GQ67_00780	UBC9	GQ67_00780:7000000222473169:1358110-1358636:-:SUMO-conjugating	gi|254569066|ref|XP_002491643.1|	100	157	0	0	1	157	1	157	4e-115	324	Yes	XP_002491643.1	254569066	ref	SUMO-conjugating enzyme involved in the Smt3p conjugation pathway
GQ68_02217	RMD1	GQ68_02217:7000000222473150:1505550-1507789:-:sporulation	gi|254565983|ref|XP_002490102.1|	100	411	0	0	1	411	1	411	0	847	Yes	XP_002490102.1	254565983	ref	Cytoplasmic protein required for sporulation
BA75_01088	RMD1	BA75_01088T0:7000000219936124:1950727-1952903:-:sporulation	gi|254565983|ref|XP_002490102.1|	96.35	411	15	0	27	437	1	411	0	823	Yes	XP_002490102.1	254565983	ref	Cytoplasmic protein required for sporulation
GQ67_02202	RMD1	GQ67_02202:7000000222473162:1509482-1509649:+:hypothetical	gi|254565985|ref|XP_002490103.1|	100	55	0	0	1	55	57	111	7e-34	112	Yes	XP_002490103.1	254565985	ref	Non-essential protein of unknown function, likely exists as tetrame
GQ67_02203	RMD1	GQ67_02203:7000000222473162:1510257-1511492:-:sporulation	gi|254565983|ref|XP_002490102.1|	100	411	0	0	1	411	1	411	0	847	Yes	XP_002490102.1	254565983	ref	Cytoplasmic protein required for sporulation
GQ68_02740	HTS1	GQ68_02740:7000000222473150:2431807-2434046:+:histidine-tRNA	gi|254564953|ref|XP_002489587.1|	96.81	501	1	1	1	501	1	486	0	983	Yes	XP_002489587.1	254564953	ref	Cytoplasmic and mitochondrial histidine tRNA synthetase
GQ68_02741	HTS1	GQ68_02741:7000000222473150:2433321-2434070:-:hypothetical	gi|254564951|ref|XP_002489586.1|	100	249	0	0	1	249	1	249	0	525	Yes	XP_002489586.1	254564951	ref	Subunit of a complex, with Slx4p, that hydrolyzes 5' branches from duplex DNA
BA75_01607	HTS1	BA75_01607T0:7000000219936124:2875642-2877844:+:histidyl-tRNA	gi|254564953|ref|XP_002489587.1|	92.81	501	21	1	1	501	1	486	0	954	Yes	XP_002489587.1	254564953	ref	Cytoplasmic and mitochondrial histidine tRNA synthetase
BA75_01608	HTS1	BA75_01608T0:7000000219936124:2877136-2877885:-:hypothetical	gi|254564951|ref|XP_002489586.1|	93.17	249	17	0	1	249	1	249	7e-178	491	Yes	XP_002489586.1	254564951	ref	Subunit of a complex, with Slx4p, that hydrolyzes 5' branches from duplex DNA
GQ67_02506	HTS1	GQ67_02506:7000000222473182:453522-455519:+:hypothetical	gi|254564951|ref|XP_002489586.1|	100	249	0	0	1	249	1	249	0	525	Yes	XP_002489586.1	254564951	ref	Subunit of a complex, with Slx4p, that hydrolyzes 5' branches from duplex DNA
GQ67_02507	HTS1	GQ67_02507:7000000222473182:454331-455836:-:histidine-tRNA	gi|254564953|ref|XP_002489587.1|	96.81	501	1	1	1	501	1	486	0	983	Yes	XP_002489587.1	254564953	ref	Cytoplasmic and mitochondrial histidine tRNA synthetase
GQ68_03737		GQ68_03737:7000000222473152:1302264-1304433:+:hypothetical	gi|254571589|ref|XP_002492904.1|	100	290	0	0	188	477	122	411	0	602	Yes	XP_002492904.1	254571589	ref	UDP-N-acetylglucosamine pyrophosphorylase
BA75_03868		BA75_03868T0:7000000219936123:944579-945445:+:hypothetical	gi|254571591|ref|XP_002492905.1|	89.93	288	29	0	1	288	1	288	0	536	Yes	XP_002492905.1	254571591	ref	hypothetical protein
BA75_03869		BA75_03869T0:7000000219936123:944693-946931:-:hypothetical	gi|254571589|ref|XP_002492904.1|	93.79	290	18	0	188	477	122	411	0	567	Yes	XP_002492904.1	254571589	ref	UDP-N-acetylglucosamine pyrophosphorylase
GQ67_03765		GQ67_03765:7000000222473175:931732-933652:+:hypothetical	gi|254571589|ref|XP_002492904.1|	100	290	0	0	188	477	122	411	0	602	Yes	XP_002492904.1	254571589	ref	UDP-N-acetylglucosamine pyrophosphorylase
GQ68_03914	CCM1	GQ68_03914:7000000222473152:1610053-1612290:-:mitochondrial	gi|254571905|ref|XP_002493062.1|	100	725	0	0	21	745	1	725	0	1511	Yes	XP_002493062.1	254571905	ref	hypothetical protein
BA75_03694	CCM1	BA75_03694T0:7000000219936123:638913-641127:+:mitochondrial	gi|254571905|ref|XP_002493062.1|	92.41	725	55	0	1	725	1	725	0	1386	Yes	XP_002493062.1	254571905	ref	hypothetical protein
GQ67_03940	CCM1	GQ67_03940:7000000222473175:1239495-1241732:-:mitochondrial	gi|254571905|ref|XP_002493062.1|	100	725	0	0	21	745	1	725	0	1511	Yes	XP_002493062.1	254571905	ref	hypothetical protein
GQ68_04816		GQ68_04816:7000000222473144:984091-986328:+:hypothetical	gi|254573612|ref|XP_002493915.1|	100	697	0	0	1	697	1	697	0	1429	Yes	XP_002493915.1	254573612	ref	hypothetical protein
GQ67_04844		GQ67_04844:7000000222473172:977152-979389:+:hypothetical	gi|254573612|ref|XP_002493915.1|	100	697	0	0	1	697	1	697	0	1429	Yes	XP_002493915.1	254573612	ref	hypothetical protein
GQ68_00923	YIL001W	GQ68_00923:7000000222473155:1611748-1613277:-:hypothetical	gi|254568436|ref|XP_002491328.1|	100	509	0	0	1	509	1	509	0	1055	Yes	XP_002491328.1	254568436	ref	hypothetical protein
BA75_02756	YIL001W	BA75_02756T0:7000000219936129:1623974-1626211:-:hypothetical	gi|254568436|ref|XP_002491328.1|	90.18	509	50	0	1	509	1	509	0	968	Yes	XP_002491328.1	254568436	ref	hypothetical protein
GQ67_00466	YIL001W	GQ67_00466:7000000222473169:783088-785080:+:hypothetical	gi|254568436|ref|XP_002491328.1|	100	509	0	0	1	509	1	509	0	1055	Yes	XP_002491328.1	254568436	ref	hypothetical protein
GQ68_03311		GQ68_03311:7000000222473152:566892-568418:-:hypothetical	gi|254570791|ref|XP_002492505.1|	100	508	0	0	1	508	1	508	0	1017	Yes	XP_002492505.1	254570791	ref	hypothetical protein
BA75_00302		BA75_00302T0:7000000219936124:576042-578277:-:hypothetical	gi|254570791|ref|XP_002492505.1|	96.46	509	17	1	1	509	1	508	0	872	Yes	XP_002492505.1	254570791	ref	hypothetical protein
GQ67_03342		GQ67_03342:7000000222473175:198392-199918:-:hypothetical	gi|254570791|ref|XP_002492505.1|	100	508	0	0	1	508	1	508	0	1017	Yes	XP_002492505.1	254570791	ref	hypothetical protein
GQ68_01611	ADE6	GQ68_01611:7000000222473150:457939-462648:+:phosphoribosylformylglycinamidine	gi|254567153|ref|XP_002490687.1|	100	1348	0	0	1	1348	1	1348	0	2777	Yes	XP_002490687.1	254567153	ref	Formylglycinamidine-ribonucleotide (FGAM)-synthetase
BA75_04112	ADE6	BA75_04112T0:7000000219936123:1364868-1368998:-:phosphoribosylformylglycinamidine	gi|254567153|ref|XP_002490687.1|	96.81	1348	43	0	1	1348	1	1348	0	2700	Yes	XP_002490687.1	254567153	ref	Formylglycinamidine-ribonucleotide (FGAM)-synthetase
GQ67_01595	ADE6	GQ67_01595:7000000222473162:462067-466228:+:phosphoribosylformylglycinamidine	gi|254567153|ref|XP_002490687.1|	100	1348	0	0	1	1348	1	1348	0	2777	Yes	XP_002490687.1	254567153	ref	Formylglycinamidine-ribonucleotide (FGAM)-synthetase
GQ68_01021	AKR1	GQ68_01021:7000000222473155:1777176-1779335:-:hypothetical	gi|254568232|ref|XP_002491226.1|	100	719	0	0	1	719	1	719	0	1487	Yes	XP_002491226.1	254568232	ref	hypothetical protein
BA75_02854	AKR1	BA75_02854T0:7000000219936129:1790038-1792273:-:hypothetical	gi|254568232|ref|XP_002491226.1|	93.74	719	45	0	1	719	1	719	0	1410	Yes	XP_002491226.1	254568232	ref	hypothetical protein
GQ67_00368	AKR1	GQ67_00368:7000000222473169:617290-619449:+:hypothetical	gi|254568232|ref|XP_002491226.1|	100	719	0	0	1	719	1	719	0	1487	Yes	XP_002491226.1	254568232	ref	hypothetical protein
GQ68_01005	MES1	GQ68_01005:7000000222473155:1747470-1749704:-:methionine-tRNA	gi|254568272|ref|XP_002491246.1|	100	744	0	0	1	744	1	744	0	1545	Yes	XP_002491246.1	254568272	ref	Methionyl-tRNA synthetase, forms a complex with glutamyl-tRNA synthetase (Gus1p) and Arc1p
BA75_02839	MES1	BA75_02839T0:7000000219936129:1760372-1762606:-:methionine-tRNA	gi|254568272|ref|XP_002491246.1|	96.37	744	27	0	1	744	1	744	0	1501	Yes	XP_002491246.1	254568272	ref	Methionyl-tRNA synthetase, forms a complex with glutamyl-tRNA synthetase (Gus1p) and Arc1p
GQ67_00384	MES1	GQ67_00384:7000000222473169:646921-649155:+:methionine-tRNA	gi|254568272|ref|XP_002491246.1|	100	744	0	0	1	744	1	744	0	1545	Yes	XP_002491246.1	254568272	ref	Methionyl-tRNA synthetase, forms a complex with glutamyl-tRNA synthetase (Gus1p) and Arc1p
GQ68_03094	ARO10	GQ68_03094:7000000222473152:207079-208899:+:hypothetical	gi|254570389|ref|XP_002492304.1|	100	606	0	0	1	606	1	606	0	1261	Yes	XP_002492304.1	254570389	ref	Phenylpyruvate decarboxylase, catalyzes decarboxylation of phenylpyruvate to phenylacetaldehyde, whi
BA75_00087	ARO10	BA75_00087T0:7000000219936124:216159-218393:+:hypothetical	gi|254570389|ref|XP_002492304.1|	91.27	607	51	1	1	607	1	605	0	1170	Yes	XP_002492304.1	254570389	ref	Phenylpyruvate decarboxylase, catalyzes decarboxylation of phenylpyruvate to phenylacetaldehyde, whi
GQ67_03110	ARO10	GQ67_03110:7000000222473176:220372-222192:+:hypothetical	gi|254570389|ref|XP_002492304.1|	100	606	0	0	1	606	1	606	0	1261	Yes	XP_002492304.1	254570389	ref	Phenylpyruvate decarboxylase, catalyzes decarboxylation of phenylpyruvate to phenylacetaldehyde, whi
GQ68_02022	YKR018C	GQ68_02022:7000000222473150:1160529-1162760:+:hypothetical	gi|254566357|ref|XP_002490289.1|	100	743	0	0	1	743	1	743	0	1536	Yes	XP_002490289.1	254566357	ref	hypothetical protein
BA75_00894	YKR018C	BA75_00894T0:7000000219936124:1604222-1606453:+:hypothetical	gi|254566357|ref|XP_002490289.1|	96.5	743	26	0	1	743	1	743	0	1442	Yes	XP_002490289.1	254566357	ref	hypothetical protein
GQ67_02007	YKR018C	GQ67_02007:7000000222473162:1164263-1166494:+:hypothetical	gi|254566357|ref|XP_002490289.1|	100	743	0	0	1	743	1	743	0	1536	Yes	XP_002490289.1	254566357	ref	hypothetical protein
GQ68_02330	PRM1	GQ68_02330:7000000222473150:1700003-1702234:+:hypothetical	gi|254565759|ref|XP_002489990.1|	100	589	0	0	1	589	1	589	0	1206	Yes	XP_002489990.1	254565759	ref	Pheromone-regulated multispanning membrane protein involved in membrane fusion during mating
BA75_01203	PRM1	BA75_01203T0:7000000219936124:2145564-2147402:+:hypothetical	gi|254565759|ref|XP_002489990.1|	93.56	590	37	1	23	612	1	589	0	1136	Yes	XP_002489990.1	254565759	ref	Pheromone-regulated multispanning membrane protein involved in membrane fusion during mating
GQ67_02917	PRM1	GQ67_02917:7000000222473182:1185453-1187222:-:hypothetical	gi|254565759|ref|XP_002489990.1|	100	589	0	0	1	589	1	589	0	1206	Yes	XP_002489990.1	254565759	ref	Pheromone-regulated multispanning membrane protein involved in membrane fusion during mating
GQ68_02645		GQ68_02645:7000000222473150:2263991-2265382:-:hypothetical	gi|254565139|ref|XP_002489680.1|	100	463	0	0	1	463	1	463	0	957	Yes	XP_002489680.1	254565139	ref	hypothetical protein
BA75_01511		BA75_01511T0:7000000219936124:2706102-2708128:-:hypothetical	gi|254565139|ref|XP_002489680.1|	89.42	463	49	0	1	463	1	463	0	845	Yes	XP_002489680.1	254565139	ref	hypothetical protein
GQ67_02603		GQ67_02603:7000000222473182:622255-624485:+:hypothetical	gi|254565139|ref|XP_002489680.1|	100	463	0	0	1	463	1	463	0	957	Yes	XP_002489680.1	254565139	ref	hypothetical protein
GQ68_03935	MRE11	GQ68_03935:7000000222473152:1658403-1660625:+:DNA	gi|254571945|ref|XP_002493082.1|	100	689	0	0	1	689	1	689	0	1404	Yes	XP_002493082.1	254571945	ref	Subunit of a complex with Rad50p and Xrs2p (MRX complex)
BA75_03672	MRE11	BA75_03672T0:7000000219936123:591365-593549:-:DNA	gi|254571945|ref|XP_002493082.1|	95.07	690	33	1	1	690	1	689	0	1236	Yes	XP_002493082.1	254571945	ref	Subunit of a complex with Rad50p and Xrs2p (MRX complex)
GQ67_03961	MRE11	GQ67_03961:7000000222473175:1287855-1290085:+:DNA	gi|254571945|ref|XP_002493082.1|	100	689	0	0	1	689	1	689	0	1404	Yes	XP_002493082.1	254571945	ref	Subunit of a complex with Rad50p and Xrs2p (MRX complex)
GQ68_05278	PAF1	GQ68_05278:7000000222473156:593686-595552:-:hypothetical	gi|254574484|ref|XP_002494351.1|	100	393	0	0	1	393	1	393	0	804	Yes	XP_002494351.1	254574484	ref	RNAP II-associated protein
BA75_04379	PAF1	BA75_04379T0:7000000219936130:45802-48032:-:hypothetical	gi|254574484|ref|XP_002494351.1|	91.86	393	32	0	38	430	1	393	0	749	Yes	XP_002494351.1	254574484	ref	RNAP II-associated protein
GQ67_05335	PAF1	GQ67_05335:7000000222473177:85207-87196:+:hypothetical	gi|254574484|ref|XP_002494351.1|	100	393	0	0	1	393	1	393	0	804	Yes	XP_002494351.1	254574484	ref	RNAP II-associated protein
GQ68_03633	MRS6	GQ68_03633:7000000222473152:1115560-1117779:+:hypothetical	gi|254571405|ref|XP_002492812.1|	100	638	0	0	1	638	1	638	0	1312	Yes	XP_002492812.1	254571405	ref	Rab escort protein, forms a complex with the Ras-like small GTPase Ypt1p
BA75_00623	MRS6	BA75_00623T0:7000000219936124:1132007-1134234:+:hypothetical	gi|254571405|ref|XP_002492812.1|	97.34	638	17	0	1	638	1	638	0	1230	Yes	XP_002492812.1	254571405	ref	Rab escort protein, forms a complex with the Ras-like small GTPase Ypt1p
GQ67_03661	MRS6	GQ67_03661:7000000222473175:745036-747238:+:hypothetical	gi|254571405|ref|XP_002492812.1|	100	638	0	0	1	638	1	638	0	1312	Yes	XP_002492812.1	254571405	ref	Rab escort protein, forms a complex with the Ras-like small GTPase Ypt1p
BA75_04858		BA75_04858T0:7000000219936130:848894-851121:-:hypothetical	gi|254573612|ref|XP_002493915.1|	85.94	697	89	3	1	688	1	697	0	1085	Yes	XP_002493915.1	254573612	ref	hypothetical protein
GQ68_03711		GQ68_03711:7000000222473152:1248230-1252738:-:hypothetical	gi|254571539|ref|XP_002492879.1|	100	1502	0	0	1	1502	1	1502	0	3111	Yes	XP_002492879.1	254571539	ref	Type I transmembrane sorting receptor for multiple vacuolar hydrolases
BA75_03895		BA75_03895T0:7000000219936123:996383-1001091:+:hypothetical	gi|254571539|ref|XP_002492879.1|	95.87	1503	61	1	1	1503	1	1502	0	2993	Yes	XP_002492879.1	254571539	ref	Type I transmembrane sorting receptor for multiple vacuolar hydrolases
GQ67_03739		GQ67_03739:7000000222473175:877678-882186:-:hypothetical	gi|254571539|ref|XP_002492879.1|	100	1502	0	0	1	1502	1	1502	0	3111	Yes	XP_002492879.1	254571539	ref	Type I transmembrane sorting receptor for multiple vacuolar hydrolases
GQ68_04854	ZRT2	GQ68_04854:7000000222473144:1051467-1053693:+:hypothetical	gi|254573682|ref|XP_002493950.1|	100	362	0	0	1	362	1	362	0	746	Yes	XP_002493950.1	254573682	ref	Low-affinity zinc transporter of the plasma membrane
BA75_04819	ZRT2	BA75_04819T0:7000000219936130:782209-783294:-:hypothetical	gi|254573682|ref|XP_002493950.1|	92.82	362	25	1	1	361	1	362	0	693	Yes	XP_002493950.1	254573682	ref	Low-affinity zinc transporter of the plasma membrane
GQ67_04882	ZRT2	GQ67_04882:7000000222473172:1044531-1046534:+:hypothetical	gi|254573682|ref|XP_002493950.1|	100	362	0	0	1	362	1	362	0	746	Yes	XP_002493950.1	254573682	ref	Low-affinity zinc transporter of the plasma membrane
GQ68_02289	NAT1	GQ68_02289:7000000222473150:1633436-1635661:+:hypothetical	gi|254565841|ref|XP_002490031.1|	100	741	0	0	1	741	1	741	0	1527	Yes	XP_002490031.1	254565841	ref	Subunit of the N-terminal acetyltransferase NatA (Nat1p, Ard1p, Nat5p)
BA75_01161	NAT1	BA75_01161T0:7000000219936124:2078549-2080774:+:hypothetical	gi|254565841|ref|XP_002490031.1|	93.93	741	45	0	1	741	1	741	0	1442	Yes	XP_002490031.1	254565841	ref	Subunit of the N-terminal acetyltransferase NatA (Nat1p, Ard1p, Nat5p)
GQ67_02958	NAT1	GQ67_02958:7000000222473182:1252006-1254231:-:hypothetical	gi|254565841|ref|XP_002490031.1|	100	741	0	0	1	741	1	741	0	1527	Yes	XP_002490031.1	254565841	ref	Subunit of the N-terminal acetyltransferase NatA (Nat1p, Ard1p, Nat5p)
GQ68_02666		GQ68_02666:7000000222473150:2299282-2301507:-:hypothetical	gi|254565101|ref|XP_002489661.1|	100	741	0	0	1	741	1	741	0	1525	Yes	XP_002489661.1	254565101	ref	hypothetical protein
BA75_01532		BA75_01532T0:7000000219936124:2742189-2744414:-:hypothetical	gi|254565101|ref|XP_002489661.1|	85.02	741	111	0	1	741	1	741	0	1302	Yes	XP_002489661.1	254565101	ref	hypothetical protein
GQ67_02582		GQ67_02582:7000000222473182:586157-588382:+:hypothetical	gi|254565101|ref|XP_002489661.1|	100	741	0	0	1	741	1	741	0	1525	Yes	XP_002489661.1	254565101	ref	hypothetical protein
GQ68_03923	SST2	GQ68_03923:7000000222473152:1627976-1630201:-:hypothetical	gi|254571921|ref|XP_002493070.1|	100	603	0	0	1	603	1	603	0	1244	Yes	XP_002493070.1	254571921	ref	GTPase-activating protein for Gpa1p, regulates desensitization to alpha factor pheromone
BA75_03685	SST2	BA75_03685T0:7000000219936123:621055-623087:+:hypothetical	gi|254571921|ref|XP_002493070.1|	94.36	603	34	0	1	603	1	603	0	1188	Yes	XP_002493070.1	254571921	ref	GTPase-activating protein for Gpa1p, regulates desensitization to alpha factor pheromone
GQ67_03949	SST2	GQ67_03949:7000000222473175:1257418-1259633:-:hypothetical	gi|254571921|ref|XP_002493070.1|	100	603	0	0	1	603	1	603	0	1244	Yes	XP_002493070.1	254571921	ref	GTPase-activating protein for Gpa1p, regulates desensitization to alpha factor pheromone
GQ68_02845	CDC27	GQ68_02845:7000000222473150:2611951-2614174:+:hypothetical	gi|254564757|ref|XP_002489489.1|	100	693	0	0	1	693	1	693	0	1444	Yes	XP_002489489.1	254564757	ref	Subunit of the Anaphase-Promoting Complex/Cyclosome (APC/C)
BA75_01713	CDC27	BA75_01713T0:7000000219936124:3053979-3056190:+:hypothetical	gi|254564757|ref|XP_002489489.1|	97.55	693	17	0	1	693	1	693	0	1418	Yes	XP_002489489.1	254564757	ref	Subunit of the Anaphase-Promoting Complex/Cyclosome (APC/C)
GQ67_02402	CDC27	GQ67_02402:7000000222473182:273538-275619:-:hypothetical	gi|254564757|ref|XP_002489489.1|	100	693	0	0	1	693	1	693	0	1444	Yes	XP_002489489.1	254564757	ref	Subunit of the Anaphase-Promoting Complex/Cyclosome (APC/C)
GQ68_02870	UGP1	GQ68_02870:7000000222473150:2656381-2657892:-:UTP-glucose-1-phosphate	gi|254564705|ref|XP_002489463.1|	100	503	0	0	1	503	1	503	0	1037	Yes	XP_002489463.1	254564705	ref	UDP-glucose pyrophosphorylase (UGPase), catalyses the reversible formation of UDP-Glc
BA75_01738	UGP1	BA75_01738T0:7000000219936124:3098087-3100177:-:UTP-glucose-1-phosphate	gi|254564705|ref|XP_002489463.1|	99.4	503	3	0	1	503	1	503	0	1033	Yes	XP_002489463.1	254564705	ref	UDP-glucose pyrophosphorylase (UGPase), catalyses the reversible formation of UDP-Glc
GQ67_02377	UGP1	GQ67_02377:7000000222473182:229446-231669:+:UTP-glucose-1-phosphate	gi|254564705|ref|XP_002489463.1|	100	503	0	0	1	503	1	503	0	1037	Yes	XP_002489463.1	254564705	ref	UDP-glucose pyrophosphorylase (UGPase), catalyses the reversible formation of UDP-Glc
GQ68_00721	YGL114W	GQ68_00721:7000000222473155:1255369-1257591:-:hypothetical	gi|254568832|ref|XP_002491526.1|	100	740	0	0	1	740	1	740	0	1497	Yes	XP_002491526.1	254568832	ref	protein of OPT family transporter
BA75_02553	YGL114W	BA75_02553T0:7000000219936129:1268762-1270984:-:hypothetical	gi|254568832|ref|XP_002491526.1|	94.86	740	38	0	1	740	1	740	0	1425	Yes	XP_002491526.1	254568832	ref	protein of OPT family transporter
GQ67_00667	YGL114W	GQ67_00667:7000000222473169:1139034-1141256:+:hypothetical	gi|254568832|ref|XP_002491526.1|	100	740	0	0	1	740	1	740	0	1497	Yes	XP_002491526.1	254568832	ref	protein of OPT family transporter
GQ68_02102		GQ68_02102:7000000222473150:1299529-1301751:+:hypothetical	gi|254566195|ref|XP_002490208.1|	100	105	0	0	4	108	1	105	3e-74	217	Yes	XP_002490208.1	254566195	ref	hypothetical protein
GQ67_02087		GQ67_02087:7000000222473162:1303729-1305472:+:hypothetical	gi|254566195|ref|XP_002490208.1|	100	105	0	0	4	108	1	105	3e-74	217	Yes	XP_002490208.1	254566195	ref	hypothetical protein
GQ68_01861		GQ68_01861:7000000222473150:871191-873106:+:Sua5/YciO/YrdC/YwlC	gi|254566675|ref|XP_002490448.1|	100	377	0	0	1	377	1	377	0	771	Yes	XP_002490448.1	254566675	ref	Protein required for respiratory growth
BA75_00734		BA75_00734T0:7000000219936124:1309968-1310345:-:hypothetical	gi|254570833|ref|XP_002492526.1|	36.67	30	19	0	6	35	127	156	1.9	25.8	Yes	XP_002492526.1	254570833	ref	Constituent of the mitochondrial inner membrane presequence translocase (TIM23 complex)
BA75_00735		BA75_00735T0:7000000219936124:1310729-1311862:+:Sua5/YciO/YrdC/YwlC	gi|254566675|ref|XP_002490448.1|	92.31	377	29	0	1	377	1	377	0	723	Yes	XP_002490448.1	254566675	ref	Protein required for respiratory growth
GQ67_01846		GQ67_01846:7000000222473162:874614-876836:+:Sua5/YciO/YrdC/YwlC	gi|254566675|ref|XP_002490448.1|	100	377	0	0	1	377	1	377	0	771	Yes	XP_002490448.1	254566675	ref	Protein required for respiratory growth
GQ68_00892	ALD2	GQ68_00892:7000000222473155:1562557-1564778:+:hypothetical	gi|254568500|ref|XP_002491360.1|	100	495	0	0	1	495	1	495	0	1019	Yes	XP_002491360.1	254568500	ref	Cytoplasmic aldehyde dehydrogenase, involved in ethanol oxidation and beta-alanine biosynthesis
BA75_02725	ALD2	BA75_02725T0:7000000219936129:1575202-1576689:+:hypothetical	gi|254568500|ref|XP_002491360.1|	95.76	495	21	0	1	495	1	495	0	961	Yes	XP_002491360.1	254568500	ref	Cytoplasmic aldehyde dehydrogenase, involved in ethanol oxidation and beta-alanine biosynthesis
GQ67_00496	ALD2	GQ67_00496:7000000222473169:832504-833991:-:hypothetical	gi|254568500|ref|XP_002491360.1|	100	495	0	0	1	495	1	495	0	1019	Yes	XP_002491360.1	254568500	ref	Cytoplasmic aldehyde dehydrogenase, involved in ethanol oxidation and beta-alanine biosynthesis
GQ68_01492	RKR1	GQ68_01492:7000000222473150:242993-247609:-:hypothetical	gi|254567379|ref|XP_002490800.1|	100	1538	0	0	1	1538	1	1538	0	3121	Yes	XP_002490800.1	254567379	ref	hypothetical protein
BA75_04230	RKR1	BA75_04230T0:7000000219936123:1583645-1588350:+:hypothetical	gi|254567379|ref|XP_002490800.1|	89.27	1538	164	1	1	1537	1	1538	0	2772	Yes	XP_002490800.1	254567379	ref	hypothetical protein
GQ67_01476	RKR1	GQ67_01476:7000000222473162:246729-251345:-:hypothetical	gi|254567379|ref|XP_002490800.1|	100	1538	0	0	1	1538	1	1538	0	3121	Yes	XP_002490800.1	254567379	ref	hypothetical protein
GQ68_04220	MON1	GQ68_04220:7000000222473152:2145553-2147277:+:hypothetical	gi|254572487|ref|XP_002493353.1|	100	574	0	0	1	574	1	574	0	1189	Yes	XP_002493353.1	254572487	ref	Protein required for fusion of cvt-vesicles and autophagosomes with the vacuole
BA75_03366	MON1	BA75_03366T0:7000000219936123:69103-71324:+:hypothetical	gi|254572487|ref|XP_002493353.1|	87.63	574	68	1	1	571	1	574	0	1054	Yes	XP_002493353.1	254572487	ref	Protein required for fusion of cvt-vesicles and autophagosomes with the vacuole
GQ67_04248	MON1	GQ67_04248:7000000222473175:1774995-1776719:+:hypothetical	gi|254572487|ref|XP_002493353.1|	100	574	0	0	1	574	1	574	0	1189	Yes	XP_002493353.1	254572487	ref	Protein required for fusion of cvt-vesicles and autophagosomes with the vacuole
GQ68_04686		GQ68_04686:7000000222473144:789341-791517:+:hypothetical	gi|254573368|ref|XP_002493793.1|	100	706	0	0	1	706	1	706	0	1472	Yes	XP_002493793.1	254573368	ref	hypothetical protein
BA75_02917		BA75_02917T0:7000000219936129:1894397-1896586:-:hypothetical	gi|254573368|ref|XP_002493793.1|	92.35	706	54	0	1	706	1	706	0	1367	Yes	XP_002493793.1	254573368	ref	hypothetical protein
GQ67_04714		GQ67_04714:7000000222473172:782353-784573:+:hypothetical	gi|254573368|ref|XP_002493793.1|	100	706	0	0	1	706	1	706	0	1472	Yes	XP_002493793.1	254573368	ref	hypothetical protein
BA75_01849		BA75_01849T0:7000000219936124:3292738-3294958:-:hypothetical	gi|254564489|ref|XP_002489355.1|	91.73	387	32	0	13	399	1	387	0	733	Yes	XP_002489355.1	254564489	ref	hypothetical protein
GQ67_02268		GQ67_02268:7000000222473182:36284-37641:+:hypothetical	gi|254564489|ref|XP_002489355.1|	100	387	0	0	1	387	1	387	0	789	Yes	XP_002489355.1	254564489	ref	hypothetical protein
GQ68_00870	GEF1	GQ68_00870:7000000222473155:1521633-1523852:+:hypothetical	gi|254568542|ref|XP_002491381.1|	100	739	0	0	1	739	1	739	0	1523	Yes	XP_002491381.1	254568542	ref	Chloride channel localized to late-or post-Golgi vesicles, involved in iron metabolism
BA75_02703	GEF1	BA75_02703T0:7000000219936129:1535136-1537355:+:hypothetical	gi|254568542|ref|XP_002491381.1|	94.86	739	38	0	1	739	1	739	0	1404	Yes	XP_002491381.1	254568542	ref	Chloride channel localized to late-or post-Golgi vesicles, involved in iron metabolism
GQ67_00518	GEF1	GQ67_00518:7000000222473169:872772-874991:-:hypothetical	gi|254568542|ref|XP_002491381.1|	100	739	0	0	1	739	1	739	0	1523	Yes	XP_002491381.1	254568542	ref	Chloride channel localized to late-or post-Golgi vesicles, involved in iron metabolism
GQ68_03856		GQ68_03856:7000000222473152:1503678-1505717:+:Atypical/ABC1/ABC1-B	gi|254571811|ref|XP_002493015.1|	100	588	0	0	1	588	1	588	0	1209	Yes	XP_002493015.1	254571811	ref	hypothetical protein
BA75_03753		BA75_03753T0:7000000219936123:745347-747566:-:Atypical/ABC1/ABC1-B	gi|254571811|ref|XP_002493015.1|	94.56	588	32	0	1	588	1	588	0	1149	Yes	XP_002493015.1	254571811	ref	hypothetical protein
GQ67_03882		GQ67_03882:7000000222473175:1133181-1135163:+:Atypical/ABC1/ABC1-B	gi|254571811|ref|XP_002493015.1|	100	588	0	0	1	588	1	588	0	1209	Yes	XP_002493015.1	254571811	ref	hypothetical protein
GQ68_01135	RDS2	GQ68_01135:7000000222473155:1968819-1970807:+:hypothetical	gi|254568010|ref|XP_002491115.1|	100	512	0	0	1	512	1	512	0	1074	Yes	XP_002491115.1	254568010	ref	Zinc cluster transcriptional activator involved in conferring resistance to ketoconazole
BA75_05037	RDS2	BA75_05037T0:7000000219936130:1135222-1137439:+:hypothetical	gi|254568010|ref|XP_002491115.1|	97.08	513	11	2	1	510	1	512	0	1019	Yes	XP_002491115.1	254568010	ref	Zinc cluster transcriptional activator involved in conferring resistance to ketoconazole
GQ67_00254	RDS2	GQ67_00254:7000000222473169:426205-427743:-:hypothetical	gi|254568010|ref|XP_002491115.1|	100	512	0	0	1	512	1	512	0	1074	Yes	XP_002491115.1	254568010	ref	Zinc cluster transcriptional activator involved in conferring resistance to ketoconazole
GQ68_01960	GUF1	GQ68_01960:7000000222473150:1063986-1066202:-:GTP-binding	gi|254566471|ref|XP_002490346.1|	100	670	0	0	1	670	1	670	0	1387	Yes	XP_002490346.1	254566471	ref	Mitochondrial GTPase of unknown function
BA75_00833	GUF1	BA75_00833T0:7000000219936124:1507621-1509680:-:GTP-binding	gi|254566471|ref|XP_002490346.1|	97.46	670	17	0	1	670	1	670	0	1359	Yes	XP_002490346.1	254566471	ref	Mitochondrial GTPase of unknown function
GQ67_01945	GUF1	GQ67_01945:7000000222473162:1067694-1069816:-:GTP-binding	gi|254566471|ref|XP_002490346.1|	100	670	0	0	1	670	1	670	0	1387	Yes	XP_002490346.1	254566471	ref	Mitochondrial GTPase of unknown function
GQ68_03376		GQ68_03376:7000000222473152:680931-683147:+:hypothetical	gi|254570911|ref|XP_002492565.1|	100	327	0	0	1	327	1	327	0	679	Yes	XP_002492565.1	254570911	ref	Histone acetyltransferase (HAT) catalytic subunit of the SAS complex (Sas2p-Sas4p-Sas5p)
BA75_00365		BA75_00365T0:7000000219936124:690961-692041:+:hypothetical	gi|254570911|ref|XP_002492565.1|	95.11	327	16	0	1	327	1	327	0	651	Yes	XP_002492565.1	254570911	ref	Histone acetyltransferase (HAT) catalytic subunit of the SAS complex (Sas2p-Sas4p-Sas5p)
GQ67_03407		GQ67_03407:7000000222473175:312429-314405:+:hypothetical	gi|254570911|ref|XP_002492565.1|	100	327	0	0	1	327	1	327	0	679	Yes	XP_002492565.1	254570911	ref	Histone acetyltransferase (HAT) catalytic subunit of the SAS complex (Sas2p-Sas4p-Sas5p)
GQ68_02548	YCR015C	GQ68_02548:7000000222473150:2095335-2097551:+:hypothetical	gi|254565315|ref|XP_002489768.1|	100	297	0	0	1	297	1	297	0	615	Yes	XP_002489768.1	254565315	ref	hypothetical protein
BA75_01416	YCR015C	BA75_01416T0:7000000219936124:2538310-2539203:+:hypothetical	gi|254565315|ref|XP_002489768.1|	86.87	297	39	0	1	297	1	297	0	541	Yes	XP_002489768.1	254565315	ref	hypothetical protein
GQ67_02700	YCR015C	GQ67_02700:7000000222473182:790119-792111:-:hypothetical	gi|254565315|ref|XP_002489768.1|	100	297	0	0	1	297	1	297	0	615	Yes	XP_002489768.1	254565315	ref	hypothetical protein
GQ68_02281		GQ68_02281:7000000222473150:1619728-1620937:+:hypothetical	gi|254565855|ref|XP_002490038.1|	99.06	106	1	0	1	106	1	106	5e-71	223	Yes	XP_002490038.1	254565855	ref	GPI-anchored aspartyl protease (yapsin) involved in protein processing
GQ67_02966		GQ67_02966:7000000222473182:1266730-1268945:-:hypothetical	gi|254565855|ref|XP_002490038.1|	99.06	106	1	0	1	106	1	106	5e-71	223	Yes	XP_002490038.1	254565855	ref	GPI-anchored aspartyl protease (yapsin) involved in protein processing
BA75_00023		BA75_00023T0:7000000219936124:84433-89137:-:hypothetical	gi|254570261|ref|XP_002492240.1|	92.21	526	41	0	1	526	1	526	0	1003	Yes	XP_002492240.1	254570261	ref	hypothetical protein
GQ68_01688		GQ68_01688:7000000222473150:604780-606969:+:hypothetical	gi|254566997|ref|XP_002490609.1|	100	349	0	0	1	349	1	349	0	723	Yes	XP_002490609.1	254566997	ref	Cell wall assembly regulator SMI1
BA75_04032		BA75_04032T0:7000000219936123:1221257-1222294:-:hypothetical	gi|254566997|ref|XP_002490609.1|	95.94	345	14	0	1	345	1	345	0	692	Yes	XP_002490609.1	254566997	ref	Cell wall assembly regulator SMI1
GQ67_01673		GQ67_01673:7000000222473162:608509-610724:+:hypothetical	gi|254566997|ref|XP_002490609.1|	99.71	349	1	0	1	349	1	349	0	723	Yes	XP_002490609.1	254566997	ref	Cell wall assembly regulator SMI1
GQ68_04873	ASI1	GQ68_04873:7000000222473144:1083907-1085856:+:hypothetical	gi|254573722|ref|XP_002493970.1|	100	649	0	0	1	649	1	649	0	1337	Yes	XP_002493970.1	254573722	ref	hypothetical protein
BA75_04800	ASI1	BA75_04800T0:7000000219936130:749124-751259:-:hypothetical	gi|254573722|ref|XP_002493970.1|	95.38	649	30	0	1	649	1	649	0	1255	Yes	XP_002493970.1	254573722	ref	hypothetical protein
GQ67_04901	ASI1	GQ67_04901:7000000222473172:1076817-1079031:+:hypothetical	gi|254573722|ref|XP_002493970.1|	100	649	0	0	1	649	1	649	0	1337	Yes	XP_002493970.1	254573722	ref	hypothetical protein
GQ68_01129	RNA14	GQ68_01129:7000000222473155:1955581-1957527:-:hypothetical	gi|254568024|ref|XP_002491122.1|	100	648	0	0	1	648	1	648	0	1313	Yes	XP_002491122.1	254568024	ref	Cleavage and polyadenylation factor I (CF I) component involved in cleavage and polyadenylation of m
BA75_05031	RNA14	BA75_05031T0:7000000219936130:1121795-1124009:-:hypothetical	gi|254568024|ref|XP_002491122.1|	97.22	648	18	0	1	648	1	648	0	1279	Yes	XP_002491122.1	254568024	ref	Cleavage and polyadenylation factor I (CF I) component involved in cleavage and polyadenylation of m
GQ67_00260	RNA14	GQ67_00260:7000000222473169:439098-441044:+:hypothetical	gi|254568024|ref|XP_002491122.1|	100	648	0	0	1	648	1	648	0	1313	Yes	XP_002491122.1	254568024	ref	Cleavage and polyadenylation factor I (CF I) component involved in cleavage and polyadenylation of m
GQ68_00053		GQ68_00053:7000000222473155:40149-42362:-:hypothetical	gi|254570170|ref|XP_002492195.1|	100	737	0	0	1	737	1	737	0	1510	Yes	XP_002492195.1	254570170	ref	Ubiquitin-binding component of the Rsp5p E3-ubiquitin ligase complex, functional homolog of Bul2p
BA75_01880		BA75_01880T0:7000000219936129:53670-55880:-:hypothetical	gi|254570170|ref|XP_002492195.1|	93.06	735	51	0	2	736	3	737	0	1377	Yes	XP_002492195.1	254570170	ref	Ubiquitin-binding component of the Rsp5p E3-ubiquitin ligase complex, functional homolog of Bul2p
GQ67_01337		GQ67_01337:7000000222473169:2354265-2356478:+:hypothetical	gi|254570170|ref|XP_002492195.1|	100	737	0	0	1	737	1	737	0	1510	Yes	XP_002492195.1	254570170	ref	Ubiquitin-binding component of the Rsp5p E3-ubiquitin ligase complex, functional homolog of Bul2p
GQ68_03236	YDL206W	GQ68_03236:7000000222473152:447714-449822:+:hypothetical	gi|254570647|ref|XP_002492433.1|	100	702	0	0	1	702	1	702	0	1412	Yes	XP_002492433.1	254570647	ref	hypothetical protein
BA75_00226	YDL206W	BA75_00226T0:7000000219936124:456584-458797:+:hypothetical	gi|254570647|ref|XP_002492433.1|	95.58	702	31	0	1	702	1	702	0	1298	Yes	XP_002492433.1	254570647	ref	hypothetical protein
GQ67_03267	YDL206W	GQ67_03267:7000000222473175:79215-81323:+:hypothetical	gi|254570647|ref|XP_002492433.1|	100	702	0	0	1	702	1	702	0	1412	Yes	XP_002492433.1	254570647	ref	hypothetical protein
GQ68_04931	SGA1	GQ68_04931:7000000222473156:32650-34862:+:hypothetical	gi|254573816|ref|XP_002494017.1|	100	570	0	0	1	570	1	570	0	1170	Yes	XP_002494017.1	254573816	ref	Intracellular sporulation-specific glucoamylase involved in glycogen degradation
BA75_04746	SGA1	BA75_04746T0:7000000219936130:653989-656069:-:hypothetical	gi|254573816|ref|XP_002494017.1|	97.02	570	17	0	1	570	1	570	0	1144	Yes	XP_002494017.1	254573816	ref	Intracellular sporulation-specific glucoamylase involved in glycogen degradation
GQ67_04950	SGA1	GQ67_04950:7000000222473172:1166619-1168712:+:hypothetical	gi|254573816|ref|XP_002494017.1|	100	570	0	0	1	570	1	570	0	1170	Yes	XP_002494017.1	254573816	ref	Intracellular sporulation-specific glucoamylase involved in glycogen degradation
GQ68_04891	YPR127W	GQ68_04891:7000000222473144:1119668-1120819:+:hypothetical	gi|254573758|ref|XP_002493988.1|	100	383	0	0	1	383	1	383	0	778	Yes	XP_002493988.1	254573758	ref	hypothetical protein
BA75_04781	YPR127W	BA75_04781T0:7000000219936130:713079-714065:+:hypothetical	gi|254573760|ref|XP_002493989.1|	86.28	328	45	0	1	328	1	328	0	583	Yes	XP_002493989.1	254573760	ref	Putative protein of unknown function
BA75_04782	YPR127W	BA75_04782T0:7000000219936130:713238-715450:-:hypothetical	gi|254573758|ref|XP_002493988.1|	88.54	384	43	1	67	450	1	383	0	624	Yes	XP_002493988.1	254573758	ref	hypothetical protein
GQ67_04919	YPR127W	GQ67_04919:7000000222473172:1112729-1113880:+:hypothetical	gi|254573758|ref|XP_002493988.1|	100	383	0	0	1	383	1	383	0	778	Yes	XP_002493988.1	254573758	ref	hypothetical protein
BA75_02440		BA75_02440T0:7000000219936129:1051745-1053957:-:hypothetical	gi|254569064|ref|XP_002491642.1|	86.98	645	84	0	1	645	1	645	0	1099	Yes	XP_002491642.1	254569064	ref	Putative protein of unknown function
GQ68_01133		GQ68_01133:7000000222473155:1965470-1967677:+:hypothetical	gi|254568014|ref|XP_002491117.1|	100	735	0	0	1	735	1	735	0	1496	Yes	XP_002491117.1	254568014	ref	hypothetical protein
BA75_05035		BA75_05035T0:7000000219936130:1131860-1134070:+:hypothetical	gi|254568014|ref|XP_002491117.1|	82.14	739	125	5	1	736	1	735	0	1216	Yes	XP_002491117.1	254568014	ref	hypothetical protein
GQ67_00256		GQ67_00256:7000000222473169:428948-431155:-:hypothetical	gi|254568014|ref|XP_002491117.1|	100	735	0	0	1	735	1	735	0	1496	Yes	XP_002491117.1	254568014	ref	hypothetical protein
GQ68_01335	YPL191C	GQ68_01335:7000000222473155:2343169-2344518:-:hypothetical	gi|254567593|ref|XP_002490907.1|	100	449	0	0	1	449	1	449	0	913	Yes	XP_002490907.1	254567593	ref	Putative protein of unknown function
BA75_05234	YPL191C	BA75_05234T0:7000000219936130:1509119-1511328:-:hypothetical	gi|254567593|ref|XP_002490907.1|	91.09	449	39	1	1	448	1	449	0	810	Yes	XP_002490907.1	254567593	ref	Putative protein of unknown function
GQ67_00052	YPL191C	GQ67_00052:7000000222473169:52107-53795:+:hypothetical	gi|254567593|ref|XP_002490907.1|	100	449	0	0	1	449	1	449	0	913	Yes	XP_002490907.1	254567593	ref	Putative protein of unknown function
GQ68_04314	IRC20	GQ68_04314:7000000222473144:112449-117095:-:hypothetical	gi|254572662|ref|XP_002493440.1|	100	1548	0	0	1	1548	1	1548	0	3195	Yes	XP_002493440.1	254572662	ref	Putative helicase
BA75_03286	IRC20	BA75_03286T0:7000000219936129:2572975-2577672:+:hypothetical	gi|254572662|ref|XP_002493440.1|	94.38	1548	87	0	1	1548	1	1548	0	3034	Yes	XP_002493440.1	254572662	ref	Putative helicase
GQ67_04342	IRC20	GQ67_04342:7000000222473172:105510-110156:-:hypothetical	gi|254572662|ref|XP_002493440.1|	100	1548	0	0	1	1548	1	1548	0	3195	Yes	XP_002493440.1	254572662	ref	Putative helicase
GQ68_00189	MET13	GQ68_00189:7000000222473155:280308-282506:+:methylenetetrahydrofolate	gi|254569900|ref|XP_002492060.1|	97.89	616	0	1	1	616	1	603	0	1217	Yes	XP_002492060.1	254569900	ref	Isozyme of methylenetetrahydrofolate reductase
BA75_02020	MET13	BA75_02020T0:7000000219936129:296021-298226:+:methylenetetrahydrofolate	gi|254569900|ref|XP_002492060.1|	96.27	616	10	1	1	616	1	603	0	1201	Yes	XP_002492060.1	254569900	ref	Isozyme of methylenetetrahydrofolate reductase
GQ67_01200	MET13	GQ67_01200:7000000222473169:2114125-2116333:-:methylenetetrahydrofolate	gi|254569900|ref|XP_002492060.1|	97.89	616	0	1	1	616	1	603	0	1217	Yes	XP_002492060.1	254569900	ref	Isozyme of methylenetetrahydrofolate reductase
GQ68_03261	SOF1	GQ68_03261:7000000222473152:485517-487724:+:hypothetical	gi|254570693|ref|XP_002492456.1|	100	459	0	0	1	459	1	459	0	956	Yes	XP_002492456.1	254570693	ref	Essential protein required for biogenesis of 40S (small) ribosomal subunit
BA75_00251	SOF1	BA75_00251T0:7000000219936124:494394-496286:+:hypothetical	gi|254570693|ref|XP_002492456.1|	97.82	459	10	0	1	459	1	459	0	941	Yes	XP_002492456.1	254570693	ref	Essential protein required for biogenesis of 40S (small) ribosomal subunit
GQ67_03292	SOF1	GQ67_03292:7000000222473175:117017-119001:+:hypothetical	gi|254570693|ref|XP_002492456.1|	100	459	0	0	1	459	1	459	0	956	Yes	XP_002492456.1	254570693	ref	Essential protein required for biogenesis of 40S (small) ribosomal subunit
GQ68_02003	CDC7	GQ68_02003:7000000222473150:1129801-1132008:+:CDC7	gi|254566391|ref|XP_002490306.1|	100	688	0	0	1	688	1	688	0	1430	Yes	XP_002490306.1	254566391	ref	DDK (Dbf4-dependent kinase) catalytic subunit
BA75_00875	CDC7	BA75_00875T0:7000000219936124:1574058-1576219:+:CDC7	gi|254566391|ref|XP_002490306.1|	93.6	688	44	0	1	688	1	688	0	1326	Yes	XP_002490306.1	254566391	ref	DDK (Dbf4-dependent kinase) catalytic subunit
GQ67_01988	CDC7	GQ67_01988:7000000222473162:1133525-1135716:+:CDC7	gi|254566391|ref|XP_002490306.1|	100	688	0	0	1	688	1	688	0	1430	Yes	XP_002490306.1	254566391	ref	DDK (Dbf4-dependent kinase) catalytic subunit
GQ68_01079		GQ68_01079:7000000222473155:1871665-1873863:+:hypothetical	gi|254568124|ref|XP_002491172.1|	100	640	0	0	1	640	1	640	0	1323	Yes	XP_002491172.1	254568124	ref	hypothetical protein
BA75_04982		BA75_04982T0:7000000219936130:1037740-1039733:+:hypothetical	gi|254568124|ref|XP_002491172.1|	94.69	640	32	1	17	654	1	640	0	1252	Yes	XP_002491172.1	254568124	ref	hypothetical protein
GQ67_00310		GQ67_00310:7000000222473169:522762-524968:-:hypothetical	gi|254568124|ref|XP_002491172.1|	100	640	0	0	1	640	1	640	0	1323	Yes	XP_002491172.1	254568124	ref	hypothetical protein
GQ68_03433	ADY4	GQ68_03433:7000000222473152:775928-778120:+:hypothetical	gi|254571025|ref|XP_002492622.1|	100	635	0	0	1	635	1	635	0	1309	Yes	XP_002492622.1	254571025	ref	hypothetical protein
BA75_00422	ADY4	BA75_00422T0:7000000219936124:784422-786626:+:hypothetical	gi|254571025|ref|XP_002492622.1|	88.03	635	76	0	1	635	1	635	0	1149	Yes	XP_002492622.1	254571025	ref	hypothetical protein
GQ67_03463	ADY4	GQ67_03463:7000000222473175:405392-407598:+:hypothetical	gi|254571025|ref|XP_002492622.1|	100	635	0	0	1	635	1	635	0	1309	Yes	XP_002492622.1	254571025	ref	hypothetical protein
GQ68_01534		GQ68_01534:7000000222473150:316624-318663:+:hypothetical	gi|254567299|ref|XP_002490760.1|	100	594	0	0	1	594	1	594	0	1233	Yes	XP_002490760.1	254567299	ref	hypothetical protein
BA75_04188		BA75_04188T0:7000000219936123:1512271-1514477:-:hypothetical	gi|254567299|ref|XP_002490760.1|	87.09	519	67	0	1	519	1	519	0	979	Yes	XP_002490760.1	254567299	ref	hypothetical protein
GQ67_01518		GQ67_01518:7000000222473162:320360-322473:+:hypothetical	gi|254567299|ref|XP_002490760.1|	100	594	0	0	1	594	1	594	0	1233	Yes	XP_002490760.1	254567299	ref	hypothetical protein
GQ68_01999	HSV2	GQ68_01999:7000000222473150:1121899-1123041:+:hypothetical	gi|254566399|ref|XP_002490310.1|	100	380	0	0	1	380	1	380	0	787	Yes	XP_002490310.1	254566399	ref	Phosphatidylinositol 3,5-bisphosphate-binding protein
BA75_00871	HSV2	BA75_00871T0:7000000219936124:1566113-1568317:+:hypothetical	gi|254566399|ref|XP_002490310.1|	97.63	380	9	0	1	380	1	380	0	775	Yes	XP_002490310.1	254566399	ref	Phosphatidylinositol 3,5-bisphosphate-binding protein
GQ67_01984	HSV2	GQ67_01984:7000000222473162:1125633-1126775:+:hypothetical	gi|254566399|ref|XP_002490310.1|	100	380	0	0	1	380	1	380	0	787	Yes	XP_002490310.1	254566399	ref	Phosphatidylinositol 3,5-bisphosphate-binding protein
GQ68_01879	COY1	GQ68_01879:7000000222473150:906835-909038:+:hypothetical	gi|254566639|ref|XP_002490430.1|	100	593	0	0	1	593	1	593	0	1182	Yes	XP_002490430.1	254566639	ref	Golgi membrane protein with similarity to mammalian CASP
BA75_00752	COY1	BA75_00752T0:7000000219936124:1345896-1347820:+:hypothetical	gi|254566639|ref|XP_002490430.1|	95.12	594	28	1	1	594	1	593	0	1079	Yes	XP_002490430.1	254566639	ref	Golgi membrane protein with similarity to mammalian CASP
GQ67_01864	COY1	GQ67_01864:7000000222473162:910602-912383:+:hypothetical	gi|254566639|ref|XP_002490430.1|	100	593	0	0	1	593	1	593	0	1182	Yes	XP_002490430.1	254566639	ref	Golgi membrane protein with similarity to mammalian CASP
GQ68_01033		GQ68_01033:7000000222473155:1797603-1799804:+:hypothetical	gi|254568208|ref|XP_002491214.1|	100	733	0	0	1	733	1	733	0	1501	Yes	XP_002491214.1	254568208	ref	hypothetical protein
BA75_02866		BA75_02866T0:7000000219936129:1810554-1812755:+:hypothetical	gi|254568208|ref|XP_002491214.1|	95.5	733	33	0	1	733	1	733	0	1400	Yes	XP_002491214.1	254568208	ref	hypothetical protein
GQ67_00356		GQ67_00356:7000000222473169:596821-599022:-:hypothetical	gi|254568208|ref|XP_002491214.1|	100	733	0	0	1	733	1	733	0	1501	Yes	XP_002491214.1	254568208	ref	hypothetical protein
GQ68_02617	UTP8	GQ68_02617:7000000222473150:2217900-2220092:+:hypothetical	gi|254565189|ref|XP_002489705.1|	100	710	0	0	1	710	1	710	0	1431	Yes	XP_002489705.1	254565189	ref	Component of the U2 snRNP
BA75_01484	UTP8	BA75_01484T0:7000000219936124:2660587-2662745:+:hypothetical	gi|254565189|ref|XP_002489705.1|	92.39	710	54	0	1	710	1	710	0	1333	Yes	XP_002489705.1	254565189	ref	Component of the U2 snRNP
GQ67_02631	UTP8	GQ67_02631:7000000222473182:667564-669764:-:hypothetical	gi|254565189|ref|XP_002489705.1|	100	710	0	0	1	710	1	710	0	1431	Yes	XP_002489705.1	254565189	ref	Component of the U2 snRNP
GQ68_03013	FLO1	GQ68_03013:7000000222473152:30037-37416:-:hypothetical	gi|254570231|ref|XP_002492225.1|	100	644	0	0	1792	2435	31	674	0	1123	Yes	XP_002492225.1	254570231	ref	hypothetical protein
BA75_00009	FLO1	BA75_00009T0:7000000219936124:40462-48350:-:hypothetical	gi|254570231|ref|XP_002492225.1|	77.79	662	121	3	1888	2541	31	674	0	851	Yes	XP_002492225.1	254570231	ref	hypothetical protein
GQ67_03028	FLO1	GQ67_03028:7000000222473176:43328-50707:-:hypothetical	gi|254570231|ref|XP_002492225.1|	100	644	0	0	1792	2435	31	674	0	1123	Yes	XP_002492225.1	254570231	ref	hypothetical protein
GQ68_02466	SRB8	GQ68_02466:7000000222473150:1937502-1942118:+:hypothetical	gi|254565479|ref|XP_002489850.1|	100	1538	0	0	1	1538	1	1538	0	3130	Yes	XP_002489850.1	254565479	ref	hypothetical protein
BA75_01338	SRB8	BA75_01338T0:7000000219936124:2381742-2386434:+:hypothetical	gi|254565479|ref|XP_002489850.1|	94.41	1538	86	0	1	1538	1	1538	0	2938	Yes	XP_002489850.1	254565479	ref	hypothetical protein
GQ67_02782	SRB8	GQ67_02782:7000000222473182:945547-950163:-:hypothetical	gi|254565479|ref|XP_002489850.1|	100	1538	0	0	1	1538	1	1538	0	3130	Yes	XP_002489850.1	254565479	ref	hypothetical protein
GQ68_00927	EPS1	GQ68_00927:7000000222473155:1619869-1622067:-:hypothetical	gi|254568426|ref|XP_002491323.1|	100	634	0	0	99	732	1	634	0	1318	Yes	XP_002491323.1	254568426	ref	ER protein with chaperone and co-chaperone activity, involved in retention of resident ER proteins
BA75_02760	EPS1	BA75_02760T0:7000000219936129:1632588-1634786:-:hypothetical	gi|254568426|ref|XP_002491323.1|	91.96	634	51	0	99	732	1	634	0	1233	Yes	XP_002491323.1	254568426	ref	ER protein with chaperone and co-chaperone activity, involved in retention of resident ER proteins
GQ67_00462	EPS1	GQ67_00462:7000000222473169:774558-776756:+:hypothetical	gi|254568426|ref|XP_002491323.1|	100	634	0	0	99	732	1	634	0	1318	Yes	XP_002491323.1	254568426	ref	ER protein with chaperone and co-chaperone activity, involved in retention of resident ER proteins
GQ68_04522	ILV2	GQ68_04522:7000000222473144:501842-504040:-:acetolactate	gi|254573056|ref|XP_002493637.1|	100	668	0	0	1	668	1	668	0	1382	Yes	XP_002493637.1	254573056	ref	Acetolactate synthase, catalyses the first common step in isoleucine and valine biosynthesis
BA75_03078	ILV2	BA75_03078T0:7000000219936129:2185748-2187938:+:acetolactate	gi|254573056|ref|XP_002493637.1|	97.9	668	14	0	1	668	1	668	0	1360	Yes	XP_002493637.1	254573056	ref	Acetolactate synthase, catalyses the first common step in isoleucine and valine biosynthesis
GQ67_04550	ILV2	GQ67_04550:7000000222473172:495002-497008:-:acetolactate	gi|254573056|ref|XP_002493637.1|	100	668	0	0	1	668	1	668	0	1382	Yes	XP_002493637.1	254573056	ref	Acetolactate synthase, catalyses the first common step in isoleucine and valine biosynthesis
GQ68_01103	LDB19	GQ68_01103:7000000222473155:1916074-1918272:+:hypothetical	gi|254568074|ref|XP_002491147.1|	100	732	0	0	1	732	1	732	0	1505	Yes	XP_002491147.1	254568074	ref	Protein of unknown function involved in maintenance of proper telomere length
BA75_05006	LDB19	BA75_05006T0:7000000219936130:1082149-1084347:+:hypothetical	gi|254568074|ref|XP_002491147.1|	93.58	732	47	0	1	732	1	732	0	1347	Yes	XP_002491147.1	254568074	ref	Protein of unknown function involved in maintenance of proper telomere length
GQ67_00286	LDB19	GQ67_00286:7000000222473169:478353-480551:-:hypothetical	gi|254568074|ref|XP_002491147.1|	100	732	0	0	1	732	1	732	0	1505	Yes	XP_002491147.1	254568074	ref	Protein of unknown function involved in maintenance of proper telomere length
GQ68_04345	RSM22	GQ68_04345:7000000222473144:172842-175034:-:hypothetical	gi|254572726|ref|XP_002493472.1|	100	689	0	0	1	689	1	689	0	1420	Yes	XP_002493472.1	254572726	ref	Mitochondrial ribosomal protein of the small subunit
BA75_03255	RSM22	BA75_03255T0:7000000219936129:2514911-2517045:+:hypothetical	gi|254572726|ref|XP_002493472.1|	91	689	61	1	1	688	1	689	0	1280	Yes	XP_002493472.1	254572726	ref	Mitochondrial ribosomal protein of the small subunit
GQ67_04373	RSM22	GQ67_04373:7000000222473172:165900-168097:-:hypothetical	gi|254572726|ref|XP_002493472.1|	100	689	0	0	1	689	1	689	0	1420	Yes	XP_002493472.1	254572726	ref	Mitochondrial ribosomal protein of the small subunit
GQ68_02587		GQ68_02587:7000000222473150:2160743-2162704:+:hypothetical	gi|254565245|ref|XP_002489733.1|	100	604	0	0	1	604	1	604	0	1247	Yes	XP_002489733.1	254565245	ref	hypothetical protein
BA75_01453		BA75_01453T0:7000000219936124:2603220-2605417:+:hypothetical	gi|254565245|ref|XP_002489733.1|	94.37	604	34	0	1	604	1	604	0	1155	Yes	XP_002489733.1	254565245	ref	hypothetical protein
GQ67_02661		GQ67_02661:7000000222473182:725094-726908:-:hypothetical	gi|254565245|ref|XP_002489733.1|	100	604	0	0	1	604	1	604	0	1247	Yes	XP_002489733.1	254565245	ref	hypothetical protein
GQ68_04527		GQ68_04527:7000000222473144:511399-513595:+:hypothetical	gi|254573066|ref|XP_002493642.1|	100	413	0	0	1	413	1	413	0	853	Yes	XP_002493642.1	254573066	ref	Protein with carboxyl methyl esterase activity
BA75_03073		BA75_03073T0:7000000219936129:2177002-2178348:-:hypothetical	gi|254573066|ref|XP_002493642.1|	92.29	415	29	1	1	415	1	412	0	768	Yes	XP_002493642.1	254573066	ref	Protein with carboxyl methyl esterase activity
GQ67_04555		GQ67_04555:7000000222473172:504513-505754:+:hypothetical	gi|254573066|ref|XP_002493642.1|	100	413	0	0	1	413	1	413	0	853	Yes	XP_002493642.1	254573066	ref	Protein with carboxyl methyl esterase activity
GQ68_00971	MTG2	GQ68_00971:7000000222473155:1692349-1693956:-:obg	gi|254568336|ref|XP_002491278.1|	100	535	0	0	1	535	1	535	0	1112	Yes	XP_002491278.1	254568336	ref	hypothetical protein
BA75_02805	MTG2	BA75_02805T0:7000000219936129:1705196-1706803:-:obg	gi|254568336|ref|XP_002491278.1|	94.21	535	31	0	1	535	1	535	0	996	Yes	XP_002491278.1	254568336	ref	hypothetical protein
GQ67_00418	MTG2	GQ67_00418:7000000222473169:702634-704830:+:obg	gi|254568336|ref|XP_002491278.1|	100	535	0	0	1	535	1	535	0	1112	Yes	XP_002491278.1	254568336	ref	hypothetical protein
GQ68_03111	RIO1	GQ68_03111:7000000222473152:231659-233005:-:Atypical/RIO/RIO1	gi|254570423|ref|XP_002492321.1|	100	448	0	0	1	448	1	448	0	921	Yes	XP_002492321.1	254570423	ref	Essential serine kinase involved in cell cycle progression and processing of the 20S pre-rRNA into m
BA75_00104	RIO1	BA75_00104T0:7000000219936124:240341-242537:-:Atypical/RIO/RIO1	gi|254570423|ref|XP_002492321.1|	94.88	430	22	0	24	453	1	430	0	791	Yes	XP_002492321.1	254570423	ref	Essential serine kinase involved in cell cycle progression and processing of the 20S pre-rRNA into m
GQ67_03127	RIO1	GQ67_03127:7000000222473176:244952-246298:-:Atypical/RIO/RIO1	gi|254570423|ref|XP_002492321.1|	100	448	0	0	1	448	1	448	0	921	Yes	XP_002492321.1	254570423	ref	Essential serine kinase involved in cell cycle progression and processing of the 20S pre-rRNA into m
GQ68_00630	LRO1	GQ68_00630:7000000222473155:1080589-1082679:+:hypothetical	gi|254569022|ref|XP_002491621.1|	100	652	0	0	1	652	1	652	0	1352	Yes	XP_002491621.1	254569022	ref	hypothetical protein
BA75_02461	LRO1	BA75_02461T0:7000000219936129:1094057-1096253:+:hypothetical	gi|254569022|ref|XP_002491621.1|	96.63	652	22	0	1	652	1	652	0	1313	Yes	XP_002491621.1	254569022	ref	hypothetical protein
GQ67_00759	LRO1	GQ67_00759:7000000222473169:1313947-1316057:-:hypothetical	gi|254569022|ref|XP_002491621.1|	100	652	0	0	1	652	1	652	0	1352	Yes	XP_002491621.1	254569022	ref	hypothetical protein
GQ68_01591	PIL1	GQ68_01591:7000000222473150:427700-429815:+:sphingolipid	gi|254567189|ref|XP_002490705.1|	100	313	0	0	1	313	1	313	0	641	Yes	XP_002490705.1	254567189	ref	Primary component of eisosomes
BA75_04131	PIL1	BA75_04131T0:7000000219936123:1397649-1398590:-:sphingolipid	gi|254567189|ref|XP_002490705.1|	99.68	313	1	0	1	313	1	313	0	639	Yes	XP_002490705.1	254567189	ref	Primary component of eisosomes
GQ67_01575	PIL1	GQ67_01575:7000000222473162:431365-433558:+:sphingolipid	gi|254567189|ref|XP_002490705.1|	100	313	0	0	1	313	1	313	0	641	Yes	XP_002490705.1	254567189	ref	Primary component of eisosomes
BA75_01863		BA75_01863T0:7000000219936129:3295-7563:-:hypothetical	gi|254570231|ref|XP_002492225.1|	59.35	706	214	11	728	1422	31	674	0	593	Yes	XP_002492225.1	254570231	ref	hypothetical protein
BA75_04351		BA75_04351T0:7000000219936123:1816537-1821225:+:hypothetical	gi|254570231|ref|XP_002492225.1|	57.77	734	209	10	840	1562	31	674	0	593	Yes	XP_002492225.1	254570231	ref	hypothetical protein
BA75_05273		BA75_05273T0:7000000219936126:26722-27123:-:hypothetical	gi|254570231|ref|XP_002492225.1|	62.9	124	43	3	1	124	325	445	5e-41	143	Yes	XP_002492225.1	254570231	ref	hypothetical protein
BA75_05274		BA75_05274T0:7000000219936126:27101-27796:-:hypothetical	gi|254570231|ref|XP_002492225.1|	43.48	230	99	5	1	214	99	313	1e-33	127	Yes	XP_002492225.1	254570231	ref	hypothetical protein
BA75_05281		BA75_05281T0:7000000219936127:1123-2553:+:hypothetical	gi|254570233|ref|XP_002492226.1|	63.6	239	80	3	28	266	131	362	6e-41	150	Yes	XP_002492226.1	254570233	ref	hypothetical protein
BA75_05283		BA75_05283T0:7000000219936127:4242-4748:+:hypothetical	gi|254570231|ref|XP_002492225.1|	64.08	142	48	3	8	149	314	452	3e-49	167	Yes	XP_002492225.1	254570231	ref	hypothetical protein
GQ68_02267	YEL020C	GQ68_02267:7000000222473150:1595641-1597251:-:hypothetical	gi|254565883|ref|XP_002490052.1|	100	536	0	0	1	536	1	536	0	1094	Yes	XP_002490052.1	254565883	ref	hypothetical protein with low sequence identity to Pdc1p
BA75_01138	YEL020C	BA75_01138T0:7000000219936124:2040129-2042322:-:hypothetical	gi|254565883|ref|XP_002490052.1|	83.4	536	89	0	1	536	1	536	0	895	Yes	XP_002490052.1	254565883	ref	hypothetical protein with low sequence identity to Pdc1p
GQ67_02253	YEL020C	GQ67_02253:7000000222473162:1599377-1600987:-:hypothetical	gi|254565883|ref|XP_002490052.1|	100	536	0	0	1	536	1	536	0	1094	Yes	XP_002490052.1	254565883	ref	hypothetical protein with low sequence identity to Pdc1p
GQ68_01533		GQ68_01533:7000000222473150:314666-316483:+:hypothetical	gi|254567301|ref|XP_002490761.1|	100	605	0	0	1	605	1	605	0	1241	Yes	XP_002490761.1	254567301	ref	Major facilitator superfamily
BA75_04189		BA75_04189T0:7000000219936123:1514464-1516656:-:hypothetical	gi|254567301|ref|XP_002490761.1|	97.85	605	13	0	1	605	1	605	0	1226	Yes	XP_002490761.1	254567301	ref	Major facilitator superfamily
GQ67_01517		GQ67_01517:7000000222473162:318402-320219:+:hypothetical	gi|254567301|ref|XP_002490761.1|	100	605	0	0	1	605	1	605	0	1241	Yes	XP_002490761.1	254567301	ref	Major facilitator superfamily
GQ68_04090	ALD5	GQ68_04090:7000000222473152:1910428-1912618:+:hypothetical	gi|254572239|ref|XP_002493229.1|	100	497	0	0	1	497	1	497	0	1021	Yes	XP_002493229.1	254572239	ref	Mitochondrial aldehyde dehydrogenase
BA75_03516	ALD5	BA75_03516T0:7000000219936123:339044-340638:-:hypothetical	gi|254572239|ref|XP_002493229.1|	97.99	497	10	0	1	497	1	497	0	1009	Yes	XP_002493229.1	254572239	ref	Mitochondrial aldehyde dehydrogenase
GQ67_04117	ALD5	GQ67_04117:7000000222473175:1540047-1542059:+:hypothetical	gi|254572239|ref|XP_002493229.1|	100	497	0	0	1	497	1	497	0	1021	Yes	XP_002493229.1	254572239	ref	Mitochondrial aldehyde dehydrogenase
GQ68_01032	SHE4	GQ68_01032:7000000222473155:1795216-1797405:+:hypothetical	gi|254568210|ref|XP_002491215.1|	100	729	0	0	1	729	1	729	0	1471	Yes	XP_002491215.1	254568210	ref	Protein containing a UCS (UNC-45/CRO1/SHE4) domain
BA75_02865	SHE4	BA75_02865T0:7000000219936129:1808169-1810355:+:hypothetical	gi|254568210|ref|XP_002491215.1|	91.5	729	61	1	1	728	1	729	0	1350	Yes	XP_002491215.1	254568210	ref	Protein containing a UCS (UNC-45/CRO1/SHE4) domain
GQ67_00357	SHE4	GQ67_00357:7000000222473169:599220-601409:-:hypothetical	gi|254568210|ref|XP_002491215.1|	100	729	0	0	1	729	1	729	0	1471	Yes	XP_002491215.1	254568210	ref	Protein containing a UCS (UNC-45/CRO1/SHE4) domain
GQ68_02527		GQ68_02527:7000000222473150:2060249-2061883:-:hypothetical	gi|254565353|ref|XP_002489787.1|	100	544	0	0	1	544	1	544	0	1110	Yes	XP_002489787.1	254565353	ref	Putative protein of unknown function
BA75_01396		BA75_01396T0:7000000219936124:2502377-2504398:-:hypothetical	gi|254565353|ref|XP_002489787.1|	95.96	544	22	0	1	544	1	544	0	1075	Yes	XP_002489787.1	254565353	ref	Putative protein of unknown function
GQ67_02721		GQ67_02721:7000000222473182:825758-827947:+:hypothetical	gi|254565353|ref|XP_002489787.1|	100	544	0	0	1	544	1	544	0	1110	Yes	XP_002489787.1	254565353	ref	Putative protein of unknown function
GQ68_00237	PRP28	GQ68_00237:7000000222473155:360586-362774:+:hypothetical	gi|254569806|ref|XP_002492013.1|	100	555	0	0	1	555	1	555	0	1143	Yes	XP_002492013.1	254569806	ref	RNA helicase in the DEAD-box family, involved in RNA isomerization at the 5' splice site
BA75_02066	PRP28	BA75_02066T0:7000000219936129:375324-377302:+:hypothetical	gi|254569806|ref|XP_002492013.1|	92.27	556	42	1	1	556	1	555	0	1060	Yes	XP_002492013.1	254569806	ref	RNA helicase in the DEAD-box family, involved in RNA isomerization at the 5' splice site
GQ67_01152	PRP28	GQ67_01152:7000000222473169:2034348-2036015:-:hypothetical	gi|254569806|ref|XP_002492013.1|	100	555	0	0	1	555	1	555	0	1143	Yes	XP_002492013.1	254569806	ref	RNA helicase in the DEAD-box family, involved in RNA isomerization at the 5' splice site
GQ68_00266	SAS3	GQ68_00266:7000000222473155:402837-404936:-:hypothetical	gi|254569748|ref|XP_002491984.1|	100	699	0	0	1	699	1	699	0	1442	Yes	XP_002491984.1	254569748	ref	Histone acetyltransferase catalytic subunit of NuA3 complex that acetylates histone H3, involved in
BA75_02095	SAS3	BA75_02095T0:7000000219936129:417539-419727:-:hypothetical	gi|254569748|ref|XP_002491984.1|	89.99	699	69	1	1	699	1	698	0	1246	Yes	XP_002491984.1	254569748	ref	Histone acetyltransferase catalytic subunit of NuA3 complex that acetylates histone H3, involved in
GQ67_01123	SAS3	GQ67_01123:7000000222473169:1991691-1993790:+:hypothetical	gi|254569748|ref|XP_002491984.1|	100	699	0	0	1	699	1	699	0	1442	Yes	XP_002491984.1	254569748	ref	Histone acetyltransferase catalytic subunit of NuA3 complex that acetylates histone H3, involved in
GQ68_01650		GQ68_01650:7000000222473150:533055-535233:+:hypothetical	gi|254567079|ref|XP_002490650.1|	100	576	0	0	1	576	1	576	0	1172	Yes	XP_002490650.1	254567079	ref	hypothetical protein
BA75_04072		BA75_04072T0:7000000219936123:1292216-1293995:-:hypothetical	gi|254567079|ref|XP_002490650.1|	93.41	577	37	1	1	577	1	576	0	1115	Yes	XP_002490650.1	254567079	ref	hypothetical protein
GQ67_01634		GQ67_01634:7000000222473162:536793-538980:+:hypothetical	gi|254567079|ref|XP_002490650.1|	100	576	0	0	1	576	1	576	0	1172	Yes	XP_002490650.1	254567079	ref	hypothetical protein
GQ68_03353	CLF1	GQ68_03353:7000000222473152:641778-643906:-:hypothetical	gi|254570865|ref|XP_002492542.1|	100	689	0	0	1	689	1	689	0	1410	Yes	XP_002492542.1	254570865	ref	Essential splicesome assembly factor
BA75_00344	CLF1	BA75_00344T0:7000000219936124:651543-653729:-:hypothetical	gi|254570865|ref|XP_002492542.1|	91	689	62	0	1	689	1	689	0	1311	Yes	XP_002492542.1	254570865	ref	Essential splicesome assembly factor
GQ67_03384	CLF1	GQ67_03384:7000000222473175:273279-275410:-:hypothetical	gi|254570865|ref|XP_002492542.1|	100	689	0	0	1	689	1	689	0	1410	Yes	XP_002492542.1	254570865	ref	Essential splicesome assembly factor
GQ68_04807	ATM1	GQ68_04807:7000000222473144:969474-971646:-:iron-sulfur	gi|254573596|ref|XP_002493907.1|	100	688	0	0	1	688	1	688	0	1421	Yes	XP_002493907.1	254573596	ref	Mitochondrial inner membrane ATP-binding cassette (ABC) transporter
BA75_04867	ATM1	BA75_04867T0:7000000219936130:863612-865798:+:iron-sulfur	gi|254573596|ref|XP_002493907.1|	97.09	688	20	0	1	688	1	688	0	1386	Yes	XP_002493907.1	254573596	ref	Mitochondrial inner membrane ATP-binding cassette (ABC) transporter
GQ67_04835	ATM1	GQ67_04835:7000000222473172:962622-964640:-:iron-sulfur	gi|254573596|ref|XP_002493907.1|	100	672	0	0	1	672	17	688	0	1387	Yes	XP_002493907.1	254573596	ref	Mitochondrial inner membrane ATP-binding cassette (ABC) transporter
GQ68_01741	GEA2	GQ68_01741:7000000222473150:685129-689797:+:hypothetical	gi|254566905|ref|XP_002490563.1|	100	1532	0	0	1	1532	1	1532	0	3147	Yes	XP_002490563.1	254566905	ref	Guanine nucleotide exchange factor for ADP ribosylation factors (ARFs)
BA75_03979	GEA2	BA75_03979T0:7000000219936123:1137111-1141783:-:hypothetical	gi|254566905|ref|XP_002490563.1|	94.59	1535	80	1	1	1535	1	1532	0	2988	Yes	XP_002490563.1	254566905	ref	Guanine nucleotide exchange factor for ADP ribosylation factors (ARFs)
GQ67_01726	GEA2	GQ67_01726:7000000222473162:688846-693533:+:hypothetical	gi|254566905|ref|XP_002490563.1|	100	1532	0	0	1	1532	1	1532	0	3147	Yes	XP_002490563.1	254566905	ref	Guanine nucleotide exchange factor for ADP ribosylation factors (ARFs)
GQ68_00347	MGS1	GQ68_00347:7000000222473155:543672-545857:+:hypothetical	gi|254569586|ref|XP_002491903.1|	96.67	541	2	1	1	541	1	525	0	1073	Yes	XP_002491903.1	254569586	ref	Protein with DNA-dependent ATPase and ssDNA annealing activities involved in maintenance of genome
BA75_02176	MGS1	BA75_02176T0:7000000219936129:558520-560118:+:hypothetical	gi|254569586|ref|XP_002491903.1|	89.85	532	37	2	1	532	11	525	0	978	Yes	XP_002491903.1	254569586	ref	Protein with DNA-dependent ATPase and ssDNA annealing activities involved in maintenance of genome
GQ67_01042	MGS1	GQ67_01042:7000000222473169:1850770-1852920:-:hypothetical	gi|254569586|ref|XP_002491903.1|	96.67	541	2	1	1	541	1	525	0	1073	Yes	XP_002491903.1	254569586	ref	Protein with DNA-dependent ATPase and ssDNA annealing activities involved in maintenance of genome
GQ68_01558	RMD8	GQ68_01558:7000000222473150:360605-362482:-:hypothetical	gi|254567251|ref|XP_002490736.1|	100	625	0	0	1	625	1	625	0	1281	Yes	XP_002490736.1	254567251	ref	Cytosolic protein required for sporulation
BA75_04164	RMD8	BA75_04164T0:7000000219936123:1468493-1470678:+:hypothetical	gi|254567251|ref|XP_002490736.1|	96.32	625	23	0	1	625	1	625	0	1210	Yes	XP_002490736.1	254567251	ref	Cytosolic protein required for sporulation
GQ67_01542	RMD8	GQ67_01542:7000000222473162:364341-366218:-:hypothetical	gi|254567251|ref|XP_002490736.1|	100	625	0	0	1	625	1	625	0	1281	Yes	XP_002490736.1	254567251	ref	Cytosolic protein required for sporulation
GQ68_03965		GQ68_03965:7000000222473152:1707884-1710024:+:CMGC/DYRK/DYRK2	gi|254571999|ref|XP_002493109.1|	100	667	0	0	1	667	1	667	0	1379	Yes	XP_002493109.1	254571999	ref	Serine-threonine protein kinase that is part of a glucose-sensing system
BA75_03640		BA75_03640T0:7000000219936123:541696-543826:-:CMGC/DYRK/DYRK2	gi|254571999|ref|XP_002493109.1|	96.1	667	26	0	1	667	1	667	0	1330	Yes	XP_002493109.1	254571999	ref	Serine-threonine protein kinase that is part of a glucose-sensing system
GQ67_03992		GQ67_03992:7000000222473175:1337323-1339507:+:CMGC/DYRK/DYRK2	gi|254571999|ref|XP_002493109.1|	100	667	0	0	1	667	1	667	0	1379	Yes	XP_002493109.1	254571999	ref	Serine-threonine protein kinase that is part of a glucose-sensing system
GQ68_01208	NDC1	GQ68_01208:7000000222473155:2112513-2114375:-:hypothetical	gi|254567862|ref|XP_002491041.1|	100	620	0	0	1	620	1	620	0	1267	Yes	XP_002491041.1	254567862	ref	Nuclear envelope protein with multiple putative transmembrane domains
BA75_05110	NDC1	BA75_05110T0:7000000219936130:1279005-1280978:-:hypothetical	gi|254567862|ref|XP_002491041.1|	94.84	620	32	0	1	620	1	620	0	1220	Yes	XP_002491041.1	254567862	ref	Nuclear envelope protein with multiple putative transmembrane domains
GQ67_00180	NDC1	GQ67_00180:7000000222473169:282169-284353:+:hypothetical	gi|254567862|ref|XP_002491041.1|	100	620	0	0	1	620	1	620	0	1267	Yes	XP_002491041.1	254567862	ref	Nuclear envelope protein with multiple putative transmembrane domains
GQ68_00386		GQ68_00386:7000000222473155:624472-626655:+:hypothetical	gi|254569504|ref|XP_002491862.1|	100	577	0	0	1	577	1	577	0	1192	Yes	XP_002491862.1	254569504	ref	hypothetical protein
BA75_02218		BA75_02218T0:7000000219936129:639287-641261:+:hypothetical	gi|254569504|ref|XP_002491862.1|	92.37	577	44	0	1	577	1	577	0	1089	Yes	XP_002491862.1	254569504	ref	hypothetical protein
GQ67_01003		GQ67_01003:7000000222473169:1770220-1771953:-:hypothetical	gi|254569504|ref|XP_002491862.1|	100	577	0	0	1	577	1	577	0	1192	Yes	XP_002491862.1	254569504	ref	hypothetical protein
GQ68_01269		GQ68_01269:7000000222473155:2223393-2224969:+:hypothetical	gi|254567732|ref|XP_002490976.1|	100	428	0	0	1	428	1	428	0	870	Yes	XP_002490976.1	254567732	ref	hypothetical protein
BA75_05169		BA75_05169T0:7000000219936130:1389255-1391499:+:hypothetical	gi|254567732|ref|XP_002490976.1|	96.96	427	13	0	1	427	1	427	0	786	Yes	XP_002490976.1	254567732	ref	hypothetical protein
GQ67_00119		GQ67_00119:7000000222473169:171729-173076:-:hypothetical	gi|254567732|ref|XP_002490976.1|	100	428	0	0	1	428	1	428	0	870	Yes	XP_002490976.1	254567732	ref	hypothetical protein
GQ68_00142	ULP1	GQ68_00142:7000000222473155:197564-199642:-:hypothetical	gi|254570000|ref|XP_002492110.1|	100	692	0	0	1	692	1	692	0	1431	Yes	XP_002492110.1	254570000	ref	Ubl (ubiquitin-like protein)-specific protease that cleaves Smt3p protein conjugates
BA75_01971	ULP1	BA75_01971T0:7000000219936129:212193-214376:-:hypothetical	gi|254570000|ref|XP_002492110.1|	85.71	693	97	2	1	692	1	692	0	1195	Yes	XP_002492110.1	254570000	ref	Ubl (ubiquitin-like protein)-specific protease that cleaves Smt3p protein conjugates
GQ67_01248	ULP1	GQ67_01248:7000000222473169:2196928-2199099:+:hypothetical	gi|254570000|ref|XP_002492110.1|	100	692	0	0	1	692	1	692	0	1431	Yes	XP_002492110.1	254570000	ref	Ubl (ubiquitin-like protein)-specific protease that cleaves Smt3p protein conjugates
GQ68_01723		GQ68_01723:7000000222473150:650602-652778:+:hypothetical	gi|254566941|ref|XP_002490581.1|	100	569	0	0	1	569	1	569	0	1146	Yes	XP_002490581.1	254566941	ref	hypothetical protein
BA75_03997		BA75_03997T0:7000000219936123:1174194-1176224:-:hypothetical	gi|254566941|ref|XP_002490581.1|	88.58	569	65	0	1	569	1	569	0	1031	Yes	XP_002490581.1	254566941	ref	hypothetical protein
GQ67_01708		GQ67_01708:7000000222473162:654340-656522:+:hypothetical	gi|254566941|ref|XP_002490581.1|	100	569	0	0	1	569	1	569	0	1146	Yes	XP_002490581.1	254566941	ref	hypothetical protein
GQ68_03043	ELG1	GQ68_03043:7000000222473152:113200-115380:+:hypothetical	gi|254570289|ref|XP_002492254.1|	100	726	0	0	1	726	1	726	0	1491	Yes	XP_002492254.1	254570289	ref	Protein required for S phase progression and telomere homeostasis, forms an alternative replication
BA75_00038	ELG1	BA75_00038T0:7000000219936124:123106-125283:+:hypothetical	gi|254570289|ref|XP_002492254.1|	84.99	726	106	3	1	724	1	725	0	1225	Yes	XP_002492254.1	254570289	ref	Protein required for S phase progression and telomere homeostasis, forms an alternative replication
GQ67_03059	ELG1	GQ67_03059:7000000222473176:126492-128672:+:hypothetical	gi|254570289|ref|XP_002492254.1|	100	726	0	0	1	726	1	726	0	1491	Yes	XP_002492254.1	254570289	ref	Protein required for S phase progression and telomere homeostasis, forms an alternative replication
GQ68_02931	BUB2	GQ68_02931:7000000222473150:2765990-2768170:+:hypothetical	gi|254564581|ref|XP_002489401.1|	100	333	0	0	1	333	1	333	0	687	Yes	XP_002489401.1	254564581	ref	Mitotic exit network regulator, forms GTPase-activating Bfa1p-Bub2p complex
BA75_01802	BUB2	BA75_01802T0:7000000219936124:3209619-3210590:+:hypothetical	gi|254564581|ref|XP_002489401.1|	97.2	322	9	0	1	322	11	332	0	649	Yes	XP_002489401.1	254564581	ref	Mitotic exit network regulator, forms GTPase-activating Bfa1p-Bub2p complex
GQ67_02316	BUB2	GQ67_02316:7000000222473182:120600-121571:-:hypothetical	gi|254564581|ref|XP_002489401.1|	100	323	0	0	1	323	11	333	0	667	Yes	XP_002489401.1	254564581	ref	Mitotic exit network regulator, forms GTPase-activating Bfa1p-Bub2p complex
GQ68_05206	PDR12	GQ68_05206:7000000222473156:469153-473812:+:hypothetical	gi|254574342|ref|XP_002494280.1|	100	1503	0	0	1	1503	1	1503	0	3150	Yes	XP_002494280.1	254574342	ref	Plasma membrane ATP-binding cassette (ABC) transporter
BA75_04476	PDR12	BA75_04476T0:7000000219936130:214059-218730:-:hypothetical	gi|254574342|ref|XP_002494280.1|	97.87	1502	32	0	1	1502	1	1502	0	3092	Yes	XP_002494280.1	254574342	ref	Plasma membrane ATP-binding cassette (ABC) transporter
GQ67_05224	PDR12	GQ67_05224:7000000222473172:1602985-1607642:+:hypothetical	gi|254574342|ref|XP_002494280.1|	100	1503	0	0	1	1503	1	1503	0	3150	Yes	XP_002494280.1	254574342	ref	Plasma membrane ATP-binding cassette (ABC) transporter
GQ68_02461	HCS1	GQ68_02461:7000000222473150:1928622-1930802:+:hypothetical	gi|254565491|ref|XP_002489856.1|	100	726	0	0	1	726	1	726	0	1481	Yes	XP_002489856.1	254565491	ref	Hexameric DNA polymerase alpha-associated DNA helicase A involved in lagging strand DNA synthesis
BA75_01333	HCS1	BA75_01333T0:7000000219936124:2372921-2375101:+:hypothetical	gi|254565491|ref|XP_002489856.1|	96.56	726	25	0	1	726	1	726	0	1375	Yes	XP_002489856.1	254565491	ref	Hexameric DNA polymerase alpha-associated DNA helicase A involved in lagging strand DNA synthesis
GQ67_02787	HCS1	GQ67_02787:7000000222473182:956863-959043:-:hypothetical	gi|254565491|ref|XP_002489856.1|	100	726	0	0	1	726	1	726	0	1481	Yes	XP_002489856.1	254565491	ref	Hexameric DNA polymerase alpha-associated DNA helicase A involved in lagging strand DNA synthesis
GQ68_03692	RIM13	GQ68_03692:7000000222473152:1212337-1214517:-:hypothetical	gi|254571507|ref|XP_002492863.1|	100	726	0	0	1	726	1	726	0	1496	Yes	XP_002492863.1	254571507	ref	Calpain-like cysteine protease
BA75_03913	RIM13	BA75_03913T0:7000000219936123:1034766-1036946:+:hypothetical	gi|254571507|ref|XP_002492863.1|	90.63	726	68	0	1	726	1	726	0	1367	Yes	XP_002492863.1	254571507	ref	Calpain-like cysteine protease
GQ67_03720	RIM13	GQ67_03720:7000000222473175:841785-843965:-:hypothetical	gi|254571507|ref|XP_002492863.1|	100	726	0	0	1	726	1	726	0	1496	Yes	XP_002492863.1	254571507	ref	Calpain-like cysteine protease
GQ68_03720	SIT1	GQ68_03720:7000000222473152:1274676-1276811:-:hypothetical	gi|254571557|ref|XP_002492888.1|	100	633	0	0	1	633	1	633	0	1291	Yes	XP_002492888.1	254571557	ref	Ferrioxamine B transporter
BA75_03886	SIT1	BA75_03886T0:7000000219936123:972421-974511:+:hypothetical	gi|254571557|ref|XP_002492888.1|	93.84	633	39	0	1	633	1	633	0	1217	Yes	XP_002492888.1	254571557	ref	Ferrioxamine B transporter
GQ67_03748	SIT1	GQ67_03748:7000000222473175:904113-906293:-:hypothetical	gi|254571557|ref|XP_002492888.1|	100	633	0	0	1	633	1	633	0	1291	Yes	XP_002492888.1	254571557	ref	Ferrioxamine B transporter
GQ68_04969		GQ68_04969:7000000222473156:96648-98618:-:hypothetical	gi|254573888|ref|XP_002494053.1|	100	656	0	0	1	656	1	656	0	1339	Yes	XP_002494053.1	254573888	ref	hypothetical protein
BA75_04710		BA75_04710T0:7000000219936130:590009-592188:+:hypothetical	gi|254573888|ref|XP_002494053.1|	91.92	656	53	0	1	656	1	656	0	1248	Yes	XP_002494053.1	254573888	ref	hypothetical protein
GQ67_04988		GQ67_04988:7000000222473172:1230507-1232477:-:hypothetical	gi|254573888|ref|XP_002494053.1|	100	656	0	0	1	656	1	656	0	1339	Yes	XP_002494053.1	254573888	ref	hypothetical protein
GQ68_04129	NMT1	GQ68_04129:7000000222473152:1978029-1980135:+:hypothetical	gi|254572315|ref|XP_002493267.1|	100	460	0	0	1	460	1	460	0	948	Yes	XP_002493267.1	254572315	ref	N-myristoyl transferase
BA75_03477	NMT1	BA75_03477T0:7000000219936123:272031-273622:-:hypothetical	gi|254572315|ref|XP_002493267.1|	94.13	460	27	0	1	460	1	460	0	865	Yes	XP_002493267.1	254572315	ref	N-myristoyl transferase
GQ67_04156	NMT1	GQ67_04156:7000000222473175:1607383-1609561:+:hypothetical	gi|254572315|ref|XP_002493267.1|	100	460	0	0	1	460	1	460	0	948	Yes	XP_002493267.1	254572315	ref	N-myristoyl transferase
GQ68_03868		GQ68_03868:7000000222473152:1520204-1522282:-:hypothetical	gi|254571831|ref|XP_002493025.1|	100	692	0	0	1	692	1	692	0	1440	Yes	XP_002493025.1	254571831	ref	Mitochondrial external NADH dehydrogenase, a type II NAD(P)H:quinone oxidoreductase
BA75_03741		BA75_03741T0:7000000219936123:728782-730960:+:hypothetical	gi|254571831|ref|XP_002493025.1|	95.24	693	32	1	1	693	1	692	0	1369	Yes	XP_002493025.1	254571831	ref	Mitochondrial external NADH dehydrogenase, a type II NAD(P)H:quinone oxidoreductase
GQ67_03894		GQ67_03894:7000000222473175:1149647-1151725:-:hypothetical	gi|254571831|ref|XP_002493025.1|	100	692	0	0	1	692	1	692	0	1440	Yes	XP_002493025.1	254571831	ref	Mitochondrial external NADH dehydrogenase, a type II NAD(P)H:quinone oxidoreductase
GQ68_04600	GGA2	GQ68_04600:7000000222473144:630976-633145:+:hypothetical	gi|254573208|ref|XP_002493713.1|	100	572	0	0	1	572	1	572	0	1174	Yes	XP_002493713.1	254573208	ref	Golgi-localized protein with homology to gamma-adaptin
BA75_03001	GGA2	BA75_03001T0:7000000219936129:2056527-2058701:-:hypothetical	gi|254573208|ref|XP_002493713.1|	98.08	573	10	1	1	573	1	572	0	1148	Yes	XP_002493713.1	254573208	ref	Golgi-localized protein with homology to gamma-adaptin
GQ67_04628	GGA2	GQ67_04628:7000000222473172:624036-625873:+:hypothetical	gi|254573208|ref|XP_002493713.1|	100	572	0	0	1	572	1	572	0	1174	Yes	XP_002493713.1	254573208	ref	Golgi-localized protein with homology to gamma-adaptin
GQ68_03347		GQ68_03347:7000000222473152:628217-630010:-:hypothetical	gi|254570853|ref|XP_002492536.1|	100	597	0	0	1	597	1	597	0	1220	Yes	XP_002492536.1	254570853	ref	hypothetical protein
BA75_00338		BA75_00338T0:7000000219936124:637642-639816:-:hypothetical	gi|254570853|ref|XP_002492536.1|	91.62	597	50	0	1	597	1	597	0	1107	Yes	XP_002492536.1	254570853	ref	hypothetical protein
GQ67_03378		GQ67_03378:7000000222473175:259718-261511:-:hypothetical	gi|254570853|ref|XP_002492536.1|	100	597	0	0	1	597	1	597	0	1220	Yes	XP_002492536.1	254570853	ref	hypothetical protein
GQ68_03092	TEC1	GQ68_03092:7000000222473152:200929-202782:-:hypothetical	gi|254570385|ref|XP_002492302.1|	100	617	0	0	1	617	1	617	0	1273	Yes	XP_002492302.1	254570385	ref	Transcription factor required for full Ty1 epxression, Ty1-mediated gene activation, and haploid inv
BA75_00085	TEC1	BA75_00085T0:7000000219936124:210246-212420:-:hypothetical	gi|254570385|ref|XP_002492302.1|	93.52	617	40	0	1	617	1	617	0	1180	Yes	XP_002492302.1	254570385	ref	Transcription factor required for full Ty1 epxression, Ty1-mediated gene activation, and haploid inv
GQ67_03108	TEC1	GQ67_03108:7000000222473176:214221-216074:-:hypothetical	gi|254570385|ref|XP_002492302.1|	100	617	0	0	1	617	1	617	0	1273	Yes	XP_002492302.1	254570385	ref	Transcription factor required for full Ty1 epxression, Ty1-mediated gene activation, and haploid inv
GQ68_00647	NMD5	GQ68_00647:7000000222473155:1104384-1107410:-:hypothetical	gi|254568988|ref|XP_002491604.1|	100	1008	0	0	1	1008	1	1008	0	2071	Yes	XP_002491604.1	254568988	ref	Karyopherin, a carrier protein involved in nuclear import of proteins
BA75_02478	NMD5	BA75_02478T0:7000000219936129:1117261-1120898:-:hypothetical	gi|254568988|ref|XP_002491604.1|	97.02	1008	30	0	1	1008	1	1008	0	2009	Yes	XP_002491604.1	254568988	ref	Karyopherin, a carrier protein involved in nuclear import of proteins
GQ67_00742	NMD5	GQ67_00742:7000000222473169:1289145-1293811:+:hypothetical	gi|254568988|ref|XP_002491604.1|	100	1008	0	0	1	1008	1	1008	0	2071	Yes	XP_002491604.1	254568988	ref	Karyopherin, a carrier protein involved in nuclear import of proteins
GQ68_01205	TRP2	GQ68_01205:7000000222473155:2107982-2109598:+:anthranilate	gi|254567868|ref|XP_002491044.1|	100	538	0	0	1	538	1	538	0	1117	Yes	XP_002491044.1	254567868	ref	Anthranilate synthase, catalyzes the initial step of tryptophan biosynthesis, forms multifunctional
GQ68_01206	TRP2	GQ68_01206:7000000222473155:2109628-2110233:-:hypothetical	gi|254567866|ref|XP_002491043.1|	100	201	0	0	1	201	1	201	3e-142	397	Yes	XP_002491043.1	254567866	ref	hypothetical protein
BA75_05107	TRP2	BA75_05107T0:7000000219936130:1274655-1276178:+:anthranilate	gi|254567868|ref|XP_002491044.1|	97.04	507	15	0	1	507	32	538	0	1030	Yes	XP_002491044.1	254567868	ref	Anthranilate synthase, catalyzes the initial step of tryptophan biosynthesis, forms multifunctional
BA75_05108	TRP2	BA75_05108T0:7000000219936130:1276209-1276814:-:hypothetical	gi|254567866|ref|XP_002491043.1|	97.51	201	5	0	1	201	1	201	1e-116	332	Yes	XP_002491043.1	254567866	ref	hypothetical protein
GQ67_00182	TRP2	GQ67_00182:7000000222473169:286392-288564:+:hypothetical	gi|254567866|ref|XP_002491043.1|	100	201	0	0	1	201	1	201	3e-142	397	Yes	XP_002491043.1	254567866	ref	hypothetical protein
GQ67_00183	TRP2	GQ67_00183:7000000222473169:287027-288643:-:anthranilate	gi|254567868|ref|XP_002491044.1|	100	518	0	0	3	520	21	538	0	1075	Yes	XP_002491044.1	254567868	ref	Anthranilate synthase, catalyzes the initial step of tryptophan biosynthesis, forms multifunctional
GQ68_05263	DFG16	GQ68_05263:7000000222473156:567401-569570:+:hypothetical	gi|254574456|ref|XP_002494337.1|	100	484	0	0	1	484	1	484	0	1006	Yes	XP_002494337.1	254574456	ref	pH-response regulator protein
BA75_04365	DFG16	BA75_04365T0:7000000219936130:20051-21781:+:hypothetical	gi|254574456|ref|XP_002494337.1|	91.53	484	37	1	1	480	1	484	0	917	Yes	XP_002494337.1	254574456	ref	pH-response regulator protein
GQ67_05350	DFG16	GQ67_05350:7000000222473177:111810-113264:-:hypothetical	gi|254574456|ref|XP_002494337.1|	100	484	0	0	1	484	1	484	0	1006	Yes	XP_002494337.1	254574456	ref	pH-response regulator protein
GQ68_00353		GQ68_00353:7000000222473155:553134-555301:+:hypothetical	gi|254569572|ref|XP_002491896.1|	100	688	0	0	1	688	1	688	0	1413	Yes	XP_002491896.1	254569572	ref	hypothetical protein
BA75_02183		BA75_02183T0:7000000219936129:567903-570064:+:hypothetical	gi|254569572|ref|XP_002491896.1|	96.37	688	25	0	1	688	1	688	0	1374	Yes	XP_002491896.1	254569572	ref	hypothetical protein
GQ67_01036		GQ67_01036:7000000222473169:1841421-1843487:-:hypothetical	gi|254569572|ref|XP_002491896.1|	100	688	0	0	1	688	1	688	0	1413	Yes	XP_002491896.1	254569572	ref	hypothetical protein
GQ68_00936	YIM1	GQ68_00936:7000000222473155:1638073-1639170:-:hypothetical	gi|254568406|ref|XP_002491313.1|	100	365	0	0	1	365	1	365	0	744	Yes	XP_002491313.1	254568406	ref	Protein of unknown function
BA75_02769	YIM1	BA75_02769T0:7000000219936129:1650686-1651783:-:hypothetical	gi|254568406|ref|XP_002491313.1|	92.88	365	26	0	1	365	1	365	0	701	Yes	XP_002491313.1	254568406	ref	Protein of unknown function
GQ67_00453	YIM1	GQ67_00453:7000000222473169:757404-759571:+:hypothetical	gi|254568406|ref|XP_002491313.1|	100	365	0	0	1	365	1	365	0	744	Yes	XP_002491313.1	254568406	ref	Protein of unknown function
GQ68_03165	AVO1	GQ68_03165:7000000222473152:323739-325886:+:hypothetical	gi|254570517|ref|XP_002492368.1|	100	640	0	0	1	640	1	640	0	1305	Yes	XP_002492368.1	254570517	ref	Component of a membrane-bound complex containing the Tor2p kinase and other proteins
BA75_00156	AVO1	BA75_00156T0:7000000219936124:332746-334848:+:hypothetical	gi|254570517|ref|XP_002492368.1|	92.81	640	44	1	1	638	1	640	0	1206	Yes	XP_002492368.1	254570517	ref	Component of a membrane-bound complex containing the Tor2p kinase and other proteins
GQ67_03180	AVO1	GQ67_03180:7000000222473176:337031-339198:+:hypothetical	gi|254570517|ref|XP_002492368.1|	100	640	0	0	1	640	1	640	0	1305	Yes	XP_002492368.1	254570517	ref	Component of a membrane-bound complex containing the Tor2p kinase and other proteins
GQ68_01377		GQ68_01377:7000000222473150:25776-27878:-:hypothetical	gi|254567301|ref|XP_002490761.1|	40.77	520	300	5	43	560	91	604	1e-131	399	Yes	XP_002490761.1	254567301	ref	Major facilitator superfamily
BA75_04345		BA75_04345T0:7000000219936123:1799318-1801279:+:hypothetical	gi|254570255|ref|XP_002492237.1|	41.62	543	305	7	24	559	2	539	1e-133	402	Yes	XP_002492237.1	254570255	ref	Putative protein with similarity to the allantoate permease (Dal5p) subfamily of the major facilitat
GQ67_01361		GQ67_01361:7000000222473162:29401-31567:-:hypothetical	gi|254567301|ref|XP_002490761.1|	40.77	520	300	5	43	560	91	604	1e-131	399	Yes	XP_002490761.1	254567301	ref	Major facilitator superfamily
GQ68_05201		GQ68_05201:7000000222473156:458557-460722:+:hypothetical	gi|254574332|ref|XP_002494275.1|	100	486	0	0	1	486	1	486	0	982	Yes	XP_002494275.1	254574332	ref	hypothetical protein
BA75_04481		BA75_04481T0:7000000219936130:227365-229288:-:hypothetical	gi|254574332|ref|XP_002494275.1|	89.51	486	51	0	1	486	1	486	0	864	Yes	XP_002494275.1	254574332	ref	hypothetical protein
GQ67_05219		GQ67_05219:7000000222473172:1592412-1594255:+:hypothetical	gi|254574332|ref|XP_002494275.1|	100	486	0	0	1	486	1	486	0	982	Yes	XP_002494275.1	254574332	ref	hypothetical protein
GQ68_04524		GQ68_04524:7000000222473144:506118-508283:-:hypothetical	gi|254573060|ref|XP_002493639.1|	100	721	0	0	1	721	1	721	0	1469	Yes	XP_002493639.1	254573060	ref	hypothetical protein
BA75_03076		BA75_03076T0:7000000219936129:2181468-2183630:+:hypothetical	gi|254573060|ref|XP_002493639.1|	85.99	721	100	1	1	720	1	721	0	1264	Yes	XP_002493639.1	254573060	ref	hypothetical protein
GQ67_04552		GQ67_04552:7000000222473172:499179-501344:-:hypothetical	gi|254573060|ref|XP_002493639.1|	100	721	0	0	1	721	1	721	0	1469	Yes	XP_002493639.1	254573060	ref	hypothetical protein
GQ68_04229	DBP6	GQ68_04229:7000000222473152:2163636-2165801:+:hypothetical	gi|254572509|ref|XP_002493364.1|	100	721	0	0	1	721	1	721	0	1488	Yes	XP_002493364.1	254572509	ref	Essential protein involved in ribosome biogenesis
BA75_03376	DBP6	BA75_03376T0:7000000219936123:87482-89647:+:hypothetical	gi|254572509|ref|XP_002493364.1|	83.89	720	115	1	1	719	1	720	0	1235	Yes	XP_002493364.1	254572509	ref	Essential protein involved in ribosome biogenesis
GQ67_04257	DBP6	GQ67_04257:7000000222473175:1793079-1795244:+:hypothetical	gi|254572509|ref|XP_002493364.1|	100	721	0	0	1	721	1	721	0	1488	Yes	XP_002493364.1	254572509	ref	Essential protein involved in ribosome biogenesis
GQ68_02262		GQ68_02262:7000000222473150:1582931-1584394:-:hypothetical	gi|254565893|ref|XP_002490057.1|	100	487	0	0	1	487	1	487	0	1008	Yes	XP_002490057.1	254565893	ref	hypothetical protein
BA75_01133		BA75_01133T0:7000000219936124:2027280-2029445:-:hypothetical	gi|254565893|ref|XP_002490057.1|	91.38	487	42	0	1	487	1	487	0	934	Yes	XP_002490057.1	254565893	ref	hypothetical protein
GQ67_02248		GQ67_02248:7000000222473162:1586667-1588130:-:hypothetical	gi|254565893|ref|XP_002490057.1|	100	487	0	0	1	487	1	487	0	1008	Yes	XP_002490057.1	254565893	ref	hypothetical protein
GQ68_00564		GQ68_00564:7000000222473155:955323-959654:-:hypothetical	gi|254569158|ref|XP_002491689.1|	100	1443	0	0	1	1443	1	1443	0	2998	Yes	XP_002491689.1	254569158	ref	Aminophospholipid translocase (flippase) that localizes primarily to the plasma membrane
BA75_02395		BA75_02395T0:7000000219936129:969120-973782:-:hypothetical	gi|254569158|ref|XP_002491689.1|	94.32	1444	81	1	1	1444	1	1443	0	2848	Yes	XP_002491689.1	254569158	ref	Aminophospholipid translocase (flippase) that localizes primarily to the plasma membrane
GQ67_00825		GQ67_00825:7000000222473169:1436850-1441407:+:hypothetical	gi|254569158|ref|XP_002491689.1|	100	1443	0	0	1	1443	1	1443	0	2998	Yes	XP_002491689.1	254569158	ref	Aminophospholipid translocase (flippase) that localizes primarily to the plasma membrane
GQ68_04417	ACF2	GQ68_04417:7000000222473144:307625-309789:+:hypothetical	gi|254565329|ref|XP_002489775.1|	40.53	723	400	14	7	707	302	1016	1e-177	536	Yes	XP_002489775.1	254565329	ref	Daughter cell-specific secreted protein with similarity to glucanases, endo-1,3-beta-glucanase
BA75_03183	ACF2	BA75_03183T0:7000000219936129:2379936-2382065:-:hypothetical	gi|254565329|ref|XP_002489775.1|	41.41	722	395	13	7	707	302	1016	0	547	Yes	XP_002489775.1	254565329	ref	Daughter cell-specific secreted protein with similarity to glucanases, endo-1,3-beta-glucanase
GQ67_04445	ACF2	GQ67_04445:7000000222473172:300686-302847:+:hypothetical	gi|254565329|ref|XP_002489775.1|	40.53	723	400	14	7	707	302	1016	1e-177	536	Yes	XP_002489775.1	254565329	ref	Daughter cell-specific secreted protein with similarity to glucanases, endo-1,3-beta-glucanase
GQ68_03222	NOP4	GQ68_03222:7000000222473152:422519-424577:+:hypothetical	gi|254570621|ref|XP_002492420.1|	100	653	0	0	1	653	1	653	0	1322	Yes	XP_002492420.1	254570621	ref	Nucleolar protein
BA75_00212	NOP4	BA75_00212T0:7000000219936124:431454-433485:+:hypothetical	gi|254570621|ref|XP_002492420.1|	94.18	653	35	1	1	650	1	653	0	1164	Yes	XP_002492420.1	254570621	ref	Nucleolar protein
GQ67_03253	NOP4	GQ67_03253:7000000222473175:53913-56077:+:hypothetical	gi|254570621|ref|XP_002492420.1|	100	653	0	0	1	653	1	653	0	1322	Yes	XP_002492420.1	254570621	ref	Nucleolar protein
GQ68_05214	GAL10	GQ68_05214:7000000222473156:483916-486079:+:GAL10	gi|254567265|ref|XP_002490743.1|	28.02	257	149	10	5	255	7	233	3e-13	68.2	Yes	XP_002490743.1	254567265	ref	C-3 sterol dehydrogenase
BA75_04468	GAL10	BA75_04468T0:7000000219936130:201612-203084:-:GAL10	gi|254567265|ref|XP_002490743.1|	28.79	264	149	12	5	259	7	240	1e-12	66.6	Yes	XP_002490743.1	254567265	ref	C-3 sterol dehydrogenase
GQ67_05232	GAL10	GQ67_05232:7000000222473172:1617784-1619930:+:GAL10	gi|254567265|ref|XP_002490743.1|	28.02	257	149	10	5	255	7	233	3e-13	68.2	Yes	XP_002490743.1	254567265	ref	C-3 sterol dehydrogenase
GQ68_00196	SET6	GQ68_00196:7000000222473155:291169-293142:-:hypothetical	gi|254569888|ref|XP_002492054.1|	100	657	0	0	1	657	80	736	0	1348	Yes	XP_002492054.1	254569888	ref	hypothetical protein
BA75_02026	SET6	BA75_02026T0:7000000219936129:305887-307860:-:hypothetical	gi|254569888|ref|XP_002492054.1|	86.87	655	86	0	1	655	80	734	0	1165	Yes	XP_002492054.1	254569888	ref	hypothetical protein
GQ67_01193	SET6	GQ67_01193:7000000222473169:2103484-2105647:+:hypothetical	gi|254569888|ref|XP_002492054.1|	100	657	0	0	1	657	80	736	0	1348	Yes	XP_002492054.1	254569888	ref	hypothetical protein
GQ68_03398	SSC1	GQ68_03398:7000000222473152:714709-716842:-:hsp77-like	gi|254570957|ref|XP_002492588.1|	100	647	0	0	1	647	1	647	0	1298	Yes	XP_002492588.1	254570957	ref	Mitochondrial matrix ATPase
BA75_00387	SSC1	BA75_00387T0:7000000219936124:724654-726817:-:hsp77-like	gi|254570957|ref|XP_002492588.1|	99.69	647	2	0	1	647	1	647	0	1297	Yes	XP_002492588.1	254570957	ref	Mitochondrial matrix ATPase
GQ67_03429	SSC1	GQ67_03429:7000000222473175:346174-348306:-:hsp77-like	gi|254570957|ref|XP_002492588.1|	100	647	0	0	1	647	1	647	0	1298	Yes	XP_002492588.1	254570957	ref	Mitochondrial matrix ATPase
GQ68_02673	SUB2	GQ68_02673:7000000222473150:2312933-2314397:-:ATP-dependent	gi|254565085|ref|XP_002489653.1|	100	436	0	0	1	436	1	436	0	904	Yes	XP_002489653.1	254565085	ref	Component of the TREX complex required for nuclear mRNA export
BA75_01539	SUB2	BA75_01539T0:7000000219936124:2755751-2757391:-:ATP-dependent	gi|254565085|ref|XP_002489653.1|	99.31	436	3	0	11	446	1	436	0	899	Yes	XP_002489653.1	254565085	ref	Component of the TREX complex required for nuclear mRNA export
GQ67_02575	SUB2	GQ67_02575:7000000222473182:573182-575498:+:ATP-dependent	gi|254565085|ref|XP_002489653.1|	100	436	0	0	1	436	1	436	0	904	Yes	XP_002489653.1	254565085	ref	Component of the TREX complex required for nuclear mRNA export
GQ68_05276	KAR3	GQ68_05276:7000000222473156:590433-592566:-:hypothetical	gi|254574480|ref|XP_002494349.1|	100	612	0	0	1	612	1	612	0	1255	Yes	XP_002494349.1	254574480	ref	Kinesin-like protein
BA75_04377	KAR3	BA75_04377T0:7000000219936130:42986-44927:-:hypothetical	gi|254574480|ref|XP_002494349.1|	80.46	614	118	1	1	614	1	612	0	1000	Yes	XP_002494349.1	254574480	ref	Kinesin-like protein
GQ67_05337	KAR3	GQ67_05337:7000000222473177:88191-90352:+:hypothetical	gi|254574480|ref|XP_002494349.1|	100	612	0	0	1	612	1	612	0	1255	Yes	XP_002494349.1	254574480	ref	Kinesin-like protein
GQ68_04637		GQ68_04637:7000000222473144:704627-706787:+:hypothetical	gi|254573278|ref|XP_002493748.1|	100	470	0	0	1	470	1	470	0	956	Yes	XP_002493748.1	254573278	ref	Transcriptional activator that enhances pseudohyphal growth
BA75_02964		BA75_02964T0:7000000219936129:1982825-1984240:-:hypothetical	gi|254573278|ref|XP_002493748.1|	83.26	472	76	2	1	471	1	470	0	778	Yes	XP_002493748.1	254573278	ref	Transcriptional activator that enhances pseudohyphal growth
GQ67_04665		GQ67_04665:7000000222473172:697726-699848:+:hypothetical	gi|254573278|ref|XP_002493748.1|	100	470	0	0	1	470	1	470	0	956	Yes	XP_002493748.1	254573278	ref	Transcriptional activator that enhances pseudohyphal growth
GQ68_03870		GQ68_03870:7000000222473152:1524774-1526841:+:hypothetical	gi|254571835|ref|XP_002493027.1|	100	506	0	0	1	506	1	506	0	1049	Yes	XP_002493027.1	254571835	ref	hypothetical protein
BA75_03739		BA75_03739T0:7000000219936123:724216-726208:-:hypothetical	gi|254571835|ref|XP_002493027.1|	94.47	506	28	0	1	506	1	506	0	1005	Yes	XP_002493027.1	254571835	ref	hypothetical protein
GQ67_03896		GQ67_03896:7000000222473175:1154217-1156377:+:hypothetical	gi|254571835|ref|XP_002493027.1|	100	506	0	0	1	506	1	506	0	1049	Yes	XP_002493027.1	254571835	ref	hypothetical protein
GQ68_04884	BCH2	GQ68_04884:7000000222473144:1107895-1110054:-:hypothetical	gi|254573744|ref|XP_002493981.1|	100	703	0	0	17	719	1	703	0	1452	Yes	XP_002493981.1	254573744	ref	Member of the ChAPs family of proteins (Chs5p-Arf1p-binding proteins: Bch1p, Bch2p, Bud7p, Chs6p)
BA75_04789	BCH2	BA75_04789T0:7000000219936130:724859-727018:+:hypothetical	gi|254573744|ref|XP_002493981.1|	96.59	703	24	0	17	719	1	703	0	1343	Yes	XP_002493981.1	254573744	ref	Member of the ChAPs family of proteins (Chs5p-Arf1p-binding proteins: Bch1p, Bch2p, Bud7p, Chs6p)
GQ67_04912	BCH2	GQ67_04912:7000000222473172:1100956-1103115:-:hypothetical	gi|254573744|ref|XP_002493981.1|	100	703	0	0	17	719	1	703	0	1452	Yes	XP_002493981.1	254573744	ref	Member of the ChAPs family of proteins (Chs5p-Arf1p-binding proteins: Bch1p, Bch2p, Bud7p, Chs6p)
GQ68_01306	DNF1	GQ68_01306:7000000222473155:2288890-2293548:+:hypothetical	gi|254567656|ref|XP_002490938.1|	100	1526	0	0	1	1526	1	1526	0	3177	Yes	XP_002490938.1	254567656	ref	Aminophospholipid translocase (flippase) that localizes primarily to the plasma membrane
BA75_05205	DNF1	BA75_05205T0:7000000219936130:1455587-1460232:+:hypothetical	gi|254567656|ref|XP_002490938.1|	97.05	1527	44	1	1	1527	1	1526	0	3001	Yes	XP_002490938.1	254567656	ref	Aminophospholipid translocase (flippase) that localizes primarily to the plasma membrane
GQ67_00081	DNF1	GQ67_00081:7000000222473169:103150-107730:-:hypothetical	gi|254567656|ref|XP_002490938.1|	100	1526	0	0	1	1526	1	1526	0	3177	Yes	XP_002490938.1	254567656	ref	Aminophospholipid translocase (flippase) that localizes primarily to the plasma membrane
GQ68_02826	PET127	GQ68_02826:7000000222473150:2574272-2576370:-:hypothetical	gi|254564799|ref|XP_002489510.1|	100	676	0	0	1	676	1	676	0	1404	Yes	XP_002489510.1	254564799	ref	Protein with a role in 5'-end processing of mitochondrial RNAs
BA75_01692	PET127	BA75_01692T0:7000000219936124:3016341-3018500:-:hypothetical	gi|254564799|ref|XP_002489510.1|	95.41	676	27	1	33	704	1	676	0	1335	Yes	XP_002489510.1	254564799	ref	Protein with a role in 5'-end processing of mitochondrial RNAs
GQ67_02421	PET127	GQ67_02421:7000000222473182:311279-313371:+:hypothetical	gi|254564799|ref|XP_002489510.1|	100	676	0	0	1	676	1	676	0	1404	Yes	XP_002489510.1	254564799	ref	Protein with a role in 5'-end processing of mitochondrial RNAs
GQ68_02752	MUK1	GQ68_02752:7000000222473150:2447607-2449125:-:hypothetical	gi|254564933|ref|XP_002489577.1|	100	419	0	0	1	419	1	419	0	851	Yes	XP_002489577.1	254564933	ref	hypothetical protein
BA75_01617	MUK1	BA75_01617T0:7000000219936124:2889962-2892120:-:hypothetical	gi|254564933|ref|XP_002489577.1|	98.57	419	6	0	1	419	1	419	0	842	Yes	XP_002489577.1	254564933	ref	hypothetical protein
GQ67_02495	MUK1	GQ67_02495:7000000222473182:438528-440056:+:hypothetical	gi|254564933|ref|XP_002489577.1|	100	419	0	0	1	419	1	419	0	851	Yes	XP_002489577.1	254564933	ref	hypothetical protein
GQ68_01660	REH1	GQ68_01660:7000000222473150:560072-561373:-:hypothetical	gi|254567059|ref|XP_002490640.1|	100	433	0	0	1	433	1	433	0	902	Yes	XP_002490640.1	254567059	ref	Zinc finger protein
BA75_04061	REH1	BA75_04061T0:7000000219936123:1265690-1267847:+:hypothetical	gi|254567059|ref|XP_002490640.1|	89.84	433	44	0	1	433	1	433	0	816	Yes	XP_002490640.1	254567059	ref	Zinc finger protein
GQ67_01644	REH1	GQ67_01644:7000000222473162:563808-565109:-:hypothetical	gi|254567059|ref|XP_002490640.1|	100	433	0	0	1	433	1	433	0	902	Yes	XP_002490640.1	254567059	ref	Zinc finger protein
GQ68_03146	FRS1	GQ68_03146:7000000222473152:290108-292264:+:phenylalanine-tRNA	gi|254570487|ref|XP_002492353.1|	100	589	0	0	1	589	1	589	0	1222	Yes	XP_002492353.1	254570487	ref	Beta subunit of cytoplasmic phenylalanyl-tRNA synthetase, forms a tetramer with Frs2p to generate ac
BA75_00137	FRS1	BA75_00137T0:7000000219936124:299246-301158:+:phenylalanyl-tRNA	gi|254570487|ref|XP_002492353.1|	96.94	589	18	0	1	589	1	589	0	1191	Yes	XP_002492353.1	254570487	ref	Beta subunit of cytoplasmic phenylalanyl-tRNA synthetase, forms a tetramer with Frs2p to generate ac
GQ67_03161	FRS1	GQ67_03161:7000000222473176:303527-305432:+:phenylalanine-tRNA	gi|254570487|ref|XP_002492353.1|	100	589	0	0	1	589	1	589	0	1222	Yes	XP_002492353.1	254570487	ref	Beta subunit of cytoplasmic phenylalanyl-tRNA synthetase, forms a tetramer with Frs2p to generate ac
GQ68_03106	CTS2	GQ68_03106:7000000222473152:222317-224325:+:hypothetical	gi|254570415|ref|XP_002492317.1|	100	494	0	0	1	494	1	494	0	1026	Yes	XP_002492317.1	254570415	ref	Sporulation-specific chitinase
BA75_00099	CTS2	BA75_00099T0:7000000219936124:231848-233805:+:hypothetical	gi|254570415|ref|XP_002492317.1|	95.75	494	21	0	1	494	1	494	0	993	Yes	XP_002492317.1	254570415	ref	Sporulation-specific chitinase
GQ67_03122	CTS2	GQ67_03122:7000000222473176:235607-237763:+:hypothetical	gi|254570415|ref|XP_002492317.1|	100	494	0	0	1	494	1	494	0	1026	Yes	XP_002492317.1	254570415	ref	Sporulation-specific chitinase
GQ68_00063	ATG20	GQ68_00063:7000000222473155:56814-58968:+:hypothetical	gi|254570152|ref|XP_002492186.1|	100	598	0	0	1	598	1	598	0	1223	Yes	XP_002492186.1	254570152	ref	Sorting nexin family member
BA75_01890	ATG20	BA75_01890T0:7000000219936129:70419-72215:+:hypothetical	gi|254570152|ref|XP_002492186.1|	96.65	597	20	0	1	597	1	597	0	1163	Yes	XP_002492186.1	254570152	ref	Sorting nexin family member
GQ67_01327	ATG20	GQ67_01327:7000000222473169:2337922-2339718:-:hypothetical	gi|254570152|ref|XP_002492186.1|	100	598	0	0	1	598	1	598	0	1223	Yes	XP_002492186.1	254570152	ref	Sorting nexin family member
GQ68_01211	VRP1	GQ68_01211:7000000222473155:2117077-2119167:+:hypothetical	gi|254567856|ref|XP_002491038.1|	100	696	0	0	1	696	1	696	0	1262	Yes	XP_002491038.1	254567856	ref	hypothetical protein
BA75_05113	VRP1	BA75_05113T0:7000000219936130:1283632-1285786:+:hypothetical	gi|254567856|ref|XP_002491038.1|	84.72	687	77	7	18	684	18	696	0	766	Yes	XP_002491038.1	254567856	ref	hypothetical protein
GQ67_00177	VRP1	GQ67_00177:7000000222473169:277458-279548:-:hypothetical	gi|254567856|ref|XP_002491038.1|	100	696	0	0	1	696	1	696	0	1262	Yes	XP_002491038.1	254567856	ref	hypothetical protein
GQ68_00511		GQ68_00511:7000000222473155:853658-855811:+:hypothetical	gi|254569264|ref|XP_002491742.1|	100	184	0	0	1	184	1	184	1e-138	386	Yes	XP_002491742.1	254569264	ref	Protein of unknown function, contains a J-domain
BA75_02341		BA75_02341T0:7000000219936129:867868-868422:+:hypothetical	gi|254569264|ref|XP_002491742.1|	87.98	183	22	0	1	183	1	183	1e-121	343	Yes	XP_002491742.1	254569264	ref	Protein of unknown function, contains a J-domain
GQ67_00878		GQ67_00878:7000000222473169:1542350-1542904:-:hypothetical	gi|254569264|ref|XP_002491742.1|	100	184	0	0	1	184	1	184	1e-138	386	Yes	XP_002491742.1	254569264	ref	Protein of unknown function, contains a J-domain
GQ68_00706		GQ68_00706:7000000222473155:1228276-1230279:-:hypothetical	gi|254568866|ref|XP_002491543.1|	100	667	0	0	1	667	1	667	0	1357	Yes	XP_002491543.1	254568866	ref	hypothetical protein
BA75_02539		BA75_02539T0:7000000219936129:1241717-1243717:-:hypothetical	gi|254568866|ref|XP_002491543.1|	94.89	665	34	0	1	665	1	665	0	1267	Yes	XP_002491543.1	254568866	ref	hypothetical protein
GQ67_00682		GQ67_00682:7000000222473169:1166241-1168393:+:hypothetical	gi|254568866|ref|XP_002491543.1|	100	667	0	0	1	667	1	667	0	1357	Yes	XP_002491543.1	254568866	ref	hypothetical protein
GQ68_02588		GQ68_02588:7000000222473150:2162606-2164756:-:hypothetical	gi|254565243|ref|XP_002489732.1|	100	716	0	0	1	716	1	716	0	1464	Yes	XP_002489732.1	254565243	ref	Protein involved in programmed cell death
BA75_01454		BA75_01454T0:7000000219936124:2605305-2607455:-:hypothetical	gi|254565243|ref|XP_002489732.1|	94.97	716	36	0	1	716	1	716	0	1342	Yes	XP_002489732.1	254565243	ref	Protein involved in programmed cell death
GQ67_02660		GQ67_02660:7000000222473182:722909-725059:+:hypothetical	gi|254565243|ref|XP_002489732.1|	100	716	0	0	1	716	1	716	0	1464	Yes	XP_002489732.1	254565243	ref	Protein involved in programmed cell death
GQ68_04390	SMC2	GQ68_04390:7000000222473144:254499-259157:+:hypothetical	gi|254572810|ref|XP_002493514.1|	97	1168	0	1	1	1168	1	1133	0	2251	Yes	XP_002493514.1	254572810	ref	Component of the condensin complex, essential SMC chromosomal ATPase family member
BA75_03210	SMC2	BA75_03210T0:7000000219936129:2431575-2435239:-:hypothetical	gi|254572810|ref|XP_002493514.1|	91.35	1168	66	1	1	1168	1	1133	0	2128	Yes	XP_002493514.1	254572810	ref	Component of the condensin complex, essential SMC chromosomal ATPase family member
GQ67_04418	SMC2	GQ67_04418:7000000222473172:247567-251409:+:hypothetical	gi|254572810|ref|XP_002493514.1|	97	1168	0	1	1	1168	1	1133	0	2251	Yes	XP_002493514.1	254572810	ref	Component of the condensin complex, essential SMC chromosomal ATPase family member
GQ68_01629	CTF3	GQ68_01629:7000000222473150:496600-498750:-:hypothetical	gi|254567117|ref|XP_002490669.1|	100	688	0	0	29	716	1	688	0	1403	Yes	XP_002490669.1	254567117	ref	hypothetical protein
BA75_04094	CTF3	BA75_04094T0:7000000219936123:1328653-1330719:+:hypothetical	gi|254567117|ref|XP_002490669.1|	94.19	688	40	0	1	688	1	688	0	1343	Yes	XP_002490669.1	254567117	ref	hypothetical protein
GQ67_01613	CTF3	GQ67_01613:7000000222473162:500336-502486:-:hypothetical	gi|254567117|ref|XP_002490669.1|	100	688	0	0	29	716	1	688	0	1403	Yes	XP_002490669.1	254567117	ref	hypothetical protein
GQ68_04938	SAN1	GQ68_04938:7000000222473156:44416-46185:+:hypothetical	gi|254573828|ref|XP_002494023.1|	100	589	0	0	1	589	1	589	0	1210	Yes	XP_002494023.1	254573828	ref	hypothetical protein
BA75_04740	SAN1	BA75_04740T0:7000000219936130:642533-644609:-:hypothetical	gi|254573828|ref|XP_002494023.1|	94.91	589	30	0	1	589	1	589	0	1074	Yes	XP_002494023.1	254573828	ref	hypothetical protein
GQ67_04957	SAN1	GQ67_04957:7000000222473172:1178042-1180192:+:hypothetical	gi|254573828|ref|XP_002494023.1|	100	589	0	0	1	589	1	589	0	1210	Yes	XP_002494023.1	254573828	ref	hypothetical protein
GQ68_02506	TFC8	GQ68_02506:7000000222473150:2023395-2025543:+:hypothetical	gi|254565395|ref|XP_002489808.1|	100	678	0	0	1	678	1	678	0	1389	Yes	XP_002489808.1	254565395	ref	hypothetical protein
BA75_01376	TFC8	BA75_01376T0:7000000219936124:2465992-2468141:+:hypothetical	gi|254565395|ref|XP_002489808.1|	88.07	679	80	1	1	679	1	678	0	1222	Yes	XP_002489808.1	254565395	ref	hypothetical protein
GQ67_02742	TFC8	GQ67_02742:7000000222473182:862196-864232:-:hypothetical	gi|254565395|ref|XP_002489808.1|	100	678	0	0	1	678	1	678	0	1389	Yes	XP_002489808.1	254565395	ref	hypothetical protein
GQ68_05294	NTO1	GQ68_05294:7000000222473156:628349-630280:-:hypothetical	gi|254574498|ref|XP_002494358.1|	96.73	643	0	1	1	643	1	622	0	1286	Yes	XP_002494358.1	254574498	ref	Subunit of the NuA3 histone acetyltransferase complex that acetylates histone H3
BA75_04395	NTO1	BA75_04395T0:7000000219936130:78983-81132:-:hypothetical	gi|254574498|ref|XP_002494358.1|	85.23	643	73	2	1	643	1	621	0	1139	Yes	XP_002494358.1	254574498	ref	Subunit of the NuA3 histone acetyltransferase complex that acetylates histone H3
GQ67_05319	NTO1	GQ67_05319:7000000222473177:50479-52410:+:hypothetical	gi|254574498|ref|XP_002494358.1|	96.73	643	0	1	1	643	1	622	0	1286	Yes	XP_002494358.1	254574498	ref	Subunit of the NuA3 histone acetyltransferase complex that acetylates histone H3
GQ68_05224	CUE2	GQ68_05224:7000000222473156:497643-499560:+:hypothetical	gi|254574376|ref|XP_002494297.1|	100	467	0	0	1	467	1	467	0	964	Yes	XP_002494297.1	254574376	ref	hypothetical protein
BA75_04458	CUE2	BA75_04458T0:7000000219936130:187915-190064:-:hypothetical	gi|254574376|ref|XP_002494297.1|	85.9	468	64	2	1	467	1	467	0	795	Yes	XP_002494297.1	254574376	ref	hypothetical protein
GQ67_05242	CUE2	GQ67_05242:7000000222473172:1631500-1633424:+:hypothetical	gi|254574376|ref|XP_002494297.1|	100	467	0	0	1	467	1	467	0	964	Yes	XP_002494297.1	254574376	ref	hypothetical protein
GQ68_01838	YOL057W	GQ68_01838:7000000222473150:837664-839805:-:hypothetical	gi|254566719|ref|XP_002490470.1|	100	691	0	0	23	713	1	691	0	1427	Yes	XP_002490470.1	254566719	ref	Putative metalloprotease
BA75_00711	YOL057W	BA75_00711T0:7000000219936124:1276582-1278729:-:hypothetical	gi|254566719|ref|XP_002490470.1|	98.12	691	13	0	25	715	1	691	0	1406	Yes	XP_002490470.1	254566719	ref	Putative metalloprotease
GQ67_01822	YOL057W	GQ67_01822:7000000222473162:841400-843541:-:hypothetical	gi|254566719|ref|XP_002490470.1|	100	691	0	0	23	713	1	691	0	1427	Yes	XP_002490470.1	254566719	ref	Putative metalloprotease
GQ68_04138		GQ68_04138:7000000222473152:1993909-1996053:+:hypothetical	gi|254572333|ref|XP_002493276.1|	100	204	0	0	1	204	1	204	5e-145	404	Yes	XP_002493276.1	254572333	ref	hypothetical protein
BA75_03468		BA75_03468T0:7000000219936123:256488-257102:-:hypothetical	gi|254572333|ref|XP_002493276.1|	97.55	204	5	0	1	204	1	204	3e-142	397	Yes	XP_002493276.1	254572333	ref	hypothetical protein
GQ67_04165		GQ67_04165:7000000222473175:1623348-1625210:+:hypothetical	gi|254572333|ref|XP_002493276.1|	100	204	0	0	1	204	1	204	5e-145	404	Yes	XP_002493276.1	254572333	ref	hypothetical protein
GQ68_00193	CBF5	GQ68_00193:7000000222473155:287314-288844:+:centromere/microtubule-binding	gi|254569894|ref|XP_002492057.1|	100	482	0	0	1	482	1	482	0	980	Yes	XP_002492057.1	254569894	ref	Pseudouridine synthase catalytic subunit of box H/ACA small nucleolar ribonucleoprotein particles
BA75_02023	CBF5	BA75_02023T0:7000000219936129:301420-303563:+:centromere/microtubule-binding	gi|254569894|ref|XP_002492057.1|	98.76	482	6	0	1	482	1	482	0	972	Yes	XP_002492057.1	254569894	ref	Pseudouridine synthase catalytic subunit of box H/ACA small nucleolar ribonucleoprotein particles
GQ67_01196	CBF5	GQ67_01196:7000000222473169:2107775-2109312:-:centromere/microtubule-binding	gi|254569894|ref|XP_002492057.1|	100	482	0	0	1	482	1	482	0	980	Yes	XP_002492057.1	254569894	ref	Pseudouridine synthase catalytic subunit of box H/ACA small nucleolar ribonucleoprotein particles
GQ68_00086	LPD1	GQ68_00086:7000000222473155:102291-104377:+:dihydrolipoyl	gi|254570112|ref|XP_002492166.1|	100	486	0	0	1	486	1	486	0	991	Yes	XP_002492166.1	254570112	ref	Dihydrolipoamide dehydrogenase
BA75_01913	LPD1	BA75_01913T0:7000000219936129:116066-118209:+:dihydrolipoyl	gi|254570112|ref|XP_002492166.1|	98.97	486	5	0	1	486	1	486	0	982	Yes	XP_002492166.1	254570112	ref	Dihydrolipoamide dehydrogenase
GQ67_01304	LPD1	GQ67_01304:7000000222473169:2292248-2294335:-:dihydrolipoyl	gi|254570112|ref|XP_002492166.1|	100	486	0	0	1	486	1	486	0	991	Yes	XP_002492166.1	254570112	ref	Dihydrolipoamide dehydrogenase
GQ68_02908		GQ68_02908:7000000222473150:2722057-2723607:-:hypothetical	gi|254564627|ref|XP_002489424.1|	100	516	0	0	1	516	1	516	0	1062	Yes	XP_002489424.1	254564627	ref	hypothetical protein
BA75_01779		BA75_01779T0:7000000219936124:3165066-3167209:-:hypothetical	gi|254564627|ref|XP_002489424.1|	95.16	516	25	0	1	516	1	516	0	1017	Yes	XP_002489424.1	254564627	ref	hypothetical protein
GQ67_02339		GQ67_02339:7000000222473182:164044-165594:+:hypothetical	gi|254564627|ref|XP_002489424.1|	100	516	0	0	1	516	1	516	0	1062	Yes	XP_002489424.1	254564627	ref	hypothetical protein
GQ68_00500	SKI3	GQ68_00500:7000000222473155:821899-826520:+:hypothetical	gi|254569286|ref|XP_002491753.1|	100	1402	0	0	1	1402	1	1402	0	2876	Yes	XP_002491753.1	254569286	ref	Involved in exosome mediated 3' to 5' mRNA degradation & translation inhibition of non-poly(A) mRNAs
BA75_02330	SKI3	BA75_02330T0:7000000219936129:835978-840232:+:hypothetical	gi|254569286|ref|XP_002491753.1|	83.74	1402	225	1	1	1399	1	1402	0	2418	Yes	XP_002491753.1	254569286	ref	Involved in exosome mediated 3' to 5' mRNA degradation & translation inhibition of non-poly(A) mRNAs
GQ67_00889	SKI3	GQ67_00889:7000000222473169:1570460-1574668:-:hypothetical	gi|254569286|ref|XP_002491753.1|	100	1402	0	0	1	1402	1	1402	0	2876	Yes	XP_002491753.1	254569286	ref	Involved in exosome mediated 3' to 5' mRNA degradation & translation inhibition of non-poly(A) mRNAs
GQ68_01992	TID3	GQ68_01992:7000000222473150:1111015-1113075:-:hypothetical	gi|254566413|ref|XP_002490317.1|	100	686	0	0	1	686	1	686	0	1392	Yes	XP_002490317.1	254566413	ref	Component of the evolutionarily conserved kinetochore-associated Ndc80 complex
BA75_00864	TID3	BA75_00864T0:7000000219936124:1555180-1557323:-:hypothetical	gi|254566413|ref|XP_002490317.1|	96.65	686	23	0	1	686	1	686	0	1352	Yes	XP_002490317.1	254566413	ref	Component of the evolutionarily conserved kinetochore-associated Ndc80 complex
GQ67_01977	TID3	GQ67_01977:7000000222473162:1114749-1116809:-:hypothetical	gi|254566413|ref|XP_002490317.1|	100	686	0	0	1	686	1	686	0	1392	Yes	XP_002490317.1	254566413	ref	Component of the evolutionarily conserved kinetochore-associated Ndc80 complex
GQ68_03171	YDR341C	GQ68_03171:7000000222473152:340638-342611:-:arginine-tRNA	gi|254570523|ref|XP_002492371.1|	100	657	0	0	1	657	1	657	0	1357	Yes	XP_002492371.1	254570523	ref	Arginyl-tRNA synthetase
BA75_00162	YDR341C	BA75_00162T0:7000000219936124:349558-351701:-:arginyl-tRNA	gi|254570523|ref|XP_002492371.1|	97.82	642	14	0	1	642	16	657	0	1302	Yes	XP_002492371.1	254570523	ref	Arginyl-tRNA synthetase
GQ67_03186	YDR341C	GQ67_03186:7000000222473176:353931-355904:-:arginine-tRNA	gi|254570523|ref|XP_002492371.1|	100	657	0	0	1	657	1	657	0	1357	Yes	XP_002492371.1	254570523	ref	Arginyl-tRNA synthetase
GQ68_03616	BPL1	GQ68_03616:7000000222473152:1089246-1091388:-:biotin-[acetyl-CoA-carboxylase]	gi|254571373|ref|XP_002492796.1|	100	675	0	0	1	675	1	675	0	1399	Yes	XP_002492796.1	254571373	ref	Biotin:apoprotein ligase, covalently modifies proteins with the addition of biotin
BA75_00605	BPL1	BA75_00605T0:7000000219936124:1105696-1107723:-:biotin-[acetyl-CoA-carboxylase]	gi|254571373|ref|XP_002492796.1|	96.44	675	24	0	1	675	1	675	0	1363	Yes	XP_002492796.1	254571373	ref	Biotin:apoprotein ligase, covalently modifies proteins with the addition of biotin
GQ67_03644	BPL1	GQ67_03644:7000000222473175:718690-720806:-:biotin-[acetyl-CoA-carboxylase]	gi|254571373|ref|XP_002492796.1|	100	675	0	0	1	675	1	675	0	1399	Yes	XP_002492796.1	254571373	ref	Biotin:apoprotein ligase, covalently modifies proteins with the addition of biotin
GQ68_04512	YVC1	GQ68_04512:7000000222473144:483110-485252:-:hypothetical	gi|254573036|ref|XP_002493627.1|	100	644	0	0	1	644	1	644	0	1330	Yes	XP_002493627.1	254573036	ref	Vacuolar cation channel
BA75_03088	YVC1	BA75_03088T0:7000000219936129:2204616-2206672:+:hypothetical	gi|254573036|ref|XP_002493627.1|	97.05	644	19	0	1	644	1	644	0	1301	Yes	XP_002493627.1	254573036	ref	Vacuolar cation channel
GQ67_04540	YVC1	GQ67_04540:7000000222473172:476171-478284:-:hypothetical	gi|254573036|ref|XP_002493627.1|	100	644	0	0	1	644	1	644	0	1330	Yes	XP_002493627.1	254573036	ref	Vacuolar cation channel
GQ68_05240		GQ68_05240:7000000222473156:525691-527559:-:hypothetical	gi|254574406|ref|XP_002494312.1|	100	622	0	0	1	622	1	622	0	1276	Yes	XP_002494312.1	254574406	ref	hypothetical protein
BA75_04442		BA75_04442T0:7000000219936130:160082-162224:+:hypothetical	gi|254574406|ref|XP_002494312.1|	88.3	624	71	1	15	638	1	622	0	1117	Yes	XP_002494312.1	254574406	ref	hypothetical protein
GQ67_05258		GQ67_05258:7000000222473172:1659547-1661415:-:hypothetical	gi|254574406|ref|XP_002494312.1|	100	622	0	0	1	622	1	622	0	1276	Yes	XP_002494312.1	254574406	ref	hypothetical protein
GQ68_01714	PPM2	GQ68_01714:7000000222473150:635830-637971:-:hypothetical	gi|254566959|ref|XP_002490590.1|	100	666	0	0	1	666	1	666	0	1389	Yes	XP_002490590.1	254566959	ref	tRNA methyltransferase required for the synthesis of wybutosine
BA75_04006	PPM2	BA75_04006T0:7000000219936123:1189215-1191286:+:hypothetical	gi|254566959|ref|XP_002490590.1|	89.66	667	68	1	1	667	1	666	0	1258	Yes	XP_002490590.1	254566959	ref	tRNA methyltransferase required for the synthesis of wybutosine
GQ67_01699	PPM2	GQ67_01699:7000000222473162:639618-641618:-:hypothetical	gi|254566959|ref|XP_002490590.1|	100	666	0	0	1	666	1	666	0	1389	Yes	XP_002490590.1	254566959	ref	tRNA methyltransferase required for the synthesis of wybutosine
GQ68_01388		GQ68_01388:7000000222473150:51092-52384:-:hypothetical	gi|254572610|ref|XP_002493414.1|	28.17	355	217	9	11	361	3	323	3e-32	124	Yes	XP_002493414.1	254572610	ref	High affinity nicotinic acid plasma membrane permease
GQ68_01389
BA75_04332		BA75_04332T0:7000000219936123:1772887-1775028:+:hypothetical	gi|254572610|ref|XP_002493414.1|	28.73	355	215	9	11	361	3	323	4e-33	126	Yes	XP_002493414.1	254572610	ref	High affinity nicotinic acid plasma membrane permease
GQ67_01372		GQ67_01372:7000000222473162:54828-56120:-:hypothetical	gi|254572610|ref|XP_002493414.1|	28.17	355	217	9	11	361	3	323	3e-32	124	Yes	XP_002493414.1	254572610	ref	High affinity nicotinic acid plasma membrane permease
GQ67_01373
GQ68_02269	SLM5	GQ68_02269:7000000222473150:1600799-1602235:-:asparagine-tRNA	gi|254565879|ref|XP_002490050.1|	100	478	0	0	1	478	1	478	0	994	Yes	XP_002490050.1	254565879	ref	Mitochondrial asparaginyl-tRNA synthetase
BA75_01140	SLM5	BA75_01140T0:7000000219936124:2045117-2047257:-:asparagine-tRNA	gi|254565879|ref|XP_002490050.1|	91	478	43	0	1	478	1	478	0	917	Yes	XP_002490050.1	254565879	ref	Mitochondrial asparaginyl-tRNA synthetase
GQ67_02978	SLM5	GQ67_02978:7000000222473182:1285398-1287027:+:asparagine-tRNA	gi|254565879|ref|XP_002490050.1|	100	478	0	0	1	478	1	478	0	994	Yes	XP_002490050.1	254565879	ref	Mitochondrial asparaginyl-tRNA synthetase
GQ68_02810	CEF1	GQ68_02810:7000000222473150:2543633-2545555:-:hypothetical	gi|254564831|ref|XP_002489526.1|	100	640	0	0	1	640	1	640	0	1312	Yes	XP_002489526.1	254564831	ref	Essential splicing factor
BA75_01676	CEF1	BA75_01676T0:7000000219936124:2985615-2987623:-:hypothetical	gi|254564831|ref|XP_002489526.1|	91.88	640	52	0	1	640	1	640	0	1164	Yes	XP_002489526.1	254564831	ref	Essential splicing factor
GQ67_02437	CEF1	GQ67_02437:7000000222473182:342079-344218:+:hypothetical	gi|254564831|ref|XP_002489526.1|	100	640	0	0	1	640	1	640	0	1312	Yes	XP_002489526.1	254564831	ref	Essential splicing factor
GQ68_00270	PTC2	GQ68_00270:7000000222473155:408547-409854:-:hypothetical	gi|254569742|ref|XP_002491981.1|	100	435	0	0	1	435	1	435	0	894	Yes	XP_002491981.1	254569742	ref	Type 2C protein phosphatase
BA75_02099	PTC2	BA75_02099T0:7000000219936129:423149-424844:-:hypothetical	gi|254569742|ref|XP_002491981.1|	97.93	435	9	0	1	435	1	435	0	878	Yes	XP_002491981.1	254569742	ref	Type 2C protein phosphatase
GQ67_01119	PTC2	GQ67_01119:7000000222473169:1986550-1988688:+:hypothetical	gi|254569742|ref|XP_002491981.1|	100	435	0	0	1	435	1	435	0	894	Yes	XP_002491981.1	254569742	ref	Type 2C protein phosphatase
GQ68_03265	SIN3	GQ68_03265:7000000222473152:494659-499511:+:hypothetical	gi|254570703|ref|XP_002492461.1|	98.76	1449	0	1	1	1431	1	1449	0	2751	Yes	XP_002492461.1	254570703	ref	Component of the Sin3p-Rpd3p histone deacetylase complex
BA75_00256	SIN3	BA75_00256T0:7000000219936124:503982-508825:+:hypothetical	gi|254570703|ref|XP_002492461.1|	93.83	1442	68	3	1	1423	1	1440	0	2633	Yes	XP_002492461.1	254570703	ref	Component of the Sin3p-Rpd3p histone deacetylase complex
GQ67_03296	SIN3	GQ67_03296:7000000222473175:126164-131011:+:hypothetical	gi|254570703|ref|XP_002492461.1|	98.76	1449	0	1	1	1431	1	1449	0	2751	Yes	XP_002492461.1	254570703	ref	Component of the Sin3p-Rpd3p histone deacetylase complex
GQ68_03745	NOC3	GQ68_03745:7000000222473152:1310649-1312768:+:hypothetical	gi|254571605|ref|XP_002492912.1|	100	665	0	0	9	673	1	665	0	1368	Yes	XP_002492912.1	254571605	ref	Protein that forms a nuclear complex with Noc2p that binds to 66S ribosomal precursors
BA75_03861	NOC3	BA75_03861T0:7000000219936123:936426-938516:-:hypothetical	gi|254571605|ref|XP_002492912.1|	93.83	664	41	0	9	672	1	664	0	1291	Yes	XP_002492912.1	254571605	ref	Protein that forms a nuclear complex with Noc2p that binds to 66S ribosomal precursors
GQ67_03773	NOC3	GQ67_03773:7000000222473175:940097-942235:+:hypothetical	gi|254571605|ref|XP_002492912.1|	100	665	0	0	9	673	1	665	0	1368	Yes	XP_002492912.1	254571605	ref	Protein that forms a nuclear complex with Noc2p that binds to 66S ribosomal precursors
BA75_00678		BA75_00678T0:7000000219936124:1223417-1225555:+:hypothetical	gi|254566787|ref|XP_002490504.1|	61.36	352	71	8	372	712	413	710	1e-86	288	Yes	XP_002490504.1	254566787	ref	hypothetical protein
GQ68_03110	RTC5	GQ68_03110:7000000222473152:229830-231669:+:hypothetical	gi|254570421|ref|XP_002492320.1|	100	577	0	0	1	577	1	577	0	1191	Yes	XP_002492320.1	254570421	ref	Putative protein of unknown function
BA75_00103	RTC5	BA75_00103T0:7000000219936124:239290-241428:+:hypothetical	gi|254570421|ref|XP_002492320.1|	94.8	577	30	0	1	577	1	577	0	1146	Yes	XP_002492320.1	254570421	ref	Putative protein of unknown function
GQ67_03126	RTC5	GQ67_03126:7000000222473176:243119-244948:+:hypothetical	gi|254570421|ref|XP_002492320.1|	100	577	0	0	1	577	1	577	0	1191	Yes	XP_002492320.1	254570421	ref	Putative protein of unknown function
GQ68_03804	YLL007C	GQ68_03804:7000000222473152:1407380-1409456:+:hypothetical	gi|254571711|ref|XP_002492965.1|	100	616	0	0	19	634	4	619	0	1258	Yes	XP_002492965.1	254571711	ref	Putative protein of unknown function
BA75_03805	YLL007C	BA75_03805T0:7000000219936123:841580-843759:-:hypothetical	gi|254571711|ref|XP_002492965.1|	96.27	616	23	0	19	634	4	619	0	1219	Yes	XP_002492965.1	254571711	ref	Putative protein of unknown function
GQ67_03831	YLL007C	GQ67_03831:7000000222473175:1036760-1038875:+:hypothetical	gi|254571711|ref|XP_002492965.1|	100	616	0	0	19	634	4	619	0	1258	Yes	XP_002492965.1	254571711	ref	Putative protein of unknown function
GQ68_04169		GQ68_04169:7000000222473152:2054093-2056225:+:hypothetical	gi|254572395|ref|XP_002493307.1|	100	710	0	0	1	710	1	710	0	1466	Yes	XP_002493307.1	254572395	ref	Putative protein of unknown function
BA75_03437		BA75_03437T0:7000000219936123:195348-197471:-:hypothetical	gi|254572395|ref|XP_002493307.1|	88.59	710	78	1	1	707	1	710	0	1244	Yes	XP_002493307.1	254572395	ref	Putative protein of unknown function
GQ67_04196		GQ67_04196:7000000222473175:1683534-1685666:+:hypothetical	gi|254572395|ref|XP_002493307.1|	100	710	0	0	1	710	1	710	0	1466	Yes	XP_002493307.1	254572395	ref	Putative protein of unknown function
GQ68_00878	TGL4	GQ68_00878:7000000222473155:1534743-1536875:-:hypothetical	gi|254568528|ref|XP_002491374.1|	100	684	0	0	1	684	1	684	0	1415	Yes	XP_002491374.1	254568528	ref	Triacylglycerol lipase involved in triacylglycerol mobilization and degradation
BA75_02711	TGL4	BA75_02711T0:7000000219936129:1548224-1550340:-:hypothetical	gi|254568528|ref|XP_002491374.1|	98.25	684	12	0	1	684	1	684	0	1390	Yes	XP_002491374.1	254568528	ref	Triacylglycerol lipase involved in triacylglycerol mobilization and degradation
GQ67_00510	TGL4	GQ67_00510:7000000222473169:859768-861822:+:hypothetical	gi|254568528|ref|XP_002491374.1|	100	684	0	0	1	684	1	684	0	1415	Yes	XP_002491374.1	254568528	ref	Triacylglycerol lipase involved in triacylglycerol mobilization and degradation
GQ68_03046		GQ68_03046:7000000222473152:118920-121052:+:hypothetical	gi|254570297|ref|XP_002492258.1|	100	410	0	0	1	410	1	410	0	835	Yes	XP_002492258.1	254570297	ref	hypothetical protein
BA75_00041		BA75_00041T0:7000000219936124:129171-130495:+:hypothetical	gi|254570297|ref|XP_002492258.1|	90.98	410	33	2	1	406	1	410	0	655	Yes	XP_002492258.1	254570297	ref	hypothetical protein
GQ67_03062		GQ67_03062:7000000222473176:132348-134350:+:hypothetical	gi|254570297|ref|XP_002492258.1|	100	410	0	0	1	410	1	410	0	835	Yes	XP_002492258.1	254570297	ref	hypothetical protein
GQ68_01804		GQ68_01804:7000000222473150:784474-786606:+:hypothetical	gi|254566787|ref|XP_002490504.1|	100	710	0	0	1	710	1	710	0	1252	Yes	XP_002490504.1	254566787	ref	hypothetical protein
GQ67_01789		GQ67_01789:7000000222473162:788210-790342:+:hypothetical	gi|254566787|ref|XP_002490504.1|	100	710	0	0	1	710	1	710	0	1252	Yes	XP_002490504.1	254566787	ref	hypothetical protein
GQ68_01277		GQ68_01277:7000000222473155:2238926-2240729:-:hypothetical	gi|254567718|ref|XP_002490969.1|	100	539	0	0	1	539	1	539	0	1076	Yes	XP_002490969.1	254567718	ref	hypothetical protein
BA75_05176		BA75_05176T0:7000000219936130:1405479-1407562:-:hypothetical	gi|254567718|ref|XP_002490969.1|	97.22	539	15	0	1	539	1	539	0	1031	Yes	XP_002490969.1	254567718	ref	hypothetical protein
GQ67_00111		GQ67_00111:7000000222473169:155556-157688:+:hypothetical	gi|254567718|ref|XP_002490969.1|	100	539	0	0	1	539	1	539	0	1076	Yes	XP_002490969.1	254567718	ref	hypothetical protein
GQ68_04894		GQ68_04894:7000000222473144:1123353-1125427:+:hsp72-like	gi|254573764|ref|XP_002493991.1|	100	645	0	0	1	645	1	645	0	1310	Yes	XP_002493991.1	254573764	ref	ATPase involved in protein folding and nuclear localization signal (NLS)-directed nuclear transport
BA75_04779		BA75_04779T0:7000000219936130:709461-711484:-:hsp72-like	gi|254573764|ref|XP_002493991.1|	99.84	645	1	0	1	645	1	645	0	1310	Yes	XP_002493991.1	254573764	ref	ATPase involved in protein folding and nuclear localization signal (NLS)-directed nuclear transport
GQ67_04922		GQ67_04922:7000000222473172:1116367-1118499:+:hsp72-like	gi|254573764|ref|XP_002493991.1|	100	645	0	0	1	645	1	645	0	1310	Yes	XP_002493991.1	254573764	ref	ATPase involved in protein folding and nuclear localization signal (NLS)-directed nuclear transport
GQ68_04158	FMP27	GQ68_04158:7000000222473152:2029929-2037587:+:hypothetical	gi|254572373|ref|XP_002493296.1|	100	2552	0	0	1	2552	1	2552	0	5217	Yes	XP_002493296.1	254572373	ref	Putative protein of unknown function
BA75_03448	FMP27	BA75_03448T0:7000000219936123:213926-221709:-:hypothetical	gi|254572373|ref|XP_002493296.1|	86.71	2551	333	3	1	2546	1	2550	0	4522	Yes	XP_002493296.1	254572373	ref	Putative protein of unknown function
GQ67_04185	FMP27	GQ67_04185:7000000222473175:1659370-1667028:+:hypothetical	gi|254572373|ref|XP_002493296.1|	100	2552	0	0	1	2552	1	2552	0	5217	Yes	XP_002493296.1	254572373	ref	Putative protein of unknown function
GQ68_04614	SPT6	GQ68_04614:7000000222473144:654357-658947:-:hypothetical	gi|254573234|ref|XP_002493726.1|	100	1500	0	0	1	1500	1	1500	0	3092	Yes	XP_002493726.1	254573234	ref	Transcription elongation factor
BA75_02988	SPT6	BA75_02988T0:7000000219936129:2030674-2035259:+:hypothetical	gi|254573234|ref|XP_002493726.1|	96.8	1501	46	2	1	1500	1	1500	0	2815	Yes	XP_002493726.1	254573234	ref	Transcription elongation factor
GQ67_04642	SPT6	GQ67_04642:7000000222473172:647418-652035:-:hypothetical	gi|254573234|ref|XP_002493726.1|	100	1500	0	0	1	1500	1	1500	0	3092	Yes	XP_002493726.1	254573234	ref	Transcription elongation factor
GQ68_03819	RTT109	GQ68_03819:7000000222473152:1430668-1432798:+:hypothetical	gi|254571737|ref|XP_002492978.1|	100	408	0	0	1	408	1	408	0	831	Yes	XP_002492978.1	254571737	ref	Histone acetyltransferase critical for cell survival in the presence of DNA damage during S phase
BA75_03790	RTT109	BA75_03790T0:7000000219936123:818434-820324:-:hypothetical	gi|254571737|ref|XP_002492978.1|	87.75	408	47	1	1	405	1	408	0	709	Yes	XP_002492978.1	254571737	ref	Histone acetyltransferase critical for cell survival in the presence of DNA damage during S phase
GQ67_03846	RTT109	GQ67_03846:7000000222473175:1060192-1062144:+:hypothetical	gi|254571737|ref|XP_002492978.1|	100	408	0	0	1	408	1	408	0	831	Yes	XP_002492978.1	254571737	ref	Histone acetyltransferase critical for cell survival in the presence of DNA damage during S phase
GQ68_00952	MSM1	GQ68_00952:7000000222473155:1665245-1667374:+:methionine-tRNA	gi|254568374|ref|XP_002491297.1|	100	547	0	0	1	547	1	547	0	1139	Yes	XP_002491297.1	254568374	ref	Mitochondrial methionyl-tRNA synthetase (MetRS)
BA75_02785	MSM1	BA75_02785T0:7000000219936129:1677901-1679626:+:methionine-tRNA	gi|254568374|ref|XP_002491297.1|	95.61	547	24	0	1	547	1	547	0	1100	Yes	XP_002491297.1	254568374	ref	Mitochondrial methionyl-tRNA synthetase (MetRS)
GQ67_00437	MSM1	GQ67_00437:7000000222473169:729713-731356:-:methionine-tRNA	gi|254568374|ref|XP_002491297.1|	100	547	0	0	1	547	1	547	0	1139	Yes	XP_002491297.1	254568374	ref	Mitochondrial methionyl-tRNA synthetase (MetRS)
GQ68_01140		GQ68_01140:7000000222473155:1980115-1981470:-:CK1/CK1/CK1-D	gi|254567998|ref|XP_002491109.1|	100	451	0	0	1	451	1	451	0	929	Yes	XP_002491109.1	254567998	ref	Protein kinase involved in regulating diverse events including vesicular trafficking, DNA repair, an
GQ67_00249		GQ67_00249:7000000222473169:415087-417216:+:CK1/CK1/CK1-D	gi|254567998|ref|XP_002491109.1|	100	451	0	0	1	451	1	451	0	929	Yes	XP_002491109.1	254567998	ref	Protein kinase involved in regulating diverse events including vesicular trafficking, DNA repair, an
GQ68_00236	PEX5	GQ68_00236:7000000222473155:358315-360403:-:peroxisomal	gi|254569808|ref|XP_002492014.1|	100	576	0	0	1	576	1	576	0	1201	Yes	XP_002492014.1	254569808	ref	Peroxisomal membrane signal receptor for the C-terminal tripeptide signal sequence (PTS1)
BA75_02065	PEX5	BA75_02065T0:7000000219936129:373049-374958:-:peroxisomal	gi|254569808|ref|XP_002492014.1|	98.09	576	10	1	1	575	1	576	0	1132	Yes	XP_002492014.1	254569808	ref	Peroxisomal membrane signal receptor for the C-terminal tripeptide signal sequence (PTS1)
GQ67_01153	PEX5	GQ67_01153:7000000222473169:2036183-2038312:+:peroxisomal	gi|254569808|ref|XP_002492014.1|	100	576	0	0	1	576	1	576	0	1201	Yes	XP_002492014.1	254569808	ref	Peroxisomal membrane signal receptor for the C-terminal tripeptide signal sequence (PTS1)
GQ68_03330		GQ68_03330:7000000222473152:602684-604812:-:hypothetical	gi|254570825|ref|XP_002492522.1|	100	443	0	0	1	443	1	443	0	900	Yes	XP_002492522.1	254570825	ref	Mitochondrial cell death effector that translocates to the nucleus in response to apoptotic stimuli
GQ67_03361		GQ67_03361:7000000222473175:234188-236269:-:hypothetical	gi|254570825|ref|XP_002492522.1|	100	443	0	0	1	443	1	443	0	900	Yes	XP_002492522.1	254570825	ref	Mitochondrial cell death effector that translocates to the nucleus in response to apoptotic stimuli
GQ68_02200		GQ68_02200:7000000222473150:1471708-1473835:+:hypothetical	gi|254566019|ref|XP_002490120.1|	100	516	0	0	1	516	1	516	0	1061	Yes	XP_002490120.1	254566019	ref	mitochondrial inner membrane protein
BA75_01071		BA75_01071T0:7000000219936124:1917192-1918739:+:hypothetical	gi|254566019|ref|XP_002490120.1|	92.62	515	38	0	1	515	1	515	0	986	Yes	XP_002490120.1	254566019	ref	mitochondrial inner membrane protein
GQ67_02185		GQ67_02185:7000000222473162:1475931-1477481:+:hypothetical	gi|254566019|ref|XP_002490120.1|	100	516	0	0	1	516	1	516	0	1061	Yes	XP_002490120.1	254566019	ref	mitochondrial inner membrane protein
GQ68_00692	GLC7	GQ68_00692:7000000222473155:1198173-1199866:+:serine/threonine-protein	gi|254568896|ref|XP_002491558.1|	100	320	0	0	1	320	1	320	0	662	Yes	XP_002491558.1	254568896	ref	Catalytic subunit of type 1 serine/threonine protein phosphatase
BA75_02524	GLC7	BA75_02524T0:7000000219936129:1211571-1213275:+:serine/threonine-protein	gi|254568896|ref|XP_002491558.1|	100	320	0	0	1	320	1	320	0	662	Yes	XP_002491558.1	254568896	ref	Catalytic subunit of type 1 serine/threonine protein phosphatase
GQ67_00696	GLC7	GQ67_00696:7000000222473169:1196000-1198456:-:serine/threonine-protein	gi|254568896|ref|XP_002491558.1|	100	320	0	0	1	320	1	320	0	662	Yes	XP_002491558.1	254568896	ref	Catalytic subunit of type 1 serine/threonine protein phosphatase
GQ68_02769	GYP1	GQ68_02769:7000000222473150:2483556-2485681:+:hypothetical	gi|254564905|ref|XP_002489563.1|	100	496	0	0	1	496	1	496	0	1025	Yes	XP_002489563.1	254564905	ref	Cis-golgi GTPase-activating protein (GAP)
BA75_01634	GYP1	BA75_01634T0:7000000219936124:2925886-2928000:+:hypothetical	gi|254564905|ref|XP_002489563.1|	95.97	496	20	0	1	496	1	496	0	952	Yes	XP_002489563.1	254564905	ref	Cis-golgi GTPase-activating protein (GAP)
GQ67_02478	GYP1	GQ67_02478:7000000222473182:402557-404047:-:hypothetical	gi|254564905|ref|XP_002489563.1|	100	496	0	0	1	496	1	496	0	1025	Yes	XP_002489563.1	254564905	ref	Cis-golgi GTPase-activating protein (GAP)
GQ68_05153	GUT1	GQ68_05153:7000000222473156:385212-387337:-:glycerol	gi|254574238|ref|XP_002494228.1|	100	621	0	0	1	621	1	621	0	1290	Yes	XP_002494228.1	254574238	ref	Glycerol kinase, converts glycerol to glycerol-3-phosphate
BA75_04529	GUT1	BA75_04529T0:7000000219936130:300756-302621:+:glycerol	gi|254574238|ref|XP_002494228.1|	99.03	621	6	0	1	621	1	621	0	1281	Yes	XP_002494228.1	254574238	ref	Glycerol kinase, converts glycerol to glycerol-3-phosphate
GQ67_05171	GUT1	GQ67_05171:7000000222473172:1519069-1521191:-:glycerol	gi|254574238|ref|XP_002494228.1|	100	621	0	0	1	621	1	621	0	1290	Yes	XP_002494228.1	254574238	ref	Glycerol kinase, converts glycerol to glycerol-3-phosphate
GQ68_04218	YML020W	GQ68_04218:7000000222473152:2141937-2144092:+:hypothetical	gi|254572483|ref|XP_002493351.1|	100	555	0	0	1	555	1	555	0	1155	Yes	XP_002493351.1	254572483	ref	Putative protein of unknown function
BA75_03364	YML020W	BA75_03364T0:7000000219936123:65341-67465:+:hypothetical	gi|254572483|ref|XP_002493351.1|	86.36	557	74	1	1	557	1	555	0	996	Yes	XP_002493351.1	254572483	ref	Putative protein of unknown function
GQ67_04246	YML020W	GQ67_04246:7000000222473175:1771408-1773561:+:hypothetical	gi|254572483|ref|XP_002493351.1|	100	555	0	0	1	555	1	555	0	1155	Yes	XP_002493351.1	254572483	ref	Putative protein of unknown function
GQ68_02189	RIA1	GQ68_02189:7000000222473150:1449863-1452979:-:hypothetical	gi|254566039|ref|XP_002490130.1|	100	1038	0	0	1	1038	1	1038	0	2137	Yes	XP_002490130.1	254566039	ref	GTPase
BA75_01059	RIA1	BA75_01059T0:7000000219936124:1892192-1893950:+:hypothetical	gi|254566041|ref|XP_002490131.1|	75.58	557	133	3	1	556	1	555	0	846	Yes	XP_002490131.1	254566041	ref	hypothetical protein
BA75_01060	RIA1	BA75_01060T0:7000000219936124:1892419-1897029:-:hypothetical	gi|254566039|ref|XP_002490130.1|	90.94	1038	93	1	1	1037	1	1038	0	1919	Yes	XP_002490130.1	254566039	ref	GTPase
GQ67_02174	RIA1	GQ67_02174:7000000222473162:1453597-1456713:-:hypothetical	gi|254566039|ref|XP_002490130.1|	100	1038	0	0	1	1038	1	1038	0	2137	Yes	XP_002490130.1	254566039	ref	GTPase
GQ68_04840	NCA2	GQ68_04840:7000000222473144:1026376-1028499:-:hypothetical	gi|254573654|ref|XP_002493936.1|	100	707	0	0	1	707	1	707	0	1424	Yes	XP_002493936.1	254573654	ref	Protein involved in regulation of mitochondrial expression of subunits 6 (Atp6p) and 8 (Atp8p)
BA75_04834	NCA2	BA75_04834T0:7000000219936130:806672-808786:+:hypothetical	gi|254573654|ref|XP_002493936.1|	94.48	706	37	1	1	704	1	706	0	1335	Yes	XP_002493936.1	254573654	ref	Protein involved in regulation of mitochondrial expression of subunits 6 (Atp6p) and 8 (Atp8p)
GQ67_04868	NCA2	GQ67_04868:7000000222473172:1019437-1021560:-:hypothetical	gi|254573654|ref|XP_002493936.1|	100	707	0	0	1	707	1	707	0	1424	Yes	XP_002493936.1	254573654	ref	Protein involved in regulation of mitochondrial expression of subunits 6 (Atp6p) and 8 (Atp8p)
GQ68_03915	TKL1-like	GQ68_03915:7000000222473152:1612433-1614556:-:dihydroxyacetone	gi|254571907|ref|XP_002493063.1|	99.58	707	3	0	1	707	1	707	0	1470	Yes	XP_002493063.1	254571907	ref	Transketolase, similar to Tkl2p
GQ68_03917	TKL1-like	GQ68_03917:7000000222473152:1617045-1619168:+:dihydroxyacetone	gi|254571911|ref|XP_002493065.1|	99.58	707	3	0	1	707	1	707	0	1466	Yes	XP_002493065.1	254571911	ref	Transketolase, similar to Tkl2p
BA75_03691	TKL1-like	BA75_03691T0:7000000219936123:631964-634087:-:dihydroxyacetone	gi|254571911|ref|XP_002493065.1|	97.31	707	19	0	1	707	1	707	0	1439	Yes	XP_002493065.1	254571911	ref	Transketolase, similar to Tkl2p
BA75_03693	TKL1-like	BA75_03693T0:7000000219936123:636590-638713:+:dihydroxyacetone	gi|254571907|ref|XP_002493063.1|	98.44	707	11	0	1	707	1	707	0	1459	Yes	XP_002493063.1	254571907	ref	Transketolase, similar to Tkl2p
GQ67_03941	TKL1-like	GQ67_03941:7000000222473175:1241875-1243998:-:dihydroxyacetone	gi|254571907|ref|XP_002493063.1|	99.58	707	3	0	1	707	1	707	0	1470	Yes	XP_002493063.1	254571907	ref	Transketolase, similar to Tkl2p
GQ67_03943	TKL1-like	GQ67_03943:7000000222473175:1246487-1248610:+:dihydroxyacetone	gi|254571911|ref|XP_002493065.1|	99.58	707	3	0	1	707	1	707	0	1466	Yes	XP_002493065.1	254571911	ref	Transketolase, similar to Tkl2p
GQ68_01395	SSE1	GQ68_01395:7000000222473150:65518-67638:-:hypothetical	gi|254567834|ref|XP_002491027.1|	35.01	397	253	2	5	400	41	433	2e-74	254	Yes	XP_002491027.1	254567834	ref	ATPase involved in protein import into the ER, also acts as a chaperone to mediate protein folding i
BA75_04326	SSE1	BA75_04326T0:7000000219936123:1758273-1760393:+:hypothetical	gi|254567834|ref|XP_002491027.1|	35.01	397	253	2	5	400	41	433	2e-74	254	Yes	XP_002491027.1	254567834	ref	ATPase involved in protein import into the ER, also acts as a chaperone to mediate protein folding i
GQ67_01379	SSE1	GQ67_01379:7000000222473162:69254-71374:-:hypothetical	gi|254567834|ref|XP_002491027.1|	35.01	397	253	2	5	400	41	433	2e-74	254	Yes	XP_002491027.1	254567834	ref	ATPase involved in protein import into the ER, also acts as a chaperone to mediate protein folding i
GQ68_01998	CDC16	GQ68_01998:7000000222473150:1119805-1121709:+:hypothetical	gi|254566401|ref|XP_002490311.1|	100	634	0	0	1	634	12	645	0	1315	Yes	XP_002490311.1	254566401	ref	Subunit of the anaphase-promoting complex/cyclosome (APC/C)
BA75_00870	CDC16	BA75_00870T0:7000000219936124:1563936-1566056:+:hypothetical	gi|254566401|ref|XP_002490311.1|	97.22	647	16	1	1	647	1	645	0	1306	Yes	XP_002490311.1	254566401	ref	Subunit of the anaphase-promoting complex/cyclosome (APC/C)
GQ67_01983	CDC16	GQ67_01983:7000000222473162:1123539-1125443:+:hypothetical	gi|254566401|ref|XP_002490311.1|	100	634	0	0	1	634	12	645	0	1315	Yes	XP_002490311.1	254566401	ref	Subunit of the anaphase-promoting complex/cyclosome (APC/C)
GQ68_02123		GQ68_02123:7000000222473150:1331592-1332773:-:hypothetical	gi|254566157|ref|XP_002490189.1|	100	393	0	0	1	393	1	393	0	806	Yes	XP_002490189.1	254566157	ref	Protein of unknown function, affects chromosome stability when overexpressed
BA75_00995		BA75_00995T0:7000000219936124:1774707-1776827:-:hypothetical	gi|254566157|ref|XP_002490189.1|	91.86	393	32	0	1	393	1	393	0	753	Yes	XP_002490189.1	254566157	ref	Protein of unknown function, affects chromosome stability when overexpressed
GQ67_02108		GQ67_02108:7000000222473162:1335326-1336507:-:hypothetical	gi|254566157|ref|XP_002490189.1|	100	393	0	0	1	393	1	393	0	806	Yes	XP_002490189.1	254566157	ref	Protein of unknown function, affects chromosome stability when overexpressed
GQ68_03464	SBE22	GQ68_03464:7000000222473152:830053-832165:-:hypothetical	gi|254571087|ref|XP_002492653.1|	100	619	0	0	1	619	1	619	0	1271	Yes	XP_002492653.1	254571087	ref	hypothetical protein
BA75_00452	SBE22	BA75_00452T0:7000000219936124:838746-840608:-:hypothetical	gi|254571087|ref|XP_002492653.1|	95.81	620	25	1	1	620	1	619	0	1216	Yes	XP_002492653.1	254571087	ref	hypothetical protein
GQ67_03494	SBE22	GQ67_03494:7000000222473175:459513-461632:-:hypothetical	gi|254571087|ref|XP_002492653.1|	100	619	0	0	1	619	1	619	0	1271	Yes	XP_002492653.1	254571087	ref	hypothetical protein
GQ68_03983		GQ68_03983:7000000222473152:1733287-1734816:-:hypothetical	gi|254572029|ref|XP_002493124.1|	100	509	0	0	1	509	1	509	0	1045	Yes	XP_002493124.1	254572029	ref	Putative transporter, member of the sugar porter family
BA75_03622		BA75_03622T0:7000000219936123:516235-518354:+:hypothetical	gi|254572029|ref|XP_002493124.1|	96.46	509	18	0	1	509	1	509	0	1013	Yes	XP_002493124.1	254572029	ref	Putative transporter, member of the sugar porter family
GQ67_04010		GQ67_04010:7000000222473175:1362728-1364257:-:hypothetical	gi|254572029|ref|XP_002493124.1|	100	509	0	0	1	509	1	509	0	1045	Yes	XP_002493124.1	254572029	ref	Putative transporter, member of the sugar porter family
GQ68_03563	VBA2	GQ68_03563:7000000222473152:999924-1001884:-:hypothetical	gi|254571275|ref|XP_002492747.1|	100	553	0	0	1	553	1	553	0	1095	Yes	XP_002492747.1	254571275	ref	Permease of basic amino acids in the vacuolar membrane
BA75_00552	VBA2	BA75_00552T0:7000000219936124:1009444-1011563:-:hypothetical	gi|254571275|ref|XP_002492747.1|	93.49	553	36	0	1	553	1	553	0	1007	Yes	XP_002492747.1	254571275	ref	Permease of basic amino acids in the vacuolar membrane
GQ67_03593	VBA2	GQ67_03593:7000000222473175:629340-631333:-:hypothetical	gi|254571275|ref|XP_002492747.1|	100	553	0	0	1	553	1	553	0	1095	Yes	XP_002492747.1	254571275	ref	Permease of basic amino acids in the vacuolar membrane
GQ68_01718		GQ68_01718:7000000222473150:642370-644487:+:hypothetical	gi|254566951|ref|XP_002490586.1|	99.67	613	2	0	1	613	1	613	0	1244	Yes	XP_002490586.1	254566951	ref	COP9 signalosome complex subunit 2
BA75_04002		BA75_04002T0:7000000219936123:1182624-1184741:-:hypothetical	gi|254566951|ref|XP_002490586.1|	94.35	584	31	2	31	613	31	613	0	1052	Yes	XP_002490586.1	254566951	ref	COP9 signalosome complex subunit 2
GQ67_01703		GQ67_01703:7000000222473162:646106-648223:+:hypothetical	gi|254566951|ref|XP_002490586.1|	99.67	613	2	0	1	613	1	613	0	1244	Yes	XP_002490586.1	254566951	ref	COP9 signalosome complex subunit 2
GQ68_03337	PSO2	GQ68_03337:7000000222473152:612720-614835:-:hypothetical	gi|254570835|ref|XP_002492527.1|	100	624	0	0	1	624	1	624	0	1302	Yes	XP_002492527.1	254570835	ref	Required for a post-incision step in the repair of DNA single and double-strand breaks
BA75_00328	PSO2	BA75_00328T0:7000000219936124:622341-624289:-:hypothetical	gi|254570835|ref|XP_002492527.1|	88.62	624	71	0	1	624	1	624	0	1159	Yes	XP_002492527.1	254570835	ref	Required for a post-incision step in the repair of DNA single and double-strand breaks
GQ67_03368	PSO2	GQ67_03368:7000000222473175:244213-246191:-:hypothetical	gi|254570835|ref|XP_002492527.1|	100	624	0	0	1	624	1	624	0	1302	Yes	XP_002492527.1	254570835	ref	Required for a post-incision step in the repair of DNA single and double-strand breaks
GQ68_01077	SNQ2	GQ68_01077:7000000222473155:1865027-1869436:-:hypothetical	gi|254568128|ref|XP_002491174.1|	100	1469	0	0	1	1469	1	1469	0	3051	Yes	XP_002491174.1	254568128	ref	Plasma membrane ATP-binding cassette (ABC) transporter, multidrug transporter involved in multidrug
BA75_04980	SNQ2	BA75_04980T0:7000000219936130:1030791-1035398:-:hypothetical	gi|254568128|ref|XP_002491174.1|	95.78	1469	62	0	1	1469	1	1469	0	2915	Yes	XP_002491174.1	254568128	ref	Plasma membrane ATP-binding cassette (ABC) transporter, multidrug transporter involved in multidrug
GQ67_00312	SNQ2	GQ67_00312:7000000222473169:527189-531598:+:hypothetical	gi|254568128|ref|XP_002491174.1|	100	1469	0	0	1	1469	1	1469	0	3051	Yes	XP_002491174.1	254568128	ref	Plasma membrane ATP-binding cassette (ABC) transporter, multidrug transporter involved in multidrug
GQ68_02284	REX3	GQ68_02284:7000000222473150:1624397-1626168:+:hypothetical	gi|254565851|ref|XP_002490036.1|	100	523	0	0	22	544	1	523	0	1084	Yes	XP_002490036.1	254565851	ref	RNA exonuclease
BA75_01156	REX3	BA75_01156T0:7000000219936124:2069217-2071332:+:hypothetical	gi|254565851|ref|XP_002490036.1|	92.93	523	37	0	22	544	1	523	0	1004	Yes	XP_002490036.1	254565851	ref	RNA exonuclease
GQ67_02963	REX3	GQ67_02963:7000000222473182:1261575-1263209:-:hypothetical	gi|254565851|ref|XP_002490036.1|	100	523	0	0	22	544	1	523	0	1084	Yes	XP_002490036.1	254565851	ref	RNA exonuclease
GQ68_00483	VTC4	GQ68_00483:7000000222473155:792931-795045:+:hypothetical	gi|254569318|ref|XP_002491769.1|	100	704	0	0	1	704	1	704	0	1455	Yes	XP_002491769.1	254569318	ref	Vacuolar membrane protein involved in vacuolar polyphosphate accumulation
BA75_02314	VTC4	BA75_02314T0:7000000219936129:807067-809181:+:hypothetical	gi|254569318|ref|XP_002491769.1|	97.59	704	17	0	1	704	1	704	0	1420	Yes	XP_002491769.1	254569318	ref	Vacuolar membrane protein involved in vacuolar polyphosphate accumulation
GQ67_00906	VTC4	GQ67_00906:7000000222473169:1601582-1603696:-:hypothetical	gi|254569318|ref|XP_002491769.1|	100	704	0	0	1	704	1	704	0	1455	Yes	XP_002491769.1	254569318	ref	Vacuolar membrane protein involved in vacuolar polyphosphate accumulation
GQ68_04292		GQ68_04292:7000000222473144:62480-64594:+:hypothetical	gi|254572622|ref|XP_002493420.1|	100	662	0	0	1	662	1	662	0	1384	Yes	XP_002493420.1	254572622	ref	hypothetical protein
BA75_03308		BA75_03308T0:7000000219936129:2623683-2625703:-:hypothetical	gi|254572622|ref|XP_002493420.1|	95.17	662	32	0	1	662	1	662	0	1312	Yes	XP_002493420.1	254572622	ref	hypothetical protein
GQ67_04320		GQ67_04320:7000000222473172:57004-59032:+:hypothetical	gi|254572622|ref|XP_002493420.1|	100	662	0	0	1	662	1	662	0	1384	Yes	XP_002493420.1	254572622	ref	hypothetical protein
GQ68_04981		GQ68_04981:7000000222473156:117656-119757:+:hypothetical	gi|254573910|ref|XP_002494064.1|	100	478	0	0	1	478	46	523	0	994	Yes	XP_002494064.1	254573910	ref	hypothetical protein
BA75_04698		BA75_04698T0:7000000219936130:568952-571065:-:hypothetical	gi|254573910|ref|XP_002494064.1|	90.19	479	46	1	1	479	46	523	0	855	Yes	XP_002494064.1	254573910	ref	hypothetical protein
GQ67_05000		GQ67_05000:7000000222473172:1251578-1253591:+:hypothetical	gi|254573910|ref|XP_002494064.1|	100	478	0	0	1	478	46	523	0	994	Yes	XP_002494064.1	254573910	ref	hypothetical protein
GQ68_00556	MED1	GQ68_00556:7000000222473155:941193-943282:+:hypothetical	gi|254569174|ref|XP_002491697.1|	100	551	0	0	1	551	1	551	0	1117	Yes	XP_002491697.1	254569174	ref	hypothetical protein
BA75_02386	MED1	BA75_02386T0:7000000219936129:955218-957184:+:hypothetical	gi|254569174|ref|XP_002491697.1|	92.01	551	44	0	1	551	1	551	0	1000	Yes	XP_002491697.1	254569174	ref	hypothetical protein
GQ67_00833	MED1	GQ67_00833:7000000222473169:1453318-1455430:-:hypothetical	gi|254569174|ref|XP_002491697.1|	100	551	0	0	1	551	1	551	0	1117	Yes	XP_002491697.1	254569174	ref	hypothetical protein
GQ68_02729	GYP7	GQ68_02729:7000000222473150:2414675-2416786:+:hypothetical	gi|254564977|ref|XP_002489599.1|	100	703	0	0	1	703	1	703	0	1450	Yes	XP_002489599.1	254564977	ref	GTPase-activating protein for yeast Rab family members
BA75_01596	GYP7	BA75_01596T0:7000000219936124:2858498-2860609:+:hypothetical	gi|254564977|ref|XP_002489599.1|	95.45	703	32	0	1	703	1	703	0	1393	Yes	XP_002489599.1	254564977	ref	GTPase-activating protein for yeast Rab family members
GQ67_02518	GYP7	GQ67_02518:7000000222473182:470877-472988:-:hypothetical	gi|254564977|ref|XP_002489599.1|	100	703	0	0	1	703	1	703	0	1450	Yes	XP_002489599.1	254564977	ref	GTPase-activating protein for yeast Rab family members
GQ68_04777	NCL1	GQ68_04777:7000000222473144:918296-920407:-:hypothetical	gi|254573536|ref|XP_002493877.1|	100	703	0	0	1	703	9	711	0	1460	Yes	XP_002493877.1	254573536	ref	S-adenosyl-L-methionine-dependent tRNA: m5C-methyltransferase
BA75_04898	NCL1	BA75_04898T0:7000000219936130:914968-917064:+:hypothetical	gi|254573536|ref|XP_002493877.1|	95.75	706	19	3	1	698	9	711	0	1394	Yes	XP_002493877.1	254573536	ref	S-adenosyl-L-methionine-dependent tRNA: m5C-methyltransferase
GQ67_04805	NCL1	GQ67_04805:7000000222473172:911357-913468:-:hypothetical	gi|254573536|ref|XP_002493877.1|	100	703	0	0	1	703	9	711	0	1460	Yes	XP_002493877.1	254573536	ref	S-adenosyl-L-methionine-dependent tRNA: m5C-methyltransferase
GQ68_03855	GSY2	GQ68_03855:7000000222473152:1501426-1503537:-:glycogen	gi|254571809|ref|XP_002493014.1|	100	703	0	0	1	703	1	703	0	1461	Yes	XP_002493014.1	254571809	ref	Glycogen synthase, similar to Gsy1p
BA75_03754	GSY2	BA75_03754T0:7000000219936123:747523-749634:+:glycogen	gi|254571809|ref|XP_002493014.1|	99.29	703	5	0	1	703	1	703	0	1454	Yes	XP_002493014.1	254571809	ref	Glycogen synthase, similar to Gsy1p
GQ67_03881	GSY2	GQ67_03881:7000000222473175:1130869-1132980:-:glycogen	gi|254571809|ref|XP_002493014.1|	100	703	0	0	1	703	1	703	0	1461	Yes	XP_002493014.1	254571809	ref	Glycogen synthase, similar to Gsy1p
GQ68_01536	YCF1	GQ68_01536:7000000222473150:320658-325211:-:hypothetical	gi|254567295|ref|XP_002490758.1|	100	1517	0	0	1	1517	1	1517	0	3118	Yes	XP_002490758.1	254567295	ref	Metal resistance protein YCF1
BA75_04186	YCF1	BA75_04186T0:7000000219936123:1505874-1510480:+:hypothetical	gi|254567295|ref|XP_002490758.1|	96.51	1517	53	0	1	1517	1	1517	0	2989	Yes	XP_002490758.1	254567295	ref	Metal resistance protein YCF1
GQ67_01520	YCF1	GQ67_01520:7000000222473162:324394-328947:-:hypothetical	gi|254567295|ref|XP_002490758.1|	100	1517	0	0	1	1517	1	1517	0	3118	Yes	XP_002490758.1	254567295	ref	Metal resistance protein YCF1
GQ68_01695	GPI1	GQ68_01695:7000000222473150:614936-616804:+:hypothetical	gi|254566985|ref|XP_002490603.1|	100	622	0	0	1	622	1	622	0	1258	Yes	XP_002490603.1	254566985	ref	Membrane protein involved in the synthesis of N-acetylglucosaminyl phosphatidylinositol (GlcNAc-PI)
BA75_04025	GPI1	BA75_04025T0:7000000219936123:1210305-1212416:-:hypothetical	gi|254566985|ref|XP_002490603.1|	93.41	622	41	0	1	622	1	622	0	1188	Yes	XP_002490603.1	254566985	ref	Membrane protein involved in the synthesis of N-acetylglucosaminyl phosphatidylinositol (GlcNAc-PI)
GQ67_01680	GPI1	GQ67_01680:7000000222473162:618672-620540:+:hypothetical	gi|254566985|ref|XP_002490603.1|	100	622	0	0	1	622	1	622	0	1258	Yes	XP_002490603.1	254566985	ref	Membrane protein involved in the synthesis of N-acetylglucosaminyl phosphatidylinositol (GlcNAc-PI)
GQ68_02981	YCT1	GQ68_02981:7000000222473150:2854459-2856563:-:hypothetical	gi|254564485|ref|XP_002489353.1|	100	540	0	0	1	540	1	540	0	1113	Yes	XP_002489353.1	254564485	ref	cysteine transporter
BA75_01851	YCT1	BA75_01851T0:7000000219936124:3297993-3300030:-:hypothetical	gi|254564485|ref|XP_002489353.1|	93.15	540	37	0	1	540	1	540	0	1027	Yes	XP_002489353.1	254564485	ref	cysteine transporter
GQ67_02266	YCT1	GQ67_02266:7000000222473182:31085-33194:+:hypothetical	gi|254564485|ref|XP_002489353.1|	100	540	0	0	1	540	1	540	0	1113	Yes	XP_002489353.1	254564485	ref	cysteine transporter
GQ68_03181	RCO1	GQ68_03181:7000000222473152:357996-359957:-:hypothetical	gi|254570543|ref|XP_002492381.1|	98.75	562	7	0	92	653	21	582	0	1111	Yes	XP_002492381.1	254570543	ref	Essential subunit of the histone deacetylase Rpd3S complex
BA75_00172	RCO1	BA75_00172T0:7000000219936124:366933-369042:-:hypothetical	gi|254570543|ref|XP_002492381.1|	89.5	562	59	0	92	653	21	582	0	1007	Yes	XP_002492381.1	254570543	ref	Essential subunit of the histone deacetylase Rpd3S complex
GQ67_03196	RCO1	GQ67_03196:7000000222473176:371289-373250:-:hypothetical	gi|254570543|ref|XP_002492381.1|	98.75	562	7	0	92	653	21	582	0	1111	Yes	XP_002492381.1	254570543	ref	Essential subunit of the histone deacetylase Rpd3S complex
GQ68_05111	SWA2	GQ68_05111:7000000222473156:321375-323420:-:hypothetical	gi|254574156|ref|XP_002494187.1|	100	681	0	0	1	681	1	681	0	1386	Yes	XP_002494187.1	254574156	ref	Auxilin-like protein involved in vesicular transport
BA75_04568	SWA2	BA75_04568T0:7000000219936130:364192-366300:+:hypothetical	gi|254574156|ref|XP_002494187.1|	87.43	684	83	2	1	684	1	681	0	1142	Yes	XP_002494187.1	254574156	ref	Auxilin-like protein involved in vesicular transport
GQ67_05129	SWA2	GQ67_05129:7000000222473172:1455232-1457277:-:hypothetical	gi|254574156|ref|XP_002494187.1|	100	681	0	0	1	681	1	681	0	1386	Yes	XP_002494187.1	254574156	ref	Auxilin-like protein involved in vesicular transport
GQ68_01561	MOT2	GQ68_01561:7000000222473150:367655-369868:+:hypothetical	gi|254567245|ref|XP_002490733.1|	100	650	0	0	1	650	1	650	0	1338	Yes	XP_002490733.1	254567245	ref	General negative regulator of transcription subunit 4
BA75_04161	MOT2	BA75_04161T0:7000000219936123:1461196-1463353:-:hypothetical	gi|254567245|ref|XP_002490733.1|	96.04	455	18	0	1	455	1	455	0	888	Yes	XP_002490733.1	254567245	ref	General negative regulator of transcription subunit 4
GQ67_01545	MOT2	GQ67_01545:7000000222473162:371391-373586:+:hypothetical	gi|254567245|ref|XP_002490733.1|	100	650	0	0	1	650	1	650	0	1338	Yes	XP_002490733.1	254567245	ref	General negative regulator of transcription subunit 4
GQ68_01584	RAD30	GQ68_01584:7000000222473150:407097-409203:+:hypothetical	gi|254567201|ref|XP_002490711.1|	100	614	0	0	1	614	1	614	0	1269	Yes	XP_002490711.1	254567201	ref	hypothetical protein
[truncated: 13,425 more rows]

## Sheet: link to CBS7435_981350
SeqID	FinalSymbol	Query	Hit	PercID	AlnLen	mm	gap	qst	qen	sst	sen	e	bit	MaxHit	HitACC	geneID	dbSource	Description
[truncated: 15,195 more rows]
