# Supplementary material for: Comparative genomics and transcriptomics of Pichia pastoris
Source: BMC Genomics. 2016 Aug 5;17:550. doi: 10.1186/s12864-016-2876-y (PMC4974788; doi:10.1186/s12864-016-2876-y)
Supplement: Additional file 5: Table S4. — Gene names for simple orthologs (1:1:1 association between Komagataella species) given by association with S. cerevisiae or manually assigned. (XLSX 148 kb) [file 12864_2016_2876_MOESM5_ESM.xlsx]

## Sheet: Sheet1
Table S4: Gene names for simple orthologs (1:1:1 association between Komagataella species) given by association with S. cerevisiae or manually assigned.
GeneID_gs115	GeneID_past	GeneID_wt	AssignedSymbol	Type	Notes
GQ68_00869	BA75_02702	GQ67_00519	ADH2	MUT	Manually named
GQ68_02609	BA75_01475	GQ67_02639	FBA1	MUT	Manually named
GQ68_02344	BA75_01217	GQ67_02903	FBA2	MUT	Manually named
GQ68_03958	BA75_03646	GQ67_03985	FBP1	MUT	Manually named
GQ68_04033	BA75_03574	GQ67_04060	FDH1	MUT	Manually named
GQ68_03955	BA75_03649	GQ67_03982	FGH1	MUT	Manually named
GQ68_05196	BA75_04486	GQ67_05214	AOX1_A	MUT	Manually named (AOX1_InRussmayer)
GQ68_04435	BA75_03165	GQ67_04463	AOX1_B	MUT	Manually named (AOX2_InRussmayer)
GQ68_03924	BA75_03684	GQ67_03950	DAK1	MUT	Manually named (DAK2_InRussmayer)
GQ68_03915	BA75_03693	GQ67_03941	DAS1_A	MUT	Manually named (DAS1_InRussmayer)
GQ68_03917	BA75_03691	GQ67_03943	DAS1_B	MUT	Manually named (DAS2_InRussmayer)
GQ68_04132	BA75_03474	GQ67_04159	FLD1	MUT	Manually named (FLD_InRussmayer)
			RPE1-2	MUT	Manually named (Mentioned in Russmayer, corresponding gene in our data unclear)
GQ68_00174	BA75_02005	GQ67_01215	CTA1	MUT	Manually named (name corrected basedOnRussmayer)
GQ68_04502	BA75_03098	GQ67_04530	RKI1-2	MUT	Manually named (named basedOnRussmayer)
GQ68_00668	BA75_02501	GQ67_00721	FDH1_Like1	MUT	Manually named (not used in our MUT work)
GQ68_04946	BA75_04732	GQ67_04965	FDH1_Like2	MUT	Manually named (not used in our MUT work)
GQ68_00226	BA75_02055	GQ67_01163	SHB17	MUT	Manually named (named basedOnRussmayer, not used in our MUT work)
GQ68_00399	BA75_02232	GQ67_00990	TAL1	MUT	Manually named (notConsidered_In_MUT_work_TAL1-2_InRussmayer)
GQ68_01024	BA75_02857	GQ67_00365	GPIA	MUT	Manually named (notInRussmayerList)
GQ68_01574	BA75_04148	GQ67_01558	FLO9	Floc	Manually named
GQ68_01408	BA75_04313	GQ67_01392	FLO11-BSC1	Floc	Manually named
GQ68_03013	BA75_00009	GQ67_03028	FLO1	Floc	Manually named
GQ68_04296	BA75_03304	GQ67_04324	FLO_ALS2	Floc	Manually named
GQ68_00312	BA75_02140	GQ67_01077	FLO11-MUC1	Floc	Manually named
	BA75_04146		FLO9-like	Floc	Manually named
		GQ67_03026	FLO9-like2	Floc	Manually named
GQ68_05073	BA75_04606	GQ67_05091	FLO8	Floc	Manually named
	BA75_00007		FLO_ALS2-like	Floc	Manually named
GQ68_00037, GQ68_01370, GQ68_01371, GQ68_03001	BA75_05272, BA75_05282, BA75_05284	GQ67_01355	FLO_Clust9	Floc	Manually named
GQ68_04282		GQ67_04310	FLO_DIG	Floc	Manually named
GQ68_04293	BA75_03307	GQ67_04321	BGLI_ASPFU	Clean
GQ68_03927	BA75_03681	GQ67_03953	PDR16-like	Clean
GQ68_02481	BA75_01353	GQ67_02767	MDN1	Clean
GQ68_00578	BA75_02408	GQ67_00811	DYN1	Clean
GQ68_01588	BA75_04135	GQ67_01572	TRA1	Clean
GQ68_02455	BA75_01327	GQ67_02793	VPS13	Clean
GQ68_04638	BA75_02963	GQ67_04666	GCN1	Clean
GQ68_01480	BA75_04242	GQ67_01464	CSF1	Clean
GQ68_02851	BA75_01719	GQ67_02396	TEL1	Clean
GQ68_02218	BA75_01089	GQ67_02204	UTP20	Clean
GQ68_01542	BA75_04180	GQ67_01526	SEO1	Clean
GQ68_04399	BA75_03201	GQ67_04427	TAO3	Clean
GQ68_04378	BA75_03222	GQ67_04406	SEC16	Clean
GQ68_04158	BA75_03448	GQ67_04185	FMP27	Clean
GQ68_03878	BA75_03731	GQ67_03904	YPR117W	Clean
GQ68_00777	BA75_02610	GQ67_00611	TOR2	Clean
GQ68_04186	BA75_03420	GQ67_04213	PRP8	Clean
GQ68_00186	BA75_02017	GQ67_01203	URA2	Clean
GQ68_00515	BA75_02345	GQ67_00874	HIR3	Clean
GQ68_01944	BA75_00816	GQ67_01929	ACC1	Clean
GQ68_00070	BA75_01897	GQ67_01320	LAA1	Clean
GQ68_00501	BA75_02331	GQ67_00888	GDB1	Clean
GQ68_00410	BA75_02243	GQ67_00979	ACE2	Clean
GQ68_02912	BA75_01783	GQ67_02335	POL2	Clean
GQ68_02150	BA75_01021	GQ67_02135	BRR2	Clean
GQ68_04127	BA75_03479	GQ67_04154	GLT1	Clean
GQ68_00740	BA75_02572	GQ67_00648	SEN1	Clean
GQ68_02684	BA75_01551	GQ67_02564	FAS1	Clean
GQ68_03849	BA75_03760	GQ67_03875	BLM10	Clean
GQ68_02397	BA75_01270	GQ67_02850	SLH1	Clean
GQ68_00479	BA75_02310	GQ67_00910	SMC4	Clean
GQ68_02825	BA75_01691	GQ67_02422	ATG2	Clean
GQ68_00140	BA75_01969	GQ67_01250	BEM2	Clean
GQ68_00664	BA75_02496	GQ67_00725	FKS1	Clean
GQ68_04017	BA75_03590	GQ67_04044	FAB1	Clean
GQ68_02184	BA75_01055	GQ67_02169	APC1	Clean
GQ68_01895	BA75_00768	GQ67_01880	FAS2	Clean
GQ68_00100	BA75_01927	GQ67_01290	MOT1	Clean
GQ68_03704	BA75_03902	GQ67_03732	SPO14	Clean
GQ68_04459	BA75_03140	GQ67_04487	DUR1,2	Clean
GQ68_04993	BA75_04686	GQ67_05012	BNI1	Clean
GQ68_00733	BA75_02565	GQ67_00655	YLR422W	Clean
GQ68_03081	BA75_00074	GQ67_03097	HRQ1	Clean
GQ68_00579	BA75_02409	GQ67_00810	YMR259C	Clean
GQ68_03615	BA75_00604	GQ67_03643	RPO21	Clean
GQ68_02843	BA75_01711	GQ67_02404	UBR1	Clean
GQ68_00449	BA75_02282	GQ67_00940	RPA190	Clean
GQ68_02925	BA75_01796	GQ67_02322	NUP188	Clean
GQ68_05126	BA75_04553	GQ67_05144	ECM29	Clean
GQ68_03904	BA75_03704	GQ67_03930	MYO1	Clean
GQ68_02891	BA75_01762	GQ67_02356	STT4	Clean
GQ68_01892	BA75_00765	GQ67_01877	SEC7	Clean
GQ68_00905	BA75_02738	GQ67_00484	PIF1	Clean
GQ68_00083	BA75_01910	GQ67_01307	UTP10	Clean
GQ68_02445	BA75_01317	GQ67_02803	YBT1	Clean
GQ68_03549	BA75_00538	GQ67_03579	ARO1	Clean
GQ68_03018	BA75_00014	GQ67_03033	DAL4	Clean
GQ68_00536	BA75_02366	GQ67_00853	ADA2	Clean
GQ68_02263	BA75_01134	GQ67_02249	PDR5	Clean
GQ68_01616	BA75_04107	GQ67_01600	CHC1	Clean
GQ68_05308	BA75_04408	GQ67_05305	SNF2	Clean
GQ68_02301	BA75_01173	GQ67_02946	UFD4	Clean
GQ68_03934	BA75_03673	GQ67_03960	GCN2	Clean
GQ68_04625	BA75_02977	GQ67_04653	MLP1	Clean
GQ68_04425	BA75_03175	GQ67_04453	SWR1	Clean
GQ68_01622	BA75_04101	GQ67_01606	ESP1	Clean
GQ68_02683	BA75_01550	GQ67_02565	NTE1	Clean
GQ68_03059	BA75_00054	GQ67_03075	RRP5	Clean
GQ68_01313	BA75_05212	GQ67_00074	DNF3	Clean
GQ68_01179	BA75_05081	GQ67_00209	DOP1	Clean
GQ68_00325	BA75_02154	GQ67_01064	NUP192	Clean
GQ68_00356	BA75_02186	GQ67_01033	TAF2	Clean
GQ68_04669	BA75_02932	GQ67_04697	CYR1	Clean
GQ68_00947	BA75_02780	GQ67_00442	YTA7	Clean
GQ68_00979	BA75_02813	GQ67_00410	MMS22	Clean
GQ68_01471	BA75_04251	GQ67_01455	MYO2	Clean
GQ68_03567	BA75_00555	GQ67_03596	YOR093C	Clean
GQ68_01200	BA75_05102	GQ67_00188	POL3	Clean
GQ68_01268	BA75_05168	GQ67_00120	CHD1	Clean
GQ68_01913	BA75_00786	GQ67_01898	SSK2	Clean
GQ68_02074	BA75_00947	GQ67_02059	IQG1	Clean
GQ68_03718	BA75_03888	GQ67_03746	BUD5	Clean
GQ68_00703	BA75_02535	GQ67_00685	PEP1	Clean
GQ68_01337	BA75_05236	GQ67_00050	ECM5	Clean
GQ68_01905	BA75_00778	GQ67_01890	URB1	Clean
GQ68_00626	BA75_02457	GQ67_00763	REV3	Clean
GQ68_04246	BA75_03360	GQ67_04274	SSN2	Clean
GQ68_01282	BA75_05181	GQ67_00105	SMC1	Clean
GQ68_01298	BA75_05197	GQ67_00089	MON2	Clean
GQ68_02501	BA75_01371	GQ67_02747	NCR1	Clean
GQ68_04447	BA75_03152	GQ67_04475	NUP170	Clean
GQ68_01611	BA75_04112	GQ67_01595	ADE6	Clean
GQ68_01492	BA75_04230	GQ67_01476	RKR1	Clean
GQ68_04314	BA75_03286	GQ67_04342	IRC20	Clean
GQ68_02466	BA75_01338	GQ67_02782	SRB8	Clean
GQ68_01741	BA75_03979	GQ67_01726	GEA2	Clean
GQ68_05206	BA75_04476	GQ67_05224	PDR12	Clean
GQ68_00647	BA75_02478	GQ67_00742	NMD5	Clean
GQ68_01306	BA75_05205	GQ67_00081	DNF1	Clean
GQ68_04390	BA75_03210	GQ67_04418	SMC2	Clean
GQ68_00500	BA75_02330	GQ67_00889	SKI3	Clean
GQ68_03265	BA75_00256	GQ67_03296	SIN3	Clean
GQ68_04614	BA75_02988	GQ67_04642	SPT6	Clean
GQ68_01077	BA75_04980	GQ67_00312	SNQ2	Clean
GQ68_01536	BA75_04186	GQ67_01520	YCF1	Clean
GQ68_03757	BA75_03851	GQ67_03785	PAN1	Clean
GQ68_01608	BA75_04115	GQ67_01592	ATG11	Clean
GQ68_01098	BA75_05001	GQ67_00291	AIM3	Clean
GQ68_04607	BA75_02995	GQ67_04635	RPO31	Clean
GQ68_02747	BA75_01614	GQ67_02500	PSE1	Clean
GQ68_01143	BA75_05044	GQ67_00245	SNT2	Clean
GQ68_02811	BA75_01677	GQ67_02436	IML1	Clean
GQ68_04029	BA75_03578	GQ67_04056	KRE5	Clean
GQ68_03233	BA75_00223	GQ67_03264	BCK1	Clean
GQ68_00286	BA75_02116	GQ67_01103	AXL1	Clean
GQ68_05137	BA75_04544	GQ67_05155	BIR1	Clean
GQ68_00662	BA75_02493	GQ67_00727	YMR124W	Clean
GQ68_04302	BA75_03298	GQ67_04330	UBP15	Clean
GQ68_03359	BA75_00348	GQ67_03390	BUD4	Clean
GQ68_03472	BA75_00460	GQ67_03502	XRN1	Clean
GQ68_01868	BA75_00742	GQ67_01853	RRP12	Clean
GQ68_00750	BA75_02583	GQ67_00638	HAP1	Clean
GQ68_01806	BA75_00680	GQ67_01791	MSH3	Clean
GQ68_03257	BA75_00247	GQ67_03288	ROM2	Clean
GQ68_00412	BA75_02245	GQ67_00977	POL1	Clean
GQ68_04170	BA75_03436	GQ67_04197	TRM3	Clean
GQ68_00321	BA75_02150	GQ67_01068	IKI3	Clean
GQ68_00487	BA75_02318	GQ67_00902	OXP1	Clean
GQ68_01139	BA75_05041	GQ67_00250	KAP120	Clean
GQ68_02347	BA75_01220	GQ67_02900	VPS54	Clean
GQ68_00674	BA75_02507	GQ67_00715	EDE1	Clean
GQ68_02047	BA75_00919	GQ67_02032	LYS2	Clean
GQ68_04534	BA75_03066	GQ67_04562	RET1	Clean
GQ68_01421	BA75_04300	GQ67_01405	SGS1	Clean
GQ68_03427	BA75_00416	GQ67_03457	SCC2	Clean
GQ68_02809	BA75_01675	GQ67_02438	CFT1	Clean
GQ68_02554	BA75_01421	GQ67_02694	TCB3	Clean
GQ68_03401	BA75_00390	GQ67_03432	SPF1	Clean
GQ68_04355	BA75_03245	GQ67_04383	PSK2	Clean
GQ68_02182	BA75_01053	GQ67_02167	RPO41	Clean
GQ68_00448	BA75_02281	GQ67_00941	NUP145	Clean
GQ68_01006	BA75_02840	GQ67_00383	RAV1	Clean
GQ68_04474	BA75_03125	GQ67_04502	YOR1	Clean
GQ68_00553	BA75_02383	GQ67_00836	FLC2	Clean
GQ68_02693	BA75_01560	GQ67_02555	PMA1	Clean
GQ68_01959	BA75_00832	GQ67_01944	SEC31	Clean
GQ68_00886	BA75_02719	GQ67_00502	KOG1	Clean
GQ68_01550	BA75_04172	GQ67_01534	VPS8	Clean
GQ68_03946	BA75_03659	GQ67_03973	STE6	Clean
GQ68_03147	BA75_00138	GQ67_03162	YFL034W	Clean
GQ68_05306	BA75_04407	GQ67_05307	YPK9	Clean
GQ68_03714	BA75_03892	GQ67_03742	BUD2	Clean
GQ68_00728	BA75_02560	GQ67_00660	YLR419W	Clean
GQ68_02093	BA75_00966	GQ67_02078	CDC25	Clean
GQ68_00443	BA75_02276	GQ67_00946	APE2	Clean
GQ68_01233	BA75_05135	GQ67_00155	RPB2	Clean
GQ68_03316	BA75_00307	GQ67_03347	VPS3	Clean
GQ68_04023	BA75_03584	GQ67_04050	CLU1	Clean
GQ68_03037	BA75_00032	GQ67_03052	VPS15	Clean
GQ68_04635	BA75_02967	GQ67_04663	MDS3	Clean
GQ68_03351	BA75_00342	GQ67_03382	TOP2	Clean
GQ68_05018	BA75_04662	GQ67_05037	DRS2	Clean
GQ68_01497	BA75_04226	GQ67_01481	MHP1	Clean
GQ68_01560	BA75_04162	GQ67_01544	KAP114	Clean
GQ68_04991	BA75_04688	GQ67_05010	SWI6	Clean
GQ68_02274	BA75_01145	GQ67_02973	BUG1	Clean
GQ68_03780	BA75_03829	GQ67_03807	POM152	Clean
GQ68_03180	BA75_00171	GQ67_03195	PDS5	Clean
GQ68_03116	BA75_00109	GQ67_03132	UBP2	Clean
GQ68_01730	BA75_03990	GQ67_01715	RTC1	Clean
GQ68_04009	BA75_03598	GQ67_04036	STU1	Clean
GQ68_04457	BA75_03142	GQ67_04485	YDL073W	Clean
GQ68_03778	BA75_03831	GQ67_03805	SPT7	Clean
GQ68_02592	BA75_01458	GQ67_02656	INO80	Clean
GQ68_02507	BA75_01377	GQ67_02741	RAX2	Clean
GQ68_00614	BA75_02445	GQ67_00775	SKI2	Clean
GQ68_00477	BA75_02308	GQ67_00912	SSD1	Clean
GQ68_03377	BA75_00366	GQ67_03408	RAD5	Clean
GQ68_01052	BA75_04954	GQ67_00337	HDA1	Clean
GQ68_00984	BA75_02818	GQ67_00405	SLA1	Clean
GQ68_02369	BA75_01242	GQ67_02878	COP1	Clean
GQ68_02087	BA75_00960	GQ67_02072	YML002W	Clean
GQ68_00171	BA75_02002	GQ67_01218	STH1	Clean
GQ68_03375	BA75_00364	GQ67_03406	ECM16	Clean
GQ68_01236	BA75_05138	GQ67_00152	TRS120	Clean
GQ68_01146	BA75_05047	GQ67_00242	ITC1	Clean
GQ68_00376	BA75_02208	GQ67_01013	GDE1	Clean
GQ68_04759	BA75_04917	GQ67_04787	CDC39	Clean
GQ68_00368	BA75_02200	GQ67_01021	SMC3	Clean
GQ68_02589	BA75_01455	GQ67_02659	YOR296W	Clean
GQ68_02560	BA75_01427	GQ67_02688	PMC1	Clean
GQ68_04773	BA75_04902	GQ67_04801	PIM1	Clean
GQ68_02641	BA75_01507	GQ67_02607	TFC3	Clean
GQ68_02490	BA75_01362	GQ67_02758	BMS1	Clean
GQ68_04624	BA75_02978	GQ67_04652	SLN1	Clean
GQ68_05270	BA75_04371	GQ67_05343	NMD2	Clean
GQ68_02095	BA75_00968	GQ67_02080	IMH1	Clean
GQ68_02667	BA75_01533	GQ67_02581	RAD4	Clean
GQ68_02687	BA75_01554	GQ67_02561	VIP1	Clean
GQ68_04848	BA75_04826	GQ67_04876	ATG9	Clean
GQ68_02933	BA75_01804	GQ67_02314	LHS1	Clean
GQ68_04255	BA75_03350	GQ67_04283	URC2	Clean
GQ68_00146	BA75_01975	GQ67_01244	YAK1	Clean
GQ68_04888	BA75_04785	GQ67_04916	YOL098C	Clean
GQ68_00044	BA75_01871	GQ67_01346	TOF1	Clean
GQ68_01270	BA75_05170	GQ67_00118	MSH6	Clean
GQ68_01170	BA75_05072	GQ67_00218	YOL075C	Clean
GQ68_03867	BA75_03742	GQ67_03893	KIC1	Clean
GQ68_02525	BA75_01394	GQ67_02723	RTT10	Clean
GQ68_03325	BA75_00316	GQ67_03356	KEL2	Clean
GQ68_04315	BA75_03284	GQ67_04343	RCK2	Clean
GQ68_02323	BA75_01196	GQ67_02924	GIN4	Clean
GQ68_04824	BA75_04850	GQ67_04852	ADR1	Clean
GQ68_05205	BA75_04477	GQ67_05223	UTP22	Clean
GQ68_04452	BA75_03146	GQ67_04480	LRG1	Clean
GQ68_00055	BA75_01882	GQ67_01335	PYC2	Clean
GQ68_00424	BA75_02257	GQ67_00965	KRE33	Clean
GQ68_03700	BA75_03906	GQ67_03728	YBR235W	Clean
GQ68_00234	BA75_02063	GQ67_01155	SWI1	Clean
GQ68_01910	BA75_00783	GQ67_01895	TBF1	Clean
GQ68_02320	BA75_01193	GQ67_02927	GIP3	Clean
GQ68_05264	BA75_04366	GQ67_05349	YME1	Clean
GQ68_04095	BA75_03511	GQ67_04122	RSE1	Clean
GQ68_03576	BA75_00567	GQ67_03605	MDM1	Clean
GQ68_00507	BA75_02337	GQ67_00882	RAD7	Clean
GQ68_02135	BA75_01007	GQ67_02120	SRO7	Clean
GQ68_03128	BA75_00119	GQ67_03144	HSL1	Clean
GQ68_04096	BA75_03510	GQ67_04123	NUP133	Clean
GQ68_04699	BA75_02904	GQ67_04727	TSC11	Clean
GQ68_03349	BA75_00340	GQ67_03380	CIN1	Clean
GQ68_02069	BA75_00942	GQ67_02054	PEX6	Clean
GQ68_03717	BA75_03889	GQ67_03745	ACO2	Clean
GQ68_00747	BA75_02579	GQ67_00641	TUS1	Clean
GQ68_04225	BA75_03371	GQ67_04253	CDC9	Clean
GQ68_00697	BA75_02529	GQ67_00691	RAD26	Clean
GQ68_03793	BA75_03815	GQ67_03820	NEW1	Clean
GQ68_03607	BA75_00596	GQ67_03635	MSB1	Clean
GQ68_01863	BA75_00737	GQ67_01848	RPA135	Clean
GQ68_00771	BA75_02604	GQ67_00617	PPS1	Clean
GQ68_02765	BA75_01630	GQ67_02482	MTC5	Clean
GQ68_03378	BA75_00367	GQ67_03409	KIN1	Clean
GQ68_04149	BA75_03457	GQ67_04176	PEX1	Clean
GQ68_01521	BA75_04201	GQ67_01505	YKR096W	Clean
GQ68_01793	BA75_00667	GQ67_01778	YLL032C	Clean
GQ68_00019, GQ68_00020, GQ68_00021, GQ68_05257, GQ68_05324	BA75_04357, BA75_04425	GQ67_00026, GQ67_00027, GQ67_00028, GQ67_00029, GQ67_00030, GQ67_02988, GQ67_05277, GQ67_05278, GQ67_05279, GQ67_05280, GQ67_05356, GQ67_05357	SLA2	Clean
GQ68_01299	BA75_05198	GQ67_00088	CHS3	Clean
GQ68_00562	BA75_02393	GQ67_00827	CAT8	Clean
GQ68_03897	BA75_03712	GQ67_03923	SPA2	Clean
GQ68_03584	BA75_00575	GQ67_03613	IRR1	Clean
GQ68_03876	BA75_03733	GQ67_03902	CPA2	Clean
GQ68_04838	BA75_04836	GQ67_04866	CAF130	Clean
GQ68_02552	BA75_01419	GQ67_02696	CIT1	Clean
GQ68_00663	BA75_02495	GQ67_00726	STO1	Clean
GQ68_03130	BA75_00121	GQ67_03146	SIZ1	Clean
GQ68_02264	BA75_01135	GQ67_02250	HIS2	Clean
GQ68_02665	BA75_01531	GQ67_02583	YDR090C	Clean
GQ68_03583	BA75_00574	GQ67_03612	SSM4	Clean
GQ68_01483	BA75_04239	GQ67_01467	PHO81	Clean
GQ68_01638	BA75_04085	GQ67_01622	SPT16	Clean
GQ68_02132	BA75_01004	GQ67_02117	PKH3	Clean
GQ68_03933	BA75_03674	GQ67_03959	BBC1	Clean
GQ68_01957	BA75_00830	GQ67_01942	NEO1	Clean
GQ68_00520	BA75_02350	GQ67_00869	SIP3	Clean
GQ68_03017	BA75_00013	GQ67_03032	YPL279C	Clean
GQ68_04216	BA75_03391	GQ67_04244	IRE1	Clean
GQ68_02526	BA75_01395	GQ67_02722	PAN2	Clean
GQ68_03824	BA75_03785	GQ67_03851	VAS1	Clean
GQ68_05002	BA75_04677	GQ67_05021	VNX1	Clean
GQ68_03929	BA75_03679	GQ67_03955	RAT1	Clean
GQ68_02252	BA75_01123	GQ67_02238	KAP123	Clean
GQ68_02210	BA75_01081	GQ67_02195	BUD3	Clean
GQ68_01657	BA75_04064	GQ67_01641	STE23	Clean
GQ68_04491	BA75_03108	GQ67_04519	AZF1	Clean
GQ68_03286	BA75_00277	GQ67_03317	YCS4	Clean
GQ68_00052	BA75_01879	GQ67_01338	URA1	Clean
GQ68_03093	BA75_00086	GQ67_03109	MAK21	Clean
GQ68_04247	BA75_03358	GQ67_04275	SPT5	Clean
GQ68_04715	BA75_02888	GQ67_04743	CDC60	Clean
GQ68_04148	BA75_03458	GQ67_04175	GCN20	Clean
GQ68_01836	BA75_00709	GQ67_01820	EMW1	Clean
GQ68_03451	BA75_00439	GQ67_03481	ECM30	Clean
GQ68_04405	BA75_03195	GQ67_04433	PMS1	Clean
GQ68_02842	BA75_01710	GQ67_02405	URB2	Clean
GQ68_05260	BA75_04362	GQ67_05353	RBA50	Clean
GQ68_00041	BA75_01868	GQ67_01349	FET4	Clean
GQ68_05071	BA75_04608	GQ67_05089	ILS1	Clean
GQ68_02688	BA75_01555	GQ67_02560	UTP21	Clean
GQ68_04990	BA75_04689	GQ67_05009	SKG3	Clean
GQ68_02421	BA75_01294	GQ67_02826	SMC5	Clean
GQ68_01276	BA75_05175	GQ67_00112	KGD1	Clean
GQ68_00508	BA75_02338	GQ67_00881	PRP39	Clean
GQ68_03082	BA75_00075	GQ67_03098	ENO1	Clean
GQ68_05032	BA75_04647	GQ67_05051	CHS5	Clean
GQ68_00712	BA75_02544	GQ67_00676	LOS1	Clean
GQ68_01234	BA75_05136	GQ67_00154	PKC1	Clean
GQ68_00623	BA75_02454	GQ67_00766	BST1	Clean
GQ68_01630	BA75_04093	GQ67_01614	SMC6	Clean
GQ68_02192	BA75_01063	GQ67_02177	TAF1	Clean
GQ68_01502	BA75_04220	GQ67_01486	YTA12	Clean
GQ68_05261		GQ67_05352	CIN5	Clean
GQ68_04409	BA75_03191	GQ67_04437	ISW2	Clean
GQ68_04685	BA75_02918	GQ67_04713	MET10	Clean
GQ68_02952	BA75_01823	GQ67_02295	SCP160	Clean
GQ68_04317	BA75_03282	GQ67_04345	YEF3	Clean
GQ68_05163	BA75_04519	GQ67_05181	AMS1	Clean
GQ68_02941	BA75_01812	GQ67_02306	TPS2	Clean
GQ68_01439	BA75_04282	GQ67_01423	GAL4	Clean
GQ68_00446	BA75_02279	GQ67_00943	ISW1	Clean
GQ68_01991	BA75_00863	GQ67_01976	SSL2	Clean
GQ68_02766	BA75_01631	GQ67_02481	SAC3	Clean
GQ68_04654	BA75_02948	GQ67_04682	ATH1	Clean
GQ68_04334	BA75_03266	GQ67_04362	NUP120	Clean
GQ68_00139	BA75_01968	GQ67_01251	CHS2	Clean
GQ68_04206	BA75_03400	GQ67_04234	CYM1	Clean
GQ68_01531	BA75_04191	GQ67_01515	LAS17	Clean
GQ68_01801	BA75_00675	GQ67_01786	PIK1	Clean
GQ68_03213	BA75_00203	GQ67_03244	CTF4	Clean
GQ68_01662	BA75_04059	GQ67_01646	VPS35	Clean
GQ68_02359	BA75_01232	GQ67_02888	UFD2	Clean
GQ68_01478	BA75_04244	GQ67_01462	IES1	Clean
GQ68_01738	BA75_03982	GQ67_01723	SPO71	Clean
GQ68_04601	BA75_03000	GQ67_04629	EAF1	Clean
GQ68_02647	BA75_01513	GQ67_02600	BAS1	Clean
GQ68_05024	BA75_04655	GQ67_05043	FHL1	Clean
GQ68_04536	BA75_03064	GQ67_04564	SAP1	Clean
GQ68_02294	BA75_01166	GQ67_02953	TFC4	Clean
GQ68_02434	BA75_01306	GQ67_02814	NUP116	Clean
GQ68_03941	BA75_03665	GQ67_03968	UBA1	Clean
GQ68_05298	BA75_04399	GQ67_05315	CDC48	Clean
GQ68_00683	BA75_02515	GQ67_00706	RTT107	Clean
GQ68_03504	BA75_00493	GQ67_03534	ALA1	Clean
GQ68_02541	BA75_01409	GQ67_02707	DSE4	Clean
GQ68_00700	BA75_02532	GQ67_00688	YCG1	Clean
GQ68_04168	BA75_03438	GQ67_04195	ROG1	Clean
GQ68_02144	BA75_01015	GQ67_02129	CIR2	Clean
GQ68_00299	BA75_02128	GQ67_01090	CRM1	Clean
GQ68_00491	BA75_02321	GQ67_00898	HDA3	Clean
GQ68_04139	BA75_03467	GQ67_04166	CTR9	Clean
GQ68_01800	BA75_00674	GQ67_01785	GPI13	Clean
GQ68_02412	BA75_01285	GQ67_02835	FUN12	Clean
GQ68_01659	BA75_04062	GQ67_01643	VAC14	Clean
GQ68_04340	BA75_03260	GQ67_04368	VPS41	Clean
GQ68_02156	BA75_01027	GQ67_02141	PFK2	Clean
GQ68_03629	BA75_00619	GQ67_03657	YPR097W	Clean
GQ68_01613	BA75_04110	GQ67_01597	MPH1	Clean
GQ68_04876	BA75_04797	GQ67_04904	RIC1	Clean
GQ68_04901	BA75_04772	GQ67_04929	CRH1	Clean
GQ68_02333	BA75_01206	GQ67_02914	MRC1	Clean
GQ68_00929	BA75_02762	GQ67_00460	HSH155	Clean
GQ68_03776	BA75_03833	GQ67_03803	MTR4	Clean
GQ68_00284	BA75_02114	GQ67_01105	HMG1	Clean
GQ68_01222	BA75_05124	GQ67_00166	MTR10	Clean
GQ68_02681	BA75_01547	GQ67_02567	ULP2	Clean
GQ68_04197	BA75_03409	GQ67_04225	YMR196W	Clean
GQ68_01734	BA75_03986	GQ67_01719	STE5	Clean
GQ68_02953	BA75_01824	GQ67_02294	PRM10	Clean
GQ68_02382	BA75_01255	GQ67_02865	RNR1	Clean
GQ68_05055	BA75_04623	GQ67_05074	ALY2	Clean
GQ68_00924	BA75_02757	GQ67_00465	INP51	Clean
GQ68_00118	BA75_01946	GQ67_01272	MCD4	Clean
GQ68_04963	BA75_04716	GQ67_04982	MKT1	Clean
GQ68_01958	BA75_00831	GQ67_01943	SYG1	Clean
GQ68_01520	BA75_04202	GQ67_01504	MIS1	Clean
GQ68_01237	BA75_05139	GQ67_00151	ISM1	Clean
GQ68_00539	BA75_02369	GQ67_00850	ROT2	Clean
GQ68_00931	BA75_02764	GQ67_00458	BUB1	Clean
GQ68_00428	BA75_02261	GQ67_00961	SET1	Clean
GQ68_03460	BA75_00448	GQ67_03490	OSH3	Clean
GQ68_01877	BA75_00750	GQ67_01862	ATG7	Clean
GQ68_01225	BA75_05127	GQ67_00163	CCC2	Clean
GQ68_02927	BA75_01798	GQ67_02320	RSN1	Clean
GQ68_01334	BA75_05233	GQ67_00053	SCY1	Clean
GQ68_04897	BA75_04776	GQ67_04925	RAD2	Clean
GQ68_04815	BA75_04859	GQ67_04843	VPS34	Clean
GQ68_00717	BA75_02549	GQ67_00671	POL5	Clean
GQ68_03448	BA75_00436	GQ67_03478	NHA1	Clean
GQ68_04492	BA75_03107	GQ67_04520	ASG1	Clean
GQ68_03832	BA75_03778	GQ67_03858	YAT2	Clean
GQ68_01871	BA75_00745	GQ67_01856	TAE2	Clean
GQ68_04398	BA75_03202	GQ67_04426	MET18	Clean
GQ68_03365	BA75_00354	GQ67_03396	CWP1	Clean
GQ68_01752	BA75_03968	GQ67_01737	BEM3	Clean
GQ68_04031	BA75_03576	GQ67_04058	ROD1	Clean
GQ68_03453	BA75_00441	GQ67_03483	CNA1	Clean
GQ68_03995	BA75_03612	GQ67_04022	RPN1	Clean
GQ68_02846	BA75_01714	GQ67_02401	BOI2	Clean
GQ68_05036	BA75_04643	GQ67_05055	ACK1	Clean
GQ68_00724	BA75_02556	GQ67_00664	DIP2	Clean
GQ68_01316	BA75_05215	GQ67_00071	FCY1	Clean
GQ68_02976	BA75_01847	GQ67_02271	KAP104	Clean
GQ68_01565	BA75_04157	GQ67_01549	YGL140C	Clean
GQ68_04821	BA75_04853	GQ67_04849	SFB3	Clean
GQ68_02168	BA75_01039	GQ67_02153	KCC4	Clean
GQ68_02124	BA75_00996	GQ67_02109	QDR3	Clean
GQ68_02604	BA75_01470	GQ67_02644	TTI1	Clean
GQ68_03302	BA75_00294	GQ67_03333	SEY1	Clean
GQ68_01768	BA75_03952	GQ67_01753	MNN4	Clean
GQ68_00583	BA75_02413	GQ67_00806	TPS3	Clean
GQ68_01720	BA75_04000	GQ67_01705	SEC6	Clean
GQ68_03665	BA75_03939	GQ67_03693	SEC24	Clean
GQ68_00431	BA75_02264	GQ67_00958	NMA111	Clean
GQ68_03767	BA75_03841	GQ67_03795	MIP1	Clean
GQ68_01199	BA75_05101	GQ67_00189	HUL5	Clean
GQ68_01715	BA75_04005	GQ67_01700	FIG4	Clean
GQ68_01518	BA75_04204	GQ67_01502	MSH2	Clean
GQ68_03839	BA75_03770	GQ67_03865	CSE1	Clean
GQ68_01862	BA75_00736	GQ67_01847	PMR1	Clean
GQ68_02550	BA75_01417	GQ67_02698	CWH43	Clean
GQ68_04085	BA75_03521	GQ67_04112	FRE1	Clean
GQ68_04285	BA75_03315	GQ67_04313	OPT1	Clean
GQ68_03403	BA75_00393	GQ67_03434	MNN2	Clean
GQ68_02045	BA75_00917	GQ67_02030	GAL11	Clean
GQ68_01424	BA75_04297	GQ67_01408	GCV2	Clean
GQ68_00144	BA75_01973	GQ67_01246	SNU114	Clean
GQ68_00065	BA75_01892	GQ67_01325	VID27	Clean
GQ68_03562	BA75_00551	GQ67_03592	YEL043W	Clean
GQ68_03432	BA75_00421	GQ67_03462	RAD9	Clean
GQ68_00417	BA75_02250	GQ67_00972	FAR11	Clean
GQ68_03715	BA75_03891	GQ67_03743	NAM7	Clean
GQ68_00669	BA75_02502	GQ67_00720	RPN2	Clean
GQ68_00729	BA75_02561	GQ67_00659	SPP41	Clean
GQ68_01987	BA75_00860	GQ67_01972	PRP16	Clean
GQ68_03879	BA75_03730	GQ67_03905	MDR1	Clean
GQ68_01019	BA75_02852	GQ67_00370	PUT3	Clean
GQ68_02057	BA75_00930	GQ67_02042	DUG2	Clean
GQ68_02083	BA75_00956	GQ67_02068	PRP22	Clean
GQ68_00187	BA75_02018	GQ67_01202	TRK2	Clean
GQ68_04106	BA75_03500	GQ67_04133	CTS1	Clean
GQ68_01827	BA75_00700	GQ67_01812	DBP10	Clean
GQ68_00418	BA75_02251	GQ67_00971	SPC98	Clean
GQ68_01323	BA75_05222	GQ67_00064	SEC8	Clean
GQ68_05171	BA75_04511	GQ67_05189	SEC26	Clean
GQ68_00233	BA75_02062	GQ67_01156	RAD1	Clean
GQ68_02424	BA75_01297	GQ67_02823	TOP3	Clean
GQ68_03689	BA75_03916	GQ67_03717	MDM20	Clean
GQ68_03843	BA75_03766	GQ67_03869	ADE5,7	Clean
GQ68_04258	BA75_03348	GQ67_04286	STE20	Clean
GQ68_04788	BA75_04887	GQ67_04816	YPL150W	Clean
GQ68_05135	BA75_04546	GQ67_05153	JSN1	Clean
GQ68_01928	BA75_00801	GQ67_01913	PGM2	Clean
GQ68_04054	BA75_03553	GQ67_04081	YBR074W	Clean
GQ68_00946	BA75_02779	GQ67_00443	PFK1	Clean
GQ68_04528	BA75_03072	GQ67_04556	QNS1	Clean
GQ68_04236	BA75_03383	GQ67_04264	YGR266W	Clean
GQ68_02400	BA75_01273	GQ67_02847	YGR125W	Clean
GQ68_04037	BA75_03570	GQ67_04064	ADP1	Clean
GQ68_01889	BA75_00762	GQ67_01874	NDE1	Clean
GQ68_02677	BA75_01543	GQ67_02571	YSH1	Clean
GQ68_01420	BA75_04301	GQ67_01404	DSS1	Clean
GQ68_04883	BA75_04790	GQ67_04911	SAP190	Clean
GQ68_04146	BA75_03460	GQ67_04173	DIS3	Clean
GQ68_04003	BA75_03604	GQ67_04030	SEF1	Clean
GQ68_03798	BA75_03810	GQ67_03825	DNL4	Clean
GQ68_00478	BA75_02309	GQ67_00911	APL6	Clean
GQ68_01481	BA75_04241	GQ67_01465	GAA1	Clean
GQ68_00847	BA75_02679	GQ67_00541	APL3	Clean
GQ68_02755	BA75_01620	GQ67_02492	PEP5	Clean
GQ68_02894	BA75_01765	GQ67_02353	SWI4	Clean
GQ68_00198	BA75_02028	GQ67_01191	PDC2	Clean
GQ68_01230	BA75_05132	GQ67_00158	PUT4	Clean
GQ68_00071	BA75_01898	GQ67_01319	PTK2	Clean
GQ68_00978	BA75_02812	GQ67_00411	BUD6	Clean
GQ68_00215	BA75_02045	GQ67_01174	FAP1	Clean
GQ68_02889	BA75_01760	GQ67_02358	HSP104	Clean
GQ68_02571	BA75_01437	GQ67_02677	SIN4	Clean
GQ68_05239	BA75_04443	GQ67_05257	ECM25	Clean
GQ68_03978	BA75_03627	GQ67_04005	SXM1	Clean
GQ68_00075	BA75_01902	GQ67_01315	CYK3	Clean
GQ68_04513	BA75_03087	GQ67_04541	NST1	Clean
GQ68_03777	BA75_03832	GQ67_03804	HMS1	Clean
GQ68_04175	BA75_03431	GQ67_04202	NUP84	Clean
GQ68_04393	BA75_03207	GQ67_04421	TMA108	Clean
GQ68_00088	BA75_01915	GQ67_01302	RSC1	Clean
GQ68_02286	BA75_01158	GQ67_02961	CDC45	Clean
GQ68_03446	BA75_00434	GQ67_03476	HAL9	Clean
GQ68_00827	BA75_02659	GQ67_00561	HST3	Clean
GQ68_00841	BA75_02673	GQ67_00547	IST2	Clean
GQ68_05023	BA75_04656	GQ67_05042	UTP14	Clean
GQ68_00069	BA75_01896	GQ67_01321	ALG9	Clean
GQ68_03137	BA75_00128	GQ67_03152	CST6	Clean
GQ68_01207	BA75_05109	GQ67_00181	NHX1	Clean
GQ68_03228	BA75_00218	GQ67_03259	HIR1	Clean
GQ68_03126	BA75_00118	GQ67_03142	YPK1	Clean
GQ68_00874	BA75_02707	GQ67_00514	HUL4	Clean
GQ68_01452	BA75_04268	GQ67_01436	APL5	Clean
GQ68_04954	BA75_04725	GQ67_04973	SEC23	Clean
GQ68_04243	BA75_03390	GQ67_04271	YSP2	Clean
GQ68_03992	BA75_03615	GQ67_04019	SLT2	Clean
GQ68_04120	BA75_03486	GQ67_04147	HRD3	Clean
GQ68_03307	BA75_00298	GQ67_03338	AMD2	Clean
GQ68_02694	BA75_01561	GQ67_02554	UBX7	Clean
GQ68_01823	BA75_00696	GQ67_01808	MCM6	Clean
GQ68_03301	BA75_00293	GQ67_03332	ESBP6	Clean
GQ68_02122	BA75_00994	GQ67_02107	FAT1	Clean
GQ68_03902	BA75_03706	GQ67_03928	PXA1	Clean
GQ68_00627	BA75_02458	GQ67_00762	APC5	Clean
GQ68_02514	BA75_01383	GQ67_02734	RIF1	Clean
GQ68_01923	BA75_00796	GQ67_01908	RFC1	Clean
GQ68_02970	BA75_01841	GQ67_02277	PHM7	Clean
GQ68_04481	BA75_03118	GQ67_04509	DCP2	Clean
GQ68_02488	BA75_01360	GQ67_02760	SEC27	Clean
GQ68_01189	BA75_05091	GQ67_00199	GPH1	Clean
GQ68_00687	BA75_02519	GQ67_00702	SAK1	Clean
GQ68_02834	BA75_01701	GQ67_02413	RGA1	Clean
GQ68_00977	BA75_02811	GQ67_00412	EST2	Clean
GQ68_04902	BA75_04771	GQ67_04930	SPO75	Clean
GQ68_03626	BA75_00616	GQ67_03654	GUT2	Clean
GQ68_00930	BA75_02763	GQ67_00459	GPI16	Clean
GQ68_04576	BA75_03024	GQ67_04604	STB2	Clean
GQ68_04517	BA75_03083	GQ67_04545	SEC21	Clean
GQ68_04298	BA75_03302	GQ67_04326	SSY1	Clean
GQ68_03537	BA75_00526	GQ67_03567	PHO91	Clean
GQ68_03953	BA75_03651	GQ67_03980	SYP1	Clean
GQ68_00877	BA75_02710	GQ67_00511	CTK1	Clean
GQ68_04325	BA75_03275	GQ67_04353	YMR321C	Clean
GQ68_01213	BA75_05115	GQ67_00175	MCM3	Clean
GQ68_02807	BA75_01673	GQ67_02440	MOD5	Clean
GQ68_00086	BA75_01913	GQ67_01304	LPD1	Clean
GQ68_00197	BA75_02027	GQ67_01192	RFX1	Clean
GQ68_04093	BA75_03513	GQ67_04120	VPS5	Clean
GQ68_04421	BA75_03179	GQ67_04449	RPL3	Clean
GQ68_05238	BA75_04444	GQ67_05256	RCY1	Clean
GQ68_01023	BA75_02856	GQ67_00366	EMC1	Clean
GQ68_02381	BA75_01254	GQ67_02866	THI73	Clean
GQ68_01394	BA75_04327	GQ67_01378	SKY1	Clean
GQ68_03545	BA75_00534	GQ67_03575	ARO80	Clean
GQ68_03162	BA75_00153	GQ67_03177	YOL087C	Clean
GQ68_02808	BA75_01674	GQ67_02439	RIM20	Clean
GQ68_03945	BA75_03660	GQ67_03972	SEC5	Clean
GQ68_01919	BA75_00792	GQ67_01904	FRK1	Clean
GQ68_04312	BA75_03288	GQ67_04340	MEF2	Clean
GQ68_01490	BA75_04232	GQ67_01474	AMD1	Clean
GQ68_01631	BA75_04092	GQ67_01615	NAM2	Clean
GQ68_03684	BA75_03921	GQ67_03712	NIC96	Clean
GQ68_01153	BA75_05054	GQ67_00235	MGM1	Clean
GQ68_05136	BA75_04545	GQ67_05154	GRR1	Clean
GQ68_02266	BA75_01137	GQ67_02252	NPP1	Clean
GQ68_03321	BA75_00312	GQ67_03352	AVT3	Clean
GQ68_02011	BA75_00883	GQ67_01996	DAL81	Clean
GQ68_00616	BA75_02447	GQ67_00773	SSY5	Clean
GQ68_04507	BA75_03093	GQ67_04535	APP1	Clean
GQ68_04709	BA75_02894	GQ67_04737	NIP100	Clean
GQ68_03279	BA75_00270	GQ67_03310	YGR067C	Clean
GQ68_03328	BA75_00319	GQ67_03359	VPS53	Clean
GQ68_00741	BA75_02573	GQ67_00647	CRN1	Clean
GQ68_00145	BA75_01974	GQ67_01245	TPO5	Clean
GQ68_02046	BA75_00918	GQ67_02031	RAD16	Clean
GQ68_03149	BA75_00140	GQ67_03164	TEL2	Clean
GQ68_03095	BA75_00088	GQ67_03111	AFI1	Clean
GQ68_04443	BA75_03156	GQ67_04471	KIP1	Clean
GQ68_01632	BA75_04091	GQ67_01616	CDC24	Clean
GQ68_00904	BA75_02737	GQ67_00485	SEC39	Clean
GQ68_00212	BA75_02042	GQ67_01177	JHD2	Clean
GQ68_02231	BA75_01102	GQ67_02217	ADE4	Clean
GQ68_01091	BA75_04994	GQ67_00298	PWP2	Clean
GQ68_02689	BA75_01556	GQ67_02559	VAM6	Clean
GQ68_00042	BA75_01869	GQ67_01348	PDR1	Clean
GQ68_02483	BA75_01355	GQ67_02765	LSG1	Clean
GQ68_01267	BA75_05167	GQ67_00121	RLI1	Clean
GQ68_04204	BA75_03402	GQ67_04232	VPH1	Clean
GQ68_02924	BA75_01795	GQ67_02323	PRP24	Clean
GQ68_03791	BA75_03817	GQ67_03818	COQ4	Clean
GQ68_05062	BA75_04616	GQ67_05081	PLC1	Clean
GQ68_00303	BA75_02132	GQ67_01086	HIR2	Clean
GQ68_00645	BA75_02476	GQ67_00744	TRP5	Clean
GQ68_04372	BA75_03228	GQ67_04400	KIP2	Clean
GQ68_04880	BA75_04793	GQ67_04908	PRP6	Clean
GQ68_03820	BA75_03789	GQ67_03847	DNM1	Clean
GQ68_00935	BA75_02768	GQ67_00454	YLR001C	Clean
GQ68_02336	BA75_01209	GQ67_02911	PRD1	Clean
GQ68_02711	BA75_01578	GQ67_02537	SPB4	Clean
GQ68_01661	BA75_04060	GQ67_01645	TSR1	Clean
GQ68_05293	BA75_04394	GQ67_05320	SEA4	Clean
GQ68_01235	BA75_05137	GQ67_00153	EFT1	Clean
GQ68_03769	BA75_03839	GQ67_03797	GIP4	Clean
GQ68_00557	BA75_02387	GQ67_00832	CYC8	Clean
GQ68_02772	BA75_01638	GQ67_02475	ECM21	Clean
GQ68_03369	BA75_00358	GQ67_03400	RPG1	Clean
GQ68_01333	BA75_05232	GQ67_00054	ARG81	Clean
GQ68_00758	BA75_02591	GQ67_00630	PEP3	Clean
GQ68_05212	BA75_04470	GQ67_05230	TPO4	Clean
GQ68_05191	BA75_04491	GQ67_05209	NTH1	Clean
GQ68_02107	BA75_00979	GQ67_02092	CHO2	Clean
GQ68_05267	BA75_04368	GQ67_05346	MCM7	Clean
GQ68_03538	BA75_00527	GQ67_03568	PRP2	Clean
GQ68_03310	BA75_00301	GQ67_03341	GLN4	Clean
GQ68_00372	BA75_02204	GQ67_01017	STE13	Clean
GQ68_01051	BA75_02883	GQ67_00338	TRE2	Clean
GQ68_00569	BA75_02399	GQ67_00820	MF(ALPHA)1	Clean
GQ68_04472	BA75_03127	GQ67_04500	RIM8	Clean
GQ68_03198	BA75_00189	GQ67_03229	PEX25	Clean
GQ68_02070	BA75_00943	GQ67_02055	MCH2	Clean
GQ68_01194	BA75_05096	GQ67_00194	ARG5,6	Clean
GQ68_01491	BA75_04231	GQ67_01475	SRC1	Clean
GQ68_02644	BA75_01510	GQ67_02604	GPB2	Clean
GQ68_04515	BA75_03085	GQ67_04543	MCM2	Clean
GQ68_00657	BA75_02488	GQ67_00732	VTC2	Clean
GQ68_01876	BA75_00749	GQ67_01861	SDA1	Clean
GQ68_00256	BA75_02085	GQ67_01133	UBP1	Clean
GQ68_03441	BA75_00430	GQ67_03471	ACS2	Clean
GQ68_01878	BA75_00751	GQ67_01863	SWI3	Clean
GQ68_02739	BA75_01606	GQ67_02508	FAR1	Clean
GQ68_04422	BA75_03178	GQ67_04450	DED1	Clean
GQ68_01181	BA75_05083	GQ67_00207	CFT2	Clean
GQ68_02984	BA75_01854	GQ67_02263	FMO1	Clean
GQ68_02040	BA75_00912	GQ67_02025	HIS4	Clean
GQ68_03239	BA75_00229	GQ67_03270	RAD54	Clean
GQ68_01970	BA75_00842	GQ67_01955	BDF1	Clean
GQ68_01654	BA75_04067	GQ67_01638	YNL247W	Clean
GQ68_04631	BA75_02971	GQ67_04659	YIR007W	Clean
GQ68_02282	BA75_01154	GQ67_02965	MKC7	Clean
GQ68_02664	BA75_01530	GQ67_02584	STL1	Clean
GQ68_05079	BA75_04600	GQ67_05097	MRD1	Clean
GQ68_04562	BA75_03038	GQ67_04590	KAP95	Clean
GQ68_04535	BA75_03065	GQ67_04563	FRE3	Clean
GQ68_01071	BA75_04974	GQ67_00318	FZO1	Clean
GQ68_02128	BA75_01000	GQ67_02113	YAT1	Clean
GQ68_00829	BA75_02661	GQ67_00559	WAR1	Clean
GQ68_01438	BA75_04283	GQ67_01422	RDH54	Clean
GQ68_00357	BA75_02187	GQ67_01032	HSL7	Clean
GQ68_00363	BA75_02195	GQ67_01026	FOL1	Clean
GQ68_01137	BA75_05039	GQ67_00252	NAN1	Clean
GQ68_04809	BA75_04865	GQ67_04837	MSC2	Clean
GQ68_00134	BA75_01963	GQ67_01256	PUF4	Clean
GQ68_00471	BA75_02303	GQ67_00918	PPR1	Clean
GQ68_00801	BA75_02634	GQ67_00587	PUF3	Clean
GQ68_00480	BA75_02311	GQ67_00909	MRPL10	Clean
GQ68_02791	BA75_01657	GQ67_02456	BUD27	Clean
GQ68_03590	BA75_00580	GQ67_03618	IRC5	Clean
GQ68_03512	BA75_00501	GQ67_03542	STE11	Clean
GQ68_02111	BA75_00983	GQ67_02096	VID28	Clean
GQ68_02110	BA75_00982	GQ67_02095	TPO3	Clean
GQ68_01203	BA75_05105	GQ67_00185	MET6	Clean
GQ68_04850	BA75_04824	GQ67_04878	NOP14	Clean
GQ68_02900	BA75_01771	GQ67_02347	YOR022C	Clean
GQ68_00899	BA75_02732	GQ67_00490	YLR278C	Clean
GQ68_01651	BA75_04071	GQ67_01635	POP1	Clean
GQ68_02888	BA75_01758	GQ67_02359	ACO1	Clean
GQ68_01441	BA75_04280	GQ67_01425	GYP5	Clean
GQ68_02416	BA75_01289	GQ67_02831	COG4	Clean
GQ68_03847	BA75_03762	GQ67_03873	NIP1	Clean
GQ68_01081	BA75_04984	GQ67_00308	SLK19	Clean
GQ68_00997	BA75_02831	GQ67_00392	RSP5	Clean
GQ68_01026	BA75_02859	GQ67_00363	HSP78	Clean
GQ68_03993	BA75_03614	GQ67_04020	DAP2	Clean
GQ68_03263	BA75_00253	GQ67_03294	TOP1	Clean
GQ68_03532	BA75_00521	GQ67_03562	SUL1	Clean
GQ68_02270	BA75_01141	GQ67_02977	YHR020W	Clean
GQ68_05047	BA75_04631	GQ67_05066	SFC1	Clean
GQ68_01668	BA75_04053	GQ67_01652	KIP3	Clean
GQ68_05146	BA75_04536	GQ67_05164	PMT6	Clean
GQ68_00328	BA75_02157	GQ67_01061	PXA2	Clean
GQ68_04819	BA75_04855	GQ67_04847	YLR241W	Clean
GQ68_02650	BA75_01516	GQ67_02597	SSZ1	Clean
GQ68_00319	BA75_02147	GQ67_01070	MNR2	Clean
GQ68_03474	BA75_00462	GQ67_03504	AGC1	Clean
GQ68_04351	BA75_03249	GQ67_04379	COG6	Clean
GQ68_05147	BA75_04535	GQ67_05165	ELP2	Clean
GQ68_04743	BA75_04932	GQ67_04771	RIX7	Clean
GQ68_04795	BA75_04880	GQ67_04823	SPB1	Clean
GQ68_03670	BA75_03934	GQ67_03698	HOS4	Clean
GQ68_01795	BA75_00669	GQ67_01780	NPR3	Clean
GQ68_03685	BA75_03920	GQ67_03713	CHL1	Clean
GQ68_01308	BA75_05207	GQ67_00079	DUR3	Clean
GQ68_03830	BA75_03780	GQ67_03856	LEU3	Clean
GQ68_00970	BA75_02804	GQ67_00419	SPC97	Clean
GQ68_02000	BA75_00872	GQ67_01985	YPR003C	Clean
GQ68_00141	BA75_01970	GQ67_01249	YME2	Clean
GQ68_03881	BA75_03728	GQ67_03907	YMR086W	Clean
GQ68_05290	BA75_04391	GQ67_05323	LAS21	Clean
GQ68_05235	BA75_04447	GQ67_05253	MDL1	Clean
GQ68_02352	BA75_01225	GQ67_02895	VMA1	Clean
GQ68_01929	BA75_00802	GQ67_01914	ERB1	Clean
GQ68_01096	BA75_04999	GQ67_00293	YCR061W	Clean
GQ68_05223	BA75_04459	GQ67_05241	GID7	Clean
GQ68_01759	BA75_03961	GQ67_01744	SLM1	Clean
GQ68_02234	BA75_01105	GQ67_02220	MRPL13	Clean
GQ68_04542	BA75_03058	GQ67_04570	YHR202W	Clean
GQ68_00330	BA75_02159	GQ67_01059	RTS1	Clean
GQ68_04771	BA75_04904	GQ67_04799	MKS1	Clean
GQ68_00622	BA75_02453	GQ67_00767	AXL2	Clean
GQ68_04297	BA75_03303	GQ67_04325	CYC1	Clean
GQ68_00911	BA75_02744	GQ67_00478	FCP1	Clean
GQ68_01241	BA75_05143	GQ67_00147	UBA2	Clean
GQ68_00115	BA75_01943	GQ67_01275	YEL1	Clean
GQ68_02060	BA75_00933	GQ67_02045	MCM4	Clean
GQ68_04143	BA75_03463	GQ67_04170	NUP85	Clean
GQ68_02629	BA75_01496	GQ67_02619	ZAP1	Clean
GQ68_03210	BA75_00200	GQ67_03241	NGL2	Clean
GQ68_00382	BA75_02214	GQ67_01007	ABP1	Clean
GQ68_04018	BA75_03589	GQ67_04045	YPR089W	Clean
GQ68_02966	BA75_01837	GQ67_02281	VPS52	Clean
GQ68_04727	BA75_04946	GQ67_04755	ALK2	Clean
GQ68_01786	BA75_00660	GQ67_01771	MEP2	Clean
GQ68_04526	BA75_03074	GQ67_04554	HCA4	Clean
GQ68_03732	BA75_03874	GQ67_03760	DHR2	Clean
GQ68_03678	BA75_03927	GQ67_03706	SWE1	Clean
GQ68_00982	BA75_02816	GQ67_00407	LEU1	Clean
GQ68_03368	BA75_00357	GQ67_03399	OCA5	Clean
GQ68_02661	BA75_01527	GQ67_02587	GAP1	Clean
GQ68_00981	BA75_02815	GQ67_00408	CUL3	Clean
GQ68_04553	BA75_03047	GQ67_04581	YDR333C	Clean
GQ68_01537	BA75_04185	GQ67_01521	DOA1	Clean
GQ68_02021	BA75_00893	GQ67_02006	HMI1	Clean
GQ68_04119	BA75_03487	GQ67_04146	ART5	Clean
GQ68_04488	BA75_03111	GQ67_04516	CEX1	Clean
GQ68_04948	BA75_04730	GQ67_04967	YJL132W	Clean
GQ68_00916	BA75_02749	GQ67_00473	SMY2	Clean
GQ68_02583	BA75_01449	GQ67_02665	TAF6	Clean
GQ68_03835	BA75_03774	GQ67_03861	BET2	Clean
GQ68_02004	BA75_00876	GQ67_01989	SUV3	Clean
GQ68_03338	BA75_00329	GQ67_03369	IRC3	Clean
GQ68_01116	BA75_05018	GQ67_00273	SOV1	Clean
GQ68_03608	BA75_00597	GQ67_03636	ECM38	Clean
GQ68_02840	BA75_01708	GQ67_02407	TPN1	Clean
GQ68_03857	BA75_03752	GQ67_03883	UTP13	Clean
GQ68_00832	BA75_02664	GQ67_00556	MBP1	Clean
GQ68_02722	BA75_01589	GQ67_02525	SLS1	Clean
GQ68_04091	BA75_03515	GQ67_04118	HBS1	Clean
GQ68_05110	BA75_04569	GQ67_05128	TFB1	Clean
GQ68_04639	BA75_02962	GQ67_04667	CTH1	Clean
GQ68_05292	BA75_04393	GQ67_05321	NUP82	Clean
GQ68_04370	BA75_03230	GQ67_04398	AIM44	Clean
GQ68_02302	BA75_01174	GQ67_02945	YPR022C	Clean
GQ68_01286	BA75_05185	GQ67_00101	GPR1	Clean
GQ68_01625	BA75_04098	GQ67_01609	POX1	Clean
GQ68_00512	BA75_02342	GQ67_00877	YJR098C	Clean
GQ68_00819	BA75_02651	GQ67_00569	YOR019W	Clean
GQ68_02964	BA75_01835	GQ67_02283	HMT1	Clean
GQ68_00117	BA75_01945	GQ67_01273	ABZ1	Clean
GQ68_02853	BA75_01721	GQ67_02394	TMN3	Clean
GQ68_04836	BA75_04838	GQ67_04864	GIP2	Clean
GQ68_02707	BA75_01574	GQ67_02541	MSB2	Clean
GQ68_02956	BA75_01827	GQ67_02291	IME2	Clean
GQ68_01927	BA75_00800	GQ67_01912	TAF14	Clean
GQ68_03493	BA75_00482	GQ67_03523	TAF5	Clean
GQ68_04569	BA75_03031	GQ67_04597	MSP1	Clean
GQ68_01198	BA75_05100	GQ67_00190	MLH1	Clean
GQ68_00799	BA75_02632	GQ67_00589	APL4	Clean
GQ68_04985	BA75_04694	GQ67_05004	RGD2	Clean
GQ68_01048	BA75_02880	GQ67_00341	KEX2	Clean
GQ68_02473	BA75_01345	GQ67_02775	SYF1	Clean
GQ68_02450	BA75_01322	GQ67_02798	CWH41	Clean
GQ68_01157	BA75_05058	GQ67_00231	PTP2	Clean
GQ68_04594	BA75_03007	GQ67_04622	PBP1	Clean
GQ68_01148	BA75_05049	GQ67_00240	PMT1	Clean
GQ68_03070	BA75_00064	GQ67_03086	SCT1	Clean
GQ68_04458	BA75_03141	GQ67_04486	BRE1	Clean
GQ68_04547	BA75_03053	GQ67_04575	MSS116	Clean
GQ68_00107	BA75_01934	GQ67_01283	YDJ1	Clean
GQ68_01115	BA75_05017	GQ67_00274	IFM1	Clean
GQ68_01693	BA75_04027	GQ67_01678	FRE8	Clean
GQ68_00109	BA75_01937	GQ67_01281	ARP5	Clean
GQ68_03209	BA75_00199	GQ67_03240	NAB3	Clean
GQ68_00598	BA75_02428	GQ67_00791	CUE3	Clean
GQ68_00958	BA75_02792	GQ67_00431	SNX4	Clean
GQ68_03675	BA75_03930	GQ67_03703	VAC7	Clean
GQ68_00716	BA75_02548	GQ67_00672	MDL2	Clean
GQ68_03054	BA75_00049	GQ67_03070	TUL1	Clean
GQ68_04251	BA75_03354	GQ67_04279	SNX41	Clean
GQ68_00355	BA75_02185	GQ67_01034	PDA1	Clean
GQ68_02191	BA75_01062	GQ67_02176	PRC1	Clean
GQ68_01102	BA75_05005	GQ67_00287	PMT2	Clean
GQ68_03264	BA75_00254	GQ67_03295	CDC5	Clean
GQ68_01175	BA75_05077	GQ67_00213	RPM2	Clean
GQ68_03797	BA75_03811	GQ67_03824	SSB2	Clean
GQ68_00685	BA75_02517	GQ67_00704	ATG1	Clean
GQ68_00660	BA75_02491	GQ67_00729	CDC4	Clean
GQ68_04035	BA75_03572	GQ67_04062	UBP14	Clean
GQ68_00292	BA75_02122	GQ67_01097	THS1	Clean
GQ68_00467	BA75_02299	GQ67_00922	LSC2	Clean
GQ68_00629	BA75_02460	GQ67_00760	RIX1	Clean
GQ68_00054	BA75_01881	GQ67_01336	BUL1	Clean
GQ68_02566	BA75_01432	GQ67_02682	FRA1	Clean
GQ68_04664	BA75_02937	GQ67_04692	FAA2	Clean
GQ68_02885	BA75_01755	GQ67_02362	NPR1	Clean
GQ68_03202	BA75_00193	GQ67_03233	CBK1	Clean
GQ68_02887	BA75_01757	GQ67_02360	RIM4	Clean
GQ68_04174	BA75_03432	GQ67_04201	RPN6	Clean
GQ68_04827	BA75_04847	GQ67_04855	CCR4	Clean
GQ68_01835	BA75_00708	GQ67_01819	PEX8	Clean
GQ68_05091	BA75_04588	GQ67_05109	MAK5	Clean
GQ68_00247	BA75_02076	GQ67_01142	UTP25	Clean
GQ68_00080	BA75_01907	GQ67_01310	PHO2	Clean
GQ68_00908	BA75_02741	GQ67_00481	OCT1	Clean
GQ68_01020	BA75_02853	GQ67_00369	PEP7	Clean
GQ68_01428	BA75_04293	GQ67_01412	VPS27	Clean
GQ68_00469	BA75_02301	GQ67_00920	MEF1	Clean
GQ68_04847	BA75_04827	GQ67_04875	KRE6	Clean
GQ68_04005	BA75_03602	GQ67_04032	MTO1	Clean
GQ68_00099	BA75_01926	GQ67_01291	PFK26	Clean
GQ68_01669	BA75_04052	GQ67_01653	STT3	Clean
GQ68_01807	BA75_00681	GQ67_01792	FPK1	Clean
GQ68_01875	BA75_00748	GQ67_01860	NNK1	Clean
GQ68_01563	BA75_04159	GQ67_01547	PRP43	Clean
GQ68_01315	BA75_05214	GQ67_00072	FRE2	Clean
GQ68_04464	BA75_03135	GQ67_04492	ECM3	Clean
GQ68_04988	BA75_04691	GQ67_05007	SWP82	Clean
GQ68_05231	BA75_04451	GQ67_05249	AFG3	Clean
GQ68_03519	BA75_00508	GQ67_03549	TMA64	Clean
GQ68_02686	BA75_01553	GQ67_02562	PRS1	Clean
GQ68_04041	BA75_03566	GQ67_04068	AKL1	Clean
GQ68_01840	BA75_00714	GQ67_01824	ENP2	Clean
GQ68_00856	BA75_02688	GQ67_00532	LAP2	Clean
GQ68_05269	BA75_04370	GQ67_05344	PTC7	Clean
GQ68_02384	BA75_01257	GQ67_02863	XKS1	Clean
GQ68_00400	BA75_02233	GQ67_00989	MCM5	Clean
GQ68_02258	BA75_01129	GQ67_02244	FYV8	Clean
GQ68_02227	BA75_01098	GQ67_02213	RME1	Clean
GQ68_03763	BA75_03845	GQ67_03791	PRT1	Clean
GQ68_00302	BA75_02131	GQ67_01087	MSW1	Clean
GQ68_02349	BA75_01222	GQ67_02898	CDC53	Clean
GQ68_02261	BA75_01132	GQ67_02247	MPS3	Clean
GQ68_03698	BA75_03908	GQ67_03726	PTA1	Clean
GQ68_03806	BA75_03803	GQ67_03833	DRS1	Clean
GQ68_01168	BA75_05070	GQ67_00220	MSC1	Clean
GQ68_03211	BA75_00201	GQ67_03242	VPS9	Clean
GQ68_04955	BA75_04724	GQ67_04974	YAP1	Clean
GQ68_00521	BA75_02351	GQ67_00868	TGL2	Clean
GQ68_03968	BA75_03637	GQ67_03995	SAM2	Clean
GQ68_00552	BA75_02382	GQ67_00837	ACS1	Clean
GQ68_00374	BA75_02206	GQ67_01015	YDR131C	Clean
GQ68_03712	BA75_03894	GQ67_03740	CTF18	Clean
GQ68_04164	BA75_03442	GQ67_04191	CDC15	Clean
GQ68_04165	BA75_03441	GQ67_04192	LEM3	Clean
GQ68_00570	BA75_02400	GQ67_00819	MNS1	Clean
GQ68_00983	BA75_02817	GQ67_00406	BRN1	Clean
GQ68_04521	BA75_03079	GQ67_04549	NOC2	Clean
GQ68_03556	BA75_00545	GQ67_03586	PAH1	Clean
GQ68_04717	BA75_02886	GQ67_04745	SEC63	Clean
GQ68_00885	BA75_02718	GQ67_00503	PRK1	Clean
GQ68_01167	BA75_05069	GQ67_00221	RSC9	Clean
GQ68_00517	BA75_02347	GQ67_00872	RAD3	Clean
GQ68_02812	BA75_01678	GQ67_02435	EFR3	Clean
GQ68_02197	BA75_01068	GQ67_02182	FOL3	Clean
GQ68_01557	BA75_04165	GQ67_01541	GUS1	Clean
GQ68_00528	BA75_02358	GQ67_00861	FET3	Clean
GQ68_04559	BA75_03041	GQ67_04587	KSP1	Clean
GQ68_00850	BA75_02682	GQ67_00538	SOK1	Clean
GQ68_04460	BA75_03139	GQ67_04488	UBP16	Clean
GQ68_01219	BA75_05121	GQ67_00169	BUD7	Clean
GQ68_02072	BA75_00945	GQ67_02057	HSP82	Clean
GQ68_00665	BA75_02497	GQ67_00724	ADE17	Clean
GQ68_00956	BA75_02790	GQ67_00433	ERG7	Clean
GQ68_01776	BA75_03944	GQ67_01761	UGA3	Clean
GQ68_01508	BA75_04214	GQ67_01492	VPS1	Clean
GQ68_05045	BA75_04634	GQ67_05064	CPS1	Clean
GQ68_01993	BA75_00865	GQ67_01978	TAM41	Clean
GQ68_01467	BA75_04253	GQ67_01451	SOG2	Clean
GQ68_02484	BA75_01356	GQ67_02764	GSH1	Clean
GQ68_00342	BA75_02171	GQ67_01047	NGG1	Clean
GQ68_02362	BA75_01235	GQ67_02885	SNF3	Clean
GQ68_03909	BA75_03698	GQ67_03935	TYW1	Clean
GQ68_02723	BA75_01590	GQ67_02524	DOA4	Clean
GQ68_02603	BA75_01469	GQ67_02645	REG1	Clean
GQ68_00133	BA75_01961	GQ67_01257	YGR149W	Clean
GQ68_05180	BA75_04502	GQ67_05198	NCP1	Clean
GQ68_03990	BA75_03617	GQ67_04017	SET5	Clean
GQ68_00545	BA75_02375	GQ67_00844	EMP70	Clean
GQ68_00612	BA75_02443	GQ67_00777	AFG2	Clean
GQ68_03133	BA75_00124	GQ67_03149	RUP1	Clean
GQ68_00425	BA75_02258	GQ67_00964	NDT80	Clean
GQ68_03380	BA75_00370	GQ67_03411	YMR226C	Clean
GQ68_00715	BA75_02547	GQ67_00673	KAR9	Clean
GQ68_01220	BA75_05122	GQ67_00168	KAR2	Clean
GQ68_00713	BA75_02545	GQ67_00675	KEL3	Clean
GQ68_01460	BA75_04260	GQ67_01444	VPS70	Clean
GQ68_02479	BA75_01351	GQ67_02769	MAK10	Clean
GQ68_03144	BA75_00135	GQ67_03159	YLR063W	Clean
GQ68_04358	BA75_03242	GQ67_04386	EXO84	Clean
GQ68_04140	BA75_03466	GQ67_04167	NOP8	Clean
GQ68_03176	BA75_00167	GQ67_03191	VPS72	Clean
GQ68_02595	BA75_01461	GQ67_02653	UBX2	Clean
GQ68_00158	BA75_01987	GQ67_01232	PER1	Clean
GQ68_01266	BA75_05166	GQ67_00122	PAB1	Clean
GQ68_03371	BA75_00360	GQ67_03402	SEC18	Clean
GQ68_04863	BA75_04810	GQ67_04891	ORC1	Clean
GQ68_02671	BA75_01537	GQ67_02577	YDR089W	Clean
GQ68_04448	BA75_03151	GQ67_04476	YPT6	Clean
GQ68_02648	BA75_01514	GQ67_02599	DIA2	Clean
GQ68_04309	BA75_03291	GQ67_04337	DBP7	Clean
GQ68_04702	BA75_02901	GQ67_04730	EXO5	Clean
GQ68_03572	BA75_00563	GQ67_03601	LYS9	Clean
GQ68_02091	BA75_00964	GQ67_02076	RRP6	Clean
GQ68_05168	BA75_04514	GQ67_05186	LYS4	Clean
GQ68_02914	BA75_01785	GQ67_02333	GPT2	Clean
GQ68_02470	BA75_01342	GQ67_02778	UTP4	Clean
GQ68_04382	BA75_03219	GQ67_04410	EPL1	Clean
GQ68_04430	BA75_03170	GQ67_04458	TUB4	Clean
GQ68_04200	BA75_03406	GQ67_04228	PUS7	Clean
GQ68_04131	BA75_03475	GQ67_04158	NRP1	Clean
GQ68_00366	BA75_02198	GQ67_01023	YDR109C	Clean
GQ68_04611	BA75_02991	GQ67_04639	YDR338C	Clean
GQ68_01126	BA75_05028	GQ67_00263	PHO89	Clean
GQ68_00322	BA75_02151	GQ67_01067	VPS33	Clean
GQ68_01994	BA75_00866	GQ67_01979	SIF2	Clean
GQ68_04223	BA75_03369	GQ67_04251	MSY1	Clean
GQ68_04585	BA75_03015	GQ67_04613	STU2	Clean
GQ68_03914	BA75_03694	GQ67_03940	CCM1	Clean
GQ68_00923	BA75_02756	GQ67_00466	YIL001W	Clean
GQ68_01021	BA75_02854	GQ67_00368	AKR1	Clean
GQ68_01005	BA75_02839	GQ67_00384	MES1	Clean
GQ68_03094	BA75_00087	GQ67_03110	ARO10	Clean
GQ68_02022	BA75_00894	GQ67_02007	YKR018C	Clean
GQ68_02330	BA75_01203	GQ67_02917	PRM1	Clean
GQ68_03935	BA75_03672	GQ67_03961	MRE11	Clean
GQ68_05278	BA75_04379	GQ67_05335	PAF1	Clean
GQ68_03633	BA75_00623	GQ67_03661	MRS6	Clean
GQ68_04854	BA75_04819	GQ67_04882	ZRT2	Clean
GQ68_02289	BA75_01161	GQ67_02958	NAT1	Clean
GQ68_03923	BA75_03685	GQ67_03949	SST2	Clean
GQ68_02845	BA75_01713	GQ67_02402	CDC27	Clean
GQ68_02870	BA75_01738	GQ67_02377	UGP1	Clean
GQ68_00721	BA75_02553	GQ67_00667	YGL114W	Clean
GQ68_00892	BA75_02725	GQ67_00496	ALD2	Clean
GQ68_04220	BA75_03366	GQ67_04248	MON1	Clean
GQ68_00870	BA75_02703	GQ67_00518	GEF1	Clean
GQ68_01135	BA75_05037	GQ67_00254	RDS2	Clean
GQ68_01960	BA75_00833	GQ67_01945	GUF1	Clean
GQ68_02548	BA75_01416	GQ67_02700	YCR015C	Clean
GQ68_04873	BA75_04800	GQ67_04901	ASI1	Clean
GQ68_01129	BA75_05031	GQ67_00260	RNA14	Clean
GQ68_03236	BA75_00226	GQ67_03267	YDL206W	Clean
GQ68_04931	BA75_04746	GQ67_04950	SGA1	Clean
GQ68_01335	BA75_05234	GQ67_00052	YPL191C	Clean
GQ68_00189	BA75_02020	GQ67_01200	MET13	Clean
GQ68_03261	BA75_00251	GQ67_03292	SOF1	Clean
GQ68_02003	BA75_00875	GQ67_01988	CDC7	Clean
GQ68_03433	BA75_00422	GQ67_03463	ADY4	Clean
GQ68_01999	BA75_00871	GQ67_01984	HSV2	Clean
GQ68_01879	BA75_00752	GQ67_01864	COY1	Clean
GQ68_02617	BA75_01484	GQ67_02631	UTP8	Clean
GQ68_00927	BA75_02760	GQ67_00462	EPS1	Clean
GQ68_04522	BA75_03078	GQ67_04550	ILV2	Clean
GQ68_01103	BA75_05006	GQ67_00286	LDB19	Clean
GQ68_04345	BA75_03255	GQ67_04373	RSM22	Clean
GQ68_00971	BA75_02805	GQ67_00418	MTG2	Clean
GQ68_03111	BA75_00104	GQ67_03127	RIO1	Clean
GQ68_00630	BA75_02461	GQ67_00759	LRO1	Clean
GQ68_01591	BA75_04131	GQ67_01575	PIL1	Clean
GQ68_02267	BA75_01138	GQ67_02253	YEL020C	Clean
GQ68_04090	BA75_03516	GQ67_04117	ALD5	Clean
GQ68_01032	BA75_02865	GQ67_00357	SHE4	Clean
GQ68_00237	BA75_02066	GQ67_01152	PRP28	Clean
GQ68_00266	BA75_02095	GQ67_01123	SAS3	Clean
GQ68_03353	BA75_00344	GQ67_03384	CLF1	Clean
GQ68_04807	BA75_04867	GQ67_04835	ATM1	Clean
GQ68_00347	BA75_02176	GQ67_01042	MGS1	Clean
GQ68_01558	BA75_04164	GQ67_01542	RMD8	Clean
GQ68_01208	BA75_05110	GQ67_00180	NDC1	Clean
GQ68_00142	BA75_01971	GQ67_01248	ULP1	Clean
GQ68_03043	BA75_00038	GQ67_03059	ELG1	Clean
GQ68_02931	BA75_01802	GQ67_02316	BUB2	Clean
GQ68_02461	BA75_01333	GQ67_02787	HCS1	Clean
GQ68_03692	BA75_03913	GQ67_03720	RIM13	Clean
GQ68_03720	BA75_03886	GQ67_03748	SIT1	Clean
GQ68_04129	BA75_03477	GQ67_04156	NMT1	Clean
GQ68_04600	BA75_03001	GQ67_04628	GGA2	Clean
GQ68_03092	BA75_00085	GQ67_03108	TEC1	Clean
GQ68_05263	BA75_04365	GQ67_05350	DFG16	Clean
GQ68_00936	BA75_02769	GQ67_00453	YIM1	Clean
GQ68_03165	BA75_00156	GQ67_03180	AVO1	Clean
GQ68_04229	BA75_03376	GQ67_04257	DBP6	Clean
GQ68_04417	BA75_03183	GQ67_04445	ACF2	Clean
GQ68_03222	BA75_00212	GQ67_03253	NOP4	Clean
GQ68_05214	BA75_04468	GQ67_05232	GAL10	Clean
GQ68_00196	BA75_02026	GQ67_01193	SET6	Clean
GQ68_03398	BA75_00387	GQ67_03429	SSC1	Clean
GQ68_02673	BA75_01539	GQ67_02575	SUB2	Clean
GQ68_05276	BA75_04377	GQ67_05337	KAR3	Clean
GQ68_04884	BA75_04789	GQ67_04912	BCH2	Clean
GQ68_02826	BA75_01692	GQ67_02421	PET127	Clean
GQ68_02752	BA75_01617	GQ67_02495	MUK1	Clean
GQ68_01660	BA75_04061	GQ67_01644	REH1	Clean
GQ68_03146	BA75_00137	GQ67_03161	FRS1	Clean
GQ68_03106	BA75_00099	GQ67_03122	CTS2	Clean
GQ68_00063	BA75_01890	GQ67_01327	ATG20	Clean
GQ68_03906	BA75_03701	GQ67_03932	NSP1	Clean
GQ68_01629	BA75_04094	GQ67_01613	CTF3	Clean
GQ68_04938	BA75_04740	GQ67_04957	SAN1	Clean
GQ68_02506	BA75_01376	GQ67_02742	TFC8	Clean
GQ68_05294	BA75_04395	GQ67_05319	NTO1	Clean
GQ68_05224	BA75_04458	GQ67_05242	CUE2	Clean
GQ68_01838	BA75_00711	GQ67_01822	YOL057W	Clean
GQ68_00193	BA75_02023	GQ67_01196	CBF5	Clean
GQ68_03792	BA75_03816	GQ67_03819	NUD1	Clean
GQ68_01992	BA75_00864	GQ67_01977	TID3	Clean
GQ68_03171	BA75_00162	GQ67_03186	YDR341C	Clean
GQ68_03616	BA75_00605	GQ67_03644	BPL1	Clean
GQ68_04512	BA75_03088	GQ67_04540	YVC1	Clean
GQ68_01714	BA75_04006	GQ67_01699	PPM2	Clean
GQ68_02269	BA75_01140	GQ67_02978	SLM5	Clean
GQ68_02810	BA75_01676	GQ67_02437	CEF1	Clean
GQ68_00270	BA75_02099	GQ67_01119	PTC2	Clean
GQ68_03745	BA75_03861	GQ67_03773	NOC3	Clean
GQ68_03110	BA75_00103	GQ67_03126	RTC5	Clean
GQ68_03804	BA75_03805	GQ67_03831	YLL007C	Clean
GQ68_00878	BA75_02711	GQ67_00510	TGL4	Clean
GQ68_02172	BA75_01043	GQ67_02157	NUM1	Clean
GQ68_00952	BA75_02785	GQ67_00437	MSM1	Clean
GQ68_00236	BA75_02065	GQ67_01153	PEX5	Clean
GQ68_00692	BA75_02524	GQ67_00696	GLC7	Clean
GQ68_02769	BA75_01634	GQ67_02478	GYP1	Clean
GQ68_05153	BA75_04529	GQ67_05171	GUT1	Clean
GQ68_04218	BA75_03364	GQ67_04246	YML020W	Clean
GQ68_04840	BA75_04834	GQ67_04868	NCA2	Clean
GQ68_01395	BA75_04326	GQ67_01379	SSE1	Clean
GQ68_01998	BA75_00870	GQ67_01983	CDC16	Clean
GQ68_03464	BA75_00452	GQ67_03494	SBE22	Clean
GQ68_03563	BA75_00552	GQ67_03593	VBA2	Clean
GQ68_03337	BA75_00328	GQ67_03368	PSO2	Clean
GQ68_02284	BA75_01156	GQ67_02963	REX3	Clean
GQ68_00483	BA75_02314	GQ67_00906	VTC4	Clean
GQ68_00556	BA75_02386	GQ67_00833	MED1	Clean
GQ68_02729	BA75_01596	GQ67_02518	GYP7	Clean
GQ68_04777	BA75_04898	GQ67_04805	NCL1	Clean
GQ68_03855	BA75_03754	GQ67_03881	GSY2	Clean
GQ68_01695	BA75_04025	GQ67_01680	GPI1	Clean
GQ68_02981	BA75_01851	GQ67_02266	YCT1	Clean
GQ68_03181	BA75_00172	GQ67_03196	RCO1	Clean
GQ68_05111	BA75_04568	GQ67_05129	SWA2	Clean
GQ68_01561	BA75_04161	GQ67_01545	MOT2	Clean
GQ68_01584	BA75_04139	GQ67_01568	RAD30	Clean
GQ68_00530	BA75_02360	GQ67_00859	FAA1	Clean
GQ68_04167	BA75_03439	GQ67_04194	TIP20	Clean
GQ68_02962	BA75_01833	GQ67_02285	GLC3	Clean
GQ68_04058	BA75_03549	GQ67_04085	ERG11	Clean
GQ68_05279	BA75_04380	GQ67_05334	DPB11	Clean
GQ68_00288	BA75_02118	GQ67_01101	PPM1	Clean
GQ68_00470	BA75_02302	GQ67_00919	PUT2	Clean
GQ68_04361	BA75_03239	GQ67_04389	RIB5	Clean
GQ68_05209	BA75_04473	GQ67_05227	ZDS2	Clean
GQ68_04982	BA75_04697	GQ67_05001	GAT1	Clean
GQ68_04436	BA75_03164	GQ67_04464	PLB3	Clean
GQ68_05114	BA75_04565	GQ67_05132	YKU80	Clean
GQ68_00980	BA75_02814	GQ67_00409	SWC4	Clean
GQ68_01526	BA75_04196	GQ67_01510	IKS1	Clean
GQ68_04716	BA75_02887	GQ67_04744	MEX67	Clean
GQ68_00456	BA75_02289	GQ67_00933	YGR237C	Clean
GQ68_00159	BA75_01988	GQ67_01231	BOR1	Clean
GQ68_02472	BA75_01344	GQ67_02776	AFG1	Clean
GQ68_01293	BA75_05192	GQ67_00094	YPK3	Clean
GQ68_00219	BA75_02049	GQ67_01170	MAM3	Clean
GQ68_00571	BA75_02401	GQ67_00818	STR2	Clean
GQ68_03273	BA75_00264	GQ67_03304	ACH1	Clean
GQ68_03109	BA75_00102	GQ67_03125	ESF1	Clean
GQ68_02935	BA75_01806	GQ67_02312	YIL067C	Clean
GQ68_02322	BA75_01195	GQ67_02925	LYP1	Clean
GQ68_03882	BA75_03727	GQ67_03908	LAP4	Clean
GQ68_03679	BA75_03926	GQ67_03707	RIM101	Clean
GQ68_02502	BA75_01372	GQ67_02746	AEP3	Clean
GQ68_01406	BA75_04314	GQ67_01390	HSP42	Clean
GQ68_01284	BA75_05183	GQ67_00103	MDV1	Clean
GQ68_01417	BA75_04304	GQ67_01401	YEN1	Clean
GQ68_01160	BA75_05061	GQ67_00228	UFO1	Clean
GQ68_02957	BA75_01828	GQ67_02290	YKR023W	Clean
GQ68_03428	BA75_00417	GQ67_03458	GCD6	Clean
GQ68_01647	BA75_04076	GQ67_01631	SQS1	Clean
GQ68_04124	BA75_03482	GQ67_04151	DLD1	Clean
GQ68_03064	BA75_00059	GQ67_03080	CAT2	Clean
GQ68_03988	BA75_03619	GQ67_04015	SCH9	Clean
GQ68_03894	BA75_03715	GQ67_03920	SLX4	Clean
GQ68_00045	BA75_01872	GQ67_01345	SEC2	Clean
GQ68_00888	BA75_02721	GQ67_00500	SLY41	Clean
GQ68_02883	BA75_01753	GQ67_02364	UBP10	Clean
GQ68_02050	BA75_00922	GQ67_02035	TKL1	Clean
GQ68_04136	BA75_03470	GQ67_04163	NOB1	Clean
GQ68_00544	BA75_02374	GQ67_00845	TRS85	Clean
GQ68_01514	BA75_04208	GQ67_01498	ATP25	Clean
GQ68_00275	BA75_02104	GQ67_01114	USA1	Clean
GQ68_01821	BA75_00694	GQ67_01806	YIL108W	Clean
GQ68_04707	BA75_02896	GQ67_04735	RPT4	Clean
GQ68_00318	BA75_02146	GQ67_01071	HOF1	Clean
GQ68_03620	BA75_00609	GQ67_03648	SAS10	Clean
GQ68_05122	BA75_04557	GQ67_05140	PXL1	Clean
GQ68_04301	BA75_03299	GQ67_04329	UTR1	Clean
GQ68_01097	BA75_05000	GQ67_00292	SKT5	Clean
GQ68_00264	BA75_02093	GQ67_01125	PIN4	Clean
GQ68_04872	BA75_04801	GQ67_04900	YLR352W	Clean
GQ68_04387	BA75_03214	GQ67_04415	NOG1	Clean
GQ68_01296	BA75_05195	GQ67_00091	MID1	Clean
GQ68_03300	BA75_00292	GQ67_03331	GND2	Clean
GQ68_03799	BA75_03809	GQ67_03826	LCB2	Clean
GQ68_04612	BA75_02990	GQ67_04640	YMR244W	Clean
GQ68_04711	BA75_02892	GQ67_04739	INP1	Clean
GQ68_02251	BA75_01122	GQ67_02237	ERG24	Clean
GQ68_00865	BA75_02698	GQ67_00523	MTC4	Clean
GQ68_01500	BA75_04222	GQ67_01484	SGF73	Clean
GQ68_02530	BA75_01399	GQ67_02718	SIP2	Clean
GQ68_00842	BA75_02674	GQ67_00546	POL12	Clean
GQ68_05107	BA75_04572	GQ67_05125	NOP9	Clean
GQ68_04989	BA75_04690	GQ67_05008	FUS1	Clean
GQ68_04032	BA75_03575	GQ67_04059	ATG18	Clean
GQ68_03465	BA75_00453	GQ67_03495	SUR2	Clean
GQ68_04465	BA75_03134	GQ67_04493	DUS3	Clean
GQ68_04953	BA75_04726	GQ67_04972	HDA2	Clean
GQ68_03707	BA75_03899	GQ67_03735	THI72	Clean
GQ68_00773	BA75_02606	GQ67_00615	MPP10	Clean
GQ68_01436	BA75_04285	GQ67_01420	LCB1	Clean
GQ68_03528	BA75_00517	GQ67_03558	VPS64	Clean
GQ68_02196	BA75_01067	GQ67_02181	APL2	Clean
GQ68_04147	BA75_03459	GQ67_04174	SLI15	Clean
GQ68_01573	BA75_04149	GQ67_01557	UBP3	Clean
GQ68_00680	BA75_02512	GQ67_00709	PSP2	Clean
GQ68_01792	BA75_00666	GQ67_01777	CKI1	Clean
GQ68_03962	BA75_03643	GQ67_03989	NUP159	Clean
GQ68_02037	BA75_00909	GQ67_02022	RKM3	Clean
GQ68_04509	BA75_03091	GQ67_04537	PTC5	Clean
GQ68_00522	BA75_02352	GQ67_00867	TMS1	Clean
GQ68_01378	BA75_04344	GQ67_01362	JLP1	Clean
GQ68_00352	BA75_02181	GQ67_01037	CUE5	Clean
GQ68_00090	BA75_01917	GQ67_01300	FMP25	Clean
GQ68_00529	BA75_02359	GQ67_00860	CLD1	Clean
GQ68_03072	BA75_00066	GQ67_03088	ULA1	Clean
GQ68_04383	BA75_03218	GQ67_04411	MSD1	Clean
GQ68_05098	BA75_04581	GQ67_05116	PUF6	Clean
GQ68_01078	BA75_04981	GQ67_00311	TGL3	Clean
GQ68_00434	BA75_02267	GQ67_00955	TOM70	Clean
GQ68_02061	BA75_00934	GQ67_02046	THI22	Clean
GQ68_03436	BA75_00425	GQ67_03466	SUP35	Clean
GQ68_01251	BA75_05153	GQ67_00137	FBP26	Clean
GQ68_00059	BA75_01886	GQ67_01331	YBR220C	Clean
GQ68_02564	BA75_01430	GQ67_02684	RFA1	Clean
GQ68_02159	BA75_01030	GQ67_02144	YLR224W	Clean
GQ68_00831	BA75_02663	GQ67_00557	YDL057W	Clean
GQ68_04245	BA75_03361	GQ67_04273	DOT1	Clean
GQ68_02485	BA75_01357	GQ67_02763	TDP1	Clean
GQ68_01258	BA75_05160	GQ67_00130	BMH1	Clean
GQ68_04667	BA75_02934	GQ67_04695	NUP57	Clean
GQ68_03922	BA75_03686	GQ67_03948	GCD11	Clean
GQ68_01119	BA75_05021	GQ67_00270	AVO2	Clean
GQ68_00263	BA75_02092	GQ67_01126	AIM10	Clean
GQ68_00718	BA75_02550	GQ67_00670	SNG1	Clean
GQ68_03117	BA75_00110	GQ67_03133	TFC6	Clean
GQ68_03223	BA75_00213	GQ67_03254	TRM44	Clean
GQ68_02613	BA75_01479	GQ67_02635	GUP1	Clean
GQ68_00258	BA75_02087	GQ67_01131	SAM50	Clean
GQ68_04571	BA75_03029	GQ67_04599	CYB2	Clean
GQ68_01849	BA75_00722	GQ67_01834	VHR1	Clean
GQ68_01156	BA75_05057	GQ67_00232	RNY1	Clean
GQ68_00387	BA75_02219	GQ67_01002	NUP2	Clean
GQ68_02419	BA75_01292	GQ67_02828	MDM10	Clean
GQ68_04968	BA75_04711	GQ67_04987	ADE12	Clean
GQ68_00492	BA75_02322	GQ67_00897	GAB1	Clean
GQ68_04964	BA75_04715	GQ67_04983	OST3	Clean
GQ68_03643	BA75_00633	GQ67_03671	MET30	Clean
GQ68_04001	BA75_03606	GQ67_04028	NOP53	Clean
GQ68_04939	BA75_04739	GQ67_04958	CHK1	Clean
GQ68_04531	BA75_03069	GQ67_04559	ADE3	Clean
GQ68_03252	BA75_00241	GQ67_03283	HAA1	Clean
GQ68_00534	BA75_02364	GQ67_00855	PSP1	Clean
GQ68_02582	BA75_01448	GQ67_02666	YBR238C	Clean
GQ68_04075	BA75_03531	GQ67_04102	SMF1	Clean
GQ68_03456	BA75_00444	GQ67_03486	SPE1	Clean
GQ68_00506	BA75_02336	GQ67_00883	BFA1	Clean
GQ68_03925	BA75_03683	GQ67_03951	THI20	Clean
GQ68_04745	BA75_04930	GQ67_04773	GRC3	Clean
GQ68_01322	BA75_05221	GQ67_00065	YDR061W	Clean
GQ68_00745	BA75_02577	GQ67_00643	TAF12	Clean
GQ68_04419	BA75_03181	GQ67_04447	PBY1	Clean
GQ68_01841	BA75_00715	GQ67_01825	CWC22	Clean
GQ68_00381	BA75_02213	GQ67_01008	YOR059C	Clean
GQ68_00854	BA75_02686	GQ67_00534	ITR2	Clean
GQ68_04523	BA75_03077	GQ67_04551	PAP2	Clean
GQ68_02805	BA75_01671	GQ67_02442	ERG12	Clean
GQ68_02440	BA75_01312	GQ67_02808	PRB1	Clean
GQ68_02695	BA75_01562	GQ67_02553	YJL049W	Clean
GQ68_03550	BA75_00539	GQ67_03580	ERG5	Clean
GQ68_05049	BA75_04629	GQ67_05068	RKM1	Clean
GQ68_01180	BA75_05082	GQ67_00208	MTQ2	Clean
GQ68_02059	BA75_00932	GQ67_02044	LSB6	Clean
GQ68_04028	BA75_03579	GQ67_04055	MCX1	Clean
GQ68_01982	BA75_00855	GQ67_01967	SRP72	Clean
GQ68_03930	BA75_03678	GQ67_03956	YKL162C	Clean
GQ68_01649	BA75_04074	GQ67_01633	JJJ1	Clean
GQ68_00535	BA75_02365	GQ67_00854	UTP6	Clean
GQ68_02731	BA75_01598	GQ67_02516	RAP1	Clean
GQ68_01432	BA75_04289	GQ67_01416	HFI1	Clean
GQ68_01314	BA75_05213	GQ67_00073	AGP2	Clean
GQ68_02130	BA75_01002	GQ67_02115	AHA1	Clean
GQ68_02556	BA75_01423	GQ67_02692	VMS1	Clean
GQ68_00221	BA75_02050	GQ67_01168	RTK1	Clean
GQ68_05183	BA75_04499	GQ67_05201	SLX5	Clean
GQ68_04761	BA75_04915	GQ67_04789	YDL124W	Clean
GQ68_01564	BA75_04158	GQ67_01548	COQ8	Clean
GQ68_01555	BA75_04167	GQ67_01539	CAN1	Clean
GQ68_02311	BA75_01183	GQ67_02936	ATG22	Clean
GQ68_00921	BA75_02754	GQ67_00468	FTH1	Clean
GQ68_02710	BA75_01577	GQ67_02538	YGR012W	Clean
GQ68_00607	BA75_02437	GQ67_00782	HEM1	Clean
GQ68_02572	BA75_01438	GQ67_02676	PBS2	Clean
GQ68_01505	BA75_04217	GQ67_01489	OSH6	Clean
GQ68_03184	BA75_00175	GQ67_03199	SNF5	Clean
GQ68_00488	BA75_02319	GQ67_00901	PRP4	Clean
GQ68_01000	BA75_02834	GQ67_00389	MUP1	Clean
GQ68_01055	BA75_04958	GQ67_00334	VID30	Clean
GQ68_05097	BA75_04582	GQ67_05115	SDH1	Clean
GQ68_02173	BA75_01044	GQ67_02158	KHA1	Clean
GQ68_04128	BA75_03478	GQ67_04155	PWP1	Clean
GQ68_01847	BA75_00721	GQ67_01832	ICL1	Clean
GQ68_04853	BA75_04821	GQ67_04881	FCY2	Clean
GQ68_05039	BA75_04640	GQ67_05058	RGD1	Clean
GQ68_04551	BA75_03049	GQ67_04579	MSC7	Clean
GQ68_01947	BA75_00819	GQ67_01932	SMF2	Clean
GQ68_03807	BA75_03802	GQ67_03834	MLH3	Clean
GQ68_00082	BA75_01909	GQ67_01308	CDS1	Clean
GQ68_04831	BA75_04843	GQ67_04859	TPD3	Clean
GQ68_04414	BA75_03186	GQ67_04442	YLR143W	Clean
GQ68_02608	BA75_01474	GQ67_02640	DEF1	Clean
GQ68_03430	BA75_00419	GQ67_03460	STP2	Clean
GQ68_00820	BA75_02652	GQ67_00568	STI1	Clean
GQ68_03523	BA75_00512	GQ67_03553	XDJ1	Clean
GQ68_01796	BA75_00670	GQ67_01781	SAT4	Clean
GQ68_00742	BA75_02574	GQ67_00646	MAG2	Clean
GQ68_01285	BA75_05184	GQ67_00102	CCT7	Clean
GQ68_04304	BA75_03296	GQ67_04332	KCS1	Clean
GQ68_04069	BA75_03538	GQ67_04096	CDC11	Clean
GQ68_04437	BA75_03163	GQ67_04465	RRN11	Clean
GQ68_03618	BA75_00607	GQ67_03646	CCT4	Clean
GQ68_01760	BA75_03960	GQ67_01745	ALG11	Clean
GQ68_01147	BA75_05048	GQ67_00241	GEP3	Clean
GQ68_01983	BA75_00856	GQ67_01968	MRH4	Clean
GQ68_03926	BA75_03682	GQ67_03952	THI6	Clean
GQ68_03980	BA75_03625	GQ67_04007	UTP5	Clean
GQ68_00941	BA75_02774	GQ67_00448	HOL1	Clean
GQ68_02001	BA75_00873	GQ67_01986	TPO1	Clean
GQ68_04633	BA75_02969	GQ67_04661	PRI1	Clean
GQ68_03836	BA75_03773	GQ67_03862	DPB2	Clean
GQ68_04318	BA75_03281	GQ67_04346	SPO1	Clean
GQ68_01050	BA75_02882	GQ67_00339	SPT14	Clean
GQ68_02143	BA75_01014	GQ67_02128	NRD1	Clean
GQ68_00495	BA75_02325	GQ67_00894	RPC82	Clean
GQ68_00526	BA75_02356	GQ67_00863	VPS17	Clean
GQ68_04441	BA75_03159	GQ67_04469	HSP60	Clean
GQ68_03760	BA75_03848	GQ67_03788	GEM1	Clean
GQ68_02599	BA75_01465	GQ67_02649	YMR102C	Clean
GQ68_01512	BA75_04210	GQ67_01496	UTP15	Clean
GQ68_00835	BA75_02667	GQ67_00553	GIS1	Clean
GQ68_00644	BA75_02475	GQ67_00745	UTP9	Clean
GQ68_00442	BA75_02275	GQ67_00947	NOP2	Clean
GQ68_03658	BA75_00648	GQ67_03686	PGA1	Clean
GQ68_02077	BA75_00950	GQ67_02062	POS5	Clean
GQ68_02886	BA75_01756	GQ67_02361	RRI1	Clean
GQ68_02659	BA75_01525	GQ67_02589	ATG15	Clean
GQ68_00620	BA75_02451	GQ67_00769	RAD14	Clean
GQ68_00991	BA75_02825	GQ67_00398	YGL185C	Clean
GQ68_00240	BA75_02069	GQ67_01149	BDP1	Clean
GQ68_00787	BA75_02620	GQ67_00601	BEM1	Clean
GQ68_03623	BA75_00612	GQ67_03651	ATP1	Clean
GQ68_00996	BA75_02830	GQ67_00393	DSE1	Clean
GQ68_04466	BA75_03133	GQ67_04494	DUS4	Clean
GQ68_02187	BA75_01058	GQ67_02172	PPN1	Clean
GQ68_02947	BA75_01818	GQ67_02300	DBF4	Clean
GQ68_03501	BA75_00490	GQ67_03531	MPS1	Clean
GQ68_03765	BA75_03843	GQ67_03793	SCD5	Clean
GQ68_01924	BA75_00797	GQ67_01909	RUD3	Clean
GQ68_03224	BA75_00214	GQ67_03255	PHO85	Clean
GQ68_03431	BA75_00420	GQ67_03461	YPS7	Clean
GQ68_03327	BA75_00318	GQ67_03358	CCT8	Clean
GQ68_02235	BA75_01106	GQ67_02221	IMD2	Clean
GQ68_04205	BA75_03401	GQ67_04233	PTM1	Clean
GQ68_01188	BA75_05090	GQ67_00200	KEX1	Clean
GQ68_04860	BA75_04813	GQ67_04888	IMD4	Clean
GQ68_02224	BA75_01095	GQ67_02210	PRS4	Clean
GQ68_04742	BA75_04933	GQ67_04770	HEM2	Clean
GQ68_02162	BA75_01033	GQ67_02147	FET5	Clean
GQ68_04187	BA75_03419	GQ67_04214	CDC23	Clean
GQ68_04407	BA75_03193	GQ67_04435	SNU66	Clean
GQ68_01637	BA75_04086	GQ67_01621	SOK2	Clean
GQ68_03688	BA75_03917	GQ67_03716	TRM5	Clean
GQ68_04199	BA75_03407	GQ67_04227	RAD53	Clean
GQ68_00377	BA75_02209	GQ67_01012	YPL109C	Clean
GQ68_00988	BA75_02822	GQ67_00401	CDC55	Clean
GQ68_05013	BA75_04667	GQ67_05032	ASM4	Clean
GQ68_02100	BA75_00973	GQ67_02085	PTR3	Clean
GQ68_05056	BA75_04622	GQ67_05075	EXO70	Clean
GQ68_03115	BA75_00108	GQ67_03131	BCS1	Clean
GQ68_00185	BA75_02016	GQ67_01204	SPT10	Clean
GQ68_02784	BA75_01650	GQ67_02463	YNL040W	Clean
GQ68_03509	BA75_00498	GQ67_03539	ARE2	Clean
GQ68_01911	BA75_00784	GQ67_01896	ZRG17	Clean
GQ68_00933	BA75_02766	GQ67_00456	LEU4	Clean
GQ68_03357	BA75_00346	GQ67_03388	YKU70	Clean
GQ68_00738	BA75_02570	GQ67_00650	DPH2	Clean
GQ68_00751	BA75_02584	GQ67_00637	YLR253W	Clean
GQ68_02327	BA75_01200	GQ67_02920	LCD1	Clean
GQ68_01684	BA75_04036	GQ67_01669	ZPR1	Clean
GQ68_02005	BA75_00877	GQ67_01990	YJL163C	Clean
GQ68_02593	BA75_01459	GQ67_02655	HLJ1	Clean
GQ68_04806	BA75_04868	GQ67_04834	DBP9	Clean
GQ68_03662	BA75_00652	GQ67_03690	SRP1	Clean
GQ68_01047	BA75_02879	GQ67_00342	NAR1	Clean
GQ68_01663	BA75_04058	GQ67_01647	LAS1	Clean
GQ68_00695	BA75_02527	GQ67_00693	SAC6	Clean
GQ68_03895	BA75_03714	GQ67_03921	RLF2	Clean
GQ68_04357	BA75_03243	GQ67_04385	TYE7	Clean
GQ68_05078	BA75_04601	GQ67_05096	NOP7	Clean
GQ68_00710	BA75_02542	GQ67_00678	RFC2	Clean
GQ68_00818	BA75_02650	GQ67_00570	SNF1	Clean
GQ68_01865	BA75_00739	GQ67_01850	STB5	Clean
GQ68_01739	BA75_03981	GQ67_01724	SPT21	Clean
GQ68_02006	BA75_00878	GQ67_01991	YJR107W	Clean
GQ68_03597	BA75_00587	GQ67_03625	YCR023C	Clean
GQ68_03645	BA75_00635	GQ67_03673	LCB3	Clean
GQ68_03520	BA75_00509	GQ67_03550	APC4	Clean
GQ68_04538	BA75_03062	GQ67_04566	TPA1	Clean
GQ68_00862	BA75_02695	GQ67_00526	MDM38	Clean
GQ68_03642	BA75_00632	GQ67_03670	TRM2	Clean
GQ68_00404	BA75_02237	GQ67_00985	AVT4	Clean
GQ68_01678	BA75_04042	GQ67_01663	AIM9	Clean
GQ68_01939	BA75_00811	GQ67_01924	YNR063W	Clean
GQ68_02242	BA75_01113	GQ67_02228	EHT1	Clean
GQ68_01029	BA75_02862	GQ67_00360	CNE1	Clean
GQ68_04775	BA75_04900	GQ67_04803	RFT1	Clean
GQ68_02929	BA75_01800	GQ67_02318	RGP1	Clean
GQ68_00388	BA75_02220	GQ67_01001	RPS25A	Clean
GQ68_01941	BA75_00813	GQ67_01926	MET3	Clean
GQ68_04002	BA75_03605	GQ67_04029	RAD51	Clean
GQ68_00954	BA75_02787	GQ67_00435	BRF1	Clean
GQ68_02214	BA75_01085	GQ67_02199	LYS1	Clean
GQ68_04706	BA75_02897	GQ67_04734	GCD1	Clean
GQ68_03105	BA75_00098	GQ67_03121	LEO1	Clean
GQ68_03825	BA75_03784	GQ67_03852	PRP31	Clean
GQ68_00560	BA75_02391	GQ67_00829	ALG1	Clean
GQ68_00252	BA75_02081	GQ67_01137	KTR5	Clean
GQ68_02136	BA75_01008	GQ67_02121	HFD1	Clean
GQ68_03346	BA75_00337	GQ67_03377	ERG9	Clean
GQ68_00496	BA75_02326	GQ67_00893	ATG13	Clean
GQ68_01310	BA75_05209	GQ67_00077	SCW11	Clean
GQ68_02271	BA75_01142	GQ67_02976	DED81	Clean
GQ68_01713	BA75_04007	GQ67_01698	ILV3	Clean
GQ68_01279	BA75_05178	GQ67_00108	KAE1	Clean
GQ68_04505	BA75_03095	GQ67_04533	BZZ1	Clean
GQ68_01538	BA75_04184	GQ67_01522	SAC1	Clean
GQ68_00451	BA75_02284	GQ67_00938	MEP1	Clean
GQ68_03498	BA75_00487	GQ67_03528	RPN7	Clean
GQ68_03276	BA75_00267	GQ67_03307	PCF11	Clean
GQ68_00953	BA75_02786	GQ67_00436	POL31	Clean
GQ68_00459	BA75_02292	GQ67_00930	JIP5	Clean
GQ68_03197	BA75_00188	GQ67_03228	PDC1	Clean
GQ68_00749	BA75_02582	GQ67_00639	YDR026C	Clean
GQ68_03622	BA75_00611	GQ67_03650	CCL1	Clean
GQ68_02917	BA75_01788	GQ67_02330	MET1	Clean
GQ68_04300	BA75_03300	GQ67_04328	GDA1	Clean
GQ68_03591	BA75_00581	GQ67_03619	BCY1	Clean
GQ68_04067	BA75_03540	GQ67_04094	GAD1	Clean
GQ68_03827	BA75_03782	GQ67_03854	NOC4	Clean
GQ68_04812	BA75_04862	GQ67_04840	PAN5	Clean
GQ68_00779	BA75_02612	GQ67_00609	CCT5	Clean
GQ68_03873	BA75_03736	GQ67_03899	POL4	Clean
GQ68_02867	BA75_01735	GQ67_02380	GLN3	Clean
GQ68_02635	BA75_01501	GQ67_02613	KNS1	Clean
GQ68_04014	BA75_03593	GQ67_04041	ARB1	Clean
GQ68_03063	BA75_00058	GQ67_03079	RSC4	Clean
GQ68_04632	BA75_02970	GQ67_04660	SRP54	Clean
GQ68_02145	BA75_01016	GQ67_02130	GDS1	Clean
GQ68_00151	BA75_01980	GQ67_01239	RMR1	Clean
GQ68_05004	BA75_04675	GQ67_05023	UBX3	Clean
GQ68_01666	BA75_04055	GQ67_01650	MDM34	Clean
GQ68_04159	BA75_03447	GQ67_04186	ROX3	Clean
GQ68_00464	BA75_02297	GQ67_00925	YAP1801	Clean
GQ68_00401	BA75_02234	GQ67_00988	SAD1	Clean
GQ68_03085	BA75_00078	GQ67_03101	ADE2	Clean
GQ68_01506	BA75_04216	GQ67_01490	PAP1	Clean
GQ68_01511	BA75_04211	GQ67_01495	AIP1	Clean
GQ68_01674	BA75_04047	GQ67_01658	DEP1	Clean
GQ68_04263	BA75_03342	GQ67_04292	TFC1	Clean
GQ68_00547	BA75_02377	GQ67_00842	PGM3	Clean
GQ68_01247	BA75_05149	GQ67_00141	TCP1	Clean
GQ68_02158	BA75_01029	GQ67_02143	HEK2	Clean
GQ68_01646	BA75_04077	GQ67_01630	ATG4	Clean
GQ68_03334	BA75_00325	GQ67_03365	GAS2	Clean
GQ68_03478	BA75_00466	GQ67_03508	JEN1	Clean
GQ68_05125	BA75_04554	GQ67_05143	RRN3	Clean
GQ68_03397	BA75_00386	GQ67_03428	HPC2	Clean
GQ68_02002	BA75_00874	GQ67_01987	BUD14	Clean
GQ68_05149	BA75_04533	GQ67_05167	YOR389W	Clean
GQ68_01229	BA75_05131	GQ67_00159	ESC2	Clean
GQ68_05167	BA75_04515	GQ67_05185	PEX14	Clean
GQ68_04104	BA75_03502	GQ67_04131	TUP1	Clean
GQ68_03952	BA75_03652	GQ67_03979	DIT2	Clean
GQ68_04042	BA75_03565	GQ67_04069	ORC2	Clean
GQ68_02439	BA75_01311	GQ67_02809	THP1	Clean
GQ68_04565	BA75_03035	GQ67_04593	YLR345W	Clean
GQ68_01676	BA75_04044	GQ67_01661	CYS3	Clean
GQ68_05247	BA75_04435	GQ67_05265	YIP5	Clean
GQ68_04291	BA75_03309	GQ67_04319	MAL31	Clean
GQ68_04593	BA75_03008	GQ67_04621	DIP5	Clean
GQ68_05066	BA75_04613	GQ67_05084	HIS7	Clean
GQ68_04380	BA75_03221	GQ67_04408	ELP3	Clean
GQ68_02134	BA75_01006	GQ67_02119	SAF1	Clean
GQ68_02205	BA75_01076	GQ67_02190	MSS4	Clean
GQ68_01978	BA75_00850	GQ67_01963	ARG2	Clean
GQ68_04578	BA75_03022	GQ67_04606	NOP58	Clean
GQ68_02299	BA75_01171	GQ67_02948	MIF2	Clean
GQ68_00696	BA75_02528	GQ67_00692	PAC2	Clean
GQ68_04432	BA75_03168	GQ67_04460	HOM3	Clean
GQ68_02295	BA75_01167	GQ67_02952	UFD1	Clean
GQ68_01304	BA75_05203	GQ67_00083	GRX3	Clean
GQ68_00768	BA75_02601	GQ67_00620	UTP18	Clean
GQ68_04050	BA75_03557	GQ67_04077	KRS1	Clean
GQ68_02207	BA75_01078	GQ67_02192	MRP7	Clean
GQ68_02615	BA75_01481	GQ67_02633	PCM1	Clean
GQ68_00851	BA75_02683	GQ67_00537	DSF2	Clean
GQ68_00214	BA75_02044	GQ67_01175	LYS12	Clean
GQ68_00108	BA75_01936	GQ67_01282	SRV2	Clean
GQ68_03179	BA75_00170	GQ67_03194	YHL008C	Clean
GQ68_04202	BA75_03404	GQ67_04230	HRK1	Clean
GQ68_00072	BA75_01899	GQ67_01318	GPI10	Clean
GQ68_02801	BA75_01667	GQ67_02446	GUA1	Clean
GQ68_02537	BA75_01405	GQ67_02711	YKL077W	Clean
GQ68_02986	BA75_01856	GQ67_02261	YFL040W	Clean
GQ68_02708	BA75_01575	GQ67_02540	SNU71	Clean
GQ68_00910	BA75_02743	GQ67_00479	TAF8	Clean
GQ68_02804	BA75_01670	GQ67_02443	YTM1	Clean
GQ68_04112	BA75_03494	GQ67_04139	NBA1	Clean
GQ68_00834	BA75_02666	GQ67_00554	ALD4	Clean
GQ68_02503	BA75_01373	GQ67_02745	SKO1	Clean
GQ68_04958	BA75_04721	GQ67_04977	CLB4	Clean
GQ68_02363	BA75_01236	GQ67_02884	RPN5	Clean
GQ68_05242	BA75_04440	GQ67_05260	MET2	Clean
GQ68_04403	BA75_03197	GQ67_04431	SAL1	Clean
GQ68_03229	BA75_00219	GQ67_03260	ARG1	Clean
GQ68_03899	BA75_03710	GQ67_03925	ROK1	Clean
GQ68_00577	BA75_02407	GQ67_00812	ROY1	Clean
GQ68_03656	BA75_00646	GQ67_03684	PPT1	Clean
GQ68_03705	BA75_03901	GQ67_03733	FUM1	Clean
GQ68_00816	BA75_02648	GQ67_00572	OAR1	Clean
GQ68_00821	BA75_02653	GQ67_00567	RKM4	Clean
GQ68_01396	BA75_04325	GQ67_01380	NPL4	Clean
GQ68_02365	BA75_01238	GQ67_02882	LDB17	Clean
GQ68_04039	BA75_03568	GQ67_04066	EHD3	Clean
GQ68_00166	BA75_01996	GQ67_01224	IBA57	Clean
GQ68_04208	BA75_03399	GQ67_04236	DCR2	Clean
GQ68_02624	BA75_01491	GQ67_02624	HAS1	Clean
GQ68_04402	BA75_03198	GQ67_04430	CCT2	Clean
GQ68_01044	BA75_02877	GQ67_00345	ZWF1	Clean
GQ68_01336	BA75_05235	GQ67_00051	HSF1	Clean
GQ68_03215	BA75_00205	GQ67_03246	RRP9	Clean
GQ68_03819	BA75_03790	GQ67_03846	RTT109	Clean
GQ68_03624	BA75_00613	GQ67_03652	IMP2'	Clean
GQ68_04442	BA75_03157	GQ67_04470	NPR2	Clean
GQ68_03555	BA75_00544	GQ67_03585	HNM1	Clean
GQ68_04256	BA75_03349	GQ67_04284	SPS22	Clean
GQ68_00762	BA75_02595	GQ67_00626	ORC4	Clean
GQ68_04102	BA75_03504	GQ67_04129	ALG8	Clean
GQ68_03801	BA75_03807	GQ67_03828	IPT1	Clean
GQ68_04626	BA75_02976	GQ67_04654	MCM10	Clean
GQ68_00333	BA75_02162	GQ67_01056	SSU1	Clean
GQ68_03690	BA75_03915	GQ67_03718	YBR139W	Clean
GQ68_03779	BA75_03830	GQ67_03806	SMF3	Clean
GQ68_01618	BA75_04105	GQ67_01602	MRI1	Clean
GQ68_03736	BA75_03870	GQ67_03764	ASN2	Clean
GQ68_01291	BA75_05190	GQ67_00096	RIM21	Clean
GQ68_02272	BA75_01143	GQ67_02975	ARG4	Clean
GQ68_04649	BA75_02953	GQ67_04677	PHO84	Clean
GQ68_05161	BA75_04521	GQ67_05179	URA7	Clean
GQ68_05068	BA75_04611	GQ67_05086	PET112	Clean
GQ68_01604	BA75_04119	GQ67_01588	TAH18	Clean
GQ68_02529	BA75_01398	GQ67_02719	YBL029W	Clean
GQ68_02386	BA75_01259	GQ67_02861	PTC6	Clean
GQ68_03664	BA75_03940	GQ67_03692	VBA5	Clean
GQ68_04723	BA75_04949	GQ67_04752	ATE1	Clean
GQ68_04316	BA75_03283	GQ67_04344	APE4	Clean
GQ68_02745	BA75_01612	GQ67_02502	RIB2	Clean
GQ68_02078	BA75_00951	GQ67_02063	YMR027W	Clean
GQ68_04804	BA75_04870	GQ67_04832	AVL9	Clean
GQ68_01778	BA75_03942	GQ67_01763	YNL011C	Clean
GQ68_01043	BA75_02876	GQ67_00346	MCH4	Clean
GQ68_01765	BA75_03955	GQ67_01750	PEX30	Clean
GQ68_04952	BA75_04727	GQ67_04971	DPL1	Clean
GQ68_01743	BA75_03977	GQ67_01728	FLR1	Clean
GQ68_03404	BA75_00394	GQ67_03435	ERG6	Clean
GQ68_04705	BA75_02898	GQ67_04733	PDR11	Clean
GQ68_02827	BA75_01693	GQ67_02420	YAP5	Clean
GQ68_02782	BA75_01648	GQ67_02465	VBA1	Clean
GQ68_00484	BA75_02315	GQ67_00905	ISN1	Clean
GQ68_04818	BA75_04856	GQ67_04846	EBS1	Clean
GQ68_03903	BA75_03705	GQ67_03929	MAS2	Clean
GQ68_03374	BA75_00363	GQ67_03405	RSC58	Clean
GQ68_04081	BA75_03525	GQ67_04108	SHS1	Clean
GQ68_03408	BA75_00398	GQ67_03439	SGV1	Clean
GQ68_02520	BA75_01389	GQ67_02728	VPS45	Clean
GQ68_03057	BA75_00052	GQ67_03073	ETP1	Clean
GQ68_03844	BA75_03765	GQ67_03870	MET4	Clean
GQ68_04749	BA75_04927	GQ67_04777	NOG2	Clean
GQ68_03272	BA75_00263	GQ67_03303	TGL1	Clean
GQ68_02068	BA75_00941	GQ67_02053	SRP68	Clean
GQ68_04822	BA75_04852	GQ67_04850	EXO1	Clean
GQ68_04552	BA75_03048	GQ67_04580	BCD1	Clean
GQ68_00650	BA75_02481	GQ67_00739	MDM31	Clean
GQ68_00211	BA75_02041	GQ67_01178	ATP2	Clean
GQ68_01086	BA75_04989	GQ67_00303	HAT2	Clean
GQ68_00254	BA75_02083	GQ67_01135	CRZ1	Clean
GQ68_02680	BA75_01546	GQ67_02568	ERO1	Clean
GQ68_05179	BA75_04503	GQ67_05197	PRP42	Clean
GQ68_01948	BA75_00821	GQ67_01933	SSL1	Clean
GQ68_03734	BA75_03872	GQ67_03762	DLD2	Clean
GQ68_00949	BA75_02782	GQ67_00440	BRE2	Clean
GQ68_04109	BA75_03497	GQ67_04136	NPA3	Clean
GQ68_01158	BA75_05059	GQ67_00230	SPE2	Clean
GQ68_03341	BA75_00332	GQ67_03372	VPS36	Clean
GQ68_03207	BA75_00197	GQ67_03238	YML096W	Clean
GQ68_00436	BA75_02269	GQ67_00953	NCS2	Clean
GQ68_04875	BA75_04798	GQ67_04903	TUB2	Clean
GQ68_02225	BA75_01096	GQ67_02211	UBP13	Clean
GQ68_05029	BA75_04650	GQ67_05048	YPR011C	Clean
GQ68_05245	BA75_04437	GQ67_05263	GRH1	Clean
GQ68_03575	BA75_00566	GQ67_03604	GDI1	Clean
GQ68_03762	BA75_03846	GQ67_03790	SPC72	Clean
GQ68_03552	BA75_00541	GQ67_03582	SSH4	Clean
GQ68_00364	BA75_02196	GQ67_01025	COQ6	Clean
GQ68_05219	BA75_04463	GQ67_05237	PDI1	Clean
GQ68_04851	BA75_04823	GQ67_04879	CCT6	Clean
GQ68_05246	BA75_04436	GQ67_05264	EMI1	Clean
GQ68_01712	BA75_04008	GQ67_01697	MLS1	Clean
GQ68_02746	BA75_01613	GQ67_02501	PGS1	Clean
GQ68_02024	BA75_00896	GQ67_02009	YKR017C	Clean
GQ68_04657	BA75_02944	GQ67_04685	SCD6	Clean
GQ68_02639	BA75_01505	GQ67_02609	MSK1	Clean
GQ68_02119	BA75_00991	GQ67_02104	BNA2	Clean
GQ68_04997	BA75_04682	GQ67_05016	MCD1	Clean
GQ68_00181	BA75_02012	GQ67_01208	CYS4	Clean
GQ68_04449	BA75_03150	GQ67_04477	USV1	Clean
GQ68_00076	BA75_01903	GQ67_01314	DUN1	Clean
GQ68_00209	BA75_02039	GQ67_01180	SRB4	Clean
GQ68_00605	BA75_02435	GQ67_00784	YMR034C	Clean
GQ68_01475	BA75_04247	GQ67_01459	PDE2	Clean
GQ68_03496	BA75_00485	GQ67_03526	PGI1	Clean
GQ68_04335	BA75_03265	GQ67_04363	HEM14	Clean
GQ68_01938	BA75_00810	GQ67_01923	YNR062C	Clean
GQ68_02597	BA75_01463	GQ67_02651	NPL3	Clean
GQ68_03891	BA75_03718	GQ67_03917	YNL193W	Clean
GQ68_02674	BA75_01540	GQ67_02574	POB3	Clean
GQ68_04063	BA75_03544	GQ67_04090	TRP3	Clean
GQ68_03183	BA75_00174	GQ67_03198	ARG7	Clean
GQ68_02394	BA75_01267	GQ67_02853	MIH1	Clean
GQ68_01186	BA75_05088	GQ67_00202	CCA1	Clean
GQ68_00937	BA75_02770	GQ67_00452	IZH3	Clean
GQ68_01075	BA75_04978	GQ67_00314	ZUO1	Clean
GQ68_04780	BA75_04895	GQ67_04808	COX15	Clean
GQ68_00891	BA75_02724	GQ67_00497	EXG1	Clean
GQ68_04408	BA75_03192	GQ67_04436	RNT1	Clean
GQ68_00460	BA75_02293	GQ67_00929	PCT1	Clean
GQ68_04374	BA75_03226	GQ67_04402	RLM1	Clean
GQ68_01416	BA75_04305	GQ67_01400	PCK1	Clean
GQ68_05207	BA75_04475	GQ67_05225	YLH47	Clean
GQ68_01904	BA75_00777	GQ67_01889	HCM1	Clean
GQ68_04412	BA75_03188	GQ67_04440	YDR132C	Clean
GQ68_04326	BA75_03274	GQ67_04354	SCM3	Clean
GQ68_01950	BA75_00823	GQ67_01935	ILV1	Clean
GQ68_02325	BA75_01198	GQ67_02922	YLR177W	Clean
GQ68_02453	BA75_01325	GQ67_02795	YMR155W	Clean
GQ68_03123	BA75_00115	GQ67_03139	ERG1	Clean
GQ68_01224	BA75_05126	GQ67_00164	MUS81	Clean
GQ68_00527	BA75_02357	GQ67_00862	APM3	Clean
GQ68_03815	BA75_03794	GQ67_03842	GRE3	Clean
GQ68_03605	BA75_00594	GQ67_03633	GLO3	Clean
GQ68_03262	BA75_00252	GQ67_03293	PSR1	Clean
GQ68_02163	BA75_01034	GQ67_02148	FTR1	Clean
GQ68_04270	BA75_03335	GQ67_04299	TPS1	Clean
GQ68_05277	BA75_04378	GQ67_05336	RRP15	Clean
GQ68_05311	BA75_04411	GQ67_05302	MTF1	Clean
GQ68_04529	BA75_03071	GQ67_04557	SVP26	Clean
GQ68_00942	BA75_02775	GQ67_00447	PPZ1	Clean
GQ68_05194	BA75_04488	GQ67_05212	COQ1	Clean
GQ68_04349	BA75_03251	GQ67_04377	SHQ1	Clean
GQ68_00828	BA75_02660	GQ67_00560	PRI2	Clean
GQ68_02368	BA75_01241	GQ67_02879	JHD1	Clean
GQ68_03850	BA75_03759	GQ67_03876	AIM14	Clean
GQ68_00719	BA75_02551	GQ67_00669	YNL134C	Clean
GQ68_03157	BA75_00148	GQ67_03172	YHR045W	Clean
GQ68_00246	BA75_02075	GQ67_01143	ICE2	Clean
GQ68_03312	BA75_00303	GQ67_03343	FMP45	Clean
GQ68_00786	BA75_02619	GQ67_00602	ALG6	Clean
GQ68_02185	BA75_01056	GQ67_02170	PSD1	Clean
GQ68_04533	BA75_03067	GQ67_04561	TFB2	Clean
GQ68_01009	BA75_02842	GQ67_00380	GSF2	Clean
GQ68_01886	BA75_00759	GQ67_01871	CMK2	Clean
GQ68_00845	BA75_02677	GQ67_00543	SEC59	Clean
GQ68_05052	BA75_04626	GQ67_05071	AIM22	Clean
GQ68_00461	BA75_02294	GQ67_00928	CCT3	Clean
GQ68_02433	BA75_01305	GQ67_02815	IDP1	Clean
GQ68_01302	BA75_05201	GQ67_00085	RPH1	Clean
GQ68_00967	BA75_02801	GQ67_00422	NMD3	Clean
GQ68_01257	BA75_05159	GQ67_00131	ARX1	Clean
GQ68_01721	BA75_03999	GQ67_01706	KIN3	Clean
GQ68_04606	BA75_02996	GQ67_04634	CDC40	Clean
GQ68_03932	BA75_03675	GQ67_03958	SSK1	Clean
GQ68_01826	BA75_00699	GQ67_01811	TPK2	Clean
GQ68_00206	BA75_02036	GQ67_01183	TDA4	Clean
GQ68_04858	BA75_04815	GQ67_04886	TYS1	Clean
GQ68_02838	BA75_01706	GQ67_02409	MRN1	Clean
GQ68_02195	BA75_01066	GQ67_02180	YDL156W	Clean
GQ68_04681	BA75_02922	GQ67_04709	AMN1	Clean
GQ68_00918	BA75_02751	GQ67_00471	SWD3	Clean
GQ68_04217	BA75_03363	GQ67_04245	UNG1	Clean
GQ68_05198	BA75_04484	GQ67_05216	COS111	Clean
GQ68_00993	BA75_02827	GQ67_00396	STR3	Clean
GQ68_01321	BA75_05220	GQ67_00066	MMS4	Clean
GQ68_01748	BA75_03972	GQ67_01733	BFR1	Clean
GQ68_03281	BA75_00272	GQ67_03312	GTT3	Clean
GQ68_04856	BA75_04817	GQ67_04884	HGH1	Clean
GQ68_00994	BA75_02828	GQ67_00395	YCK1	Clean
GQ68_00380	BA75_02212	GQ67_01009	ERG8	Clean
GQ68_05301	BA75_04402	GQ67_05312	VCX1	Clean
GQ68_01223	BA75_05125	GQ67_00165	PNS1	Clean
GQ68_03024	BA75_00019	GQ67_03039	YIL166C	Clean
GQ68_04489	BA75_03110	GQ67_04517	DBP2	Clean
GQ68_00462	BA75_02295	GQ67_00927	CDH1	Clean
GQ68_03297	BA75_00289	GQ67_03328	SWT1	Clean
GQ68_05173	BA75_04509	GQ67_05191	GLE1	Clean
GQ68_05034	BA75_04645	GQ67_05053	UGA1	Clean
GQ68_01898	BA75_00771	GQ67_01883	PGK1	Clean
GQ68_01275	BA75_05174	GQ67_00113	TRM1	Clean
GQ68_02865	BA75_01733	GQ67_02382	DUG1	Clean
GQ68_00125	BA75_01953	GQ67_01265	TIM50	Clean
GQ68_01916	BA75_00789	GQ67_01901	RSA4	Clean
GQ68_02174	BA75_01045	GQ67_02159	SLM3	Clean
GQ68_02762	BA75_01627	GQ67_02485	GAS1	Clean
GQ68_00652	BA75_02483	GQ67_00737	MST1	Clean
GQ68_02764	BA75_01629	GQ67_02483	CDC20	Clean
GQ68_04879	BA75_04794	GQ67_04907	RRB1	Clean
GQ68_00157	BA75_01986	GQ67_01233	INO1	Clean
GQ68_00938	BA75_02771	GQ67_00451	SDO1	Clean
GQ68_02099	BA75_00972	GQ67_02084	EDC3	Clean
GQ68_02818	BA75_01684	GQ67_02429	SCJ1	Clean
GQ68_02425	BA75_01298	GQ67_02822	MSE1	Clean
GQ68_03750	BA75_03856	GQ67_03778	RPN4	Clean
GQ68_03458	BA75_00446	GQ67_03488	ECM14	Clean
GQ68_00604	BA75_02434	GQ67_00785	ARP9	Clean
GQ68_00334	BA75_02163	GQ67_01055	YKL027W	Clean
GQ68_02009	BA75_00881	GQ67_01994	PRP40	Clean
GQ68_03467	BA75_00455	GQ67_03497	YHR078W	Clean
GQ68_03361	BA75_00350	GQ67_03392	FIP1	Clean
GQ68_01090	BA75_04993	GQ67_00299	CTR86	Clean
GQ68_00791	BA75_02624	GQ67_00597	TES1	Clean
GQ68_02418	BA75_01291	GQ67_02829	SPO7	Clean
GQ68_04570	BA75_03030	GQ67_04598	GAT2	Clean
GQ68_03994	BA75_03613	GQ67_04021	AFT2	Clean
GQ68_04155	BA75_03451	GQ67_04182	YLR455W	Clean
GQ68_03170	BA75_00161	GQ67_03185	WRS1	Clean
GQ68_00385	BA75_02217	GQ67_01004	MDJ1	Clean
GQ68_05090	BA75_04589	GQ67_05108	SUP45	Clean
GQ68_04287	BA75_03313	GQ67_04315	TNA1	Clean
GQ68_03231	BA75_00221	GQ67_03262	DGA1	Clean
GQ68_00513	BA75_02343	GQ67_00876	PRR1	Clean
GQ68_02405	BA75_01278	GQ67_02842	FUR1	Clean
GQ68_00601	BA75_02431	GQ67_00788	MSN4	Clean
GQ68_01451	BA75_04269	GQ67_01435	DDC1	Clean
GQ68_04813	BA75_04861	GQ67_04841	RKM2	Clean
GQ68_05001	BA75_04678	GQ67_05020	ARG8	Clean
GQ68_03114	BA75_00107	GQ67_03130	SFL1	Clean
GQ68_05065	BA75_04614	GQ67_05083	SRM1	Clean
GQ68_01479	BA75_04243	GQ67_01463	BAG7	Clean
GQ68_03107	BA75_00100	GQ67_03123	VPS74	Clean
GQ68_05061	BA75_04617	GQ67_05080	ACM1	Clean
GQ68_01690	BA75_04030	GQ67_01675	MTC6	Clean
GQ68_04439	BA75_03161	GQ67_04467	HRD1	Clean
GQ68_04890	BA75_04783	GQ67_04918	CDC3	Clean
GQ68_03230	BA75_00220	GQ67_03261	SIT4	Clean
GQ68_02787	BA75_01653	GQ67_02460	SEC61	Clean
GQ68_02797	BA75_01663	GQ67_02450	COX10	Clean
GQ68_02141	BA75_01012	GQ67_02126	YKL133C	Clean
GQ68_04947	BA75_04731	GQ67_04966	AIM23	Clean
GQ68_03457	BA75_00445	GQ67_03487	ASH1	Clean
GQ68_04949	BA75_04729	GQ67_04968	YKR051W	Clean
GQ68_03812	BA75_03797	GQ67_03839	CLP1	Clean
GQ68_02331	BA75_01204	GQ67_02916	KRR1	Clean
GQ68_03697	BA75_03909	GQ67_03725	TFS1	Clean
GQ68_03699	BA75_03907	GQ67_03727	PRP9	Clean
GQ68_01292	BA75_05191	GQ67_00095	OLE1	Clean
GQ68_00853	BA75_02685	GQ67_00535	ITR1	Clean
GQ68_04575	BA75_03025	GQ67_04603	FRS2	Clean
GQ68_02627	BA75_01494	GQ67_02621	NUG1	Clean
GQ68_04869	BA75_04804	GQ67_04897	GID8	Clean
GQ68_04499	BA75_03101	GQ67_04527	PET9	Clean
GQ68_00128	BA75_01956	GQ67_01262	PHO8	Clean
GQ68_03317	BA75_00308	GQ67_03348	BFR2	Clean
GQ68_02655	BA75_01521	GQ67_02593	TRM82	Clean
GQ68_00047	BA75_01874	GQ67_01343	HOS2	Clean
GQ68_01253	BA75_05155	GQ67_00135	YMR221C	Clean
GQ68_01163	BA75_05065	GQ67_00225	ALO1	Clean
GQ68_01332	BA75_05231	GQ67_00055	DBP3	Clean
GQ68_02117	BA75_00989	GQ67_02102	ARP7	Clean
GQ68_04015	BA75_03592	GQ67_04042	TLG2	Clean
GQ68_00323	BA75_02152	GQ67_01066	POT1	Clean
GQ68_00940	BA75_02773	GQ67_00449	YEH2	Clean
GQ68_01829	BA75_00702	GQ67_01814	HRP1	Clean
GQ68_01242	BA75_05144	GQ67_00146	SAC7	Clean
GQ68_02288	BA75_01160	GQ67_02959	SIR2	Clean
GQ68_03735	BA75_03871	GQ67_03763	YPL260W	Clean
GQ68_03966	BA75_03639	GQ67_03993	PEX28	Clean
GQ68_02028	BA75_00900	GQ67_02013	ARP4	Clean
GQ68_00112	BA75_01940	GQ67_01278	MTC1	Clean
GQ68_01634	BA75_04089	GQ67_01618	CSR1	Clean
GQ68_00106	BA75_01933	GQ67_01284	AQR1	Clean
GQ68_01018	BA75_02851	GQ67_00371	SGT1	Clean
GQ68_01706	BA75_04014	GQ67_01691	GIP1	Clean
GQ68_02913	BA75_01784	GQ67_02334	YIF1	Clean
GQ68_01598	BA75_04125	GQ67_01582	MSS1	Clean
GQ68_00131	BA75_01959	GQ67_01259	MRPS5	Clean
GQ68_02940	BA75_01811	GQ67_02307	APN2	Clean
GQ68_03124	BA75_00116	GQ67_03140	YOR378W	Clean
GQ68_03031	BA75_00026	GQ67_03046	NFS1	Clean
GQ68_00948	BA75_02781	GQ67_00441	HER2	Clean
GQ68_02016	BA75_00888	GQ67_02001	SPO11	Clean
GQ68_00608	BA75_02438	GQ67_00781	PEX19	Clean
GQ68_03726	BA75_03880	GQ67_03754	YJR003C	Clean
GQ68_03972	BA75_03633	GQ67_03999	UGO1	Clean
GQ68_04233	BA75_03380	GQ67_04261	GCD10	Clean
GQ68_03038	BA75_00033	GQ67_03053	PEX2	Clean
GQ68_03449	BA75_00437	GQ67_03479	CAR2	Clean
GQ68_03237	BA75_00227	GQ67_03268	RPN3	Clean
GQ68_02436	BA75_01308	GQ67_02812	TRM10	Clean
GQ68_01818	BA75_00691	GQ67_01803	SPT8	Clean
GQ68_01672	BA75_04049	GQ67_01656	LAP3	Clean
GQ68_04591	BA75_03009	GQ67_04619	RRN7	Clean
GQ68_04486	BA75_03113	GQ67_04514	RNR2	Clean
GQ68_01466	BA75_04254	GQ67_01450	YHM2	Clean
GQ68_01707	BA75_04013	GQ67_01692	SES1	Clean
GQ68_01343	BA75_05243	GQ67_00044	ROX1	Clean
GQ68_01980	BA75_00852	GQ67_01965	PUS1	Clean
GQ68_00795	BA75_02628	GQ67_00593	PAN3	Clean
GQ68_03639	BA75_00629	GQ67_03667	ASP1	Clean
GQ68_03770	BA75_03838	GQ67_03798	MRS2	Clean
GQ68_01425	BA75_04296	GQ67_01409	TEF1	Clean
GQ68_01142	BA75_05043	GQ67_00246	CEG1	Clean
GQ68_01192	BA75_05094	GQ67_00196	TAD1	Clean
GQ68_04020	BA75_03587	GQ67_04047	FMS1	Clean
GQ68_00670	BA75_02503	GQ67_00719	UTP7	Clean
GQ68_02366	BA75_01239	GQ67_02881	PKP1	Clean
GQ68_01111	BA75_05013	GQ67_00278	NEM1	Clean
GQ68_04027	BA75_03580	GQ67_04054	PRP45	Clean
GQ68_01499	BA75_04223	GQ67_01483	ALG2	Clean
GQ68_00205	BA75_02035	GQ67_01184	AVT6	Clean
GQ68_01670	BA75_04051	GQ67_01654	GSH2	Clean
GQ68_04568	BA75_03032	GQ67_04596	SGD1	Clean
GQ68_03811	BA75_03798	GQ67_03838	OST1	Clean
GQ68_02921	BA75_01792	GQ67_02326	DBP5	Clean
GQ68_01753	BA75_03967	GQ67_01738	RIM2	Clean
GQ68_02129	BA75_01001	GQ67_02114	YGL176C	Clean
GQ68_00210	BA75_02040	GQ67_01179	STE24	Clean
GQ68_03647	BA75_00637	GQ67_03675	CDC6	Clean
GQ68_04930	BA75_04747	GQ67_04949	NCE103	Clean
GQ68_02857	BA75_01725	GQ67_02390	SHE10	Clean
GQ68_00516	BA75_02346	GQ67_00873	YJR141W	Clean
GQ68_05060	BA75_04618	GQ67_05079	ALY1	Clean
GQ68_00825	BA75_02657	GQ67_00563	PEX29	Clean
GQ68_04485	BA75_03114	GQ67_04513	MET7	Clean
GQ68_03241	BA75_00231	GQ67_03272	AVT1	Clean
GQ68_00760	BA75_02593	GQ67_00628	VPS4	Clean
GQ68_00890	BA75_02723	GQ67_00498	CUS1	Clean
GQ68_03524	BA75_00513	GQ67_03554	ALT1	Clean
GQ68_02570	BA75_01436	GQ67_02678	GDH3	Clean
GQ68_02339	BA75_01212	GQ67_02908	CAB1	Clean
GQ68_01545	BA75_04177	GQ67_01529	APE3	Clean
GQ68_04423	BA75_03177	GQ67_04451	NAM8	Clean
GQ68_04352	BA75_03248	GQ67_04380	YBR287W	Clean
GQ68_01787	BA75_00661	GQ67_01772	AIM17	Clean
GQ68_05129	BA75_04550	GQ67_05147	PRP19	Clean
GQ68_03644	BA75_00634	GQ67_03672	TIF1	Clean
GQ68_02856	BA75_01724	GQ67_02391	ATP11	Clean
GQ68_04016	BA75_03591	GQ67_04043	YOL019W	Clean
GQ68_04203	BA75_03403	GQ67_04231	PAC1	Clean
GQ68_01174	BA75_05076	GQ67_00214	TUB1	Clean
GQ68_05289	BA75_04390	GQ67_05324	UBP6	Clean
GQ68_03749	BA75_03857	GQ67_03777	ATG3	Clean
GQ68_01476	BA75_04246	GQ67_01460	VTS1	Clean
GQ68_04596	BA75_03005	GQ67_04624	CDC12	Clean
GQ68_02882	BA75_01752	GQ67_02365	YNL181W	Clean
GQ68_01997	BA75_00869	GQ67_01982	PAN6	Clean
GQ68_02096	BA75_00969	GQ67_02081	DIA4	Clean
GQ68_01130	BA75_05032	GQ67_00259	YHR097C	Clean
GQ68_02015	BA75_00887	GQ67_02000	NMA1	Clean
GQ68_04739	BA75_04936	GQ67_04767	SHM2	Clean
GQ68_03242	BA75_00232	GQ67_03273	REC8	Clean
GQ68_00928	BA75_02761	GQ67_00461	YIA6	Clean
GQ68_04870	BA75_04803	GQ67_04898	AAT2	Clean
GQ68_01566	BA75_04156	GQ67_01550	NAB2	Clean
GQ68_04756	BA75_04920	GQ67_04784	BRE5	Clean
GQ68_03391	BA75_00381	GQ67_03422	PKP2	Clean
GQ68_02377	BA75_01250	GQ67_02870	DAL5	Clean
GQ68_01498	BA75_04224	GQ67_01482	GYP6	Clean
GQ68_02033	BA75_00905	GQ67_02018	GZF3	Clean
GQ68_03053	BA75_00048	GQ67_03069	ARH1	Clean
GQ68_03352	BA75_00343	GQ67_03383	MSL5	Clean
GQ68_01083	BA75_04986	GQ67_00306	RAD18	Clean
GQ68_03706	BA75_03900	GQ67_03734	THI4	Clean
GQ68_00636	BA75_02467	GQ67_00753	RVB2	Clean
GQ68_01089	BA75_04992	GQ67_00300	THR4	Clean
GQ68_03426	BA75_00415	GQ67_03456	RAV2	Clean
GQ68_03702	BA75_03904	GQ67_03730	ABD1	Clean
GQ68_01857	BA75_00730	GQ67_01842	STN1	Clean
GQ68_04303	BA75_03297	GQ67_04331	CAB4	Clean
GQ68_00280	BA75_02110	GQ67_01109	VMA6	Clean
GQ68_01501	BA75_04221	GQ67_01485	NPL6	Clean
GQ68_04476	BA75_03123	GQ67_04504	CLG1	Clean
GQ68_00986	BA75_02820	GQ67_00403	IME4	Clean
GQ68_04970	BA75_04709	GQ67_04989	SEE1	Clean
GQ68_05312	BA75_04412	GQ67_05301	RPS6A	Clean
GQ68_03587	BA75_00578	GQ67_03616	YKE4	Clean
GQ68_05124	BA75_04555	GQ67_05142	PEX12	Clean
GQ68_00195	BA75_02025	GQ67_01194	SIS1	Clean
GQ68_01969	BA75_00841	GQ67_01954	MET8	Clean
GQ68_04984	BA75_04695	GQ67_05003	SIC1	Clean
GQ68_01027	BA75_02860	GQ67_00362	CDC37	Clean
GQ68_02076	BA75_00949	GQ67_02061	RPD3	Clean
GQ68_04941	BA75_04737	GQ67_04960	SHM1	Clean
GQ68_03429	BA75_00418	GQ67_03459	YMD8	Clean
GQ68_02732	BA75_01599	GQ67_02515	OCH1	Clean
GQ68_02290	BA75_01162	GQ67_02957	SFT2	Clean
GQ68_04011	BA75_03596	GQ67_04038	BNA6	Clean
GQ68_01774	BA75_03946	GQ67_01759	NOP56	Clean
GQ68_01605	BA75_04118	GQ67_01589	MSF1	Clean
GQ68_00817	BA75_02649	GQ67_00571	BUD22	Clean
GQ68_00653	BA75_02484	GQ67_00736	ATG17	Clean
GQ68_02881	BA75_01751	GQ67_02366	IPI3	Clean
GQ68_04811	BA75_04863	GQ67_04839	RVB1	Clean
GQ68_01951	BA75_00824	GQ67_01936	DCW1	Clean
GQ68_03877	BA75_03732	GQ67_03903	GPA2	Clean
GQ68_01264	BA75_05165	GQ67_00124	NYV1	Clean
GQ68_03940	BA75_03666	GQ67_03967	MAS1	Clean
GQ68_04133	BA75_03473	GQ67_04160	CRT10	Clean
GQ68_02780	BA75_01646	GQ67_02467	CYC2	Clean
GQ68_01689	BA75_04031	GQ67_01674	DIE2	Clean
GQ68_04794	BA75_04881	GQ67_04822	PBN1	Clean
GQ68_02578	BA75_01444	GQ67_02670	COR1	Clean
GQ68_03039	BA75_00034	GQ67_03054	VPS29	Clean
GQ68_03693	BA75_03912	GQ67_03721	RAM1	Clean
GQ68_00176	BA75_02007	GQ67_01213	SEC9	Clean
GQ68_04558	BA75_03042	GQ67_04586	STE12	Clean
GQ68_02238	BA75_01109	GQ67_02224	DAL82	Clean
GQ68_00594	BA75_02424	GQ67_00795	YBR241C	Clean
GQ68_03831	BA75_03779	GQ67_03857	YJR124C	Clean
GQ68_03989	BA75_03618	GQ67_04016	SKN7	Clean
GQ68_01196	BA75_05098	GQ67_00192	QRI7	Clean
GQ68_03384	BA75_00374	GQ67_03415	HRT3	Clean
GQ68_01883	BA75_00756	GQ67_01868	ERG10	Clean
GQ68_03518	BA75_00507	GQ67_03548	GPI17	Clean
GQ68_01458	BA75_04262	GQ67_01442	ENT3	Clean
GQ68_01461	BA75_04259	GQ67_01445	DUS1	Clean
GQ68_04868	BA75_04805	GQ67_04896	YMR134W	Clean
GQ68_03582	BA75_00573	GQ67_03611	TIM44	Clean
GQ68_03970	BA75_03635	GQ67_03997	SVF1	Clean
GQ68_01398	BA75_04323	GQ67_01382	GAS3	Clean
GQ68_04271	BA75_03334	GQ67_04300	VMA2	Clean
GQ68_02823	BA75_01689	GQ67_02424	MET32	Clean
GQ68_03240	BA75_00230	GQ67_03271	YEL047C	Clean
GQ68_02153	BA75_01024	GQ67_02138	HOM6	Clean
GQ68_05009	BA75_04671	GQ67_05028	OMS1	Clean
GQ68_01338	BA75_05237	GQ67_00049	MMT2	Clean
GQ68_03681	BA75_03924	GQ67_03709	CRP1	Clean
GQ68_03381	BA75_00371	GQ67_03412	ECM18	Clean
GQ68_00531	BA75_02361	GQ67_00858	YOX1	Clean
GQ68_02576	BA75_01442	GQ67_02672	ART10	Clean
GQ68_04173	BA75_03433	GQ67_04200	MRF1	Clean
GQ68_01087	BA75_04990	GQ67_00302	SNF12	Clean
GQ68_03212	BA75_00202	GQ67_03243	FAF1	Clean
GQ68_03471	BA75_00459	GQ67_03501	NUP49	Clean
GQ68_01644	BA75_04079	GQ67_01628	GUD1	Clean
GQ68_04404	BA75_03196	GQ67_04432	STE2	Clean
GQ68_05074	BA75_04605	GQ67_05092	ALG3	Clean
GQ68_01246	BA75_05148	GQ67_00142	UPC2	Clean
GQ68_01699	BA75_04021	GQ67_01684	YER077C	Clean
GQ68_05022	BA75_04657	GQ67_05041	ISR1	Clean
GQ68_00778	BA75_02611	GQ67_00610	ARP3	Clean
GQ68_02094	BA75_00967	GQ67_02079	RMT2	Clean
GQ68_00549	BA75_02379	GQ67_00840	URK1	Clean
GQ68_05072	BA75_04607	GQ67_05090	GLE2	Clean
GQ68_01553	BA75_04169	GQ67_01537	NUP60	Clean
GQ68_00307	BA75_02136	GQ67_01082	SEN54	Clean
GQ68_04198	BA75_03408	GQ67_04226	PEP4	Clean
GQ68_04597	BA75_03004	GQ67_04625	TRP4	Clean
GQ68_02236	BA75_01107	GQ67_02222	SRT1	Clean
GQ68_04867	BA75_04806	GQ67_04895	TIP1	Clean
GQ68_04546	BA75_03054	GQ67_04574	BAT1	Clean
GQ68_01548	BA75_04174	GQ67_01532	ARO8	Clean
GQ68_02656	BA75_01522	GQ67_02592	TIM54	Clean
GQ68_04311	BA75_03289	GQ67_04339	GCN3	Clean
GQ68_00590	BA75_02420	GQ67_00799	ERT1	Clean
GQ68_04734	BA75_04940	GQ67_04762	SIP5	Clean
GQ68_02055	BA75_00928	GQ67_02040	POL32	Clean
GQ68_03761	BA75_03847	GQ67_03789	PRE10	Clean
GQ68_03315	BA75_00306	GQ67_03346	COQ2	Clean
GQ68_04979	BA75_04700	GQ67_04998	TUB3	Clean
GQ68_02051	BA75_00924	GQ67_02036	TSC10	Clean
GQ68_04341	BA75_03259	GQ67_04369	ERG4	Clean
GQ68_05059	BA75_04619	GQ67_05078	RPC34	Clean
GQ68_02454	BA75_01326	GQ67_02794	FMT1	Clean
GQ68_02871	BA75_01739	GQ67_02376	NOP13	Clean
GQ68_02383	BA75_01256	GQ67_02864	ARR3	Clean
GQ68_01921	BA75_00794	GQ67_01906	MKK1	Clean
GQ68_04347	BA75_03253	GQ67_04375	ASF1	Clean
GQ68_02581	BA75_01447	GQ67_02667	GPA1	Clean
GQ68_03969	BA75_03636	GQ67_03996	TDA3	Clean
GQ68_03604	BA75_00593	GQ67_03632	YJR129C	Clean
GQ68_04420	BA75_03180	GQ67_04448	CPA1	Clean
GQ68_01244	BA75_05146	GQ67_00144	RVS167	Clean
GQ68_02371	BA75_01244	GQ67_02876	RRP3	Clean
GQ68_04628	BA75_02974	GQ67_04656	AVT2	Clean
GQ68_03569	BA75_00557	GQ67_03598	RTT106	Clean
GQ68_01749	BA75_03971	GQ67_01734	YMR310C	Clean
GQ68_01519	BA75_04203	GQ67_01503	RAD27	Clean
GQ68_02409	BA75_01282	GQ67_02838	INN1	Clean
GQ68_03784	BA75_03825	GQ67_03811	ERF2	Clean
GQ68_04201	BA75_03405	GQ67_04229	SSP2	Clean
GQ68_01495	BA75_04228	GQ67_01479	CIC1	Clean
GQ68_02803	BA75_01669	GQ67_02444	YMR209C	Clean
GQ68_03848	BA75_03761	GQ67_03874	NCS6	Clean
GQ68_03089	BA75_00082	GQ67_03105	AIM6	Clean
GQ68_05094	BA75_04585	GQ67_05112	RPT2	Clean
GQ68_01830	BA75_00703	GQ67_01815	TRM11	Clean
GQ68_04367	BA75_03233	GQ67_04395	YMR210W	Clean
GQ68_02531	BA75_01400	GQ67_02717	SPC105	Clean
GQ68_05100	BA75_04579	GQ67_05118	RPT1	Clean
GQ68_03871	BA75_03738	GQ67_03897	YSC84	Clean
GQ68_02008	BA75_00880	GQ67_01993	SEC11	Clean
GQ68_02372	BA75_01245	GQ67_02875	SSF2	Clean
GQ68_01664	BA75_04057	GQ67_01648	SKI8	Clean
GQ68_00402	BA75_02235	GQ67_00987	RPN11	Clean
GQ68_02715	BA75_01582	GQ67_02532	PUT1	Clean
GQ68_02199	BA75_01070	GQ67_02184	DHH1	Clean
GQ68_04363	BA75_03237	GQ67_04391	PRP46	Clean
GQ68_03138	BA75_00129	GQ67_03153	STP22	Clean
GQ68_02658	BA75_01524	GQ67_02590	REI1	Clean
GQ68_03526	BA75_00515	GQ67_03556	TED1	Clean
GQ68_05310	BA75_04410	GQ67_05303	TAF7	Clean
GQ68_02830	BA75_01696	GQ67_02417	YEA4	Clean
GQ68_01131	BA75_05033	GQ67_00258	MRP1	Clean
GQ68_03187	BA75_00178	GQ67_03202	TFA1	Clean
GQ68_02616	BA75_01482	GQ67_02632	YFR006W	Clean
GQ68_00331	BA75_02160	GQ67_01058	GCD2	Clean
GQ68_00396	BA75_02229	GQ67_00993	AIM45	Clean
GQ68_00079	BA75_01906	GQ67_01311	EAR1	Clean
GQ68_05037	BA75_04642	GQ67_05056	PHO23	Clean
GQ68_02498	BA75_01368	GQ67_02750	MTH1	Clean
GQ68_04660	BA75_02941	GQ67_04688	YGR117C	Clean
GQ68_02668	BA75_01534	GQ67_02580	SPT2	Clean
GQ68_02905	BA75_01776	GQ67_02342	ARD1	Clean
GQ68_02477	BA75_01349	GQ67_02771	RML2	Clean
GQ68_02401	BA75_01274	GQ67_02846	PHO4	Clean
GQ68_03609	BA75_00598	GQ67_03637	TUF1	Clean
GQ68_01138	BA75_05040	GQ67_00251	NPT1	Clean
GQ68_03318	BA75_00309	GQ67_03349	LTV1	Clean
GQ68_03548	BA75_00537	GQ67_03578	YOR338W	Clean
GQ68_00379	BA75_02211	GQ67_01010	TYR1	Clean
GQ68_04313	BA75_03287	GQ67_04341	RFA2	Clean
GQ68_03424	BA75_00413	GQ67_03454	MAP1	Clean
GQ68_02916	BA75_01787	GQ67_02331	ETT1	Clean
GQ68_03244	BA75_00234	GQ67_03275	HAT1	Clean
GQ68_00906	BA75_02739	GQ67_00483	TDH3	Clean
GQ68_04364	BA75_03236	GQ67_04392	ESA1	Clean
GQ68_01587	BA75_04136	GQ67_01571	GEP4	Clean
GQ68_02742	BA75_01609	GQ67_02505	NUF2	Clean
GQ68_05204	BA75_04478	GQ67_05222	BNA4	Clean
GQ68_02152	BA75_01023	GQ67_02137	KTR4	Clean
GQ68_03928	BA75_03680	GQ67_03954	TAZ1	Clean
GQ68_01113	BA75_05015	GQ67_00276	VMA5	Clean
GQ68_02713	BA75_01580	GQ67_02535	DEG1	Clean
GQ68_03559	BA75_00548	GQ67_03589	ANP1	Clean
GQ68_04114	BA75_03492	GQ67_04141	GLR1	Clean
GQ68_04429	BA75_03171	GQ67_04457	ARO9	Clean
GQ68_02662	BA75_01528	GQ67_02586	YER163C	Clean
GQ68_00265	BA75_02094	GQ67_01124	TRM12	Clean
GQ68_04214	BA75_03393	GQ67_04242	ERD1	Clean
GQ68_03719	BA75_03887	GQ67_03747	YPR084W	Clean
[truncated: 1,410 more rows]
