# Supplementary material for: Comparative genomics and transcriptomics of Pichia pastoris
Source: BMC Genomics. 2016 Aug 5;17:550. doi: 10.1186/s12864-016-2876-y (PMC4974788; doi:10.1186/s12864-016-2876-y)
Supplement: Additional file 6: Table S5. — Linear plasmid sequencing statistics. (XLSX 9 kb) [file 12864_2016_2876_MOESM6_ESM.xlsx]

## Sheet: Sheet1
Table S5: Linear plasmid sequencing statistics.
Genomic Reads	Alignment Target	Mismatches per 1000 reads per 1000 bases	Aligned Reads	Total Reads	Aligned/Total	PacBio Reads
K. phaffii (wildtype)	K. phaffii Linear Plasmid	2.57	1916533	219101974	0.00874722	1408
K. phaffii (wildtype)	K. phaffii Genome	0.0077	202221478	219101974	0.922956	206684
K. phaffii GS115	K. phaffii Linear Plasmid	3.19	815395	173831770	0.00469071	315
K. phaffii GS115	K. phaffii GS115 Genome	0.0073	159490457	173831770	0.917499	169351
