# Supplementary material for: Comparative genomics and transcriptomics of Pichia pastoris
Source: BMC Genomics. 2016 Aug 5;17:550. doi: 10.1186/s12864-016-2876-y (PMC4974788; doi:10.1186/s12864-016-2876-y)
Supplement: Additional file 7: Table S6. — Alternatively spliced genes in K. pastoris and K. phaffii. (XLSX 25 kb) [file 12864_2016_2876_MOESM7_ESM.xlsx]

## Sheet: Alt splice genes
Table S6: Alternatively spliced genes in K. pastoris and K. phaffii.
Pastoris gene ID	Phaffii gene ID	Gene symbol (if mapped from S. cerevisiae)	Splice variant category
BA75_00816	GQ67_01929	ACC1	CDS change detected in v1 annotation
BA75_03515	GQ67_04118	HBS1	CDS change detected in v1 annotation
	GQ67_04827	KAR4	CDS change detected in v1 annotation
	GQ67_02424	MET32	CDS change detected in v1 annotation
BA75_01359	GQ67_02761	MRM2	CDS change detected in v1 annotation
BA75_03284	GQ67_04343	RCK2	CDS change detected in v1 annotation
BA75_00688		RIM11	CDS change detected in v1 annotation
BA75_02706		RIP1	CDS change detected in v1 annotation
BA75_01981	GQ67_01238	RPL17B	CDS change detected in v1 annotation
	GQ67_03107	RPL19A	CDS change detected in v1 annotation
	GQ67_01816	RPS19A	CDS change detected in v1 annotation
BA75_03163		RRN11	CDS change detected in v1 annotation
	GQ67_01475	SRC1	CDS change detected in v1 annotation
	GQ67_03734	THI4	CDS change detected in v1 annotation
	GQ67_04194	TIP20	CDS change detected in v1 annotation
	GQ67_00841		CDS change detected in v1 annotation
	GQ67_02327		CDS change detected in v1 annotation
BA75_01989			CDS change detected in v1 annotation
BA75_02923			CDS change detected in v1 annotation
BA75_03421			CDS change detected in v1 annotation
BA75_02315		ISN1	CDS change detected in v1 annotation
BA75_00021			Potential CDS changing junction uncaptured in v1 annotation
BA75_00075		ENO1	Potential CDS changing junction uncaptured in v1 annotation
	GQ67_03146	SIZ1	Potential CDS changing junction uncaptured in v1 annotation
BA75_00158	GQ67_03182	RPL27B	Potential CDS changing junction uncaptured in v1 annotation
BA75_00176		BSD2	Potential CDS changing junction uncaptured in v1 annotation
BA75_00184	GQ67_03224		Potential CDS changing junction uncaptured in v1 annotation
	GQ67_03278		Potential CDS changing junction uncaptured in v1 annotation
	GQ67_03284	POL30	Potential CDS changing junction uncaptured in v1 annotation
	GQ67_03350	APC11	Potential CDS changing junction uncaptured in v1 annotation
BA75_00577			Potential CDS changing junction uncaptured in v1 annotation
	GQ67_03635	MSB1	Potential CDS changing junction uncaptured in v1 annotation
BA75_00604	GQ67_03643	RPO21	Potential CDS changing junction uncaptured in v1 annotation
	GQ67_03651	ATP1	Potential CDS changing junction uncaptured in v1 annotation
BA75_00697	GQ67_01809	RPB9	Potential CDS changing junction uncaptured in v1 annotation
BA75_00698		MNP1	Potential CDS changing junction uncaptured in v1 annotation
BA75_00706		PAC10	Potential CDS changing junction uncaptured in v1 annotation
BA75_00766	GQ67_01878	STM1	Potential CDS changing junction uncaptured in v1 annotation
	GQ67_01894	HHO1	Potential CDS changing junction uncaptured in v1 annotation
BA75_00847		ARO4	Potential CDS changing junction uncaptured in v1 annotation
BA75_00882		ARC19	Potential CDS changing junction uncaptured in v1 annotation
BA75_00892			Potential CDS changing junction uncaptured in v1 annotation
	GQ67_02033		Potential CDS changing junction uncaptured in v1 annotation
	GQ67_02052	SUI3	Potential CDS changing junction uncaptured in v1 annotation
BA75_00949	GQ67_02061	RPD3	Potential CDS changing junction uncaptured in v1 annotation
BA75_01003		SOD2	Potential CDS changing junction uncaptured in v1 annotation
	GQ67_02125		Potential CDS changing junction uncaptured in v1 annotation
	GQ67_02139	RBD2	Potential CDS changing junction uncaptured in v1 annotation
BA75_01054		MOB2	Potential CDS changing junction uncaptured in v1 annotation
BA75_01066		YDL156W	Potential CDS changing junction uncaptured in v1 annotation
	GQ67_02194		Potential CDS changing junction uncaptured in v1 annotation
BA75_01092	GQ67_02207		Potential CDS changing junction uncaptured in v1 annotation
	GQ67_02939		Potential CDS changing junction uncaptured in v1 annotation
BA75_01220		VPS54	Potential CDS changing junction uncaptured in v1 annotation
BA75_01221			Potential CDS changing junction uncaptured in v1 annotation
BA75_01306	GQ67_02814	NUP116	Potential CDS changing junction uncaptured in v1 annotation
BA75_01351	GQ67_02769	MAK10	Potential CDS changing junction uncaptured in v1 annotation
BA75_01381		ATO2	Potential CDS changing junction uncaptured in v1 annotation
BA75_01463	GQ67_02651	NPL3	Potential CDS changing junction uncaptured in v1 annotation
BA75_01467	GQ67_02647		Potential CDS changing junction uncaptured in v1 annotation
BA75_01473			Potential CDS changing junction uncaptured in v1 annotation
BA75_01588	GQ67_02526	CPR1	Potential CDS changing junction uncaptured in v1 annotation
BA75_01619	GQ67_02493	HOG1	Potential CDS changing junction uncaptured in v1 annotation
BA75_01689		MET32	Potential CDS changing junction uncaptured in v1 annotation
	GQ67_02275	RAD57	Potential CDS changing junction uncaptured in v1 annotation
	GQ67_01197		Potential CDS changing junction uncaptured in v1 annotation
BA75_02032	GQ67_01187	SCS2	Potential CDS changing junction uncaptured in v1 annotation
	GQ67_01163	SHB17	Potential CDS changing junction uncaptured in v1 annotation
BA75_02112	GQ67_01107		Potential CDS changing junction uncaptured in v1 annotation
BA75_02209	GQ67_01012	YPL109C	Potential CDS changing junction uncaptured in v1 annotation
	GQ67_01001	RPS25A	Potential CDS changing junction uncaptured in v1 annotation
BA75_02294	GQ67_00928	CCT3	Potential CDS changing junction uncaptured in v1 annotation
	GQ67_00925	YAP1801	Potential CDS changing junction uncaptured in v1 annotation
	GQ67_00895	QCR2	Potential CDS changing junction uncaptured in v1 annotation
	GQ67_00861	FET3	Potential CDS changing junction uncaptured in v1 annotation
BA75_02376	GQ67_00843	VAN1	Potential CDS changing junction uncaptured in v1 annotation
BA75_02425		RPL28	Potential CDS changing junction uncaptured in v1 annotation
BA75_02439		UBC9	Potential CDS changing junction uncaptured in v1 annotation
BA75_02510		GAR1	Potential CDS changing junction uncaptured in v1 annotation
BA75_02569	GQ67_00651	CNB1	Potential CDS changing junction uncaptured in v1 annotation
	GQ67_00638	HAP1	Potential CDS changing junction uncaptured in v1 annotation
BA75_02614		LIA1	Potential CDS changing junction uncaptured in v1 annotation
BA75_02691		YIP3	Potential CDS changing junction uncaptured in v1 annotation
	GQ67_00519	ADH2	Potential CDS changing junction uncaptured in v1 annotation
	GQ67_00472	UMP1	Potential CDS changing junction uncaptured in v1 annotation
	GQ67_00399	COX4	Potential CDS changing junction uncaptured in v1 annotation
	GQ67_00363	HSP78	Potential CDS changing junction uncaptured in v1 annotation
	GQ67_04744	MEX67	Potential CDS changing junction uncaptured in v1 annotation
	GQ67_04695	NUP57	Potential CDS changing junction uncaptured in v1 annotation
	GQ67_04591	CAX4	Potential CDS changing junction uncaptured in v1 annotation
BA75_03103	GQ67_04524		Potential CDS changing junction uncaptured in v1 annotation
	GQ67_04501	NSR1	Potential CDS changing junction uncaptured in v1 annotation
BA75_03217			Potential CDS changing junction uncaptured in v1 annotation
	GQ67_04388		Potential CDS changing junction uncaptured in v1 annotation
BA75_03241	GQ67_04387	ATG16	Potential CDS changing junction uncaptured in v1 annotation
	GQ67_04372	SCL1	Potential CDS changing junction uncaptured in v1 annotation
BA75_03303		CYC1	Potential CDS changing junction uncaptured in v1 annotation
	GQ67_04294	RPL14B	Potential CDS changing junction uncaptured in v1 annotation
	GQ67_04212		Potential CDS changing junction uncaptured in v1 annotation
BA75_03462		VMA3	Potential CDS changing junction uncaptured in v1 annotation
	GQ67_04079	TPI1	Potential CDS changing junction uncaptured in v1 annotation
	GQ67_04061	MUM2	Potential CDS changing junction uncaptured in v1 annotation
BA75_03574		FDH1	Potential CDS changing junction uncaptured in v1 annotation
	GQ67_03968	UBA1	Potential CDS changing junction uncaptured in v1 annotation
	GQ67_03947	TWF1	Potential CDS changing junction uncaptured in v1 annotation
BA75_03713			Potential CDS changing junction uncaptured in v1 annotation
BA75_03774		BET2	Potential CDS changing junction uncaptured in v1 annotation
	GQ67_03785	PAN1	Potential CDS changing junction uncaptured in v1 annotation
BA75_03858	GQ67_03776		Potential CDS changing junction uncaptured in v1 annotation
BA75_03905	GQ67_03729		Potential CDS changing junction uncaptured in v1 annotation
	GQ67_01743	MOB1	Potential CDS changing junction uncaptured in v1 annotation
	GQ67_01739	RPL21B	Potential CDS changing junction uncaptured in v1 annotation
BA75_04045			Potential CDS changing junction uncaptured in v1 annotation
BA75_04096	GQ67_01611	MRPS35	Potential CDS changing junction uncaptured in v1 annotation
BA75_04126	GQ67_01581		Potential CDS changing junction uncaptured in v1 annotation
	GQ67_01574		Potential CDS changing junction uncaptured in v1 annotation
	GQ67_01556		Potential CDS changing junction uncaptured in v1 annotation
	GQ67_01524	MIR1	Potential CDS changing junction uncaptured in v1 annotation
BA75_04254		YHM2	Potential CDS changing junction uncaptured in v1 annotation
BA75_04278	GQ67_01427	RPL36A	Potential CDS changing junction uncaptured in v1 annotation
BA75_04325		NPL4	Potential CDS changing junction uncaptured in v1 annotation
BA75_04390	GQ67_05324	UBP6	Potential CDS changing junction uncaptured in v1 annotation
BA75_04413		YOR292C	Potential CDS changing junction uncaptured in v1 annotation
BA75_04463		PDI1	Potential CDS changing junction uncaptured in v1 annotation
	GQ67_05162	ERD2	Potential CDS changing junction uncaptured in v1 annotation
BA75_04543		VMA13	Potential CDS changing junction uncaptured in v1 annotation
BA75_04552	GQ67_05145	UBI4	Potential CDS changing junction uncaptured in v1 annotation
	GQ67_04905		Potential CDS changing junction uncaptured in v1 annotation
BA75_04959			Potential CDS changing junction uncaptured in v1 annotation
	GQ67_00238		Potential CDS changing junction uncaptured in v1 annotation
	GQ67_00216	PRE8	Potential CDS changing junction uncaptured in v1 annotation
	GQ67_00215		Potential CDS changing junction uncaptured in v1 annotation
BA75_05105		MET6	Potential CDS changing junction uncaptured in v1 annotation
	GQ67_03026		Potential CDS changing junction uncaptured in v1 annotation
BA75_02372			Potential CDS changing junction uncaptured in v1 annotation
	GQ67_02390		Potential CDS changing junction uncaptured in v1 annotation
BA75_00023			Potential CDS changing junction uncaptured in v1 annotation
BA75_00127			Potential CDS changing junction uncaptured in v1 annotation
BA75_00009			Potential CDS changing junction uncaptured in v1 annotation
	GQ67_02616		Potential CDS changing junction uncaptured in v1 annotation
	GQ67_03932		Potential CDS changing junction uncaptured in v1 annotation
BA75_04415			Potential CDS changing junction uncaptured in v1 annotation
BA75_00283	GQ67_03322		Potential CDS changing junction uncaptured in v1 annotation
BA75_01725			Potential CDS changing junction uncaptured in v1 annotation
BA75_02927			Potential CDS changing junction uncaptured in v1 annotation
	GQ67_04461		Potential CDS changing junction uncaptured in v1 annotation
	GQ67_02541		Potential CDS changing junction uncaptured in v1 annotation
BA75_03329			Potential CDS changing junction uncaptured in v1 annotation
BA75_02179			Potential CDS changing junction uncaptured in v1 annotation
	GQ67_04631		Potential CDS changing junction uncaptured in v1 annotation
BA75_04361			Potential CDS changing junction uncaptured in v1 annotation
BA75_03373			Potential CDS changing junction uncaptured in v1 annotation
	GQ67_01077		Potential CDS changing junction uncaptured in v1 annotation
	GQ67_01800		Potential CDS changing junction uncaptured in v1 annotation
	GQ67_02802		Potential CDS changing junction uncaptured in v1 annotation
	GQ67_04349		Potential CDS changing junction uncaptured in v1 annotation
	GQ67_04706		Potential CDS changing junction uncaptured in v1 annotation
BA75_04313			Potential CDS changing junction uncaptured in v1 annotation
	GQ67_04612		Potential CDS changing junction uncaptured in v1 annotation
BA75_04909			Potential CDS changing junction uncaptured in v1 annotation
	GQ67_04324		Potential CDS changing junction uncaptured in v1 annotation
BA75_02219			Potential CDS changing junction uncaptured in v1 annotation
BA75_02727			Potential CDS changing junction uncaptured in v1 annotation
	GQ67_04702		Potential CDS changing junction uncaptured in v1 annotation
	GQ67_04699		Potential CDS changing junction uncaptured in v1 annotation
	GQ67_05051		Potential CDS changing junction uncaptured in v1 annotation
BA75_02399			Potential CDS changing junction uncaptured in v1 annotation
	GQ67_02123		Potential CDS changing junction uncaptured in v1 annotation
	GQ67_01039		Potential CDS changing junction uncaptured in v1 annotation
BA75_02788			Potential CDS changing junction uncaptured in v1 annotation
BA75_02930			Potential CDS changing junction uncaptured in v1 annotation
BA75_03167			Potential CDS changing junction uncaptured in v1 annotation
BA75_03304			Potential CDS changing junction uncaptured in v1 annotation
	GQ67_03724		Potential CDS changing junction uncaptured in v1 annotation
BA75_00007			Potential CDS changing junction uncaptured in v1 annotation
BA75_00467	GQ67_03509		Potential CDS changing junction uncaptured in v1 annotation
BA75_02378			Potential CDS changing junction uncaptured in v1 annotation
BA75_01866			Potential CDS changing junction uncaptured in v1 annotation
BA75_05255			Potential CDS changing junction uncaptured in v1 annotation
	GQ67_01223		Potential CDS changing junction uncaptured in v1 annotation
	GQ67_04525		Potential CDS changing junction uncaptured in v1 annotation
BA75_04680			Potential CDS changing junction uncaptured in v1 annotation
	GQ67_05300		Potential CDS changing junction uncaptured in v1 annotation
	GQ67_04703		Potential CDS changing junction uncaptured in v1 annotation
	GQ67_01392		Potential CDS changing junction uncaptured in v1 annotation
	GQ67_03095		Potential CDS changing junction uncaptured in v1 annotation
BA75_01699			Potential CDS changing junction uncaptured in v1 annotation
	GQ67_00714		Potential CDS changing junction uncaptured in v1 annotation
	GQ67_04929		Potential CDS changing junction uncaptured in v1 annotation
BA75_04148			Potential CDS changing junction uncaptured in v1 annotation
BA75_03703			Potential CDS changing junction uncaptured in v1 annotation
GQ67_01828			Potential CDS changing junction uncaptured in v1 annotation
	GQ67_03424		Potential CDS changing junction uncaptured in v1 annotation
BA75_03701			Potential CDS changing junction uncaptured in v1 annotation
BA75_02380			Potential CDS changing junction uncaptured in v1 annotation
	GQ67_02737		Potential CDS changing junction uncaptured in v1 annotation

## Sheet: Phaffii isoform expression
FinalSymbol	length	gene_id	Glycerol 0h	Glucose 24h	Glycerol 24h	Methanol 24h	Glucose 48h	Glycerol 48h	Methanol 48h	Glucose 6h	Glycerol 6h	Methanol 6h	GO process terms
	1736	GQ67_00841	10.4185	11.4832	9.1318	10.0393	9.71266	7.65247	8.07465	11.1892	10.3186	9.90638
	1661	GQ67_00841	0	0	0	0	0	0	0	0.095627	0	0
RPL17B	615	GQ67_01238	10.9375	9.61732	9.08702	8.63933	8.18609	8.2278	7.53441	10.4746	10.9236	10.383	translation
RPL17B	519	GQ67_01238	3.79961	3.5436	3.06827	2.93417	2.8182	2.92522	2.47314	3.74982	4.14492	3.94131	translation
SRC1	2548	GQ67_01475	5.20581	5.08516	5.24022	5.41839	4.48339	4.57814	4.04797	4.75266	5.13662	4.96173	cell cycle
SRC1	2650	GQ67_01475	3.57614	3.33052	3.50431	2.82585	2.83926	3.40095	2.13958	2.89767	3.23543	3.2113	cell cycle
RPS19A	453	GQ67_01816	2.24995	1.78558	1.53092	0.906029	0.552168	0.481202	0	1.92969	2.49471	1.82763	ribosome biogenesis
RPS19A	441	GQ67_01816	11.2753	9.93292	9.26653	8.55446	8.03777	7.96599	6.99336	10.6595	11.3724	10.5747	ribosome biogenesis
ACC1	7207	GQ67_01929	3.43751	4.05054	3.50652	4.11758	3.40692	3.28389	3.04499	4.24137	3.73235	4.36968	lipid metabolic process
ACC1	6980	GQ67_01929	7.92279	8.44954	7.21954	8.44294	6.71597	6.82664	6.88085	8.7218	7.98709	8.85659	lipid metabolic process
	2045	GQ67_02327	4.49421	5.76095	5.66924	5.50286	6.31064	6.56378	6.25157	6.31346	4.58324	4.7096
	1961	GQ67_02327	7.67794	6.8982	7.43372	7.44043	6.34113	6.70737	6.86463	7.15146	7.63825	7.2702
MET32	1342	GQ67_02424	0.936163	2.53791	1.24145	1.60034	1.88227	1.9356	1.55452	1.97868	1.25055	0.646584	cell cycle
MET32	1189	GQ67_02424	3.75175	5.11944	3.97332	3.80789	4.38314	3.3665	3.71826	3.75998	4.13257	3.34425	cell cycle
MRM2	897	GQ67_02761	3.51659	4.04163	3.95335	3.04901	3.60629	3.45088	1.98057	3.90693	3.67193	3.66203	RNA metabolic process
MRM2	834	GQ67_02761	2.80129	2.77208	3.60855	2.39978	2.49389	0.795604	0.568173	1.49131	3.0166	2.92222	RNA metabolic process
RPL19A	765	GQ67_03107	4.0339	4.29875	3.71678	3.85265	4.42208	4.37814	5.16193	4.33018	4.00995	4.48367
RPL19A	780	GQ67_03107	10.7893	10.1	9.71572	9.36808	8.86554	9.10824	8.50458	10.4319	10.7895	10.4116
THI4	1413	GQ67_03734	5.4852	5.77048	7.27968	7.01975	7.81684	8.46895	6.76825	4.69225	5.55429	8.43029	vitamin metabolic process
THI4	1223	GQ67_03734	6.37326	8.07822	9.20989	10.1712	11.8162	12.0704	10.1661	7.31997	6.908	10.7264	vitamin metabolic process
HBS1	2283	GQ67_04118	4.96636	5.6202	5.22997	4.15492	4.2067	4.50606	3.07094	5.36669	5.18316	4.68103	translation
HBS1	1695	GQ67_04118	5.78145	5.56526	5.38145	2.3308	4.60935	3.49462	2.46359	5.61179	5.89611	5.2672	translation
TIP20	2096	GQ67_04194	4.43111	4.55018	5.00854	3.52265	3.6647	4.06573	2.67463	4.20035	4.36395	4.19706	vesicular transport
TIP20	2022	GQ67_04194	1.04157	1.28217	0.548805	0.709299	0	0	0	0.683733	1.28877	0.201357	vesicular transport
RCK2	1856	GQ67_04343	4.28862	6.42336	6.47849	5.78777	5.95158	5.61594	4.32451	4.91458	4.20414	4.73719	response to stress
RCK2	1800	GQ67_04343	7.13649	7.98479	7.95555	7.43418	7.78372	6.40714	6.13012	7.25135	7.18302	7.29502	response to stress
KAR4	1318	GQ67_04827	0.303578	0.592122	1.41619	0.64553	1.23754	0.546349	1.12563	0.71923	0.509174	0.856546	regulation of transcription
KAR4	1206	GQ67_04827	2.26549	1.6883	0.302036	1.4099	2.05091	0.633213	0.867913	1.80361	0.917429	2.98064	regulation of transcription

## Sheet: Pastoris isoform expression
FinalSymbol	length	gene_id	transcript_id (2)	Glycerol 0h	Glucose 24h	Glycerol 24h	Methanol 24h	Glucose 48h	Glycerol 48h	Methanol 48h	Glucose 6h	Glycerol 6h	Methanol 6h	GO process terms
RIM11	1913	BA75_00688	BA75_00688T0	6.7953	5.95631	6.49178	7.32752	2.62151	7.85394	6.97866	6.43616	6.66767	6.79512	meiosis/sporulation
RIM11	2334	BA75_00688	BA75_00688T1	5.44211	6.14856	6.18794	6.03554	4.71452	7.7883	7.42064	6.65765	5.91152	5.26451	meiosis/sporulation
ACC1	7187	BA75_00816	BA75_00816T0	4.06978	5.92855	5.31372	4.92804	3.07837	4.65693	4.20438	5.61696	5.00995	5.1336	lipid metabolic process
ACC1	6982	BA75_00816	BA75_00816T1	7.06657	9.2195	8.09989	7.41704	6.53088	6.33061	6.28914	7.79126	7.74919	7.78467	lipid metabolic process
MRM2	972	BA75_01359	BA75_01359T0	3.85444	4.97321	5.0591	4.02819	4.19299	1.82334	1.82341	4.21838	4.26828	4.04384	RNA metabolic process
MRM2	909	BA75_01359	BA75_01359T1	4.08632	3.48301	3.9914	2.88971	1.77734	1.01309	0.412929	3.50333	3.95673	3.50245	RNA metabolic process
RPL17B	588	BA75_01981	BA75_01981T0	11.6042	9.55859	10.5443	8.82366	6.90807	8.13523	8.13105	10.6289	11.4453	10.6769	translation
RPL17B	519	BA75_01981	BA75_01981T1	4.14817	3.61049	4.35107	3.60675	1.5062	4.43534	4.2005	4.56065	4.35908	4.35885	translation
	1079	BA75_01989	BA75_01989T0	3.47316	6.74726	5.44278	6.33151	4.99692	6.85593	6.49065	5.76218	4.09048	4.99196
	1029	BA75_01989	BA75_01989T1	6.06526	7.90347	6.26376	6.9528	3.59616	5.5857	5.54444	7.02239	5.36658	6.56068
ISN1	1596	BA75_02315	BA75_02315T0	4.81427	4.29052	3.5401	1.85752	1.42379	2.02203	1.74603	4.71055	4.46488	3.6262	nucleobase-containing metabolic process
ISN1	1711	BA75_02315	BA75_02315T1	3.87175	4.63193	5.38777	4.57387	3.43463	3.221	3.29345	4.60477	4.10735	4.47971	nucleobase-containing metabolic process
ISN1	1655	BA75_02315	BA75_02315T2	2.94169	2.762	2.11751	3.74444	1.56045	0.801089	1.60388	3.1132	2.89278	2.36447	nucleobase-containing metabolic process
ISN1	1652	BA75_02315	BA75_02315T3	2.33883	2.7429	3.02272	1.87464	2.31374	2.59266	0.488223	2.69557	3.09396	2.71925	nucleobase-containing metabolic process
ISN1	1588	BA75_02315	BA75_02315T4	3.01485	3.22914	3.46147	2.38016	0.738847	2.48228	0.468664	3.86117	3.95075	3.72132	nucleobase-containing metabolic process
RIP1	818	BA75_02706	BA75_02706T0	3.28117	4.54169	5.0277	4.35413	3.63071	3.6015	4.4448	4.60134	3.7391	4.26724	central metabolism
RIP1	899	BA75_02706	BA75_02706T1	10.1939	9.73387	10.6986	9.31548	7.5914	7.84053	7.65676	9.87384	10.13	10.1127	central metabolism
	4337	BA75_02923	BA75_02923T0	5.26663	4.95962	6.52818	6.0184	4.67309	4.37177	5.67943	4.93692	5.32414	6.22334
	4118	BA75_02923	BA75_02923T1	1.64089	0.875908	1.95113	0.838234	0.133513	1.2527	0.972923	1.23862	0.649534	1.08952
RRN11	1543	BA75_03163	BA75_03163T0	5.55921	4.69649	4.94194	4.12372	3.64736	4.71606	5.16559	5.01802	5.71822	4.61711	transcription
RRN11	1472	BA75_03163	BA75_03163T1	2.2973	0.554828	0.43678	0.905166	0	0.22902	0	0.295842	0.36587	0	transcription
RCK2	1754	BA75_03284	BA75_03284T0	1.83302	6.81748	6.03838	5.22357	6.04865	4.54317	3.98309	4.67358	3.70081	4.53369	response to stress
RCK2	1698	BA75_03284	BA75_03284T1	6.91164	7.65119	7.5763	7.41348	6.91665	6.19638	6.33831	7.44287	6.70708	7.00641	response to stress
	1653	BA75_03421	BA75_03421T0	2.7292	3.53004	3.28611	2.18266	1.46082	2.16518	1.43257	3.20445	2.99349	3.36537
	1647	BA75_03421	BA75_03421T1	4.64108	6.25559	5.47539	5.74662	5.21414	5.07927	5.05878	5.69812	4.70968	5.54667
HBS1	2462	BA75_03515	BA75_03515T0	3.98136	5.31252	4.80752	4.0561	3.9664	3.41641	3.12873	4.47646	4.27412	3.982	translation
HBS1	1874	BA75_03515	BA75_03515T1	5.98764	4.87089	5.30604	4.29078	2.80313	2.73617	2.3049	5.75341	5.7219	5.10659	translation
