# Supplementary material for: Comparative genomics and transcriptomics of Pichia pastoris
Source: BMC Genomics. 2016 Aug 5;17:550. doi: 10.1186/s12864-016-2876-y (PMC4974788; doi:10.1186/s12864-016-2876-y)
Supplement: Additional file 8: Table S7. — GC-ARS motif locations in K. pastoris and K. phaffii. (XLSX 30 kb) [file 12864_2016_2876_MOESM8_ESM.xlsx]

## Sheet: K. pastoris
Table S7: GC-ARS motif locations in K. pastoris and K. phaffii.
Chr location	ARS start position	ARS stop position	Query number
chr1	13994	14918	A1
chr1	2299930	2298252	A1033
chr1	2271283	2270577	A1061
chr1	2239584	2239087	A1093
chr1	2194227	2193021	A1138
chr1	2171110	2170910	A1161
chr1	2165074	2164543	A1167
chr1	2139188	2138242	A1193
chr1	2122848	2121908	A1210
chr1	2122848	2121908	A1210.5
chr1	2092474	2090224	A1241
chr1	2088566	2088145	A1244
chr1	1992723	1991760	A1339
chr1	1972970	1972028	A1359
chr1	1959019	1958857	A1373
chr1	1949961	1949589	A1382
chr1	3192174	3191151	A139
chr1	3191093	3189293	A140
chr1	1883549	1883375	A1447
chr1	3185981	3184749	A145
chr1	1878299	1878180	A1453
chr1	1869626	1869504	A1461
chr1	1832894	1831087	A1499
chr1	1829599	1827963	A1503
chr1	1808427	1806716	A1523
chr1	1801671	1801349	A1529
chr1	1766327	1766194	A1565
chr1	1765918	1765694	A1565.5
chr1	1723652	1721642	A1609
chr1	1685945	1685649	A1645
chr1	1637341	1636105	A1694
chr1	1616699	1614986	A1715
chr1	1544510	1544130	A1787
chr1	1524576	1524086	A1807
chr1	1522924	1522640	A1808
chr1	1466243	1465742	A1860
chr1	1464865	1463708	A1862
chr1	1363228	1361680	A1964
chr1	3133965	3133503	A197
chr1	1353886	1352950	A1973
chr1	1334596	1333534	A1992
chr1	1272879	1271238	A2053
chr1	1253087	1251226	A2073
chr1	1221959	1220306	A2105
chr3	1119703	1119931	A2179
chr3	1133753	1134046	A2194
chr3	1134056	1134619	A2194.5
chr3	1136382	1137965	A2197
chr3	1203349	1203619	A2263
chr3	1203349	1203619	A2264
chr3	1205080	1205549	A2264
chr3	1271897	1272522	A2331
chr3	1318980	1319612	A2379
chr1	3088362	3087036	A241
chr3	1352582	1352767	A2412
chr1	3085900	3085533	A243
chr3	1375073	1375272	A2435
chr3	1398035	1399656	A2459
chr1	3292297	3292192	A2488
chr3	1448081	1448789	A2504
chr1	3076013	3075073	A253
chr3	1479746	1480098	A2536
chr3	1484699	1484808	A2540
chr3	1493462	1494037	A2549
chr3	1538501	1540347	A2595
chr3	1613500	1613903	A2669
chr3	1640321	1640458	A2696
chr3	1640579	1640768	A2697
chr3	1715569	1716279	A2772
chr1	16495	17000	A3
chr1	3011835	3011332	A317
chr1	2964477	2962433	A366
chr1	3292255	3292003	A38
chr1	2941945	2940115	A389
chr1	2924968	2923997	A405
chr1	2902346	2900647	A427
chr1	2890073	2889068	A441
chr1	2875560	2875321	A455
chr1	2815156	2814396	A516
chr1	612482	612340	A557
chr1	2726263	2724722	A604
chr1	2719871	2718949	A610
chr1	2663663	2662546	A667
chr1	2635897	2635351	A694
chr1	2592866	2592414	A737
chr1	3254405	3253106	A76
chr1	2557530	2556670	A772
chr1	2553958	2553043	A776
chr1	2549442	2548297	A781
chr1	2505259	2503964	A824
chr1	2462421	2462086	A867
chr1	2448098	2447499	A883
chr1	2372299	2371376	A959
chr1	2368722	2367817	A963
chr1	3234419	3233344	A97
SC5	22639	22802	B1
chr2	1298714	1299513	B1021
chr2	1299514	1299854	B1021.5
chr2	1347227	1348008	B1069
chr4	121590	122717	B107
chr2	1360536	1361454	B1082
chr2	1408583	1409609	B1130
chr2	1432009	1432409	B1154
chr2	1457912	1459063	B1180
chr2	1525244	1527132	B1247
chr2	1527133	1527482	B1249
chr2	1569019	1569390	B1291
chr2	1615051	1616116	B1337
chr2	1668073	1668971	B1390
chr2	1717598	1718535	B1440
chr2	1820419	1820552	B1542
chr2	1821925	1822056	B1543
chr2	1822056	1821956	B1550
chr2	1829597	1830092	B1551
chr4	175035	176416	B160
chr2	1882432	1883939	B1605
chr2	1904675	1904854	B1627
chr2	1922392	1923392	B1646
chr2	1945923	1946198	B1668
chr2	2009142	2009466	B1732
chr2	2015977	2017864	B1739
chr2	2064873	2066260	B1788
chr2	2142318	2142620	B1865
chr2	2145327	2145541	B1868
chr2	2199243	2200319	B1922
chr2	2205095	2205455	B1927
chr2	2264842	2265900	B1987
chr2	2270053	2271613	B1992
chr2	2308065	2309772	B2030
chr4	219978	221145	B205
chr2	2354228	2355391	B2076
chr2	2358655	2359539	B2081
chr2	2388056	2388535	B2110
chr2	2534483	2534773	B2111
chr2	2418024	2419849	B2141
chr2	2436417	2436680	B2158
chr2	2457636	2458915	B2179
chr2	2475340	2475489	B2197
chr2	2491575	2491993	B2213
chr2	2515986	2517463	B2238
chr2	2549567	2550161	B2270
chr2	2594219	2595877	B2315
chr2	2594219	2595877	B2315.5
chr2	2604367	2604519	B2324
chr2	2634608	2635011	B2355
chr2	2652117	2652876	B2373
chr4	457573	457548	B27
chr4	285386	285613	B270
chr4	290754	291915	B276
chr4	300170	301385	B285
chr4	44976	45562	B30
chr4	327018	328255	B312
chr4	364991	365203	B348
chr4	367775	368071	B352
chr4	395537	395811	B379
chr4	405814	407182	B390
chr1	17267	17352	B4
chr4	427732	428491	B412
chr4	428510	429861	B413
chr4	441698	442791	B426
chr4	445066	446358	B430
chr4	495368	496250	B479
chr4	545594	545807	B529
chr4	559901	560508	B544
chr4	568883	569640	B553
chr4	579115	579724	B563
chr2	841036	841237	B565
chr2	866008	866271	B590
chr2	866689	867231	B591
chr4	79215	81087	B65
chr2	934096	934708	B655
chr2	936504	938267	B658
chr4	81640	82341	B66
chr2	960059	960177	B681
chr2	976875	978225	B698
chr2	980032	980817	B701
chr2	1002320	1003916	B724
chr2	1033269	1033719	B754
chr2	1071976	1072961	B793
chr2	1074641	1076398	B796
chr2	1115697	1116712	B837
chr2	1122045	1122766	B844
chr2	1141865	1143262	B864
chr2	1177326	1178089	B899
chr2	1180243	1180591	B902
chr2	1192757	1193976	B915
chr2	1203010	1203571	B925
chr2	1215708	1216570	B938
chr2	1244968	1245282	B966
chr2	1250554	1250942	B972
chr2	1264596	1264984	B986
SC1	6351	6170	C1
chr1	1024577	1025592	C1011
chr1	1032739	1032971	C1012
chr1	1039452	1039728	C1018
chr1	1105539	1105980	C1085
chr1	1142725	1143845	C1122
chr3	1046940	1046106	C1198
chr3	1004518	1003328	C1241
chr3	958471	957266	C1286
chr3	856934	856295	C1390
chr3	844556	844158	C1403
chr1	155926	156468	C145
chr3	790481	789868	C1457
chr3	787839	787700	C1459
chr3	739841	737702	C1508
chr3	739841	737702	C1508.5
chr3	718899	718464	C1528
chr3	702636	700694	C1545
chr3	682707	682161	C1564
chr3	647131	646600	C1600
chr3	627366	626538	C1620
chr3	626714	625684	C1621
chr1	175873	176642	C165
chr3	578770	576526	C1669
chr3	506222	504945	C1742
chr3	467554	467462	C1780
chr1	3322848	3322204	C18
chr3	433213	431814	C1815
chr3	420526	419803	C1827
chr3	417748	417035	C1830
chr1	192686	192861	C186
chr3	345995	344815	C1902
chr3	341942	340420	C1906
chr3	260874	259130	C1986
chr3	226717	226277	C2021
chr3	183990	183450	C2064
chr3	183047	182828	C2064.5
chr3	136590	136474	C2111
chr1	225717	228236	C216
chr3	42781	42533	C2204
chr3	29297	27885	C2216
chr3	2762	2465	C2242
chr1	314559	316250	C305
chr1	39806	40128	C32
chr1	388452	390158	C379
chr1	402767	404319	C393
chr1	424175	424577	C414
chr1	493334	494720	C483
chr1	523341	524471	C513
chr1	545017	545566	C534
chr1	556118	556682	C545
chr1	572943	573269	C562
chr1	611938	612083	C601
chr1	614843	615396	C604
chr1	621708	622816	C611
chr1	670119	671486	C659
chr1	672326	673998	C661
chr1	82107	83228	C72
chr1	743235	745358	C732
chr1	2279001	2278973	C834
chr1	846324	846796	C834.5
chr1	99513	100725	C88
chr1	913456	913824	C899
chr1	950170	952218	C937
chr4	806608	808490	D1022
chr4	901372	902254	D1111
chr4	908395	909409	D1118
chr4	920006	920107	D1130
chr4	945835	946386	D1156
chr4	969918	970334	D1180
chr4	983040	984275	D1193
chr4	1001430	1001849	D1211
chr4	1052527	1052819	D1262
chr4	1087072	1088588	D1297
chr4	1093787	1093888	D1303
chr4	1107283	1108465	D1317
chr4	1108633	1110249	D1319
chr4	1155807	1155910	D1365
chr4	1205862	1207265	D1415
chr4	1259612	1260467	D1468
chr2	190306	190953	D152
chr4	1324533	1325499	D1533
chr4	1365349	1365598	D1574
chr4	1389627	1389821	D1598
chr2	52486	52678	D16
chr4	1399882	1400570	D1608
chr4	1439087	1440069	D1648
chr4	1546856	1546474	D1676
chr4	1515416	1516225	D1703
chr4	1515391	1515217	D1709
chr2	213041	214453	D175
chr4	1458626	1457187	D1766
chr2	249242	250606	D211
chr2	292650	293188	D254
chr2	296785	297922	D258
chr2	314192	314498	D275
chr2	317912	318421	D279
chr2	338149	339643	D300
chr4	44973	45119	D33
chr2	404318	404413	D365
chr2	426168	427020	D388
chr2	438406	438590	D400
chr2	462613	462953	D424
chr2	479883	480691	D442
chr2	534031	535518	D496
chr2	574103	574975	D535
chr2	609326	609709	D570
chr2	610214	611084	D571
chr2	651199	652356	D613
chr2	660872	661930	D622
chr2	723220	726232	D686
chr2	760713	761504	D722
chr2	783125	784012	D740
chr2	824442	824954	D781
chr4	585000	585285	D801
chr2	119374	120604	D81
chr4	637940	639778	D854
chr4	640012	641666	D856
chr4	713348	714709	D929
chr4	755384	755969	D971

## Sheet: K. phaffii
Chr location	ARS start position	ARS stop position	Query number
chr1	314	2080	A1
chr1	1032910	1034582	A1033
chr1	1061507	1062290	A1061
chr1	1093292	1093802	A1093
chr1	1138620	1139812	A1138
chr1	1161656	1161856	A1161
chr1	1167679	1168554	A1167
chr1	1193661	1194621	A1193
chr1	1209962	1210885	A1210
chr1	1209962	1210885	A1210.5
chr1	1240319	1242593	A1241
chr1	1244242	1244657	A1244
chr1	1339553	1340723	A1339
chr1	1359475	1360463	A1359
chr1	1373705	1373869	A1373
chr1	1382123	1383122	A1382
chr1	138990	140017	A139
chr1	140075	141868	A140
chr1	1448141	1448315	A1447
chr1	145191	146428	A145
chr1	1453388	1453507	A1453
chr1	1462080	1462204	A1461
chr1	1498518	1500341	A1499
chr1	1501819	1503465	A1503
chr1	1523087	1524811	A1523
chr1	1529839	1530161	A1529
chr1	1565296	1565544	A1565
chr1	1565732	1565980	A1565.5
chr1	1608147	1610190	A1609
chr1	1645853	1646151	A1645
chr1	1694161	1695402	A1694
chr1	1714687	1716378	A1715
chr1	1787291	1787660	A1787
chr1	1807171	1808386	A1807
chr1	1808395	1808674	A1808
chr1	1860477	1860980	A1860
chr1	1861855	1863016	A1862
chr1	1963569	1965136	A1964
chr1	197187	198079	A197
chr1	1972873	1973830	A1973
chr1	1992083	1993137	A1992
chr1	2053699	2055349	A2053
chr1	2073515	2075370	A2073
chr1	2104666	2106319	A2105
chr1	2180168	2180396	A2179
chr1	2194267	2194728	A2194
chr1	2194740	2195436	A2194.5
chr1	2197192	2198733	A2197
chr1	2263870	2264734	A2263
chr1	2263870	2264734	A2264
chr1	2264781	2266097	A2264_2
chr1	2331485	2332801	A2331
chr1	2379315	2379979	A2379
chr1	241321	242636	A241
chr1	2412975	2413161	A2412
chr1	243774	244136	A243
chr1	2435377	2435576	A2435
chr1	2458346	2460009	A2459
chr1	2488044	2489359	A2488
chr1	2504669	2505464	A2504
chr1	253653	254605	A253
chr1	2536328	2536685	A2536
chr1	2541276	2541387	A2540
chr1	2550044	2550626	A2549
chr1	2595093	2596943	A2595
chr1	2669847	2670251	A2669
chr1	2696872	2697367	A2696
chr1	2697468	2697655	A2697
chr1	2772446	2773153	A2772
chr1	2702	4139	A3
chr1	317872	318375	A317
chr1	365233	367295	A366
chr1	38913	39160	A38
chr1	388011	389837	A389
chr1	405023	405994	A405
chr1	427631	429319	A427
chr1	439547	442409	A441
chr1	455906	456155	A455
chr1	515966	516721	A516
chr1	557149	557743	A557
chr1	604137	605678	A604
chr1	610548	611474	A610
chr1	666705	667795	A667
chr1	694425	694976	A694
chr1	737463	737915	A737
chr1	76728	78042	A76
chr1	772729	773581	A772
chr1	776292	777211	A776
chr1	780810	781955	A781
chr1	824902	826188	A824
chr1	867833	868175	A867
chr1	883094	884409	A883
chr1	959669	960614	A959
chr1	962674	964118	A963
chr1	96747	97832	A97
chr2	1464	2598	B1
chr2	1021699	1022489	B1021
chr2	1022490	1022827	B1021.5
chr2	1070113	1070895	B1069
chr2	107465	108576	B107
chr2	1083363	1084281	B1082
chr2	1131514	1132532	B1130
chr2	1154978	1155378	B1154
chr2	1180832	1181982	B1180
chr2	1248059	1249925	B1247
chr2	1249926	1250275	B1249
chr2	1291941	1292312	B1291
chr2	1338022	1339079	B1337
chr2	1390992	1391898	B1390
chr2	1441004	1442114	B1440
chr2	1543615	1543760	B1542
chr2	1544968	1545564	B1543
chr2	1551898	1552344	B1550
chr2	1552607	1553660	B1551
chr2	160768	162142	B160
chr2	1606025	1607551	B1605
chr2	1629273	1629452	B1627
chr2	1646989	1647986	B1646
chr2	1670447	1670722	B1668
chr2	1733568	1733895	B1732
chr2	1740381	1742244	B1739
chr2	1789201	1790584	B1788
chr2	1866630	1866937	B1865
chr2	1870221	1870437	B1868
chr2	1924239	1925295	B1922
chr2	1930055	1930417	B1927
chr2	1989067	1990139	B1987
chr2	1994294	1995849	B1992
chr2	2032293	2034000	B2030
chr2	205859	207039	B205
chr2	2078452	2079590	B2076
chr2	2082847	2083728	B2081
chr2	2112255	2113266	B2110
chr2	2113267	2114159	B2111
chr2	2143105	2144941	B2141
chr2	2160591	2160856	B2158
chr2	2181840	2183116	B2179
chr2	2199520	2199669	B2197
chr2	2215763	2216219	B2213
chr2	2240217	2241696	B2238
chr2	2272421	2273015	B2270
chr2	2317188	2318858	B2315
chr2	2317188	2318858	B2315.5
chr2	2327357	2327509	B2324
chr2	2357622	2359068	B2355
chr2	2375261	2376036	B2373
chr2	27711	28097	B27
chr2	271270	271485	B270
chr2	276447	277617	B276
chr2	285931	287148	B285
chr2	30772	31555	B30
chr2	312743	313990	B312
chr2	349584	350494	B348
chr2	353055	353351	B352
chr2	380829	381103	B379
chr2	391117	392485	B390
chr2	4848	5800	B4
chr2	413039	413807	B412
chr2	413826	415189	B413
chr2	427287	428369	B426
chr2	430639	431926	B430
chr2	480625	481509	B479
chr2	530643	530858	B529
chr2	544934	545560	B544
chr2	553926	554728	B553
chr2	564105	565191	B563
chr2	566382	566585	B565
chr2	591135	591518	B590
chr2	591939	592993	B591
chr2	65157	67025	B65
chr2	656500	657108	B655
chr2	658904	660662	B658
chr2	67446	68268	B66
chr2	682405	682527	B681
chr2	699235	700587	B698
chr2	702383	703151	B701
chr2	724488	726072	B724
chr2	755302	755813	B754
chr2	794150	795136	B793
chr2	796803	798571	B796
chr2	837732	839344	B837
chr2	845016	845744	B844
chr2	864818	866231	B864
chr2	900214	900971	B899
chr2	903124	903474	B902
chr2	915629	916845	B915
chr2	925870	926466	B925
chr2	938740	939600	B938
chr2	967739	968055	B966
chr2	972993	973974	B972
chr2	987610	988011	B986
chr3	6471	8069	C1
chr3	1026021	1027258	C1011
chr3	1027650	1027882	C1012
chr3	1034366	1034641	C1018
chr3	1100410	1100853	C1085
chr3	1137432	1138546	C1122
chr3	1213573	1214403	C1198
chr3	1255993	1257181	C1241
chr3	1301950	1303189	C1286
chr3	1405352	1405995	C1390
chr3	1417797	1418397	C1403
chr3	159310	159873	C145
chr3	1471829	1472449	C1457
chr3	1474449	1474601	C1459
chr3	1522457	1524599	C1508
chr3	1522457	1524599	C1508.5
chr3	1543246	1543683	C1528
chr3	1559511	1561467	C1545
chr3	1579021	1580234	C1564
chr3	1614818	1615805	C1600
chr3	1634968	1636078	C1620
chr3	1635575	1636636	C1621
chr3	179255	180011	C165
chr3	1684404	1686628	C1669
chr3	1756579	1757871	C1742
chr3	1794719	1795444	C1780
chr3	26813	28172	C18
chr3	1829704	1831112	C1815
chr3	1842381	1843104	C1827
chr3	1845164	1845878	C1830
chr3	200624	200798	C186
chr3	1916896	1918077	C1902
chr3	1920959	1922493	C1906
chr3	2001229	2003677	C1986
chr3	2036129	2036581	C2021
chr3	2078824	2079536	C2064
chr3	2079645	2079994	C2064.5
chr3	2126133	2126270	C2111
chr3	229596	232106	C216
chr3	2218827	2220293	C2204
chr3	2231361	2232762	C2216
chr3	2257663	2258582	C2242
chr3	318831	320521	C305
chr3	42652	42956	C32
chr3	392884	394586	C379
chr3	407169	408727	C393
chr3	428571	428975	C414
chr3	497756	499141	C483
chr3	527288	528420	C513
chr3	548962	549511	C534
chr3	560056	560645	C545
chr3	576860	577311	C562
chr3	615676	616136	C601
chr3	618324	619117	C604
chr3	625371	626504	C611
chr3	673579	674989	C659
chr3	675670	677346	C661
chr3	85676	86840	C72
chr3	746531	748659	C732
chr3	848469	848903	C834
chr3	848904	849395	C834.5
chr3	102539	103755	C88
chr3	914823	915183	C899
chr3	951562	953632	C937
chr4	1057390	1059297	D1022
chr4	1146307	1147180	D1111
chr4	1153696	1154691	D1118
chr4	1165268	1165370	D1130
chr4	1191040	1191588	D1156
chr4	1215212	1215801	D1180
chr4	1228233	1229465	D1193
chr4	1246606	1247193	D1211
chr4	1297141	1297722	D1262
chr4	1331963	1333463	D1297
chr4	1338687	1338791	D1303
chr4	1351772	1353026	D1317
chr4	1353194	1354785	D1319
chr4	1400161	1400267	D1365
chr4	1449936	1451327	D1415
chr4	1503974	1504839	D1468
chr4	185985	186743	D152
chr4	1568752	1569711	D1533
chr4	1609491	1609948	D1574
chr4	1633714	1633908	D1598
chr4	47820	48021	D16
chr4	1643996	1644677	D1608
chr4	1683346	1683577	D1648
chr4	1712137	1712552	D1676
chr4	1738850	1740650	D1703
chr4	1745191	1746186	D1709
chr4	208791	210163	D175
chr4	1802234	1803709	D1766
chr4	244877	246241	D211
chr4	288318	288861	D254
chr4	292444	293572	D258
chr4	309801	310104	D275
chr4	313504	314015	D279
chr4	333764	335434	D300
chr4	64642	65025	D33
chr4	400040	400140	D365
chr4	421875	422727	D388
chr4	434051	434352	D400
chr4	458358	458700	D424
chr4	475598	476395	D442
chr4	529712	531188	D496
chr4	569738	570620	D535
chr4	604960	605343	D570
chr4	605565	606693	D571
chr4	646771	647896	D613
chr4	656391	657439	D622
chr4	718668	721667	D686
chr4	756088	756901	D722
chr4	774957	775840	D740
chr4	816183	816708	D781
chr4	836250	836569	D801
chr4	115286	116509	D81
chr4	889044	890826	D854
chr4	891060	892673	D856
chr4	964227	965564	D929
chr4	1006169	1006842	D971
