# Supplementary material for: Comparative genomics and transcriptomics of Pichia pastoris
Source: BMC Genomics. 2016 Aug 5;17:550. doi: 10.1186/s12864-016-2876-y (PMC4974788; doi:10.1186/s12864-016-2876-y)
Supplement: Additional file 10: Table S9. — Self-organizing maps (SOMs) of expression phenotypes observed in K. pastoris or K. phaffii and annotated with simplified GO biological process terms. (XLSX 5464 kb) [file 12864_2016_2876_MOESM10_ESM.xlsx]

## Sheet: Pastoris glucose
Table S9: Self organizing maps (SOMs) of expression phenotypes observed in K. pastoris or K. phaffii and annotated with simplified GO biological process terms.
SOM	Symbol	Gene	Simplified GO
0	ARG82	YDR173C	cellular amino acid metabolic process
0	ARO10	YDR380W	cellular amino acid metabolic process
0	ARO9	YHR137W	cellular amino acid metabolic process
0	BAT1	YHR208W	cellular amino acid metabolic process
0	CCP1	YKR066C	response to stress
0	COQ9	YLR201C	cofactor metabolic process
0	CTP1	YBR291C	transport
0	CTS1	YLR286C	other
0	CYB5	YNL111C	lipid metabolic process
0	CYS4	YGR155W	cellular amino acid metabolic process
0	DAP1	YPL170W	lipid metabolic process
0	DOG1	YHR044C	carbohydrate metabolic process
0	ENO1	YGR254W	central metabolism
0	ERG1	YGR175C	lipid metabolic process
0	ERG25	YGR060W	lipid metabolic process
0	ERG26	YGL001C	lipid metabolic process
0	ERG28	YER044C	lipid metabolic process
0	ERG3	YLR056W	lipid metabolic process
0	ERG5	YMR015C	lipid metabolic process
0	ERG9	YHR190W	lipid metabolic process
0	FBA1	YKL060C	central metabolism
0	FET4	YMR319C	transport
0	FLO_ALS2		conjugation or flocculation
0	GPM1	YKL152C	central metabolism
0	GRX2	YDR513W	response to stress
0	GUT1	YHL032C	central metabolism
0	HEM13	YDR044W	cofactor metabolic process
0	HIS4	YCL030C	cellular amino acid metabolic process
0	HXK2	YGL253W	central metabolism
0	IDP2	YLR174W	other
0	JID1	YPR061C	unknown
0	KAR2	YJL034W	Protein folding
0	LAT1	YNL071W	central metabolism
0	MBF1	YOR298C-A	transcription
0	NOP13	YNL175C	ribosome biogenesis
0	PDX3	YBR035C	cofactor metabolic process
0	PFK2	YMR205C	central metabolism
0	PGK1	YCR012W	central metabolism
0	PSF3	YOL146W	DNA repair
0	RVB1	YDR190C	regulation of transcription
0	STP3	YLR375W	unknown
0	SUR7	YML052W	meiosis/sporulation
0	TAH18	YPR048W	other
0	TDH3	YGR192C	central metabolism
0	THI4	YGR144W	vitamin metabolic process
0	TRR1	YDR353W	response to stress
0	TSA1	YML028W	response to stress
0	UBA4	YHR111W	Ubiquitin proteasome system
0	UIP4	YPL186C	unknown
0	YEL047C		central metabolism
0	YFH7	YFR007W	other
0	YNL200C		response to stress
0	YPK1	YKL126W	transport
0	YPL225W		carbohydrate metabolic process
1	ADE12	YNL220W	nucleobase-containing metabolic process
1	ADE2	YOR128C	nucleobase-containing metabolic process
1	ADE8	YDR408C	nucleobase-containing metabolic process
1	ADH2	YMR303C	nucleobase-containing metabolic process
1	ADO1	YJR105W	nucleobase-containing metabolic process
1	AGE2	YIL044C	vesicular transport
1	AIM18	YHR198C	unknown
1	AIM4	YBR194W	unknown
1	AIM45	YPR004C	other
1	AIM7	YDR063W	cytoskeleton organization
1	ALB1	YJL122W	ribosome biogenesis
1	AMD1	YML035C	nucleobase-containing metabolic process
1	APT1	YML022W	nucleobase-containing metabolic process
1	AQY1	YPR192W	meiosis/sporulation
1	ARB1	YER036C	nuclear transport
1	ARC1	YGL105W	cellular amino acid metabolic process
1	ARC15	YIL062C	cytoskeleton organization
1	ARD1	YHR013C	regulation of transcription
1	ARF1	YDL192W	vesicular transport
1	ARG1	YOL058W	cellular amino acid metabolic process
1	ARG4	YHR018C	cellular amino acid metabolic process
1	ARG5,6	YER069W	cellular amino acid metabolic process
1	ARL1	YBR164C	vesicular transport
1	ARO2	YGL148W	cellular amino acid metabolic process
1	ARO4	YBR249C	other
1	ARO7	YPR060C	cellular amino acid metabolic process
1	ARO8	YGL202W	cellular amino acid metabolic process
1	ASP1	YDR321W	cellular amino acid metabolic process
1	ATO2	YNR002C	transport
1	ATP4	YPL078C	transport
1	ATP5	YDR298C	transport
1	ATP7	YKL016C	transport
1	BCP1	YDR361C	nuclear transport
1	BET2	YPR176C	vesicular transport
1	BFR1	YOR198C	cell cycle
1	BGL2	YGR282C	cell wall organization or biogenesis
1	BRE5	YNR051C	vesicular transport
1	BUD21	YOR078W	ribosome biogenesis
1	CAF20	YOR276W	translation
1	CAM1	YPL048W	translation
1	CDC20	YGL116W	cell cycle
1	CDC33	YOL139C	translation
1	CDC42	YLR229C	cell cycle
1	CDC60	YPL160W	RNA metabolic process
1	CEX1	YOR112W	nuclear transport
1	CLG1	YGL215W	response to stress
1	CMC1	YKL137W	mitochondrion organization
1	CMD1	YBR109C	signal transduction
1	COF1	YLL050C	vesicular transport
1	COQ1	YBR003W	cofactor metabolic process
1	COQ2	YNR041C	cofactor metabolic process
1	COQ4	YDR204W	cofactor metabolic process
1	COQ5	YML110C	cofactor metabolic process
1	COX4	YGL187C	central metabolism
1	COX5A	YNL052W	central metabolism
1	CPA1	YOR303W	cellular amino acid metabolic process
1	CPA2	YJR109C	cellular amino acid metabolic process
1	CPR1	YDR155C	meiosis/sporulation
1	CPR3	YML078W	protein folding
1	CTH1	YDR151C	RNA metabolic process
1	CTR2	YHR175W	transport
1	CUP9	YPL177C	transport
1	CYK3	YDL117W	cytoskeleton organization
1	CYS3	YAL012W	cellular amino acid metabolic process
1	DBP3	YGL078C	ribosome biogenesis
1	DPH5	YLR172C	protein modification
1	DTD1	YDL219W	cellular amino acid metabolic process
1	DUS3	YLR401C	RNA metabolic process
1	DUS4	YLR405W	RNA metabolic process
1	DYS1	YHR068W	protein modification
1	ECM31	YBR176W	vitamin metabolic process
1	EFB1	YAL003W	translation
1	EFT1	YOR133W	translation
1	EGD1	YPL037C	protein folding
1	EMG1	YLR186W	ribosome biogenesis
1	EMI5		central metabolism
1	ERD2	YBL040C	vesicular transport
1	ERG10	YPL028W	lipid metabolic process
1	ERG11	YHR007C	lipid metabolic process
1	ERG12	YMR208W	lipid metabolic process
1	ERG13	YML126C	lipid metabolic process
1	ERG2	YMR202W	lipid metabolic process
1	ERG20	YJL167W	lipid metabolic process
1	ERG24	YNL280C	lipid metabolic process
1	ERG27	YLR100W	lipid metabolic process
1	ERG4	YGL012W	lipid metabolic process
1	ERG6	YML008C	lipid metabolic process
1	ERG7	YHR072W	lipid metabolic process
1	ERG8	YMR220W	lipid metabolic process
1	FET3	YMR058W	transport
1	FPR1	YNL135C	regulation of transcription
1	FPR3	YML074C	cell cycle
1	FRE2	YKL220C	transport
1	FRE3	YOR381W	cellular ion homeostasis
1	FRS2	YFL022C	cellular amino acid metabolic process
1	FSF1	YOR271C	transport
1	GAR1	YHR089C	RNA metabolic process
1	GAS1	YMR307W	cell wall organization or biogenesis
1	GAS3	YMR215W	cell wall organization or biogenesis
1	GCD10	YNL062C	RNA metabolic process
1	GCD11	YER025W	translation
1	GCD14	YJL125C	RNA metabolic process
1	GET3	YDL100C	vesicular transport
1	GIM5	YML094W	transcription
1	GLC8	YMR311C	central metabolism
1	GLE2	YER107C	nuclear transport
1	GPD1	YDL022W	central metabolism
1	GRS1	YBR121C	translation
1	GTR2	YGR163W	signal transduction
1	GUA1	YMR217W	cell wall organization or biogenesis
1	GUK1	YDR454C	nucleobase-containing metabolic process
1	GUS1	YGL245W	cellular amino acid metabolic process
1	HAM1	YJR069C	nucleobase-containing metabolic process
1	HBN1	YCL026C-B	unknown
1	HIS1	YER055C	cellular amino acid metabolic process
1	HIS5	YIL116W	cellular amino acid metabolic process
1	HMG1	YML075C	lipid metabolic process
1	HMT1	YBR034C	transcription
1	HOF1	YMR032W	cytoskeleton organization
1	HOM2	YDR158W	cellular amino acid metabolic process
1	HOM3	YER052C	cellular amino acid metabolic process
1	HOM6	YJR139C	cellular amino acid metabolic process
1	HTA1	YDR225W	DNA repair
1	HTB2	YBL002W	regulation of transcription
1	HTZ1	YOL012C	regulation of transcription
1	HUT1	YPL244C	transport
1	IAH1	YOR126C	central metabolism
1	IDI1	YPL117C	lipid metabolic process
1	IDP1	YDL066W	cellular amino acid metabolic process
1	ILV5	YLR355C	cellular amino acid metabolic process
1	KRE33	YNL132W	ribosome biogenesis
1	KRS1	YDR037W	cellular amino acid metabolic process
1	LCB3	YJL134W	lipid metabolic process
1	LEU2	YCL018W	cellular amino acid metabolic process
1	LEU4	YNL104C	cellular amino acid metabolic process
1	LHS1	YKL073W	protein secretion
1	LIA1	YJR070C	cytoskeleton organization
1	LIP2	YLR239C	other
1	LSC1	YOR142W	central metabolism
1	LSM1	YJL124C	RNA metabolic process
1	LYS1	YIR034C	cellular amino acid metabolic process
1	LYS12	YIL094C	cellular amino acid metabolic process
1	LYS9	YNR050C	cellular amino acid metabolic process
1	MAP2	YBL091C	other
1	MET13	YGL125W	cellular amino acid metabolic process
1	MET6	YER091C	cellular amino acid metabolic process
1	MEU1	YLR017W	cellular amino acid metabolic process
1	MIS1	YBR084W	cofactor metabolic process
1	MLC1	YGL106W	cytoskeleton organization
1	MNP1	YGL068W	translation
1	MPD1	YOR288C	protein folding
1	MRP49	YKL167C	mitochondrion organization
1	MRP7	YNL005C	mitochondrion organization
1	MRPL10	YNL284C	mitochondrion organization
1	MRPL13	YKR006C	mitochondrion organization
1	MRPL17	YNL252C	mitochondrion organization
1	MRPL20	YKR085C	mitochondrion organization
1	MRPL38	YKL170W	mitochondrion organization
1	MRPL51	YPR100W	mitochondrion organization
1	MRPS12	YNR036C	mitochondrion organization
1	MRT4	YKL009W	ribosome biogenesis
1	MSF1	YPR047W	mitochondrion organization
1	NAT5	YOR253W	cell cycle
1	NHP6B	YBR089C-A	transcription
1	NIP7	YPL211W	ribosome biogenesis
1	NNT1	YLR285W	vitamin metabolic process
1	NOP1	YDL014W	regulation of transcription
1	NUC1	YJL208C	RNA metabolic process
1	NUP85	YJR042W	nuclear transport
1	OCA2	YNL056W	unknown
1	OLA1	YBR025C	unknown
1	PAM18	YLR008C	mitochondrion organization
1	PBY1	YBR094W	unknown
1	PCD1	YLR151C	DNA repair
1	PDA1	YER178W	central metabolism
1	PDX1	YGR193C	cofactor metabolic process
1	PHO13	YDL236W	signal transduction
1	PIL1	YGR086C	cell wall organization or biogenesis
1	PLB3	YOL011W	lipid metabolic process
1	PMS1	YNL082W	DNA repair
1	POP6	YGR030C	RNA metabolic process
1	PPG1	YNR032W	central metabolism
1	PRO3	YER023W	cellular amino acid metabolic process
1	PSA1	YDL055C	protein glycosylation
1	PSD1	YNL169C	mitochondrion organization
1	PTH1	YHR189W	mitochondrion organization
1	RBG1	YAL036C	translation
1	RET3	YPL010W	vesicular transport
1	REX2	YLR059C	RNA metabolic process
1	RHO2	YNL090W	signal transduction
1	RIB3	YDR487C	vitamin metabolic process
1	RIB4	YOL143C	vitamin metabolic process
1	RKI1	YOR095C	central metabolism
1	RKM5	YLR137W	protein modification
1	RNH1	YMR234W	RNA metabolic process
1	RNR2	YJL026W	nucleobase-containing metabolic process
1	ROY1	YMR258C	vesicular transport
1	RPA12	YJR063W	transcription
1	RPA14	YDR156W	transcription
1	RPB5	YBR154C	transcription
1	RPB8	YOR224C	transcription
1	RPB9	YGL070C	transcription
1	RPC17	YJL011C	transcription
1	RPC19	YNL113W	transcription
1	RPC25	YKL144C	transcription
1	RPL10	YLR075W	ribosome biogenesis
1	RPL11A	YPR102C	ribosome biogenesis
1	RPL12A	YEL054C	ribosome biogenesis
1	RPL13A	YDL082W	translation
1	RPL14B	YHL001W	translation
1	RPL16A	YIL133C	translation
1	RPL17B	YJL177W	translation
1	RPL19A	YBR084C-A	translation
1	RPL1A	YPL220W	translation
1	RPL20B	YOR312C	translation
1	RPL21B	YPL079W	translation
1	RPL23B	YER117W	translation
1	RPL24B	YGR148C	translation
1	RPL25	YOL127W	ribosome biogenesis
1	RPL27B	YDR471W	translation
1	RPL28	YGL103W	translation
1	RPL3	YOR063W	ribosome biogenesis
1	RPL31B	YLR406C	translation
1	RPL32	YBL092W	translation
1	RPL34A	YER056C-A	translation
1	RPL35A	YDL191W	ribosome biogenesis
1	RPL36A	YMR194W	translation
1	RPL40B	YKR094C	ribosome biogenesis
1	RPL4B	YDR012W	translation
1	RPL5	YPL131W	ribosome biogenesis
1	RPL6B	YLR448W	ribosome biogenesis
1	RPP0	YLR340W	ribosome biogenesis
1	RPP1A	YDL081C	translation
1	RPP1B	YDL130W	translation
1	RPS0A	YGR214W	ribosome biogenesis
1	RPS12	YOR369C	translation
1	RPS13	YDR064W	ribosome biogenesis
1	RPS14A	YCR031C	ribosome biogenesis
1	RPS15	YOL040C	ribosome biogenesis
1	RPS16A	YMR143W	ribosome biogenesis
1	RPS17B	YDR447C	ribosome biogenesis
1	RPS18B	YML026C	ribosome biogenesis
1	RPS19A	YOL121C	ribosome biogenesis
1	RPS1B	YML063W	ribosome biogenesis
1	RPS2	YGL123W	translation
1	RPS20	YHL015W	ribosome biogenesis
1	RPS23B	YPR132W	ribosome biogenesis
1	RPS25A	YGR027C	translation
1	RPS26A	YGL189C	translation
1	RPS3	YNL178W	ribosome biogenesis
1	RPS31	YLR167W	ribosome biogenesis
1	RPS4A	YJR145C	translation
1	RPS7B	YNL096C	translation
1	RPS8B	YER102W	ribosome biogenesis
1	RPS9A	YPL081W	ribosome biogenesis
1	RRP15	YPR143W	ribosome biogenesis
1	RRP45	YDR280W	RNA metabolic process
1	SAE2	YGL175C	DNA repair
1	SAH1	YER043C	cellular amino acid metabolic process
1	SAM2	YDR502C	cellular amino acid metabolic process
1	SAR1	YPL218W	vesicular transport
1	SCD6	YPR129W	translation
1	SCJ1	YMR214W	protein folding
1	SCW4	YGR279C	conjugation or flocculation
1	SDO1	YLR022C	ribosome biogenesis
1	SEC22	YLR268W	protein secretion
1	SEC62	YPL094C	protein secretion
1	SEC66	YBR171W	protein secretion
1	SEE1		vesicular transport
1	SER2	YGR208W	cellular amino acid metabolic process
1	SER3	YER081W	cellular amino acid metabolic process
1	SFH5	YJL145W	vesicular transport
1	SHB17	YKR043C	other
1	SIM1	YIL123W	cell wall organization or biogenesis
1	SMB1	YER029C	RNA metabolic process
1	SNG1	YGR197C	transport
1	SNL1	YIL016W	protein folding
1	SNU13	YEL026W	RNA metabolic process
1	SPE3	YPR069C	cofactor metabolic process
1	SPE4	YLR146C	vitamin metabolic process
1	SPT3	YDR392W	conjugation or flocculation
1	SPT4	YGR063C	transcription
1	SRM1	YGL097W	nuclear transport
1	SRP68	YPL243W	protein targeting
1	SRP72	YPL210C	protein targeting
1	SSB2	YNL209W	translation
1	SSO2	YMR183C	vesicular transport
1	SSZ1	YHR064C	translation
1	STM1	YLR150W	translation
1	SUB2	YDL084W	RNA metabolic process
1	SUI2	YJR007W	translation
1	SUI3	YPL237W	translation
1	SUP45	YBR143C	transcription
1	SUR4		lipid metabolic process
1	TAF14	YPL129W	regulation of transcription
1	TDA4	YJR116W	unknown
1	TEF1	YPR080W	translation
1	THI22	YPR121W	vitamin metabolic process
1	THR1	YHR025W	cellular amino acid metabolic process
1	THR4	YCR053W	cellular amino acid metabolic process
1	TID3		cell cycle
1	TIF11	YMR260C	translation
1	TIF3	YPR163C	translation
1	TIF34	YMR146C	translation
1	TIF6	YPR016C	translation
1	TKL1	YPR074C	cofactor metabolic process
1	TMA22	YJR014W	unknown
1	TMA46	YOR091W	translation
1	TMT1	YER175C	unknown
1	TOM40	YMR203W	transport
1	TPA1	YER049W	DNA repair
1	TPM1	YNL079C	cytoskeleton organization
1	TRM11	YOL124C	RNA metabolic process
1	TRM112	YNR046W	RNA metabolic process
1	TRP3	YKL211C	cellular amino acid metabolic process
1	TRP4	YDR354W	cellular amino acid metabolic process
1	TRS20	YBR254C	vesicular transport
1	TUB2	YFL037W	cell cycle
1	TUB3	YML124C	cell cycle
1	TYS1	YGR185C	cellular amino acid metabolic process
1	UBC7	YMR022W	Ubiquitin proteasome system
1	UPC2	YDR213W	lipid metabolic process
1	URA6	YKL024C	nucleobase-containing metabolic process
1	USV1	YPL230W	response to stress
1	VMA3	YEL027W	transport
1	VMA4	YOR332W	cellular ion homeostasis
1	VMA7	YGR020C	transport
1	VPS38	YLR360W	vesicular transport
1	YAL044W-A		unknown
1	YBL036C		unknown
1	YBR096W		unknown
1	YBR271W		translation
1	YCK2	YNL154C	signal transduction
1	YCR087C-A		unknown
1	YCR090C		unknown
1	YER156C		unknown
1	YGR017W		unknown
1	YJL218W		unknown
1	YKL033W-A		unknown
1	YKR070W		unknown
1	YLR118C		lipid metabolic process
1	YMR244W		unknown
1	YNK1	YKL067W	response to stress
1	YNL022C		RNA metabolic process
1	YNL122C		unknown
1	YOR021C		ribosome biogenesis
1	YOR283W		unknown
1	YPL077C		unknown
1	YPR098C		unknown
1	YPR147C		unknown
1	YPT6	YLR262C	vesicular transport
1	YTM1	YOR272W	ribosome biogenesis
1	ZIM17	YNL310C	mitochondrion organization
1	ZUO1	YGR285C	nuclear transport
2	AAT2	YLR027C	cellular amino acid metabolic process
2	ACS1	YAL054C	regulation of transcription
2	ADE5,7	YGL234W	nucleobase-containing metabolic process
2	ADE6	YGR061C	nucleobase-containing metabolic process
2	AIM11	YER093C-A	unknown
2	ARE2	YNR019W	lipid metabolic process
2	ATP23	YNR020C	mitochondrion organization
2	CBP3	YPL215W	translation
2	CBP4	YGR174C	unknown
2	CBP6	YBR120C	translation
2	CCT8	YJL008C	protein folding
2	CGI121	YML036W	transcription
2	CHO1	YER026C	lipid metabolic process
2	CHO2	YGR157W	lipid metabolic process
2	CKI1	YLR133W	lipid metabolic process
2	CMC2	YBL059C-A	mitochondrion organization
2	CNS1	YBR155W	protein folding
2	COA1	YIL157C	mitochondrion organization
2	COX11	YPL132W	central metabolism
2	COX15	YER141W	central metabolism
2	COX5B	YIL111W	central metabolism
2	DIB1	YPR082C	RNA metabolic process
2	DSS4	YPR017C	vesicular transport
2	ECI1	YLR284C	lipid metabolic process
2	EDS1	YBR033W	unknown
2	FEN1		Unknown
2	FLO11-BSC1		conjugation or flocculation
2	FMN1	YDR236C	cofactor metabolic process
2	FTR1	YER145C	transport
2	GAP1	YKR039W	transport
2	GGC1	YDL198C	transport
2	HRI1	YLR301W	protein secretion
2	ILV6	YCL009C	cellular amino acid metabolic process
2	IMG2	YCR071C	translation
2	LRO1	YNR008W	lipid metabolic process
2	MAM33	YIL070C	translation
2	MAS2	YHR024C	mitochondrion organization
2	MDH1	YKL085W	central metabolism
2	MGE1	YOR232W	protein folding
2	MGT1	YDL200C	DNA repair
2	MIF2	YKL089W	cell cycle
2	MMS2	YGL087C	DNA repair
2	MRP13	YGR084C	mitochondrion organization
2	MRPL1	YDR116C	mitochondrion organization
2	MRPL11	YDL202W	mitochondrion organization
2	MRPL15	YLR312W-A	mitochondrion organization
2	MRPL16	YBL038W	mitochondrion organization
2	MRPL25	YGR076C	mitochondrion organization
2	MRPL28	YDR462W	mitochondrion organization
2	MRPL35	YDR322W	mitochondrion organization
2	MRPL49	YJL096W	mitochondrion organization
2	MRPL50	YNR022C	mitochondrion organization
2	MRPL6	YHR147C	mitochondrion organization
2	MRPL7	YDR237W	mitochondrion organization
2	MRPL8	YJL063C	mitochondrion organization
2	MRPS28	YDR337W	mitochondrion organization
2	MRPS8	YMR158W	mitochondrion organization
2	MRPS9	YBR146W	mitochondrion organization
2	MUP1	YGR055W	transport
2	NIT1	YIL164C	unknown
2	OGG1	YML060W	DNA repair
2	OPI3	YJR073C	lipid metabolic process
2	OXA1	YER154W	transport
2	PAM17	YKR065C	transport
2	PET123	YOR158W	translation
2	PEX7	YDR142C	peroxisome organization
2	POT1	YIL160C	lipid metabolic process
2	POX1	YGL205W	lipid metabolic process
2	PRE6	YOL038W	ubiquitin proteasome system
2	PRP42	YDR235W	RNA metabolic process
2	PRS1	YKL181W	cell wall organization or biogenesis
2	PST2	YDR032C	unknown
2	PTC2	YER089C	response to stress
2	PXA1	YPL147W	transport
2	PXA2	YKL188C	peroxisome organization
2	RDL2	YOR286W	unknown
2	RIB5	YBR256C	vitamin metabolic process
2	RIM1	YCR028C-A	mitochondrion organization
2	RPN13	YLR421C	ubiquitin proteasome system
2	RSM18	YER050C	translation
2	RSM26	YJR101W	translation
2	SCH9	YHR205W	signal transduction
2	SCW11	YGL028C	cell wall organization or biogenesis
2	SES1	YDR023W	translation
2	SIT1	YEL065W	transport
2	SOM1	YEL059C-A	mitochondrion organization
2	TGS1	YPL157W	regulation of transcription
2	TIM22	YDL217C	transport
2	TIM44	YIL022W	transport
2	TIM50	YPL063W	transport
2	TIM54	YJL054W	transport
2	TOM22	YNL131W	transport
2	TUF1	YOR187W	translation
2	URA4	YLR420W	nucleobase-containing metabolic process
2	URA5	YML106W	nucleobase-containing metabolic process
2	YBR062C		Unknown
2	YDL119C		transport
2	YDR248C		carbohydrate metabolic process
2	YEA4	YEL004W	transport
2	YFR006W		other
2	YGL185C		cellular amino acid metabolic process
2	YHM2	YMR241W	transport
2	YKL069W		response to stress
2	YMR099C		carbohydrate metabolic process
2	YMR210W		lipid metabolic process
2	YMR244C-A		transport
2	YPL041C		Unknown
2	ZRG17	YNR039C	transport
3	ABP1	YCR088W	cytoskeleton organization
3	ABZ2	YMR289W	vitamin metabolic process
3	ACP1	YKL192C	lipid metabolic process
3	ADE1	YAR015W	nucleobase-containing metabolic process
3	ADE17	YMR120C	nucleobase-containing metabolic process
3	ADE4	YMR300C	nucleobase-containing metabolic process
3	AFG1	YEL052W	peroxisome organization
3	AIF1	YNR074C	response to stress
3	AIM41	YOR215C	unknown
3	AIM44	YPL158C	cell cycle
3	AIM5		other
3	AIP1	YMR092C	cell cycle
3	ALF1	YNL148C	protein folding
3	ALG2	YGL065C	protein glycosylation
3	ALG5	YPL227C	protein glycosylation
3	ALO1	YML086C	response to stress
3	ALT1	YLR089C	cellular amino acid metabolic process
3	ANP1	YEL036C	protein glycosylation
3	APL3	YBL037W	cell wall organization or biogenesis
3	APM1	YPL259C	vesicular transport
3	APM4	YOL062C	other
3	APS2	YJR058C	other
3	ARC19	YKL013C	cytoskeleton organization
3	ARC35	YNR035C	cytoskeleton organization
3	ARG8	YOL140W	cellular amino acid metabolic process
3	ARO1	YDR127W	other
3	ARP1	YHR129C	cell cycle
3	ARP2	YDL029W	meiosis/sporulation
3	ARP3	YJR065C	cytoskeleton organization
3	ARP7	YPR034W	regulation of transcription
3	ARP9	YMR033W	regulation of transcription
3	ASF1	YJL115W	regulation of transcription
3	ASM4	YDL088C	response to stress
3	ATG12	YBR217W	autophagy
3	ATG27	YJL178C	autophagy
3	ATP1	YBL099W	transport
3	ATP11	YNL315C	mitochondrion organization
3	ATP12	YJL180C	mitochondrion organization
3	ATP16	YDL004W	transport
3	ATP2	YJR121W	transport
3	ATP20	YPR020W	mitochondrion organization
3	ATP25	YMR098C	mitochondrion organization
3	ATP3	YBR039W	transport
3	AVT3	YKL146W	transport
3	AYR1	YIL124W	lipid metabolic process
3	BCH2	YKR027W	vesicular transport
3	BCS1	YDR375C	mitochondrion organization
3	BER1	YLR412W	other
3	BET3	YKR068C	vesicular transport
3	BIM1	YER016W	cell cycle
3	BRX1	YOL077C	ribosome biogenesis
3	BUD16	YEL029C	cell cycle
3	BUD20	YLR074C	nuclear transport
3	BUD4	YJR092W	cell cycle
3	BUD7	YOR299W	vesicular transport
3	BZZ1	YHR114W	cytoskeleton organization
3	CAB1	YDR531W	cofactor metabolic process
3	CAN1	YEL063C	transport
3	CAP1	YKL007W	cytoskeleton organization
3	CAP2	YIL034C	cytoskeleton organization
3	CBR1	YIL043C	central metabolism
3	CCT3	YJL014W	protein folding
3	CCT4	YDL143W	protein folding
3	CCT5	YJR064W	protein folding
3	CCT6	YDR188W	protein folding
3	CCT7	YJL111W	protein folding
3	CDC10	YCR002C	cytoskeleton organization
3	CDC11	YJR076C	cell cycle
3	CDC12	YHR107C	cell cycle
3	CDC3	YLR314C	cell cycle
3	CDC36	YDL165W	transcription
3	CDC43	YGL155W	signal transduction
3	CHS5	YLR330W	cell wall organization or biogenesis
3	CHS7	YHR142W	protein folding
3	CHZ1	YER030W	regulation of transcription
3	CIC1	YHR052W	other
3	CIR1	YGR207C	unknown
3	CKA2	YOR061W	response to stress
3	CKB1	YGL019W	transcription
3	CLB4	YLR210W	cell cycle
3	CLC1	YGR167W	transport
3	COP1	YDL145C	vesicular transport
3	COQ10	YOL008W	cofactor metabolic process
3	COR1	YBL045C	central metabolism
3	COX16	YJL003W	central metabolism
3	COX20	YDR231C	central metabolism
3	CPS1	YJL172W	Ubiquitin proteasome system
3	CRN1	YLR429W	cytoskeleton organization
3	CSE4	YKL049C	cell cycle
3	CSL4	YNL232W	RNA metabolic process
3	CSM3	YMR048W	DNA repair
3	CTF4	YPR135W	DNA replication
3	CWC24	YLR323C	RNA metabolic process
3	CWH43	YCR017C	cell wall organization or biogenesis
3	CYM1	YDR430C	Ubiquitin proteasome system
3	CYT1	YOR065W	central metabolism
3	CYT2	YKL087C	central metabolism
3	DAL82	YNL314W	transcription
3	DAM1	YGR113W	cytoskeleton organization
3	DBP5	YOR046C	transport
3	DCD1	YHR144C	nucleobase-containing metabolic process
3	DCG1	YIR030C	other
3	DCN1	YLR128W	Ubiquitin proteasome system
3	DDP1	YOR163W	carbohydrate metabolic process
3	DED81	YHR019C	cellular amino acid metabolic process
3	DEG1	YFL001W	RNA metabolic process
3	DFR1	YOR236W	cofactor metabolic process
3	DGK1	YOR311C	lipid metabolic process
3	DHH1	YDL160C	translation
3	DIM1	YPL266W	ribosome biogenesis
3	DIP5	YPL265W	transport
3	DOS2	YDR068W	unknown
3	DRE2	YKR071C	mitochondrion organization
3	DSF2	YBR007C	cell wall organization or biogenesis
3	DST1	YGL043W	transcription
3	DUG1	YFR044C	other
3	DUT1	YBR252W	nucleobase-containing metabolic process
3	EBP2	YKL172W	ribosome biogenesis
3	EDC3	YEL015W	RNA metabolic process
3	ELF1	YKL160W	transcription
3	EMP24	YGL200C	vesicular transport
3	EMP70	YLR083C	conjugation or flocculation
3	ERD1	YDR414C	protein glycosylation
3	ERP3	YDL018C	other
3	ERP5	YHR110W	protein folding
3	ERV25	YML012W	vesicular transport
3	ERV29	YGR284C	vesicular transport
3	ERV41	YML067C	vesicular transport
3	ERV46	YAL042W	vesicular transport
3	ESP1	YGR098C	cell cycle
3	EXG1	YLR300W	cell wall organization or biogenesis
3	FAA2	YER015W	lipid metabolic process
3	FAP7	YDL166C	response to stress
3	FMC1	YIL098C	mitochondrion organization
3	FMP37		transport
3	FMP41	YNL168C	unknown
3	FMP43		transport
3	FRS1	YLR060W	cellular amino acid metabolic process
3	FUS3	YBL016W	conjugation or flocculation
3	GCD1	YOR260W	translation
3	GCD2	YGR083C	translation
3	GCN1	YGL195W	translation
3	GCN20	YFR009W	translation
3	GCN3	YKR026C	translation
3	GCS1	YDL226C	vesicular transport
3	GCV3	YAL044C	cellular amino acid metabolic process
3	GDA1	YEL042W	protein glycosylation
3	GDS1	YOR355W	central metabolism
3	GEP4	YHR100C	lipid metabolic process
3	GET1	YGL020C	vesicular transport
3	GET2	YER083C	vesicular transport
3	GLO3	YER122C	vesicular transport
3	GLR1	YPL091W	response to stress
3	GON7	YJL184W	transcription
3	GPI15	YNL038W	lipid metabolic process
3	GPI16	YHR188C	lipid metabolic process
3	GPI17	YDR434W	lipid metabolic process
3	GPI8	YDR331W	lipid metabolic process
3	GRC3	YLL035W	ribosome biogenesis
3	GRX3	YDR098C	cytoskeleton organization
3	GRX5	YPL059W	response to stress
3	GSH1	YJL101C	response to stress
3	GTF1	YGR102C	cellular amino acid metabolic process
3	GTT3	YEL017W	unknown
3	GVP36	YIL041W	cytoskeleton organization
3	GYP1	YOR070C	other
3	HAS1	YMR290C	ribosome biogenesis
3	HAT2	YEL056W	regulation of transcription
3	HBS1	YKR084C	translation
3	HCR1	YLR192C	ribosome biogenesis
3	HEK2	YBL032W	transcription
3	HEM12	YDR047W	cofactor metabolic process
3	HGH1	YGR187C	unknown
3	HIR1	YBL008W	regulation of transcription
3	HIR2	YOR038C	regulation of transcription
3	HIS3	YOR202W	cellular amino acid metabolic process
3	HIS7	YBR248C	cellular amino acid metabolic process
3	HNT1	YDL125C	nucleobase-containing metabolic process
3	HOG1	YLR113W	regulation of transcription
3	HPT1	YDR399W	nucleobase-containing metabolic process
3	IES6	YEL044W	cell cycle
3	IFA38	YBR159W	lipid metabolic process
3	ILS1	YBL076C	cellular amino acid metabolic process
3	ILV2	YMR108W	cellular amino acid metabolic process
3	ILV3	YJR016C	cellular amino acid metabolic process
3	IMG1	YCR046C	mitochondrion organization
3	IMP4	YNL075W	ribosome biogenesis
3	INM2	YDR287W	carbohydrate metabolic process
3	IPP1	YBR011C	other
3	IRC22	YEL001C	unknown
3	IRC5	YFR038W	unknown
3	ISR1	YPR106W	unknown
3	KAP95	YLR347C	protein secretion
3	KAR9	YPL269W	cell cycle
3	KEI1	YDR367W	lipid metabolic process
3	KIP2	YPL155C	cytoskeleton organization
3	KIP3	YGL216W	cytoskeleton organization
3	KRE27		protein folding
3	KRE6	YPR159W	cell wall organization or biogenesis
3	KRE9	YJL174W	cell wall organization or biogenesis
3	KTR1	YOR099W	protein glycosylation
3	LAC1	YKL008C	lipid metabolic process
3	LCL2	YLR104W	Ubiquitin proteasome system
3	LEO1	YOR123C	transcription
3	LHP1	YDL051W	RNA metabolic process
3	LPX1	YOR084W	lipid metabolic process
3	LRP1	YHR081W	RNA metabolic process
3	LSC2	YGR244C	central metabolism
3	LTP1	YPR073C	signal transduction
3	LYS2	YBR115C	cellular amino acid metabolic process
3	LYS21	YDL131W	cellular amino acid metabolic process
3	LYS4	YDR234W	cellular amino acid metabolic process
3	MBA1	YBR185C	translation
3	MCA1	YOR197W	ubiquitin proteasome system
3	MCD1	YDL003W	DNA replication
3	MDE1	YJR024C	cellular amino acid metabolic process
3	MDJ2	YNL328C	mitochondrion organization
3	MDM12	YOL009C	transport
3	MET18	YIL128W	other
3	MET22	YOL064C	cellular amino acid metabolic process
3	MET3	YJR010W	cellular amino acid metabolic process
3	MGM101	YJR144W	mitochondrion organization
3	MHR1	YDR296W	DNA replication
3	MIR1	YJR077C	transport
3	MKT1	YNL085W	response to stress
3	MMT2	YPL224C	cellular ion homeostasis
3	MNN10	YDR245W	protein glycosylation
3	MNN11	YJL183W	protein glycosylation
3	MNN9	YPL050C	protein glycosylation
3	MOB1	YIL106W	cell cycle
3	MPS1	YDL028C	cell cycle
3	MPS3	YJL019W	cell cycle
3	MRF1	YGL143C	mitochondrion organization
3	MRI1	YPR118W	cellular amino acid metabolic process
3	MRP2	YPR166C	mitochondrion organization
3	MRP20	YDR405W	mitochondrion organization
3	MRP21	YBL090W	mitochondrion organization
3	MRP4	YHL004W	mitochondrion organization
3	MRPL19	YNL185C	mitochondrion organization
3	MRPL22	YNL177C	mitochondrion organization
3	MRPL24	YMR193W	mitochondrion organization
3	MRPL27	YBR282W	mitochondrion organization
3	MRPL3	YMR024W	mitochondrion organization
3	MRPL31	YKL138C	mitochondrion organization
3	MRPL32	YCR003W	mitochondrion organization
3	MRPL4	YLR439W	mitochondrion organization
3	MRPL9	YGR220C	mitochondrion organization
3	MRPS16	YPL013C	mitochondrion organization
3	MRPS17	YMR188C	mitochondrion organization
3	MRPS18	YNL306W	mitochondrion organization
3	MRPS35	YGR165W	mitochondrion organization
3	MRPS5	YBR251W	mitochondrion organization
3	MRS3	YJL133W	transport
3	MRS6	YOR370C	vesicular transport
3	MSC7	YHR039C	meiosis/sporulation
3	MSG5	YNL053W	cell wall organization or biogenesis
3	MSH6	YDR097C	meiosis/sporulation
3	MSL5	YLR116W	RNA metabolic process
3	MSO1	YNR049C	meiosis/sporulation
3	MST1	YKL194C	mitochondrion organization
3	MSW1	YDR268W	cellular amino acid metabolic process
3	MTQ1	YNL063W	translation
3	MZM1	YDR493W	mitochondrion organization
3	NAN1	YPL126W	ribosome biogenesis
3	NAS6	YGR232W	Ubiquitin proteasome system
3	NAT1	YDL040C	protein modification
3	NAT4	YMR069W	regulation of transcription
3	NBA1	YOL070C	unknown
3	NCE103	YNL036W	response to stress
3	NCL1	YBL024W	response to stress
3	NCS2	YNL119W	conjugation or flocculation
3	NDE1	YMR145C	nucleobase-containing metabolic process
3	NHP2	YDL208W	RNA metabolic process
3	NIP1	YMR309C	translation
3	NIT3	YLR351C	unknown
3	NNF1	YJR112W	cell cycle
3	NOG1	YPL093W	ribosome biogenesis
3	NOP15	YNL110C	ribosome biogenesis
3	NOP2	YNL061W	ribosome biogenesis
3	NOP56	YLR197W	ribosome biogenesis
3	NOP58	YOR310C	ribosome biogenesis
3	NOP6	YDL213C	ribosome biogenesis
3	NOP7	YGR103W	ribosome biogenesis
3	NOP9	YJL010C	nuclear transport
3	NOT3	YIL038C	RNA metabolic process
3	NSA2	YER126C	ribosome biogenesis
3	NSR1	YGR159C	ribosome biogenesis
3	NUD1	YOR373W	cell cycle
3	NUG1	YER006W	nuclear transport
3	NUP120	YKL057C	nuclear transport
3	NUP133	YKR082W	nuclear transport
3	NUP49	YGL172W	nuclear transport
3	NUS1	YDL193W	protein glycosylation
3	NYV1	YLR093C	vesicular transport
3	OCA1	YNL099C	response to stress
3	OCA6	YDR067C	unknown
3	ODC1	YPL134C	other
3	ORC4	YPR162C	DNA replication
3	ORC5	YNL261W	DNA replication
3	ORC6	YHR118C	DNA replication
3	OST1	YJL002C	protein glycosylation
3	OST2	YOR103C	protein glycosylation
3	OST3	YOR085W	protein glycosylation
3	OTU2	YHL013C	unknown
3	PAA1	YDR071C	regulation of transcription
3	PAB1	YER165W	translation
3	PAP1	YKR002W	RNA metabolic process
3	PCL2	YDL127W	cell cycle
3	PDI1	YCL043C	protein folding
3	PET112	YBL080C	mitochondrion organization
3	PET9	YBL030C	central metabolism
3	PEX2	YJL210W	peroxisome organization
3	PGA3	YML125C	other
3	PHA2	YNL316C	cellular amino acid metabolic process
3	PHO86	YJL117W	protein secretion
3	PHO88	YBR106W	transport
3	PHS1	YJL097W	lipid metabolic process
3	PIS1	YPR113W	lipid metabolic process
3	PLP2	YOR281C	protein folding
3	PMI40	YER003C	protein glycosylation
3	PMT2	YAL023C	protein glycosylation
3	PMT6	YGR199W	protein glycosylation
3	PNS1	YOR161C	unknown
3	POL30	YBR088C	DNA replication
3	POM33	YLL023C	ribosome biogenesis
3	POP7	YBR167C	RNA metabolic process
3	PRE10	YOR362C	ubiquitin proteasome system
3	PRE7	YBL041W	Ubiquitin proteasome system
3	PRI2	YKL045W	DNA repair
3	PRO1	YDR300C	cellular amino acid metabolic process
3	PRO2	YOR323C	cellular amino acid metabolic process
3	PRS4	YBL068W	cell wall organization or biogenesis
3	PRS5	YOL061W	cell wall organization or biogenesis
3	PRT1	YOR361C	translation
3	PRX1	YBL064C	response to stress
3	PSE1	YMR308C	cell cycle
3	PSF2	YJL072C	DNA repair
3	PTI1	YGR156W	RNA metabolic process
3	PUP3	YER094C	Ubiquitin proteasome system
3	PUS1	YPL212C	RNA metabolic process
3	PUT3	YKL015W	cellular amino acid metabolic process
3	PWP1	YLR196W	RNA metabolic process
3	PWP2	YCR057C	ribosome biogenesis
3	QCR2	YPR191W	central metabolism
3	RAD27	YKL113C	DNA repair
3	RAD51	YER095W	DNA repair
3	RAD54	YGL163C	DNA repair
3	RAD59	YDL059C	DNA repair
3	RAM2	YKL019W	other
3	RBD2	YPL246C	unknown
3	RCL1	YOL010W	ribosome biogenesis
3	RDI1	YDL135C	cell cycle
3	RER1	YCL001W	vesicular transport
3	RFC4	YOL094C	DNA replication
3	RFC5	YBR087W	DNA replication
3	RGD1	YBR260C	response to stress
3	RGD2	YFL047W	signal transduction
3	RGS2	YOR107W	signal transduction
3	RHO1	YPR165W	signal transduction
3	RHO3	YIL118W	signal transduction
3	RIM2	YBR192W	transport
3	RKM3	YBR030W	protein modification
3	RLI1	YDR091C	ribosome biogenesis
3	RLP24	YLR009W	ribosome biogenesis
3	RLP7	YNL002C	ribosome biogenesis
3	RNA15	YGL044C	RNA metabolic process
3	RNH201	YNL072W	DNA replication
3	RNR1	YER070W	nucleobase-containing metabolic process
3	RNT1	YMR239C	RNA metabolic process
3	RPA34	YJL148W	transcription
3	RPA43	YOR340C	transcription
3	RPA49	YNL248C	transcription
3	RPC53	YDL150W	transcription
3	RPC82	YPR190C	transcription
3	RPF2	YKR081C	RNA metabolic process
3	RPG1	YBR079C	translation
3	RPN7	YPR108W	ubiquitin proteasome system
3	RRB1	YMR131C	regulation of transcription
3	RRP17	YDR412W	RNA metabolic process
3	RRP40	YOL142W	RNA metabolic process
3	RRP43	YCR035C	RNA metabolic process
3	RRP46	YGR095C	RNA metabolic process
3	RRS1	YOR294W	ribosome biogenesis
3	RSC4	YKR008W	regulation of transcription
3	RSC58	YLR033W	cell cycle
3	RSM10	YDR041W	ribosome biogenesis
3	RSM24	YDR175C	ribosome biogenesis
3	RSM25	YIL093C	mitochondrion organization
3	RSM7	YJR113C	mitochondrion organization
3	RSN1	YMR266W	vesicular transport
3	RSR1	YGR152C	cell cycle
3	RTC2	YBR147W	transport
3	RTN1	YDR233C	protein secretion
3	RTT106	YNL206C	transcription
3	RUD3	YOR216C	vesicular transport
3	RVB2	YPL235W	transcription
3	SAM37	YMR060C	transport
3	SAM50	YNL026W	transport
3	SCP160	YJL080C	meiosis/sporulation
3	SCS2	YER120W	protein secretion
3	SDC1	YDR469W	regulation of transcription
3	SEC11	YIR022W	protein secretion
3	SEC13	YLR208W	vesicular transport
3	SEC14	YMR079W	vesicular transport
3	SEC21	YNL287W	vesicular transport
3	SEC23	YPR181C	vesicular transport
3	SEC26	YDR238C	vesicular transport
3	SEC27	YGL137W	vesicular transport
3	SEC28	YIL076W	vesicular transport
3	SEC4	YFL005W	vesicular transport
3	SEC53	YFL045C	vesicular transport
3	SEC61	YLR378C	protein secretion
3	SEC63	YOR254C	protein secretion
3	SEC65	YML105C	protein secretion
3	SEC72	YLR292C	protein secretion
3	SEN2	YLR105C	RNA metabolic process
3	SEN34	YAR008W	RNA metabolic process
3	SEN54	YPL083C	RNA metabolic process
3	SET5	YHR207C	regulation of transcription
3	SFB3	YHR098C	vesicular transport
3	SGF11	YPL047W	regulation of transcription
3	SGF29	YCL010C	regulation of transcription
3	SGN1	YIR001C	other
3	SGS1	YMR190C	cell cycle
3	SHE9	YDR393W	mitochondrion organization
3	SHO1	YER118C	response to stress
3	SHR3	YDL212W	vesicular transport
3	SHS1	YDL225W	cytoskeleton organization
3	SIL1	YOL031C	protein secretion
3	SKG3	YLR187W	unknown
3	SLC1	YDL052C	lipid metabolic process
3	SLD5	YDR489W	DNA repair
3	SLG1	YOR008C	response to stress
3	SLK19	YOR195W	cell cycle
3	SLS1	YLR139C	central metabolism
3	SLX9	YGR081C	nuclear transport
3	SMD1	YGR074W	RNA metabolic process
3	SMD3	YLR147C	RNA metabolic process
3	SMF2	YHR050W	cellular ion homeostasis
3	SMM1	YNR015W	RNA metabolic process
3	SMY2	YBR172C	vesicular transport
3	SNF12	YNR023W	response to stress
3	SPA2	YLL021W	meiosis/sporulation
3	SPB1	YCL054W	ribosome biogenesis
3	SPC19	YDR201W	cell cycle
3	SPC2	YML055W	protein secretion
3	SPC3	YLR066W	protein secretion
3	SPC34	YKR037C	cell cycle
3	SPO7	YAL009W	lipid metabolic process
3	SPR3	YGR059W	meiosis/sporulation
3	SRB5	YGR104C	transcription
3	SRP54	YPR088C	protein targeting
3	SRT1	YMR101C	protein glycosylation
3	SRV2	YNL138W	cytoskeleton organization
3	SSH1	YBR283C	protein secretion
3	STB1	YNL309W	transcription
3	STB5	YHR178W	response to stress
3	STE24	YJR117W	protein secretion
3	STL1	YDR536W	transport
3	STT3	YGL022W	protein glycosylation
3	STT4	YLR305C	lipid metabolic process
3	SUP35	YDR172W	translation
3	SUR1	YPL057C	lipid metabolic process
3	SVP26	YHR181W	protein glycosylation
3	SWP1	YMR149W	protein glycosylation
3	TAE1	YBR261C	protein modification
3	TAN1	YGL232W	RNA metabolic process
3	TCA17	YEL048C	vesicular transport
3	TCP1	YDR212W	protein folding
3	TDA2	YER071C	unknown
3	TDA5	YLR426W	response to stress
3	TEC1	YBR083W	conjugation or flocculation
3	THO1	YER063W	nuclear transport
3	THP1	YOL072W	nuclear transport
3	THS1	YIL078W	translation
3	TIF1	YKR059W	translation
3	TIF35	YDR429C	translation
3	TIF5	YPR041W	translation
3	TIM23	YNR017W	transport
3	TIP1	YBR067C	cell wall organization or biogenesis
3	TMA64	YDR117C	RNA metabolic process
3	TOD6	YBL054W	transcription
3	TOM20	YGR082W	transport
3	TOP2	YNL088W	DNA replication
3	TOS1	YBR162C	unknown
3	TPO5	YKL174C	transport
3	TRM12	YML005W	RNA metabolic process
3	TRM44	YPL030W	RNA metabolic process
3	TRM7	YBR061C	RNA metabolic process
3	TRM8	YDL201W	RNA metabolic process
3	TRM82	YDR165W	RNA metabolic process
3	TRP5	YGL026C	cellular amino acid metabolic process
3	TSR2	YLR435W	ribosome biogenesis
3	TSR3	YOR006C	ribosome biogenesis
3	TUB1	YML085C	cell cycle
3	TUP1	YCR084C	conjugation or flocculation
3	TVP18	YMR071C	other
3	TVP38	YKR088C	cytoskeleton organization
3	TWF1	YGR080W	cytoskeleton organization
3	UBC1	YDR177W	Ubiquitin proteasome system
3	UBC11	YOR339C	ubiquitin proteasome system
3	UBC6	YER100W	Ubiquitin proteasome system
3	UBC9	YDL064W	Ubiquitin proteasome system
3	UMP1	YBR173C	Ubiquitin proteasome system
3	URA7	YBL039C	nucleobase-containing metabolic process
3	UTP13	YLR222C	ribosome biogenesis
3	UTP15	YMR093W	ribosome biogenesis
3	UTP18	YJL069C	ribosome biogenesis
3	UTP21	YLR409C	ribosome biogenesis
3	UTP30	YKR060W	ribosome biogenesis
3	UTP6	YDR449C	ribosome biogenesis
3	UTP9	YHR196W	ribosome biogenesis
3	UTR2	YEL040W	cell wall organization or biogenesis
3	UTR4	YEL038W	cellular amino acid metabolic process
3	VAS1	YGR094W	cellular amino acid metabolic process
3	VMA16	YHR026W	cellular ion homeostasis
3	VMA22	YHR060W	protein folding
3	VMA5	YKL080W	cellular ion homeostasis
3	VMA6	YLR447C	cellular ion homeostasis
3	VPS66		lipid metabolic process
3	VPS74	YDR372C	vesicular transport
3	VPS75	YNL246W	regulation of transcription
3	VRG4	YGL225W	transport
3	WBP1	YEL002C	protein glycosylation
3	WSC3	YOL105C	response to stress
3	YAF9	YNL107W	DNA repair
3	YAP1801	YHR161C	endosomal transport
3	YAR1	YPL239W	response to stress
3	YBL028C		unknown
3	YBL055C		response to stress
3	YBR141C		translation
3	YCG1	YDR325W	cell cycle
3	YDL063C		ribosome biogenesis
3	YDL160C-A		DNA repair
3	YDL177C		unknown
3	YDR115W		translation
3	YDR161W		Ubiquitin proteasome system
3	YDR341C		RNA metabolic process
3	YDR476C		unknown
3	YEL023C		unknown
3	YER152C		unknown
3	YGL108C		unknown
3	YGL242C		unknown
3	YGR001C		other
3	YGR021W		unknown
3	YGR127W		unknown
3	YGR251W		ribosome biogenesis
3	YHL008C		transport
3	YHR112C		other
3	YIL001W		unknown
3	YIP3	YNL044W	vesicular transport
3	YJL068C		central metabolism
3	YJL171C		unknown
3	YJR084W		signal transduction
3	YKE2	YLR200W	protein folding
3	YKE4	YIL023C	transport
3	YKT6	YKL196C	vesicular transport
3	YLF2	YHL014C	unknown
3	YLR057W		ubiquitin proteasome system
3	YLR243W		transcription
3	YML108W		unknown
3	YML6	YML025C	mitochondrion organization
3	YMR074C		other
3	YMR134W		lipid metabolic process
3	YMR166C		transport
3	YMR209C		unknown
3	YMR226C		other
3	YMR295C		unknown
3	YND1	YER005W	protein glycosylation
3	YNL010W		signal transduction
3	YNR021W		unknown
3	YNR029C		unknown
3	YNR040W		unknown
3	YOP1	YPR028W	cell cycle
3	YOR246C		other
3	YOR262W		transcription
3	YOR292C		unknown
3	YOR378W		transport
3	YPD1	YDL235C	response to stress
3	YPK9	YOR291W	unknown
3	YPL150W		signal transduction
3	YPS7	YDR349C	cell wall organization or biogenesis
3	YPT10	YBR264C	other
3	YPT32	YGL210W	vesicular transport
3	YPT35	YHR105W	other
3	YPT7	YML001W	signal transduction
3	YSA1	YBR111C	other
3	YSC84	YHR016C	cytoskeleton organization
3	YVC1	YOR087W	cellular ion homeostasis
3	YVH1	YIR026C	meiosis/sporulation
4	ACM1	YPL267W	cell cycle
4	ADD66	YKL206C	other
4	ADE3	YGR204W	nucleobase-containing metabolic process
4	ADH6	YMR318C	other
4	AEP3	YPL005W	mitochondrion organization
4	AFT2	YPL202C	response to stress
4	AIM43		transport
4	ALK2	YBL009W	cell cycle
4	ANT1	YPR128C	peroxisome organization
4	AOS1	YPR180W	protein modification
4	APA2	YDR530C	nucleobase-containing metabolic process
4	APS3	YJL024C	vesicular transport
4	ARF3	YOR094W	cell cycle
4	ARG7	YMR062C	cellular amino acid metabolic process
4	ARX1	YDR101C	ribosome biogenesis
4	ASP3-4	YLR160C	cellular amino acid metabolic process
4	ATE1	YGL017W	ubiquitin proteasome system
4	AVT6	YER119C	transport
4	AXL2	YIL140W	cell cycle
4	BIG1	YHR101C	cell wall organization or biogenesis
4	BNA4	YBL098W	nucleobase-containing metabolic process
4	BNA6	YFR047C	nucleobase-containing metabolic process
4	BNI4	YNL233W	cell cycle
4	BUD23	YCR047C	ribosome biogenesis
4	BUD32	YGR262C	ribosome biogenesis
4	CAB4	YGR277C	nucleobase-containing metabolic process
4	CAC2	YML102W	regulation of transcription
4	CBF1	YJR060W	transcription
4	CCA1	YER168C	RNA metabolic process
4	CDC1	YDR182W	cell wall organization or biogenesis
4	CDC15	YAR019C	cell cycle
4	CDC28	YBR160W	cell cycle
4	CDC5	YMR001C	cell cycle
4	CDC6	YJL194W	cell cycle
4	CDC73	YLR418C	regulation of transcription
4	CHK1	YBR274W	cell cycle
4	CHS2	YBR038W	cell cycle
4	CHS3	YBR023C	meiosis/sporulation
4	CLN1	YMR199W	cell cycle
4	CMK2	YOL016C	signal transduction
4	CNB1	YKL190W	signal transduction
4	COG5	YNL051W	vesicular transport
4	COG8	YML071C	vesicular transport
4	CRP1	YHR146W	unknown
4	CSM1	YCR086W	meiosis/sporulation
4	CWP1	YKL096W	meiosis/sporulation
4	DAL4	YIR028W	transport
4	DCC1	YCL016C	cell cycle
4	DCP1	YOL149W	RNA metabolic process
4	DCS1	YLR270W	RNA metabolic process
4	DET1	YDR051C	transport
4	DOC1	YGL240W	cell cycle
4	DPB4	YDR121W	DNA repair
4	ECM1	YAL059W	ribosome biogenesis
4	EFG1	YGR271C-A	ribosome biogenesis
4	EMI1	YDR512C	meiosis/sporulation
4	FAU1	YER183C	cellular amino acid metabolic process
4	FBP1	YLR377C	carbohydrate metabolic process
4	FIP1	YJR093C	RNA metabolic process
4	FKH2	YNL068C	DNA replication
4	FMP30	YPL103C	lipid metabolic process
4	FMT1	YBL013W	RNA metabolic process
4	FRK1	YPL141C	protein modification
4	GAL10	YBR019C	carbohydrate metabolic process
4	GAL83	YER027C	conjugation or flocculation
4	GET4	YOR164C	vesicular transport
4	GGA2	YHR108W	vesicular transport
4	GID8	YMR135C	carbohydrate metabolic process
4	GIP1	YBR045C	meiosis/sporulation
4	GLE1	YDL207W	translation
4	GLO2	YDR272W	lipid metabolic process
4	GOS1	YHL031C	vesicular transport
4	GPI11	YDR302W	lipid metabolic process
4	GPI14	YJR013W	cell wall organization or biogenesis
4	GRH1	YDR517W	vesicular transport
4	GTR1	YML121W	signal transduction
4	GUT2	YIL155C	central metabolism
4	HDA1	YNL021W	regulation of transcription
4	HEM14	YER014W	cofactor metabolic process
4	HIS6	YIL020C	cellular amino acid metabolic process
4	HMO1	YDR174W	transcription
4	HMX1	YLR205C	response to stress
4	HPM1	YIL110W	protein modification
4	HSL1	YKL101W	cell cycle
4	HST2	YPL015C	regulation of transcription
4	HST3	YOR025W	regulation of transcription
4	IMP2	YMR035W	mitochondrion organization
4	IMP2'	YIL154C	regulation of transcription
4	ISN1	YOR155C	nucleobase-containing metabolic process
4	IST3	YIR005W	nuclear transport
4	ISW2	YOR304W	regulation of transcription
4	KIN3	YAR018C	cell cycle
4	KRE1	YNL322C	cell wall organization or biogenesis
4	KTI12	YKL110C	RNA metabolic process
4	KTR5	YNL029C	carbohydrate metabolic process
4	LYS5	YGL154C	cellular amino acid metabolic process
4	MAG2	YLR427W	unknown
4	MAK10	YEL053C	protein modification
4	MAK3	YPR051W	protein modification
4	MCK1	YNL307C	cell cycle
4	MED11	YMR112C	transcription
4	MED7	YOL135C	transcription
4	MED8	YBR193C	transcription
4	MET30	YIL046W	ubiquitin proteasome system
4	MET8	YBR213W	cofactor metabolic process
4	MIH1	YMR036C	cell cycle
4	MKK1	YOR231W	cell wall organization or biogenesis
4	MMM1	YLL006W	mitochondrion organization
4	MSS2	YDL107W	mitochondrion organization
4	MTD1	YKR080W	cellular amino acid metabolic process
4	MTR2	YKL186C	ribosome biogenesis
4	NHX1	YDR456W	cellular ion homeostasis
4	NMD5	YJR132W	nuclear transport
4	NNK1	YKL171W	protein modification
4	NOC3	YLR002C	DNA replication
4	NRK1	YNL129W	cofactor metabolic process
4	NUP170	YBL079W	nuclear transport
4	NUP82	YJL061W	nuclear transport
4	ORM1	YGR038W	lipid metabolic process
4	ORT1	YOR130C	cellular amino acid metabolic process
4	PAC10	YGR078C	protein folding
4	PAF1	YBR279W	regulation of transcription
4	PCL1	YNL289W	response to stress
4	PET18	YCR020C	vitamin metabolic process
4	PEX12	YMR026C	peroxisome organization
4	PEX13	YLR191W	peroxisome organization
4	PEX4	YGR133W	peroxisome organization
4	PFK27	YOL136C	carbohydrate metabolic process
4	PHO84	YML123C	transport
4	PHO85	YPL031C	signal transduction
4	PIR1	YKL164C	cell wall organization or biogenesis
4	PNO1	YOR145C	RNA metabolic process
4	POP5	YAL033W	RNA metabolic process
4	PPM1	YDR435C	protein modification
4	PRE3	YJL001W	ubiquitin proteasome system
4	PRI1	YIR008C	DNA replication
4	PRP40	YKL012W	RNA metabolic process
4	PRY2	YKR013W	transport
4	PUS9	YDL036C	RNA metabolic process
4	QCR7	YDR529C	central metabolism
4	RAD17	YOR368W	DNA repair
4	RAX2	YLR084C	cell cycle
4	RDS2	YPL133C	regulation of transcription
4	RIB2	YOL066C	vitamin metabolic process
4	RIB7	YBR153W	vitamin metabolic process
4	RMD5	YDR255C	ubiquitin proteasome system
4	RMI1	YPL024W	cell cycle
4	RMT2	YDR465C	protein modification
4	RPB2	YOR151C	transcription
4	RPB3	YIL021W	transcription
4	RPN3	YER021W	ubiquitin proteasome system
4	RRN9	YMR270C	transcription
4	RRP1	YDR087C	RNA metabolic process
4	RRP4	YHR069C	RNA metabolic process
4	RRT2	YBR246W	transport
4	RSC9	YML127W	regulation of transcription
4	RTT10	YPL183C	transport
4	RTT105	YER104W	DNA repair
4	SAD1	YFR005C	RNA metabolic process
4	SAM4	YPL273W	cellular amino acid metabolic process
4	SCP1	YOR367W	cytoskeleton organization
4	SEH1	YGL100W	nuclear transport
4	SEN15	YMR059W	RNA metabolic process
4	SFA1	YDL168W	cellular amino acid metabolic process
4	SFH1	YLR321C	cell cycle
4	SIF2	YBR103W	cell cycle
4	SMA2	YML066C	meiosis/sporulation
4	SMI1	YGR229C	meiosis/sporulation
4	SNF4	YGL115W	central metabolism
4	SNU71	YGR013W	RNA metabolic process
4	SPT14	YPL175W	lipid metabolic process
4	SRB4	YER022W	transcription
4	SSK1	YLR006C	signal transduction
4	SSK2	YNR031C	signal transduction
4	SSL2-like		signal transduction
4	STO1	YMR125W	RNA metabolic process
4	STU2	YLR045C	cytoskeleton organization
4	SWD2	YKL018W	regulation of transcription
4	SWT1	YOR166C	RNA metabolic process
4	TAF10	YDR167W	regulation of transcription
4	TAF5	YBR198C	regulation of transcription
4	TAM41	YGR046W	lipid metabolic process
4	TEM1	YML064C	cell cycle
4	TEX1	YNL253W	nuclear transport
4	TFA2	YKR062W	transcription
4	TFG2	YGR005C	transcription
4	THG1	YGR024C	RNA metabolic process
4	THI13	YDL244W	vitamin metabolic process
4	THI72	YOR192C	transport
4	THI80	YOR143C	cofactor metabolic process
4	TRP1	YDR007W	cellular amino acid metabolic process
4	TSR1	YDL060W	ribosome biogenesis
4	TUB4	YLR212C	cytoskeleton organization
4	UBC12	YLR306W	ubiquitin proteasome system
4	UTP22	YGR090W	ribosome biogenesis
4	UTP23	YOR004W	ribosome biogenesis
4	UTP5	YDR398W	ribosome biogenesis
4	VMA8	YEL051W	cellular ion homeostasis
4	VPS29	YHR012W	transport
4	VPS51	YKR020W	vesicular transport
4	WRS1	YOL097C	cellular amino acid metabolic process
4	YBL029W		unknown
4	YBR255C-A		unknown
4	YCR016W		unknown
4	YCS4	YLR272C	cell cycle
4	YDL183C		transport
4	YDR089W		unknown
4	YER163C		other
4	YFH1	YDL120W	cellular ion homeostasis
4	YGR111W		other
4	YGR235C		other
4	YIH1	YCR059C	protein modification
4	YIL067C		unknown
4	YIL077C		unknown
4	YIL166C		transport
4	YJR098C		lipid metabolic process
4	YJR107W		lipid metabolic process
4	YKR017C		other
4	YKU80	YMR106C	DNA repair
4	YLL032C		unknown
4	YLR050C		unknown
4	YLR063W		RNA metabolic process
4	YLR224W		ubiquitin proteasome system
4	YLR290C		cofactor metabolic process
4	YLR345W		carbohydrate metabolic process
4	YMD8	YML038C	transport
4	YMR130W		other
4	YMR155W		unknown
4	YMR262W		unknown
4	YMR310C		other
4	YNL050C		unknown
4	YNL234W		unknown
4	YOR238W		unknown
4	YOR289W		unknown
4	YOX1	YML027W	transcription
4	YRB2	YIL063C	ribosome biogenesis
4	ZTA1	YBR046C	response to stress
4	ZWF1	YNL241C	response to stress
5	ABZ1	YNR033W	cellular amino acid metabolic process
5	ADI1	YMR009W	cellular amino acid metabolic process
5	ADK2	YER170W	nucleobase-containing metabolic process
5	AFI1	YOR129C	cell cycle
5	AGP2	YBR132C	transport
5	AIM27		protein folding
5	AIM34	YMR003W	unknown
5	ALA1	YOR335C	cellular amino acid metabolic process
5	ALG13	YGL047W	protein glycosylation
5	ALG14	YBR070C	protein glycosylation
5	ALG3	YBL082C	protein glycosylation
5	ALG9	YNL219C	protein glycosylation
5	APE3	YBR286W	other
5	APE4	YHR113W	other
5	APL1	YJR005W	cell wall organization or biogenesis
5	ARH1	YDR376W	cofactor metabolic process
5	ARP4	YJL081C	regulation of transcription
5	ARP6	YLR085C	regulation of transcription
5	ARR3	YPR201W	transport
5	ART10	YLR392C	unknown
5	ASA1	YPR085C	unknown
5	ASI1	YMR119W	ubiquitin proteasome system
5	ATG33	YLR356W	autophagy
5	ATG7	YHR171W	autophagy
5	AVT2	YEL064C	transport
5	BAG7	YOR134W	signal transduction
5	BEM1	YBR200W	conjugation or flocculation
5	BEM3	YPL115C	cytoskeleton organization
5	BET4	YJL031C	vesicular transport
5	BFR2	YDR299W	ribosome biogenesis
5	BIR1	YJR089W	cell cycle
5	BRL1	YHR036W	nuclear transport
5	BRN1	YBL097W	cell cycle
5	BUB2	YMR055C	cell cycle
5	BUD17	YNR027W	cell cycle
5	CAF40	YNL288W	transcription
5	CCC1	YLR220W	cellular ion homeostasis
5	CCE1	YKL011C	mitochondrion organization
5	CCL1	YPR025C	transcription
5	CDC23	YHR166C	ubiquitin proteasome system
5	CDC24	YAL041W	cell cycle
5	CDC27	YBL084C	ubiquitin proteasome system
5	CDC45	YLR103C	cell cycle
5	CDC50	YCR094W	transport
5	CDC7	YDL017W	cell cycle
5	CEM1	YER061C	lipid metabolic process
5	CFT2	YLR115W	RNA metabolic process
5	CGR1	YGL029W	RNA metabolic process
5	CIA1	YDR267C	RNA metabolic process
5	CIN1	YOR349W	protein folding
5	CLF1	YLR117C	DNA replication
5	CLP1	YOR250C	RNA metabolic process
5	COG4	YPR105C	vesicular transport
5	COG7	YGL005C	vesicular transport
5	CRH1	YGR189C	cell wall organization or biogenesis
5	CSE1	YGL238W	transport
5	CTA1	YDR256C	response to stress
5	CTF18	YMR078C	DNA replication
5	CTR86	YCR054C	unknown
5	CTR9	YOL145C	regulation of transcription
5	CTS2	YDR371W	meiosis/sporulation
5	CUE3	YGL110C	ubiquitin proteasome system
5	CWC2	YDL209C	RNA metabolic process
5	CWC22	YGR278W	RNA metabolic process
5	CYC3	YAL039C	other
5	DAD2	YKR083C	cell cycle
5	DAL81	YIR023W	regulation of transcription
5	DBF4	YDR052C	cell cycle
5	DBP7	YKR024C	ribosome biogenesis
5	DCW1	YKL046C	cell wall organization or biogenesis
5	DFG5	YMR238W	cell wall organization or biogenesis
5	DGA1	YOR245C	lipid metabolic process
5	DIA2	YOR080W	ubiquitin proteasome system
5	DIA4	YHR011W	RNA metabolic process
5	DID2	YKR035W-A	endosomal transport
5	DIS3	YOL021C	RNA metabolic process
5	DNL4	YOR005C	DNA repair
5	DPB2	YPR175W	DNA replication
5	DRS1	YLL008W	ribosome biogenesis
5	DUN1	YDL101C	DNA replication
5	EAF3	YPR023C	regulation of transcription
5	EAR1	YMR171C	ubiquitin proteasome system
5	ECM16	YMR128W	ribosome biogenesis
5	ECM25	YJL201W	unknown
5	ECM38	YLR299W	signal transduction
5	ELG1	YOR144C	cell cycle
5	ELP2	YGR200C	RNA metabolic process
5	EMC2	YJR088C	protein folding
5	EMW1	YNL313C	cell wall organization or biogenesis
5	ERB1	YMR049C	ribosome biogenesis
5	ERF2	YLR246W	protein modification
5	ERV2	YPR037C	other
5	ESC2	YDR363W	cell cycle
5	EST2	YLR318W	DNA replication
5	ETT1	YOR051C	other
5	EXO1	YOR033C	DNA repair
5	FCF2	YLR051C	ribosome biogenesis
5	FCP1	YMR277W	protein modification
5	FKS1	YLR342W	carbohydrate metabolic process
5	FMP52	YER004W	unknown
5	FMS1	YMR020W	vitamin metabolic process
5	FRQ1	YDR373W	signal transduction
5	FUN12	YAL035W	translation
5	FYV7	YLR068W	ribosome biogenesis
5	GAA1	YLR088W	lipid metabolic process
5	GCN5	YGR252W	regulation of transcription
5	GDI1	YER136W	other
5	GIN4	YDR507C	cell cycle
5	GPI10	YGL142C	lipid metabolic process
5	GPT2	YKR067W	lipid metabolic process
5	GSH2	YOL049W	other
5	GUF1	YLR289W	translation
5	GUP1	YGL084C	transport
5	GYP6	YJL044C	other
5	HAP5	YOR358W	transcription
5	HCM1	YCR065W	response to stress
5	HFI1	YPL254W	regulation of transcription
5	HRD3	YLR207W	ubiquitin proteasome system
5	HRT3	YLR097C	ubiquitin proteasome system
5	HSH49	YOR319W	RNA metabolic process
5	HST4	YDR191W	regulation of transcription
5	HUA1	YGR268C	unknown
5	ICE2	YIL090W	cellular ion homeostasis
5	IES2	YNL215W	unknown
5	IKI1	YHR187W	RNA metabolic process
5	IKI3	YLR384C	RNA metabolic process
5	INP1	YMR204C	peroxisome organization
5	IPI3	YNL182C	ribosome biogenesis
5	IPL1	YPL209C	cell cycle
5	IRC19	YLL033W	meiosis/sporulation
5	IRC3	YDR332W	mitochondrion organization
5	KAE1	YKR038C	transcription
5	KAP104	YBR017C	cell cycle
5	KAP114	YGL241W	nuclear transport
5	KAR3	YPR141C	cell cycle
5	KEX2	YNL238W	protein secretion
5	KNS1	YLL019C	protein modification
5	KRE5	YOR336W	cell wall organization or biogenesis
5	KRR1	YCL059C	ribosome biogenesis
5	LCP5	YER127W	ribosome biogenesis
5	LDB17	YDL146W	endosomal transport
5	LEA1	YPL213W	RNA metabolic process
5	LSM12	YHR121W	other
5	MAK5	YBR142W	ribosome biogenesis
5	MCD4	YKL165C	lipid metabolic process
5	MCH1	YDL054C	other
5	MCM2	YBL023C	DNA replication
5	MCM3	YEL032W	DNA replication
5	MCM4	YPR019W	DNA replication
5	MCM5	YLR274W	DNA replication
5	MCM6	YGL201C	DNA replication
5	MCM7	YBR202W	DNA replication
5	MDM20	YOL076W	cytoskeleton organization
5	MET14	YKL001C	cellular amino acid metabolic process
5	MOB2	YFL034C-B	cell cycle
5	MOG1	YJR074W	protein targeting
5	MON2	YNL297C	vesicular transport
5	MRC1	YCL061C	cell cycle
5	MRS2	YOR334W	transport
5	MSC2	YDR205W	cellular ion homeostasis
5	MSH2	YOL090W	cell cycle
5	MSP1	YGR028W	protein targeting
5	MSS1	YMR023C	RNA metabolic process
5	MTC2	YKL098W	unknown
5	MTF1	YMR228W	mitochondrion organization
5	MTG2	YHR168W	translation
5	MTR10	YOR160W	protein targeting
5	MTW1	YAL034W-A	cell cycle
5	MYO2	YOR326W	cytoskeleton organization
5	NAP1	YKR048C	regulation of transcription
5	NDC1	YML031W	cytoskeleton organization
5	NGL2	YMR285C	RNA metabolic process
5	NIC96	YFR002W	nuclear transport
5	NIF3	YGL221C	unknown
5	NIT2	YJL126W	unknown
5	NMA111	YNL123W	lipid metabolic process
5	NMD2	YHR077C	RNA metabolic process
5	NMD3	YHR170W	ribosome biogenesis
5	NOP16	YER002W	ribosome biogenesis
5	NOP53	YPL146C	ribosome biogenesis
5	NPT1	YOR209C	cofactor metabolic process
5	NRP1	YDL167C	unknown
5	NUF2	YOL069W	cell cycle
5	NUM1	YDR150W	cytoskeleton organization
5	NUP145	YGL092W	nuclear transport
5	NUP188	YML103C	nuclear transport
5	ORC1	YML065W	DNA replication
5	OSH3	YHR073W	conjugation or flocculation
5	OXR1	YPL196W	response to stress
5	PAP2	YOL115W	RNA metabolic process
5	PBA1	YLR199C	ubiquitin proteasome system
5	PCM1	YEL058W	cell wall organization or biogenesis
5	PEA2	YER149C	cell cycle
5	PEP5	YMR231W	vesicular transport
5	PEX1	YKL197C	peroxisome organization
5	PEX11	YOL147C	peroxisome organization
5	PFK26	YIL107C	other
5	PGS1	YCL004W	lipid metabolic process
5	PHO12	YHR215W	unknown
5	PHO8	YDR481C	cofactor metabolic process
5	PHO89	YBR296C	transport
5	PHO91	YNR013C	transport
5	PIF1	YML061C	DNA replication
5	PLP1	YDR183W	protein folding
5	PMR1	YGL167C	protein secretion
5	PMT1	YDL095W	protein glycosylation
5	POA1	YBR022W	RNA metabolic process
5	POB3	YML069W	regulation of transcription
5	POL1	YNL102W	DNA replication
5	POL12	YBL035C	DNA replication
5	POL2	YNL262W	DNA replication
5	POL5	YEL055C	DNA replication
5	PPE1	YHR075C	mitochondrion organization
5	PRC1	YMR297W	other
5	PRD1	YCL057W	other
5	PRK1	YIL095W	cytoskeleton organization
5	PRM10	YJL108C	unknown
5	PRP43	YGL120C	RNA metabolic process
5	PRP46	YPL151C	RNA metabolic process
5	PRP9	YDL030W	RNA metabolic process
5	PTC7	YHR076W	other
5	PTM1	YKL039W	unknown
5	PUN1	YLR414C	cell wall organization or biogenesis
5	PUP1	YOR157C	ubiquitin proteasome system
5	PUS4	YNL292W	RNA metabolic process
5	PXL1	YKR090W	signal transduction
5	PXR1	YGR280C	DNA replication
5	QNS1	YHR074W	cofactor metabolic process
5	RAD18	YCR066W	DNA repair
5	RAD33	YML011C	DNA repair
5	RAD53	YPL153C	DNA repair
5	RAD57	YDR004W	DNA repair
5	RAI1	YGL246C	ribosome biogenesis
5	RBG2	YGR173W	translation
5	RBS1	YDL189W	carbohydrate metabolic process
5	RCN1	YKL159C	signal transduction
5	RFA1	YAR007C	DNA replication
5	RFC1	YOR217W	DNA replication
5	RFC2	YJR068W	DNA replication
5	RFC3	YNL290W	DNA replication
5	RFT1	YBL020W	transport
5	RGA1	YOR127W	conjugation or flocculation
5	RHB1	YCR027C	transport
5	RIC1	YLR039C	endosomal transport
5	RIX1	YHR197W	ribosome biogenesis
5	RLF2	YPR018W	regulation of transcription
5	ROT1	YMR200W	cell wall organization or biogenesis
5	RPA190	YOR341W	transcription
5	RPC34	YNR003C	transcription
5	RPF1	YHR088W	ribosome biogenesis
5	RPN9	YDR427W	ubiquitin proteasome system
5	RPP1	YHR062C	RNA metabolic process
5	RPT6	YGL048C	ubiquitin proteasome system
5	RRG7	YOR305W	unknown
5	RRP6	YOR001W	RNA metabolic process
5	RRT14	YIL127C	unknown
5	SAL1	YNL083W	transport
5	SAM35	YHR083W	protein targeting
5	SAS10	YDL153C	ribosome biogenesis
5	SAS2	YMR127C	regulation of transcription
5	SCL1	YGL011C	ubiquitin proteasome system
5	SDS22	YKL193C	cell cycle
5	SDS3	YIL084C	regulation of transcription
5	SEC2	YNL272C	vesicular transport
5	SEC31	YDL195W	vesicular transport
5	SEC5	YDR166C	vesicular transport
5	SEC59	YMR013C	protein glycosylation
5	SEC7	YDR170C	vesicular transport
5	SEC8	YPR055W	vesicular transport
5	SEO1	YAL067C	other
5	SET2	YJL168C	regulation of transcription
5	SFG1	YOR315W	conjugation or flocculation
5	SFP1	YLR403W	transcription
5	SGA1	YIL099W	carbohydrate metabolic process
5	SGV1	YPR161C	regulation of transcription
5	SHY1	YGR112W	mitochondrion organization
5	SIZ1	YDR409W	ubiquitin proteasome system
5	SKI2	YLR398C	RNA metabolic process
5	SKO1	YNL167C	transcription
5	SKP1	YDR328C	ubiquitin proteasome system
5	SLA1	YBL007C	cytoskeleton organization
5	SLD2	YKL108W	DNA replication
5	SLM3	YDL033C	RNA metabolic process
5	SLM5	YCR024C	cellular amino acid metabolic process
5	SMC2	YFR031C	cell cycle
5	SMC3	YJL074C	cell cycle
5	SMC4	YLR086W	cell cycle
5	SMC6	YLR383W	DNA repair
5	SNF5	YBR289W	regulation of transcription
5	SNN1	YNL086W	other
5	SOV1	YMR066W	unknown
5	SPC97	YHR172W	cytoskeleton organization
5	SPC98	YNL126W	cytoskeleton organization
5	SPF1	YEL031W	cellular ion homeostasis
5	SPT16	YGL207W	regulation of transcription
5	SPT21	YMR179W	regulation of transcription
5	SRB2	YHR041C	transcription
5	SRB7	YDR308C	transcription
5	SRP101	YDR292C	protein targeting
5	SRP21	YKL122C	protein targeting
5	SSP2	YOR242C	meiosis/sporulation
5	SSY5	YJL156C	other
5	STE11	YLR362W	signal transduction
5	STE14	YDR410C	protein secretion
5	STH1	YIL126W	cell cycle
5	STU1	YBL034C	cytoskeleton organization
5	SVL3	YPL032C	endosomal transport
5	SWD3	YBR175W	regulation of transcription
5	SWE1	YJL187C	cell cycle
5	SWF1	YDR126W	protein secretion
5	SWI4	YER111C	transcription
5	SXM1	YDR395W	nuclear transport
5	SYS1	YJL004C	vesicular transport
5	TAD2	YJL035C	RNA metabolic process
5	TAD3	YLR316C	RNA metabolic process
5	TAF3	YPL011C	transcription
5	TAF8	YML114C	transcription
5	TAP42	YMR028W	signal transduction
5	TDA10	YGR205W	unknown
5	TDA11	YHR159W	unknown
5	TED1	YIL039W	vesicular transport
5	TFB3	YDR460W	DNA repair
5	TFC6	YDR362C	transcription
5	TGL2	YDR058C	lipid metabolic process
5	THP3	YPR045C	RNA metabolic process
5	TIM21	YGR033C	transport
5	TIP20	YGL145W	vesicular transport
5	TIP41	YPR040W	signal transduction
5	TMA17	YDL110C	ubiquitin proteasome system
5	TMA23	YMR269W	ribosome biogenesis
5	TMN3	YER113C	conjugation or flocculation
5	TOF1	YNL273W	DNA replication
5	TRK2	YKR050W	cellular ion homeostasis
5	TRS23	YDR246W	vesicular transport
5	UBA3	YPR066W	ubiquitin proteasome system
5	UBP10	YNL186W	ubiquitin proteasome system
5	UBP3	YER151C	ubiquitin proteasome system
5	UBX5	YDR330W	ubiquitin proteasome system
5	UFD1	YGR048W	ubiquitin proteasome system
5	ULA1	YPL003W	ubiquitin proteasome system
5	ULP1	YPL020C	ubiquitin proteasome system
5	UNG1	YML021C	DNA repair
5	URA3	YEL021W	nucleobase-containing metabolic process
5	UTP10	YJL109C	ribosome biogenesis
5	UTP25	YIL091C	ribosome biogenesis
5	UTP4	YDR324C	ribosome biogenesis
5	UTP8	YGR128C	ribosome biogenesis
5	UTR1	YJR049C	cellular ion homeostasis
5	VAC14	YLR386W	lipid metabolic process
5	VMA13	YPR036W	cellular ion homeostasis
5	VPH1	YOR270C	cellular ion homeostasis
5	VPS1	YKR001C	protein targeting
5	VPS25	YJR102C	protein targeting
5	VPS33	YLR396C	vesicular transport
5	VPS34	YLR240W	peroxisome organization
5	VPS36	YLR417W	protein targeting
5	VPS45	YGL095C	vesicular transport
5	VPS62	YGR141W	protein targeting
5	VTS1	YOR359W	RNA metabolic process
5	YBR220C		transport
5	YCF1	YDR135C	other
5	YDR061W		other
5	YER077C		unknown
5	YFR016C		other
5	YHC3	YJL059W	cellular ion homeostasis
5	YHR020W		translation
5	YIP5	YGL161C	vesicular transport
5	YJR124C		transport
5	YJR129C		other
5	YKL162C		unknown
5	YKR023W		regulation of transcription
5	YKR041W		unknown
5	YKU70	YMR284W	DNA repair
5	YLH47	YPR125W	transport
5	YLR031W		unknown
5	YLR065C		endosomal transport
5	YLR278C		transcription
5	YLR352W		ubiquitin proteasome system
5	YMR027W		other
5	YMR034C		unknown
5	YNL011C		unknown
5	YNL092W		protein modification
5	YNL181W		other
5	YOL086W-A		DNA repair
5	YOL098C		other
5	YPL014W		unknown
5	YPL088W		central metabolism
5	YPL107W		unknown
5	YPL108W		unknown
5	YPR109W		cell cycle
5	YPR114W		unknown
5	YPS1	YLR120C	cell wall organization or biogenesis
6	ACB1	YGR037C	transport
6	ACC1	YNR016C	lipid metabolic process
6	ADY4	YLR227C	meiosis/sporulation
6	AIM25	YJR100C	unknown
6	ALG6	YOR002W	protein glycosylation
6	APC5	YOR249C	ubiquitin proteasome system
6	ATH1	YPR026W	carbohydrate metabolic process
6	AVT4	YNL101W	transport
6	BCK1	YJL095W	signal transduction
6	BGLI_ASPFU		unknown
6	BIK1	YCL029C	cell cycle
6	BOS1	YLR078C	vesicular transport
6	BRF1	YGR246C	transcription
6	BRO1	YPL084W	ubiquitin proteasome system
6	BUB1	YGR188C	cell cycle
6	BUG1	YDL099W	vesicular transport
6	CAR2	YLR438W	cellular amino acid metabolic process
6	CIN4	YMR138W	protein folding
6	CIT1	YNR001C	central metabolism
6	COQ3	YOL096C	cofactor metabolic process
6	CPR7	YJR032W	protein folding
6	CRG1	YHR209W	other
6	CTF3	YLR381W	cell cycle
6	CUS2	YNL286W	RNA metabolic process
6	CWH41	YGL027C	protein glycosylation
6	DAS2	YDR020C	unknown
6	DBP9	YLR276C	ribosome biogenesis
6	DDI1	YER143W	ubiquitin proteasome system
6	DIE2	YGR227W	protein glycosylation
6	DML1	YMR211W	mitochondrion organization
6	DOA4	YDR069C	ubiquitin proteasome system
6	DPB11	YJL090C	DNA replication
6	DPH1	YIL103W	protein modification
6	EBS1	YDR206W	translation
6	ECM7	YLR443W	transport
6	ECO1	YFR027W	cell cycle
6	ERT1	YBR239C	carbohydrate metabolic process
6	EXO5	YBR163W	mitochondrion organization
6	EXO70	YJL085W	vesicular transport
6	FAD1	YDL045C	cofactor metabolic process
6	FAS1	YKL182W	lipid metabolic process
6	FLX1	YIL134W	transport
6	FTH1	YBR207W	transport
6	GEF1	YJR040W	cellular ion homeostasis
6	GIS3	YLR094C	signal transduction
6	GPA1	YHR005C	signal transduction
6	GPB2	YAL056W	meiosis/sporulation
6	GPI12	YMR281W	lipid metabolic process
6	GTT1	YIR038C	other
6	HCA4	YJL033W	RNA metabolic process
6	HEM4	YOR278W	cofactor metabolic process
6	HSP12	YFL014W	response to stress
6	HXK1	YFR053C	carbohydrate metabolic process
6	IBA57	YJR122W	other
6	IMH1	YLR309C	vesicular transport
6	IMO32	YGR031W	unknown
6	INO1	YJL153C	carbohydrate metabolic process
6	INP53	YOR109W	lipid metabolic process
6	INP54	YOL065C	lipid metabolic process
6	IST1	YNL265C	endosomal transport
6	IWR1	YDL115C	nuclear transport
6	JEN1	YKL217W	transport
6	JJJ3	YJR097W	protein modification
6	LAS21	YJL062W	lipid metabolic process
6	LEU5	YHR002W	cellular amino acid metabolic process
6	MAL31	YBR298C	other
6	MCM10	YIL150C	DNA replication
6	MCX1	YBR227C	protein folding
6	MDM10	YAL010C	transport
6	MEC3	YLR288C	DNA repair
6	MED1	YPR070W	transcription
6	MED4	YOR174W	transcription
6	MET16	YPR167C	cellular amino acid metabolic process
6	MF(ALPHA)1	YPL187W	conjugation or flocculation
6	MFM1	YPL060W	transport
6	MKS1	YNL076W	conjugation or flocculation
6	MLH1	YMR167W	DNA repair
6	MLS1	YNL117W	carbohydrate metabolic process
6	MPH1	YIR002C	DNA replication
6	MSC3	YLR219W	meiosis/sporulation
6	MTC4	YBR255W	unknown
6	MTC6	YHR151C	unknown
6	MTG1	YMR097C	other
6	MTQ2	YDR140W	translation
6	NCS6	YGL211W	RNA metabolic process
6	NEO1	YIL048W	vesicular transport
6	NGR1	YBR212W	translation
6	NIP100	YPL174C	cytoskeleton organization
6	NOP14	YDL148C	ribosome biogenesis
6	OCA4	YCR095C	unknown
6	OPY2	YPR075C	conjugation or flocculation
6	PAC2	YER007W	protein folding
6	PAN2	YGL094C	DNA repair
6	PAN5	YHR063C	cofactor metabolic process
6	PCI8	YIL071C	protein modification
6	PDS5	YMR076C	cell cycle
6	PEP3	YLR148W	vesicular transport
6	PER1	YCR044C	lipid metabolic process
6	PEX28	YHR150W	peroxisome organization
6	PEX3	YDR329C	peroxisome organization
6	PEX30	YLR324W	peroxisome organization
6	PFA3	YNL326C	protein modification
6	PHM7	YOL084W	unknown
6	PHO81	YGR233C	other
6	PIB1	YDR313C	protein modification
6	PIK1	YNL267W	lipid metabolic process
6	PKP1	YIL042C	protein modification
6	PMC1	YGL006W	cellular ion homeostasis
6	PPM2	YOL141W	RNA metabolic process
6	PPN1	YDR452W	other
6	PRP24	YMR268C	RNA metabolic process
6	PRP28	YDR243C	RNA metabolic process
6	PRP4	YPR178W	RNA metabolic process
6	PRP5	YBR237W	RNA metabolic process
6	PTC1	YDL006W	signal transduction
6	PTC6	YCR079W	signal transduction
6	PTR3	YFR029W	signal transduction
6	RAD1	YPL022W	DNA repair
6	RAD14	YMR201C	DNA repair
6	RAD52	YML032C	DNA repair
6	RET1	YOR207C	transcription
6	RIM101	YHL027W	cell cycle
6	RIX7	YLL034C	ribosome biogenesis
6	RMR1	YGL250W	cell cycle
6	RNY1	YPL123C	RNA metabolic process
6	RPD3	YNL330C	DNA replication
6	RTT107	YHR154W	DNA repair
6	RTT109	YLL002W	DNA repair
6	SEC6	YIL068C	vesicular transport
6	SET1	YHR119W	regulation of transcription
6	SGF73	YGL066W	regulation of transcription
6	SIP2	YGL208W	signal transduction
6	SKI3	YPR189W	RNA metabolic process
6	SNT2	YGL131C	regulation of transcription
6	SSN3	YPL042C	regulation of transcription
6	SSU1	YPL092W	transport
6	STB2	YMR053C	other
6	STE13	YOR219C	protein secretion
6	STE3	YKL178C	conjugation or flocculation
6	STE50	YCL032W	conjugation or flocculation
6	STP22	YCL008C	ubiquitin proteasome system
6	SWC4	YGR002C	DNA repair
6	SWI6	YLR182W	cell cycle
6	SYM1	YLR251W	other
6	TCB3	YML072C	lipid metabolic process
6	TDP1	YBR223C	DNA repair
6	TEF4	YKL081W	translation
6	TFC1	YBR123C	transcription
6	THI73	YLR004C	other
6	TKL2	YBR117C	cofactor metabolic process
6	TRS120	YDR407C	vesicular transport
6	TUM1	YOR251C	RNA metabolic process
6	UFE1	YOR075W	vesicular transport
6	USO1	YDL058W	vesicular transport
6	VID28	YIL017C	carbohydrate metabolic process
6	VPS52	YDR484W	vesicular transport
6	VRP1	YLR337C	cell cycle
6	WWM1	YFL010C	unknown
6	YBL095W		unknown
6	YBR074W		other
6	YDL114W		other
6	YDL156W		cell cycle
6	YDL206W		transport
6	YDR132C		other
6	YDR333C		ubiquitin proteasome system
6	YDR514C		unknown
6	YDR541C		other
6	YEL020C		other
6	YEL1	YBL060W	lipid metabolic process
6	YGL010W		other
6	YGR210C		unknown
6	YGR237C		unknown
6	YHB1	YGR234W	response to stress
6	YHR078W		unknown
6	YJL163C		transport
6	YJR003C		unknown
6	YJU3	YKL094W	lipid metabolic process
6	YLR177W		unknown
6	YLR283W		unknown
6	YMR010W		unknown
6	YMR087W		RNA metabolic process
6	YMR114C		other
6	YMR265C		unknown
6	YNL035C		unknown
6	YNL134C		other
6	YOL107W		vesicular transport
6	YPL066W		cell cycle
6	YPL109C		unknown
6	YPL191C		unknown
6	ZDS2	YML109W	cell cycle
7	ADK1	YDR226W	DNA replication
7	AHP1	YLR109W	response to stress
7	APP1	YNL094W	cytoskeleton organization
7	ARG2	YJL071W	cellular amino acid metabolic process
7	ATM1	YMR301C	cellular ion homeostasis
7	AVO2	YMR068W	cell wall organization or biogenesis
7	AVT1	YJR001W	transport
7	BUD31	YCR063W	cell cycle
7	BUR2	YLR226W	regulation of transcription
7	CAT2	YML042W	lipid metabolic process
7	CRC1	YOR100C	lipid metabolic process
7	CTF8	YHR191C	cell cycle
7	CUL3	YGR003W	ubiquitin proteasome system
7	CWC21	YDR482C	RNA metabolic process
7	CYC2	YOR037W	mitochondrion organization
7	DPH2	YKL191W	other
7	DPP1	YDR284C	lipid metabolic process
7	DSS1	YMR287C	RNA metabolic process
7	ECM2	YBR065C	RNA metabolic process
7	EHD3	YDR036C	cellular amino acid metabolic process
7	EMC1	YCL045C	protein folding
7	ERV1	YGR029W	cellular ion homeostasis
7	FAR11	YNL127W	cell cycle
7	FAR8	YMR029C	cell cycle
7	FMP21		other
7	FYV8	YGR196C	unknown
7	GCN2	YDR283C	translation
7	GCV1	YDR019C	cellular amino acid metabolic process
7	HER2	YMR293C	cellular amino acid metabolic process
7	IES1	YFL013C	regulation of transcription
7	IFM1	YOL023W	translation
7	IRC20	YLR247C	DNA repair
7	IRR1	YIL026C	cell cycle
7	ISM1	YPL040C	cellular amino acid metabolic process
7	ISW1	YBR245C	transcription
7	LCL3	YGL085W	unknown
7	LDB19	YOR322C	endosomal transport
7	LYP1	YNL268W	transport
7	MAC1	YMR021C	cellular ion homeostasis
7	MAG1	YER142C	DNA repair
7	MDM1	YML104C	mitochondrion organization
7	MDV1	YJL112W	peroxisome organization
7	MEF2	YJL102W	mitochondrion organization
7	MET2	YNL277W	cellular amino acid metabolic process
7	MLH3	YPL164C	DNA repair
7	MMS4	YBR098W	DNA repair
7	MRE11	YMR224C	DNA repair
7	MRH4	YGL064C	ribosome biogenesis
7	MRM2	YGL136C	RNA metabolic process
7	MSH3	YCR092C	DNA repair
7	MSK1	YNL073W	cellular amino acid metabolic process
7	MSM1	YGR171C	cellular amino acid metabolic process
7	NAM2	YLR382C	RNA metabolic process
7	NAM7	YMR080C	translation
7	NSE4	YDL105W	DNA repair
7	OAR1	YKL055C	lipid metabolic process
7	OPT2	YPR194C	transport
7	PBN1	YCL052C	lipid metabolic process
7	PCP1	YGR101W	mitochondrion organization
7	PEF1	YGR058W	cell cycle
7	PEX5	YDR244W	peroxisome organization
7	PGA1	YNL158W	lipid metabolic process
7	PIH1	YHR034C	protein folding
7	POL31	YJR006W	DNA repair
7	PRP31	YGR091W	RNA metabolic process
7	PRP6	YBR055C	RNA metabolic process
7	PSF1	YDR013W	DNA repair
7	PSK2	YOL045W	carbohydrate metabolic process
7	PTK2	YJR059W	cellular ion homeostasis
7	RAD9	YDR217C	DNA repair
7	RAM1	YDL090C	other
7	RCO1	YMR075W	DNA replication
[truncated: 369 more rows]

## Sheet: Pastoris glycerol
SOM	Symbol	Gene	Simplified GO
0	AAT2	YLR027C	cellular amino acid metabolic process
0	ACB1	YGR037C	transport
0	ACS1	YAL054C	regulation of transcription
0	ADR1	YDR216W	regulation of transcription
0	AIM38		central metabolism
0	ALT1	YLR089C	cellular amino acid metabolic process
0	ARO7	YPR060C	cellular amino acid metabolic process
0	ARO9	YHR137W	cellular amino acid metabolic process
0	ATG1	YGL180W	autophagy
0	ATH1	YPR026W	carbohydrate metabolic process
0	ATO2	YNR002C	transport
0	BAT1	YHR208W	cellular amino acid metabolic process
0	BGLI_ASPFU		unknown
0	COX20	YDR231C	central metabolism
0	CTA1	YDR256C	response to stress
0	CWP1	YKL096W	meiosis/sporulation
0	DAK2	YFL053W	carbohydrate metabolic process
0	DAL2	YIR029W	other
0	DCG1	YIR030C	other
0	DGA1	YOR245C	lipid metabolic process
0	DIP5	YPL265W	transport
0	DRE2	YKR071C	mitochondrion organization
0	ECI1	YLR284C	lipid metabolic process
0	ECL1	YGR146C	other
0	ECM4	YKR076W	other
0	EDE1	YBL047C	cytoskeleton organization
0	EHD3	YDR036C	cellular amino acid metabolic process
0	FAA1	YOR317W	transport
0	FAA2	YER015W	lipid metabolic process
0	FAD1	YDL045C	cofactor metabolic process
0	FAU1	YER183C	cellular amino acid metabolic process
0	FDH1	YOR388C	central metabolism
0	GAL4	YPL248C	carbohydrate metabolic process
0	GDH3	YAL062W	cellular amino acid metabolic process
0	GIP2	YER054C	central metabolism
0	GLY1	YEL046C	cellular amino acid metabolic process
0	GUT1	YHL032C	central metabolism
0	GUT2	YIL155C	central metabolism
0	HIS6	YIL020C	cellular amino acid metabolic process
0	HNT1	YDL125C	nucleobase-containing metabolic process
0	HRP1	YOL123W	RNA metabolic process
0	HSP104	YLL026W	protein folding
0	HSP12	YFL014W	response to stress
0	HSP42	YDR171W	protein folding
0	HSP60	YLR259C	protein folding
0	HSP78	YDR258C	protein folding
0	ISR1	YPR106W	unknown
0	ISU1	YPL135W	cellular ion homeostasis
0	JID1	YPR061C	unknown
0	LPX1	YOR084W	lipid metabolic process
0	LSC2	YGR244C	central metabolism
0	LYP1	YNL268W	transport
0	MAK3	YPR051W	protein modification
0	MET30	YIL046W	ubiquitin proteasome system
0	MPM1	YJL066C	mitochondrion organization
0	MSC1	YML128C	meiosis/sporulation
0	MSG5	YNL053W	cell wall organization or biogenesis
0	MSY1	YPL097W	cellular amino acid metabolic process
0	NDE1	YMR145C	nucleobase-containing metabolic process
0	ORM1	YGR038W	lipid metabolic process
0	PCD1	YLR151C	DNA repair
0	PET18	YCR020C	vitamin metabolic process
0	PEX11	YOL147C	peroxisome organization
0	PEX13	YLR191W	peroxisome organization
0	PEX14	YGL153W	peroxisome organization
0	PEX2	YJL210W	peroxisome organization
0	PEX25	YPL112C	peroxisome organization
0	PEX5	YDR244W	peroxisome organization
0	PEX7	YDR142C	peroxisome organization
0	PEX8	YGR077C	peroxisome organization
0	PFK27	YOL136C	carbohydrate metabolic process
0	PLB3	YOL011W	lipid metabolic process
0	PNC1	YGL037C	cofactor metabolic process
0	POT1	YIL160C	lipid metabolic process
0	POX1	YGL205W	lipid metabolic process
0	PRM1	YNL279W	conjugation or flocculation
0	PSP1	YDR505C	unknown
0	PUT1	YLR142W	cellular amino acid metabolic process
0	PUT3	YKL015W	cellular amino acid metabolic process
0	PXA1	YPL147W	transport
0	PXA2	YKL188C	peroxisome organization
0	RAD14	YMR201C	DNA repair
0	RGS2	YOR107W	signal transduction
0	RIM101	YHL027W	cell cycle
0	SAE2	YGL175C	DNA repair
0	SAM4	YPL273W	cellular amino acid metabolic process
0	SCH9	YHR205W	signal transduction
0	SFA1	YDL168W	cellular amino acid metabolic process
0	SGA1	YIL099W	carbohydrate metabolic process
0	SIS1	YNL007C	protein folding
0	SNG1	YGR197C	transport
0	SNO1	YMR095C	vitamin metabolic process
0	SNZ2	YNL333W	vitamin metabolic process
0	SPG5	YMR191W	other
0	SPS19	YNL202W	meiosis/sporulation
0	SPS4	YOR313C	meiosis/sporulation
0	SSA4	YER103W	protein folding
0	SSC1	YJR045C	protein folding
0	SSH4	YKL124W	transport
0	STI1	YOR027W	protein folding
0	STP2	YHR006W	transcription
0	STP3	YLR375W	unknown
0	SYM1	YLR251W	other
0	TAM41	YGR046W	lipid metabolic process
0	TCB3	YML072C	lipid metabolic process
0	TEF4	YKL081W	translation
0	THI20	YOL055C	vitamin metabolic process
0	THI4	YGR144W	vitamin metabolic process
0	TIP1	YBR067C	cell wall organization or biogenesis
0	TKL2	YBR117C	cofactor metabolic process
0	TMA108	YIL137C	other
0	TMA17	YDL110C	ubiquitin proteasome system
0	TPO1	YLL028W	transport
0	TRM11	YOL124C	RNA metabolic process
0	URK1	YNR012W	other
0	VID24	YBR105C	carbohydrate metabolic process
0	YBR287W		transport
0	YDL218W		unknown
0	YEL007W		carbohydrate metabolic process
0	YFL040W		transport
0	YGL176C		Unknown
0	YHC3	YJL059W	cellular ion homeostasis
0	YJL068C		central metabolism
0	YLR050C		unknown
0	YLR132C		RNA metabolic process
0	YLR224W		ubiquitin proteasome system
0	YLR345W		carbohydrate metabolic process
0	YMR178W		Unknown
0	YMR315W		Cofactor metabolic process
0	YNL190W		response to stress
0	YOR059C		lipid metabolic process
0	YOR338W		regulation of transcription
0	ZTA1	YBR046C	response to stress
0	ZWF1	YNL241C	response to stress
1	ACE2	YLR131C	regulation of transcription
1	AIM6	YDL237W	lipid metabolic process
1	ALD4	YOR374W	central metabolism
1	ALY1	YKR021W	transport
1	ARO10	YDR380W	cellular amino acid metabolic process
1	ARO80	YDR421W	transcription
1	ARR3	YPR201W	transport
1	ATG7	YHR171W	autophagy
1	AVT4	YNL101W	transport
1	BDF1	YLR399C	regulation of transcription
1	CAR1	YPL111W	cellular amino acid metabolic process
1	CAR2	YLR438W	cellular amino acid metabolic process
1	CAT2	YML042W	lipid metabolic process
1	CHA1	YCL064C	cellular amino acid metabolic process
1	CIT1	YNR001C	central metabolism
1	CMK2	YOL016C	signal transduction
1	CTR1	YPR124W	transport
1	ECM18	YDR125C	unknown
1	FRE1	YLR214W	transport
1	GAT1	YFL021W	transcription
1	GAT2	YMR136W	transcription
1	GCR1	YPL075W	carbohydrate metabolic process
1	GIS3	YLR094C	signal transduction
1	GLC3	YEL011W	carbohydrate metabolic process
1	GLO2	YDR272W	lipid metabolic process
1	GLT1	YDL171C	cellular amino acid metabolic process
1	GPT2	YKR067W	lipid metabolic process
1	GTT1	YIR038C	other
1	ICL1	YER065C	carbohydrate metabolic process
1	INO1	YJL153C	carbohydrate metabolic process
1	ITR1	YDR497C	conjugation or flocculation
1	ITR2	YOL103W	other
1	JEN1	YKL217W	transport
1	KAR4	YCL055W	regulation of transcription
1	KGD1	YIL125W	central metabolism
1	LEU3	YLR451W	cellular amino acid metabolic process
1	LEU5	YHR002W	cellular amino acid metabolic process
1	MAL31	YBR298C	other
1	MCM10	YIL150C	DNA replication
1	MDM34	YGL219C	transport
1	MEP1	YGR121C	transport
1	MEP2	YNL142W	transport
1	MKS1	YNL076W	conjugation or flocculation
1	MLS1	YNL117W	carbohydrate metabolic process
1	MOH1	YBL049W	other
1	MOT1	YPL082C	transcription
1	MSN4	YKL062W	regulation of transcription
1	NCB2	YDR397C	transcription
1	NFU1	YKL040C	cellular ion homeostasis
1	NRD1	YNL251C	RNA metabolic process
1	OLE1	YGL055W	lipid metabolic process
1	PAC1	YOR269W	cytoskeleton organization
1	PAC2	YER007W	protein folding
1	PDR12	YPL058C	other
1	PEX1	YKL197C	peroxisome organization
1	PEX12	YMR026C	peroxisome organization
1	PEX3	YDR329C	peroxisome organization
1	PEX6	YNL329C	peroxisome organization
1	PHM7	YOL084W	unknown
1	PIB1	YDR313C	protein modification
1	PIC2	YER053C	transport
1	PLC1	YPL268W	lipid metabolic process
1	PMC1	YGL006W	cellular ion homeostasis
1	PMS1	YNL082W	DNA repair
1	PRB1	YEL060C	meiosis/sporulation
1	PRP28	YDR243C	RNA metabolic process
1	PUT2	YHR037W	cellular amino acid metabolic process
1	RIM4	YHL024W	meiosis/sporulation
1	RRT12	YCR045C	cell wall organization or biogenesis
1	SFC1	YJR095W	transport
1	SIP2	YGL208W	signal transduction
1	SMC4	YLR086W	cell cycle
1	SOR1	YJR159W	carbohydrate metabolic process
1	SSP2	YOR242C	meiosis/sporulation
1	STE18	YJR086W	conjugation or flocculation
1	STL1	YDR536W	transport
1	THI5	YFL058W	vitamin metabolic process
1	UGA1	YGR019W	cellular amino acid metabolic process
1	VPS13	YLL040C	endosomal transport
1	YAP5	YIR018W	regulation of transcription
1	YAT1	YAR035W	lipid metabolic process
1	YAT2	YER024W	lipid metabolic process
1	YBL029W		unknown
1	YBR139W		other
1	YBR255C-A		unknown
1	YDL124W		response to stress
1	YDR541C		other
1	YEL020C		other
1	YGL010W		other
1	YJR096W		carbohydrate metabolic process
1	YJR107W		lipid metabolic process
1	YLR177W		unknown
1	YLR326W		Unknown
1	YNL134C		other
1	YPL107W		unknown
1	YPR022C		transcription
2	ACS2	YLR153C	regulation of transcription
2	AGC1	YPR021C	transport
2	ALD5	YER073W	central metabolism
2	CRC1	YOR100C	lipid metabolic process
2	DLD1	YDL174C	central metabolism
2	DNF1	YER166W	conjugation or flocculation
2	FAB1	YFR019W	lipid metabolic process
2	FLO11-MUC1		conjugation or flocculation
2	FLO8		conjugation or flocculation
2	FLR1	YBR008C	transport
2	FTH1	YBR207W	transport
2	GAL11	YOL051W	conjugation or flocculation
2	GAS4	YOL132W	cell wall organization or biogenesis
2	GCV1	YDR019C	cellular amino acid metabolic process
2	GCV2	YMR189W	cellular amino acid metabolic process
2	HOT1	YMR172W	response to stress
2	INP54	YOL065C	lipid metabolic process
2	IRC21	YMR073C	lipid metabolic process
2	JLP1	YLL057C	other
2	KNS1	YLL019C	protein modification
2	LAS17	YOR181W	cytoskeleton organization
2	MIC17		central metabolism
2	NAB3	YPL190C	RNA metabolic process
2	NPR1	YNL183C	lipid metabolic process
2	PHO84	YML123C	transport
2	PKP2	YGL059W	signal transduction
2	POS5	YPL188W	response to stress
2	REX3	YLR107W	RNA metabolic process
2	RMI1	YPL024W	cell cycle
2	SMK1	YPR054W	meiosis/sporulation
2	SPS1	YDR523C	meiosis/sporulation
2	SRX1	YKL086W	response to stress
2	SSU1	YPL092W	transport
2	SSY1	YDR160W	signal transduction
2	TFS1	YLR178C	signal transduction
2	TPO3	YPR156C	transport
2	TUB4	YLR212C	cytoskeleton organization
2	VID28	YIL017C	carbohydrate metabolic process
2	YDL186W		unknown
2	YGR237C		unknown
2	YHB1	YGR234W	response to stress
2	YHR140W		unknown
2	YJL132W		unknown
2	YJL163C		transport
2	YLR126C		cellular ion homeostasis
2	YLR278C		transcription
2	YMC2	YBR104W	transport
2	YMD8	YML038C	transport
2	YMR034C		unknown
2	YNL217W		other
2	YOR352W		Unknown
2	YPR084W		unknown
2	YRB30	YGL164C	unknown
3	ACC1	YNR016C	lipid metabolic process
3	ACH1	YBL015W	central metabolism
3	ACM1	YPL267W	cell cycle
3	ADI1	YMR009W	cellular amino acid metabolic process
3	ADK1	YDR226W	DNA replication
3	ADY4	YLR227C	meiosis/sporulation
3	AFI1	YOR129C	cell cycle
3	AGP2	YBR132C	transport
3	AHC1	YOR023C	regulation of transcription
3	AIM25	YJR100C	unknown
3	ALG3	YBL082C	protein glycosylation
3	ALG9	YNL219C	protein glycosylation
3	ALY2	YJL084C	endosomal transport
3	AMD2	YDR242W	unknown
3	APC5	YOR249C	ubiquitin proteasome system
3	ARG2	YJL071W	cellular amino acid metabolic process
3	ARP5	YNL059C	regulation of transcription
3	ATM1	YMR301C	cellular ion homeostasis
3	AVO2	YMR068W	cell wall organization or biogenesis
3	AVT6	YER119C	transport
3	BCK1	YJL095W	signal transduction
3	BEM3	YPL115C	cytoskeleton organization
3	BPT1	YLL015W	transport
3	BRF1	YGR246C	transcription
3	BUD17	YNR027W	cell cycle
3	CCC1	YLR220W	cellular ion homeostasis
3	CCL1	YPR025C	transcription
3	CDC23	YHR166C	ubiquitin proteasome system
3	CIN4	YMR138W	protein folding
3	COG5	YNL051W	vesicular transport
3	CRG1	YHR209W	other
3	CSE4	YKL049C	cell cycle
3	CTS2	YDR371W	meiosis/sporulation
3	CUE3	YGL110C	ubiquitin proteasome system
3	CYC3	YAL039C	other
3	DAD2	YKR083C	cell cycle
3	DCP1	YOL149W	RNA metabolic process
3	DCR2	YLR361C	cell cycle
3	DLT1	YMR126C	unknown
3	DOA4	YDR069C	ubiquitin proteasome system
3	DPB11	YJL090C	DNA replication
3	DPL1	YDR294C	lipid metabolic process
3	DUG2	YBR281C	other
3	ECM29	YHL030W	ubiquitin proteasome system
3	ECO1	YFR027W	cell cycle
3	ERF2	YLR246W	protein modification
3	EXO5	YBR163W	mitochondrion organization
3	FAR11	YNL127W	cell cycle
3	FKH2	YNL068C	DNA replication
3	FLO_ALS2		conjugation or flocculation
3	FUN26	YAL022C	transport
3	FUS1	YCL027W	conjugation or flocculation
3	GCV3	YAL044C	cellular amino acid metabolic process
3	GEM1	YAL048C	protein targeting
3	GEP3	YOR205C	ribosome biogenesis
3	GPA1	YHR005C	signal transduction
3	GPI12	YMR281W	lipid metabolic process
3	HMX1	YLR205C	response to stress
3	HRT3	YLR097C	ubiquitin proteasome system
3	HSF1	YGL073W	response to stress
3	HUL4	YJR036C	ubiquitin proteasome system
3	HUL5	YGL141W	ubiquitin proteasome system
3	HXK1	YFR053C	carbohydrate metabolic process
3	ICE2	YIL090W	cellular ion homeostasis
3	IES1	YFL013C	regulation of transcription
3	IFM1	YOL023W	translation
3	IKS1	YJL057C	signal transduction
3	IMH1	YLR309C	vesicular transport
3	IMP1	YMR150C	protein targeting
3	INP1	YMR204C	peroxisome organization
3	INP53	YOR109W	lipid metabolic process
3	IST1	YNL265C	endosomal transport
3	IWR1	YDL115C	nuclear transport
3	KAR3	YPR141C	cell cycle
3	KIN28	YDL108W	transcription
3	KXD1	YGL079W	other
3	LAS21	YJL062W	lipid metabolic process
3	LSB6	YJL100W	lipid metabolic process
3	MAC1	YMR021C	cellular ion homeostasis
3	MCX1	YBR227C	protein folding
3	MDH1	YKL085W	central metabolism
3	MDM1	YML104C	mitochondrion organization
3	MDM10	YAL010C	transport
3	MDM36	YPR083W	mitochondrion organization
3	MET10	YFR030W	other
3	MET2	YNL277W	cellular amino acid metabolic process
3	MF(ALPHA)1	YPL187W	conjugation or flocculation
3	MIP1	YOR330C	mitochondrion organization
3	MLH1	YMR167W	DNA repair
3	MSC3	YLR219W	meiosis/sporulation
3	MSH3	YCR092C	DNA repair
3	MTC2	YKL098W	unknown
3	MTC6	YHR151C	unknown
3	MTO1	YGL236C	RNA metabolic process
3	MZM1	YDR493W	mitochondrion organization
3	NAT4	YMR069W	regulation of transcription
3	NCS6	YGL211W	RNA metabolic process
3	NIP100	YPL174C	cytoskeleton organization
3	NNK1	YKL171W	protein modification
3	NPR2	YEL062W	transport
3	NRK1	YNL129W	cofactor metabolic process
3	OCA4	YCR095C	unknown
3	OPT2	YPR194C	transport
3	OPY2	YPR075C	conjugation or flocculation
3	PAN5	YHR063C	cofactor metabolic process
3	PBN1	YCL052C	lipid metabolic process
3	PCL1	YNL289W	response to stress
3	PEX30	YLR324W	peroxisome organization
3	PFA3	YNL326C	protein modification
3	PHO81	YGR233C	other
3	PHO89	YBR296C	transport
3	PIR1	YKL164C	cell wall organization or biogenesis
3	PKP1	YIL042C	protein modification
3	PML1	YLR016C	nuclear transport
3	PPM2	YOL141W	RNA metabolic process
3	PRP24	YMR268C	RNA metabolic process
3	PRP3	YDR473C	RNA metabolic process
3	PRP31	YGR091W	RNA metabolic process
3	PRP4	YPR178W	RNA metabolic process
3	PRP5	YBR237W	RNA metabolic process
3	PTC6	YCR079W	signal transduction
3	PTR3	YFR029W	signal transduction
3	QCR7	YDR529C	central metabolism
3	QRI7	YDL104C	mitochondrion organization
3	RAD1	YPL022W	DNA repair
3	RAD30	YDR419W	DNA repair
3	RAD33	YML011C	DNA repair
3	RAD9	YDR217C	DNA repair
3	RAM1	YDL090C	other
3	RCO1	YMR075W	DNA replication
3	RIF1	YBR275C	DNA replication
3	RIM13	YMR154C	other
3	RMR1	YGL250W	cell cycle
3	RRN10	YBL025W	transcription
3	RTC4	YNL254C	unknown
3	SAL1	YNL083W	transport
3	SDT1	YGL224C	nucleobase-containing metabolic process
3	SEF1	YBL066C	transcription
3	SFG1	YOR315W	conjugation or flocculation
3	SGF73	YGL066W	regulation of transcription
3	SHE10	YGL228W	meiosis/sporulation
3	SKI3	YPR189W	RNA metabolic process
3	SKO1	YNL167C	transcription
3	SLI1	YGR212W	signal transduction
3	SMC6	YLR383W	DNA repair
3	SNT2	YGL131C	regulation of transcription
3	SPC19	YDR201W	cell cycle
3	SPC98	YNL126W	cytoskeleton organization
3	SQS1	YNL224C	RNA metabolic process
3	SRT1	YMR101C	protein glycosylation
3	SSN3	YPL042C	regulation of transcription
3	STE13	YOR219C	protein secretion
3	STE14	YDR410C	protein secretion
3	STE3	YKL178C	conjugation or flocculation
3	STE50	YCL032W	conjugation or flocculation
3	STP22	YCL008C	ubiquitin proteasome system
3	SWC3	YAL011W	regulation of transcription
3	SWI1	YPL016W	DNA replication
3	SYF1	YDR416W	RNA metabolic process
3	SYS1	YJL004C	vesicular transport
3	TDP1	YBR223C	DNA repair
3	TFB1	YDR311W	DNA repair
3	TFB3	YDR460W	DNA repair
3	TOA1	YOR194C	transcription
3	TRS23	YDR246W	vesicular transport
3	UFD1	YGR048W	ubiquitin proteasome system
3	UGX2	YDL169C	unknown
3	ULS1	YOR191W	ubiquitin proteasome system
3	UTR2	YEL040W	cell wall organization or biogenesis
3	VAM6	YDL077C	vesicular transport
3	VBA1	YMR088C	transport
3	VBA5	YKR105C	transport
3	VRP1	YLR337C	cell cycle
3	WAR1	YML076C	transcription
3	YBR241C		transport
3	YCR015C		signal transduction
3	YDL114W		other
3	YDL119C		transport
3	YDL206W		transport
3	YDR124W		unknown
3	YDR319C		lipid metabolic process
3	YDR333C		ubiquitin proteasome system
3	YDR336W		Unknown
3	YDR415C		other
3	YER010C		other
3	YFL034W		unknown
3	YGL140C		transport
3	YGR042W		Unknown
3	YHR020W		translation
3	YHR202W		other
3	YIA6	YIL006W	transport
3	YIL077C		unknown
3	YJR054W		transport
3	YJU3	YKL094W	lipid metabolic process
3	YKR018C		unknown
3	YOL086W-A		DNA repair
3	YOL107W		vesicular transport
3	YPL108W		unknown
3	YPL109C		unknown
3	YPL247C		unknown
3	YPR089W		unknown
4	ABZ1	YNR033W	cellular amino acid metabolic process
4	ACP1	YKL192C	lipid metabolic process
4	ADH6	YMR318C	other
4	ADK2	YER170W	nucleobase-containing metabolic process
4	AFG1	YEL052W	peroxisome organization
4	AFG3	YER017C	translation
4	AIM11	YER093C-A	unknown
4	AIM27		protein folding
4	AIM34	YMR003W	unknown
4	AIM41	YOR215C	unknown
4	AIM5		other
4	ALD2	YMR170C	cellular amino acid metabolic process
4	ALG14	YBR070C	protein glycosylation
4	ALG6	YOR002W	protein glycosylation
4	APC2	YLR127C	cell cycle
4	APE3	YBR286W	other
4	ARE2	YNR019W	lipid metabolic process
4	ARH1	YDR376W	cofactor metabolic process
4	ARP4	YJL081C	regulation of transcription
4	ASA1	YPR085C	unknown
4	ASI1	YMR119W	ubiquitin proteasome system
4	ATG12	YBR217W	autophagy
4	ATP1	YBL099W	transport
4	ATP12	YJL180C	mitochondrion organization
4	ATP20	YPR020W	mitochondrion organization
4	ATP23	YNR020C	mitochondrion organization
4	ATP25	YMR098C	mitochondrion organization
4	ATP3	YBR039W	transport
4	ATP7	YKL016C	transport
4	AVT1	YJR001W	transport
4	AVT2	YEL064C	transport
4	BAG7	YOR134W	signal transduction
4	BER1	YLR412W	other
4	BET4	YJL031C	vesicular transport
4	BIO3	YNR058W	vitamin metabolic process
4	BRL1	YHR036W	nuclear transport
4	BUD16	YEL029C	cell cycle
4	BUR2	YLR226W	regulation of transcription
4	CAC2	YML102W	regulation of transcription
4	CBP3	YPL215W	translation
4	CBP6	YBR120C	translation
4	CDC36	YDL165W	transcription
4	CDC48	YDL126C	cell cycle
4	CDC50	YCR094W	transport
4	CEM1	YER061C	lipid metabolic process
4	CHS7	YHR142W	protein folding
4	CLC1	YGR167W	transport
4	CLN1	YMR199W	cell cycle
4	CMC1	YKL137W	mitochondrion organization
4	CMC2	YBL059C-A	mitochondrion organization
4	COA1	YIL157C	mitochondrion organization
4	COQ10	YOL008W	cofactor metabolic process
4	COQ3	YOL096C	cofactor metabolic process
4	COR1	YBL045C	central metabolism
4	COX15	YER141W	central metabolism
4	COX4	YGL187C	central metabolism
4	COX5B	YIL111W	central metabolism
4	CWH43	YCR017C	cell wall organization or biogenesis
4	CYC2	YOR037W	mitochondrion organization
4	CYT1	YOR065W	central metabolism
4	CYT2	YKL087C	central metabolism
4	DCW1	YKL046C	cell wall organization or biogenesis
4	DDI1	YER143W	ubiquitin proteasome system
4	DET1	YDR051C	transport
4	DFG5	YMR238W	cell wall organization or biogenesis
4	DIA2	YOR080W	ubiquitin proteasome system
4	DIA4	YHR011W	RNA metabolic process
4	DIE2	YGR227W	protein glycosylation
4	DNL4	YOR005C	DNA repair
4	DOM34	YNL001W	translation
4	DPH2	YKL191W	other
4	DPP1	YDR284C	lipid metabolic process
4	DSS1	YMR287C	RNA metabolic process
4	DSS4	YPR017C	vesicular transport
4	DTD1	YDL219W	cellular amino acid metabolic process
4	ECM25	YJL201W	unknown
4	ECM38	YLR299W	signal transduction
4	EDC3	YEL015W	RNA metabolic process
4	EMC1	YCL045C	protein folding
4	ERD1	YDR414C	protein glycosylation
4	ERV1	YGR029W	cellular ion homeostasis
4	ESC2	YDR363W	cell cycle
4	FCP1	YMR277W	protein modification
4	FIP1	YJR093C	RNA metabolic process
4	FMC1	YIL098C	mitochondrion organization
4	FMP43		transport
4	FMP52	YER004W	unknown
4	FMS1	YMR020W	vitamin metabolic process
4	FMT1	YBL013W	RNA metabolic process
4	FYV8	YGR196C	unknown
4	GAL10	YBR019C	carbohydrate metabolic process
4	GCN2	YDR283C	translation
4	GET1	YGL020C	vesicular transport
4	GGA2	YHR108W	vesicular transport
4	GGC1	YDL198C	transport
4	GID8	YMR135C	carbohydrate metabolic process
4	GON7	YJL184W	transcription
4	GPB2	YAL056W	meiosis/sporulation
4	GPI10	YGL142C	lipid metabolic process
4	GPI14	YJR013W	cell wall organization or biogenesis
4	GRC3	YLL035W	ribosome biogenesis
4	GRX3	YDR098C	cytoskeleton organization
4	GRX5	YPL059W	response to stress
4	GTR1	YML121W	signal transduction
4	GTT3	YEL017W	unknown
4	GUF1	YLR289W	translation
4	GUP1	YGL084C	transport
4	HER2	YMR293C	cellular amino acid metabolic process
4	HFI1	YPL254W	regulation of transcription
4	HPT1	YDR399W	nucleobase-containing metabolic process
4	HRI1	YLR301W	protein secretion
4	HST2	YPL015C	regulation of transcription
4	IBA57	YJR122W	other
4	IDP2	YLR174W	other
4	ILV2	YMR108W	cellular amino acid metabolic process
4	IMG2	YCR071C	translation
4	IMP2'	YIL154C	regulation of transcription
4	IPP1	YBR011C	other
4	IRC19	YLL033W	meiosis/sporulation
4	IRC24	YIR036C	lipid metabolic process
4	IRC3	YDR332W	mitochondrion organization
4	ISM1	YPL040C	cellular amino acid metabolic process
4	KAE1	YKR038C	transcription
4	KEI1	YDR367W	lipid metabolic process
4	KIN3	YAR018C	cell cycle
4	KRE27		protein folding
4	KRE5	YOR336W	cell wall organization or biogenesis
4	KTI12	YKL110C	RNA metabolic process
4	KTR5	YNL029C	carbohydrate metabolic process
4	LAG1	YHL003C	lipid metabolic process
4	LDB17	YDL146W	endosomal transport
4	LEM3	YNL323W	transport
4	LTP1	YPR073C	signal transduction
4	LYS21	YDL131W	cellular amino acid metabolic process
4	MAE1	YKL029C	transport
4	MAG2	YLR427W	unknown
4	MAM33	YIL070C	translation
4	MCA1	YOR197W	ubiquitin proteasome system
4	MDV1	YJL112W	peroxisome organization
4	MED1	YPR070W	transcription
4	MED4	YOR174W	transcription
4	MED7	YOL135C	transcription
4	MEF2	YJL102W	mitochondrion organization
4	MHR1	YDR296W	DNA replication
4	MIR1	YJR077C	transport
4	MMM1	YLL006W	mitochondrion organization
4	MOG1	YJR074W	protein targeting
4	MON2	YNL297C	vesicular transport
4	MRE11	YMR224C	DNA repair
4	MRF1	YGL143C	mitochondrion organization
4	MRH4	YGL064C	ribosome biogenesis
4	MRM1	YOR201C	RNA metabolic process
4	MRM2	YGL136C	RNA metabolic process
4	MRP13	YGR084C	mitochondrion organization
4	MRP2	YPR166C	mitochondrion organization
4	MRP21	YBL090W	mitochondrion organization
4	MRP4	YHL004W	mitochondrion organization
4	MRPL11	YDL202W	mitochondrion organization
4	MRPL15	YLR312W-A	mitochondrion organization
4	MRPL22	YNL177C	mitochondrion organization
4	MRPL27	YBR282W	mitochondrion organization
4	MRPL28	YDR462W	mitochondrion organization
4	MRPL31	YKL138C	mitochondrion organization
4	MRPL50	YNR022C	mitochondrion organization
4	MRPL6	YHR147C	mitochondrion organization
4	MRPL7	YDR237W	mitochondrion organization
4	MRPL8	YJL063C	mitochondrion organization
4	MRPL9	YGR220C	mitochondrion organization
4	MRPS12	YNR036C	mitochondrion organization
4	MRPS16	YPL013C	mitochondrion organization
4	MRPS17	YMR188C	mitochondrion organization
4	MRPS5	YBR251W	mitochondrion organization
4	MRPS9	YBR146W	mitochondrion organization
4	MSC2	YDR205W	cellular ion homeostasis
4	MSF1	YPR047W	mitochondrion organization
4	MSM1	YGR171C	cellular amino acid metabolic process
4	MSO1	YNR049C	meiosis/sporulation
4	MSP1	YGR028W	protein targeting
4	MSS1	YMR023C	RNA metabolic process
4	MST1	YKL194C	mitochondrion organization
4	NAM2	YLR382C	RNA metabolic process
4	NDC1	YML031W	cytoskeleton organization
4	NEO1	YIL048W	vesicular transport
4	NIF3	YGL221C	unknown
4	NIT2	YJL126W	unknown
4	NIT3	YLR351C	unknown
4	NPP1	YCR026C	nucleobase-containing metabolic process
4	NPT1	YOR209C	cofactor metabolic process
4	NTA1	YJR062C	other
4	NUP159	YIL115C	nuclear transport
4	OCA6	YDR067C	unknown
4	ODC1	YPL134C	other
4	ORC1	YML065W	DNA replication
4	OSH3	YHR073W	conjugation or flocculation
4	OXA1	YER154W	transport
4	PCI8	YIL071C	protein modification
4	PCP1	YGR101W	mitochondrion organization
4	PEP3	YLR148W	vesicular transport
4	PEP5	YMR231W	vesicular transport
4	PER1	YCR044C	lipid metabolic process
4	PET123	YOR158W	translation
4	PET9	YBL030C	central metabolism
4	PEX28	YHR150W	peroxisome organization
4	PEX4	YGR133W	peroxisome organization
4	PFA5	YDR459C	protein modification
4	PGA2	YNL149C	other
4	PGS1	YCL004W	lipid metabolic process
4	PIS1	YPR113W	lipid metabolic process
4	PNG1	YPL096W	ubiquitin proteasome system
4	POA1	YBR022W	RNA metabolic process
4	POP7	YBR167C	RNA metabolic process
4	PPE1	YHR075C	mitochondrion organization
4	PRC1	YMR297W	other
4	PRD1	YCL057W	other
4	PRE3	YJL001W	ubiquitin proteasome system
4	PRP22	YER013W	RNA metabolic process
4	PRS5	YOL061W	cell wall organization or biogenesis
4	PRY2	YKR013W	transport
4	PSF2	YJL072C	DNA repair
4	PTC7	YHR076W	other
4	PTM1	YKL039W	unknown
4	PUP1	YOR157C	ubiquitin proteasome system
4	PUS4	YNL292W	RNA metabolic process
4	QCR2	YPR191W	central metabolism
4	QNS1	YHR074W	cofactor metabolic process
4	RAD18	YCR066W	DNA repair
4	RBG2	YGR173W	translation
4	RCN1	YKL159C	signal transduction
4	RDI1	YDL135C	cell cycle
4	RHB1	YCR027C	transport
4	RIB7	YBR153W	vitamin metabolic process
4	RIC1	YLR039C	endosomal transport
4	RIM2	YBR192W	transport
4	RKR1	YMR247C	ubiquitin proteasome system
4	RNY1	YPL123C	RNA metabolic process
4	RPN10	YHR200W	ubiquitin proteasome system
4	RPP1	YHR062C	RNA metabolic process
4	RPT4	YOR259C	ubiquitin proteasome system
4	RPT6	YGL048C	ubiquitin proteasome system
4	RRN9	YMR270C	transcription
4	RRT14	YIL127C	unknown
4	RSM10	YDR041W	ribosome biogenesis
4	RSM22	YKL155C	mitochondrion organization
4	RSM24	YDR175C	ribosome biogenesis
4	RSM25	YIL093C	mitochondrion organization
4	RSM26	YJR101W	translation
4	RSM7	YJR113C	mitochondrion organization
4	RTN1	YDR233C	protein secretion
4	RTT109	YLL002W	DNA repair
4	RUP1	YOR138C	other
4	SAM35	YHR083W	protein targeting
4	SAM37	YMR060C	transport
4	SAS2	YMR127C	regulation of transcription
4	SDC1	YDR469W	regulation of transcription
4	SDS22	YKL193C	cell cycle
4	SEC11	YIR022W	protein secretion
4	SEC59	YMR013C	protein glycosylation
4	SEC6	YIL068C	vesicular transport
4	SFP1	YLR403W	transcription
4	SGN1	YIR001C	other
4	SGV1	YPR161C	regulation of transcription
4	SHE4	YOR035C	cytoskeleton organization
4	SHR3	YDL212W	vesicular transport
4	SHY1	YGR112W	mitochondrion organization
4	SIR2	YDL042C	regulation of transcription
4	SLC1	YDL052C	lipid metabolic process
4	SLM3	YDL033C	RNA metabolic process
4	SLM5	YCR024C	cellular amino acid metabolic process
4	SLS1	YLR139C	central metabolism
4	SMA2	YML066C	meiosis/sporulation
4	SMF2	YHR050W	cellular ion homeostasis
4	SNL1	YIL016W	protein folding
4	SOM1	YEL059C-A	mitochondrion organization
4	SPO7	YAL009W	lipid metabolic process
4	SPR1	YOR190W	meiosis/sporulation
4	SPT4	YGR063C	transcription
4	SRB5	YGR104C	transcription
4	SRP101	YDR292C	protein targeting
4	STB5	YHR178W	response to stress
4	SUV3	YPL029W	DNA replication
4	SVP26	YHR181W	protein glycosylation
4	SWD2	YKL018W	regulation of transcription
4	SYP1	YCR030C	cytoskeleton organization
4	TAD2	YJL035C	RNA metabolic process
4	TAD3	YLR316C	RNA metabolic process
4	TAP42	YMR028W	signal transduction
4	TDA11	YHR159W	unknown
4	THI72	YOR192C	transport
4	TIM21	YGR033C	transport
4	TIM54	YJL054W	transport
4	TIP41	YPR040W	signal transduction
4	TMN3	YER113C	conjugation or flocculation
4	TPO5	YKL174C	transport
4	TRM12	YML005W	RNA metabolic process
4	TUF1	YOR187W	translation
4	TUM1	YOR251C	RNA metabolic process
4	TUP1	YCR084C	conjugation or flocculation
4	TVP18	YMR071C	other
4	TVP38	YKR088C	cytoskeleton organization
4	UBC12	YLR306W	ubiquitin proteasome system
4	UBP3	YER151C	ubiquitin proteasome system
4	UBX5	YDR330W	ubiquitin proteasome system
4	UFD2	YDL190C	ubiquitin proteasome system
4	UTR1	YJR049C	cellular ion homeostasis
4	VAC14	YLR386W	lipid metabolic process
4	VMA16	YHR026W	cellular ion homeostasis
4	VMA22	YHR060W	protein folding
4	VPH2	YKL119C	protein secretion
4	VPS3	YDR495C	protein targeting
4	VPS34	YLR240W	peroxisome organization
4	VPS4	YPR173C	endosomal transport
4	VPS51	YKR020W	vesicular transport
4	VPS52	YDR484W	vesicular transport
4	YBL095W		unknown
4	YBR062C		Unknown
4	YBR096W		unknown
4	YBR220C		transport
4	YCR023C		transport
4	YCT1	YLL055W	transport
4	YDC1	YPL087W	lipid metabolic process
4	YDL183C		transport
4	YDR061W		other
4	YDR115W		translation
4	YDR514C		unknown
4	YEL023C		unknown
4	YER077C		unknown
4	YER152C		unknown
4	YFR016C		other
4	YGL159W		unknown
4	YGR021W		unknown
4	YGR127W		unknown
4	YHM2	YMR241W	transport
4	YIL067C		unknown
4	YIP5	YGL161C	vesicular transport
4	YJL055W		signal transduction
4	YJR129C		other
4	YKR017C		other
4	YKR023W		regulation of transcription
4	YKU70	YMR284W	DNA repair
4	YLR031W		unknown
4	YLR057W		ubiquitin proteasome system
4	YLR253W		mitochondrion organization
4	YLR407W		Unknown
4	YML096W		cellular amino acid metabolic process
4	YML6	YML025C	mitochondrion organization
4	YMR087W		RNA metabolic process
4	YMR114C		other
4	YMR130W		other
4	YMR155W		unknown
4	YMR166C		transport
4	YMR210W		lipid metabolic process
4	YMR226C		other
4	YNL092W		protein modification
4	YOR289W		unknown
4	YPL041C		Unknown
4	YPL150W		signal transduction
4	YPT10	YBR264C	other
4	YTA12	YMR089C	protein targeting
4	YVH1	YIR026C	meiosis/sporulation
5	ADE3	YGR204W	nucleobase-containing metabolic process
5	AEP3	YPL005W	mitochondrion organization
5	AFG2	YLR397C	ribosome biogenesis
5	AFT2	YPL202C	response to stress
5	AIM22	YJL046W	other
5	AIM43		transport
5	AIM44	YPL158C	cell cycle
5	ALF1	YNL148C	protein folding
5	ALG13	YGL047W	protein glycosylation
5	ALO1	YML086C	response to stress
5	ANP1	YEL036C	protein glycosylation
5	ANT1	YPR128C	peroxisome organization
5	APN2	YBL019W	DNA repair
5	APP1	YNL094W	cytoskeleton organization
5	ARC35	YNR035C	cytoskeleton organization
5	ARL3	YPL051W	vesicular transport
5	ARP6	YLR085C	regulation of transcription
5	ASF1	YJL115W	regulation of transcription
5	ASP3-4	YLR160C	cellular amino acid metabolic process
5	ATE1	YGL017W	ubiquitin proteasome system
5	ATP2	YJR121W	transport
5	ATS1	YAL020C	cytoskeleton organization
5	AXL2	YIL140W	cell cycle
5	BCH2	YKR027W	vesicular transport
5	BEM1	YBR200W	conjugation or flocculation
5	BFR2	YDR299W	ribosome biogenesis
5	BIK1	YCL029C	cell cycle
5	BIR1	YJR089W	cell cycle
5	BNA5	YLR231C	nucleobase-containing metabolic process
5	BNI4	YNL233W	cell cycle
5	BOS1	YLR078C	vesicular transport
5	BRN1	YBL097W	cell cycle
5	BRO1	YPL084W	ubiquitin proteasome system
5	BUB1	YGR188C	cell cycle
5	BUB2	YMR055C	cell cycle
5	BUD23	YCR047C	ribosome biogenesis
5	BUD31	YCR063W	cell cycle
5	BUD32	YGR262C	ribosome biogenesis
5	BUG1	YDL099W	vesicular transport
5	CAB1	YDR531W	cofactor metabolic process
5	CAB4	YGR277C	nucleobase-containing metabolic process
5	CAF40	YNL288W	transcription
5	CBF1	YJR060W	transcription
5	CDC15	YAR019C	cell cycle
5	CDC24	YAL041W	cell cycle
5	CDC27	YBL084C	ubiquitin proteasome system
5	CDC28	YBR160W	cell cycle
5	CDC45	YLR103C	cell cycle
5	CDC5	YMR001C	cell cycle
5	CDC7	YDL017W	cell cycle
5	CHS2	YBR038W	cell cycle
5	CIN1	YOR349W	protein folding
5	CLF1	YLR117C	DNA replication
5	CLP1	YOR250C	RNA metabolic process
5	COG7	YGL005C	vesicular transport
5	COG8	YML071C	vesicular transport
5	CPR7	YJR032W	protein folding
5	CSE1	YGL238W	transport
5	CSM1	YCR086W	meiosis/sporulation
5	CTF18	YMR078C	DNA replication
5	CTF3	YLR381W	cell cycle
5	CTF8	YHR191C	cell cycle
5	CTR9	YOL145C	regulation of transcription
5	CUL3	YGR003W	ubiquitin proteasome system
5	CUS2	YNL286W	RNA metabolic process
5	CWC2	YDL209C	RNA metabolic process
5	CWC22	YGR278W	RNA metabolic process
5	CWH41	YGL027C	protein glycosylation
5	DAL4	YIR028W	transport
5	DAL81	YIR023W	regulation of transcription
5	DAM1	YGR113W	cytoskeleton organization
5	DAS2	YDR020C	unknown
5	DBF4	YDR052C	cell cycle
5	DBP7	YKR024C	ribosome biogenesis
5	DBP9	YLR276C	ribosome biogenesis
5	DML1	YMR211W	mitochondrion organization
5	DOP1	YDR141C	vesicular transport
5	DOT1	YDR440W	regulation of transcription
5	DPH1	YIL103W	protein modification
5	DSF2	YBR007C	cell wall organization or biogenesis
5	DUN1	YDL101C	DNA replication
5	EAF3	YPR023C	regulation of transcription
5	EAR1	YMR171C	ubiquitin proteasome system
5	EBS1	YDR206W	translation
5	ECM1	YAL059W	ribosome biogenesis
5	ECM2	YBR065C	RNA metabolic process
5	ECM7	YLR443W	transport
5	ELG1	YOR144C	cell cycle
5	ELP2	YGR200C	RNA metabolic process
5	EMI1	YDR512C	meiosis/sporulation
5	ERT1	YBR239C	carbohydrate metabolic process
5	ERV2	YPR037C	other
5	ESP1	YGR098C	cell cycle
5	EST2	YLR318W	DNA replication
5	EXO70	YJL085W	vesicular transport
5	FAR8	YMR029C	cell cycle
5	FAS1	YKL182W	lipid metabolic process
5	FAS2	YPL231W	lipid metabolic process
5	FCF2	YLR051C	ribosome biogenesis
5	FLX1	YIL134W	transport
5	FMO1	YHR176W	protein folding
5	FRK1	YPL141C	protein modification
5	FUN30	YAL019W	DNA repair
5	GAL83	YER027C	conjugation or flocculation
5	GCN5	YGR252W	regulation of transcription
5	GDS1	YOR355W	central metabolism
5	GEF1	YJR040W	cellular ion homeostasis
5	GIN4	YDR507C	cell cycle
5	GIP1	YBR045C	meiosis/sporulation
5	GLE1	YDL207W	translation
5	GOS1	YHL031C	vesicular transport
5	GPI11	YDR302W	lipid metabolic process
5	GPI8	YDR331W	lipid metabolic process
5	GRH1	YDR517W	vesicular transport
5	GTB1	YDR221W	protein glycosylation
5	HAC1	YFL031W	protein folding
5	HAP5	YOR358W	transcription
5	HCA4	YJL033W	RNA metabolic process
5	HCM1	YCR065W	response to stress
5	HDA1	YNL021W	regulation of transcription
5	HDA3	YPR179C	regulation of transcription
5	HEM4	YOR278W	cofactor metabolic process
5	HIR2	YOR038C	regulation of transcription
5	HMO1	YDR174W	transcription
5	HOF1	YMR032W	cytoskeleton organization
5	HRK1	YOR267C	protein modification
5	HST4	YDR191W	regulation of transcription
5	IKI3	YLR384C	RNA metabolic process
5	IOC4	YMR044W	regulation of transcription
5	IPI3	YNL182C	ribosome biogenesis
5	IPL1	YPL209C	cell cycle
5	IRC20	YLR247C	DNA repair
5	IRR1	YIL026C	cell cycle
5	ISN1	YOR155C	nucleobase-containing metabolic process
5	ISW1	YBR245C	transcription
5	ISW2	YOR304W	regulation of transcription
5	ITC1	YGL133W	regulation of transcription
5	JJJ3	YJR097W	protein modification
5	KAR9	YPL269W	cell cycle
5	KEX2	YNL238W	protein secretion
5	KIP3	YGL216W	cytoskeleton organization
5	KRE1	YNL322C	cell wall organization or biogenesis
5	LCL3	YGL085W	unknown
5	LCP5	YER127W	ribosome biogenesis
5	LEA1	YPL213W	RNA metabolic process
5	LUC7	YDL087C	RNA metabolic process
5	LYS5	YGL154C	cellular amino acid metabolic process
5	MAG1	YER142C	DNA repair
5	MAK10	YEL053C	protein modification
5	MAK32	YCR019W	other
5	MCD4	YKL165C	lipid metabolic process
5	MCH1	YDL054C	other
5	MCK1	YNL307C	cell cycle
5	MCM2	YBL023C	DNA replication
5	MCM21	YDR318W	DNA replication
5	MCM3	YEL032W	DNA replication
5	MCM4	YPR019W	DNA replication
5	MCM6	YGL201C	DNA replication
5	MCM7	YBR202W	DNA replication
5	MEC3	YLR288C	DNA repair
5	MED8	YBR193C	transcription
5	MET4	YNL103W	cellular amino acid metabolic process
5	MFM1	YPL060W	transport
5	MGM101	YJR144W	mitochondrion organization
5	MIF2	YKL089W	cell cycle
5	MKK1	YOR231W	cell wall organization or biogenesis
5	MMS4	YBR098W	DNA repair
5	MPH1	YIR002C	DNA replication
5	MPS1	YDL028C	cell cycle
5	MPS3	YJL019W	cell cycle
5	MRC1	YCL061C	cell cycle
5	MRS2	YOR334W	transport
5	MSD1	YPL104W	mitochondrion organization
5	MSK1	YNL073W	cellular amino acid metabolic process
5	MSL5	YLR116W	RNA metabolic process
5	MSS2	YDL107W	mitochondrion organization
5	MTF1	YMR228W	mitochondrion organization
5	MTG1	YMR097C	other
5	MTG2	YHR168W	translation
5	MTQ2	YDR140W	translation
5	MTW1	YAL034W-A	cell cycle
5	MYO2	YOR326W	cytoskeleton organization
5	NAP1	YKR048C	regulation of transcription
5	NBA1	YOL070C	unknown
5	NGR1	YBR212W	translation
5	NHX1	YDR456W	cellular ion homeostasis
5	NMA111	YNL123W	lipid metabolic process
5	NMD2	YHR077C	RNA metabolic process
5	NMD3	YHR170W	ribosome biogenesis
5	NOP14	YDL148C	ribosome biogenesis
5	NOP53	YPL146C	ribosome biogenesis
5	NRP1	YDL167C	unknown
5	NSE4	YDL105W	DNA repair
5	NUF2	YOL069W	cell cycle
5	NUM1	YDR150W	cytoskeleton organization
5	NUP188	YML103C	nuclear transport
5	NUP82	YJL061W	nuclear transport
5	OAR1	YKL055C	lipid metabolic process
5	PAN2	YGL094C	DNA repair
5	PAN3	YKL025C	DNA repair
5	PDS5	YMR076C	cell cycle
5	PEA2	YER149C	cell cycle
5	PEF1	YGR058W	cell cycle
5	PET112	YBL080C	mitochondrion organization
5	PGA1	YNL158W	lipid metabolic process
5	PGA3	YML125C	other
5	PIF1	YML061C	DNA replication
5	PIH1	YHR034C	protein folding
5	PIK1	YNL267W	lipid metabolic process
5	PLP1	YDR183W	protein folding
5	POB3	YML069W	regulation of transcription
5	POL1	YNL102W	DNA replication
5	POL12	YBL035C	DNA replication
5	POL2	YNL262W	DNA replication
5	POL3	YDL102W	DNA replication
5	POL31	YJR006W	DNA repair
5	POL32	YJR043C	DNA repair
5	POP5	YAL033W	RNA metabolic process
5	PPN1	YDR452W	other
5	PRK1	YIL095W	cytoskeleton organization
5	PRM10	YJL108C	unknown
5	PRP2	YNR011C	RNA metabolic process
5	PRP6	YBR055C	RNA metabolic process
5	PRP9	YDL030W	RNA metabolic process
5	PRS1	YKL181W	cell wall organization or biogenesis
5	PSF1	YDR013W	DNA repair
5	PTI1	YGR156W	RNA metabolic process
5	PUS9	YDL036C	RNA metabolic process
5	PXR1	YGR280C	DNA replication
5	RAD28	YDR030C	DNA repair
5	RAD52	YML032C	DNA repair
5	RAD53	YPL153C	DNA repair
5	RAI1	YGL246C	ribosome biogenesis
5	RAX2	YLR084C	cell cycle
5	RBD2	YPL246C	unknown
5	RBS1	YDL189W	carbohydrate metabolic process
5	REH1	YLR387C	ribosome biogenesis
5	RET1	YOR207C	transcription
5	RFA1	YAR007C	DNA replication
5	RFA2	YNL312W	DNA replication
5	RFC1	YOR217W	DNA replication
5	RFC2	YJR068W	DNA replication
5	RFT1	YBL020W	transport
5	RGA1	YOR127W	conjugation or flocculation
5	RGD2	YFL047W	signal transduction
5	RIB2	YOL066C	vitamin metabolic process
5	RIX1	YHR197W	ribosome biogenesis
5	RIX7	YLL034C	ribosome biogenesis
5	RLF2	YPR018W	regulation of transcription
5	RNA15	YGL044C	RNA metabolic process
5	RPA190	YOR341W	transcription
5	RPD3	YNL330C	DNA replication
5	RPO31	YOR116C	transcription
5	RRG7	YOR305W	unknown
5	RRP1	YDR087C	RNA metabolic process
5	RRP6	YOR001W	RNA metabolic process
5	RTC2	YBR147W	transport
5	RTT107	YHR154W	DNA repair
5	RUD3	YOR216C	vesicular transport
5	SAC3	YDR159W	DNA repair
5	SAM50	YNL026W	transport
5	SAS10	YDL153C	ribosome biogenesis
5	SCD5	YOR329C	transcription
5	SDS3	YIL084C	regulation of transcription
5	SEC2	YNL272C	vesicular transport
5	SEC8	YPR055W	vesicular transport
5	SET1	YHR119W	regulation of transcription
5	SET2	YJL168C	regulation of transcription
5	SFH1	YLR321C	cell cycle
5	SGF29	YCL010C	regulation of transcription
5	SIF2	YBR103W	cell cycle
5	SIM1	YIL123W	cell wall organization or biogenesis
5	SIP3	YNL257C	transcription
5	SIS2	YKR072C	cell cycle
5	SIZ1	YDR409W	ubiquitin proteasome system
5	SKG3	YLR187W	unknown
5	SLA1	YBL007C	cytoskeleton organization
5	SLD2	YKL108W	DNA replication
5	SLI15	YBR156C	cell cycle
5	SLU7	YDR088C	RNA metabolic process
5	SMC2	YFR031C	cell cycle
5	SMC3	YJL074C	cell cycle
5	SMC5	YOL034W	DNA repair
5	SMI1	YGR229C	meiosis/sporulation
5	SNN1	YNL086W	other
5	SOG2	YOR353C	signal transduction
5	SOV1	YMR066W	unknown
5	SPC72	YAL047C	cell cycle
5	SPC97	YHR172W	cytoskeleton organization
5	SPR3	YGR059W	meiosis/sporulation
5	SPT14	YPL175W	lipid metabolic process
5	SPT16	YGL207W	regulation of transcription
5	SPT21	YMR179W	regulation of transcription
5	SRB2	YHR041C	transcription
5	SRB7	YDR308C	transcription
5	SSK1	YLR006C	signal transduction
5	SSK2	YNR031C	signal transduction
5	SSL2-like		signal transduction
5	SSN8	YNL025C	cell cycle
5	STE11	YLR362W	signal transduction
5	STH1	YIL126W	cell cycle
5	STU1	YBL034C	cytoskeleton organization
5	STU2	YLR045C	cytoskeleton organization
5	SUR7	YML052W	meiosis/sporulation
5	SWC4	YGR002C	DNA repair
5	SWD3	YBR175W	regulation of transcription
5	SWE1	YJL187C	cell cycle
5	SWF1	YDR126W	protein secretion
5	SWI4	YER111C	transcription
5	SWI6	YLR182W	cell cycle
5	SWT1	YOR166C	RNA metabolic process
5	TAF3	YPL011C	transcription
5	TAF5	YBR198C	regulation of transcription
5	TAF8	YML114C	transcription
5	TCA17	YEL048C	vesicular transport
5	TEM1	YML064C	cell cycle
5	TEX1	YNL253W	nuclear transport
5	TFA2	YKR062W	transcription
5	TFB2	YPL122C	DNA repair
5	TFC1	YBR123C	transcription
5	TFC6	YDR362C	transcription
5	TGL2	YDR058C	lipid metabolic process
5	THG1	YGR024C	RNA metabolic process
5	THP3	YPR045C	RNA metabolic process
5	TID3		cell cycle
5	TIP20	YGL145W	vesicular transport
5	TMA23	YMR269W	ribosome biogenesis
5	TOF1	YNL273W	DNA replication
5	TRM5	YHR070W	RNA metabolic process
5	TRP1	YDR007W	cellular amino acid metabolic process
5	TRS31	YDR472W	vesicular transport
5	TSR1	YDL060W	ribosome biogenesis
5	TSR4	YOL022C	ribosome biogenesis
5	UBA3	YPR066W	ubiquitin proteasome system
5	UBA4	YHR111W	Ubiquitin proteasome system
5	UBP10	YNL186W	ubiquitin proteasome system
5	UBX4	YMR067C	Ubiquitin proteasome system
5	UFE1	YOR075W	vesicular transport
5	ULP1	YPL020C	ubiquitin proteasome system
5	URA3	YEL021W	nucleobase-containing metabolic process
5	USO1	YDL058W	vesicular transport
5	UTP23	YOR004W	ribosome biogenesis
5	UTP25	YIL091C	ribosome biogenesis
5	UTP5	YDR398W	ribosome biogenesis
5	UTP8	YGR128C	ribosome biogenesis
5	VPH1	YOR270C	cellular ion homeostasis
5	VPS25	YJR102C	protein targeting
5	VPS27	YNR006W	protein targeting
5	VPS33	YLR396C	vesicular transport
5	VPS36	YLR417W	protein targeting
5	VPS41	YDR080W	vesicular transport
5	VPS45	YGL095C	vesicular transport
5	VPS8	YAL002W	vesicular transport
5	VTS1	YOR359W	RNA metabolic process
5	WSC3	YOL105C	response to stress
5	YBR074W		other
5	YCR016W		unknown
5	YDL156W		cell cycle
5	YDR089W		unknown
5	YEL1	YBL060W	lipid metabolic process
5	YGR210C		unknown
5	YGR235C		other
5	YHL008C		transport
5	YHR078W		unknown
5	YIH1	YCR059C	protein modification
5	YJR084W		signal transduction
5	YKL091C		Unknown
5	YKL162C		unknown
5	YLL032C		unknown
5	YLR065C		endosomal transport
5	YLR143W		other
5	YLR283W		unknown
5	YLR352W		ubiquitin proteasome system
5	YMR244W		unknown
5	YMR265C		unknown
5	YNL011C		unknown
5	YNL035C		unknown
5	YNL181W		other
5	YNL193W		unknown
5	YNL234W		unknown
5	YOR238W		unknown
5	YOR246C		other
5	YOX1	YML027W	transcription
5	YPL014W		unknown
5	YPL191C		unknown
5	YPL279C		transport
5	YPR109W		cell cycle
5	YPR114W		unknown
5	YSP2	YDR326C	transport
5	ZDS2	YML109W	cell cycle
6	ABZ2	YMR289W	vitamin metabolic process
6	ADD66	YKL206C	other
6	ADE17	YMR120C	nucleobase-containing metabolic process
6	ADE4	YMR300C	nucleobase-containing metabolic process
6	ADE6	YGR061C	nucleobase-containing metabolic process
6	AHP1	YLR109W	response to stress
6	AIF1	YNR074C	response to stress
6	AIM45	YPR004C	other
6	AIP1	YMR092C	cell cycle
6	ALA1	YOR335C	cellular amino acid metabolic process
6	ALG5	YPL227C	protein glycosylation
6	ALK2	YBL009W	cell cycle
6	AOS1	YPR180W	protein modification
6	APA2	YDR530C	nucleobase-containing metabolic process
6	APC4	YDR118W	cytoskeleton organization
6	APE4	YHR113W	other
6	APL1	YJR005W	cell wall organization or biogenesis
6	APL3	YBL037W	cell wall organization or biogenesis
6	APM1	YPL259C	vesicular transport
6	APM4	YOL062C	other
6	ARB1	YER036C	nuclear transport
6	ARD1	YHR013C	regulation of transcription
6	ARF1	YDL192W	vesicular transport
6	ARF3	YOR094W	cell cycle
6	ARG7	YMR062C	cellular amino acid metabolic process
6	ARG8	YOL140W	cellular amino acid metabolic process
6	ARL1	YBR164C	vesicular transport
6	ARP2	YDL029W	meiosis/sporulation
6	ARP3	YJR065C	cytoskeleton organization
6	ARP7	YPR034W	regulation of transcription
6	ARP9	YMR033W	regulation of transcription
6	ARX1	YDR101C	ribosome biogenesis
6	ASM4	YDL088C	response to stress
6	ATG27	YJL178C	autophagy
6	ATG33	YLR356W	autophagy
6	ATP11	YNL315C	mitochondrion organization
6	ATP16	YDL004W	transport
6	ATP4	YPL078C	transport
6	ATP5	YDR298C	transport
6	BAS1	YKR099W	transcription
6	BCS1	YDR375C	mitochondrion organization
6	BET3	YKR068C	vesicular transport
6	BIM1	YER016W	cell cycle
6	BNA4	YBL098W	nucleobase-containing metabolic process
6	BNA6	YFR047C	nucleobase-containing metabolic process
6	BRE5	YNR051C	vesicular transport
6	BRX1	YOL077C	ribosome biogenesis
6	BUD21	YOR078W	ribosome biogenesis
6	BUD4	YJR092W	cell cycle
6	BUD7	YOR299W	vesicular transport
6	BZZ1	YHR114W	cytoskeleton organization
6	CAF20	YOR276W	translation
6	CAP1	YKL007W	cytoskeleton organization
6	CAP2	YIL034C	cytoskeleton organization
6	CBR1	YIL043C	central metabolism
6	CCA1	YER168C	RNA metabolic process
6	CCE1	YKL011C	mitochondrion organization
6	CCT2	YIL142W	protein folding
6	CCT3	YJL014W	protein folding
6	CCT4	YDL143W	protein folding
6	CCT5	YJR064W	protein folding
6	CCT6	YDR188W	protein folding
6	CCT7	YJL111W	protein folding
6	CCT8	YJL008C	protein folding
6	CDC1	YDR182W	cell wall organization or biogenesis
6	CDC10	YCR002C	cytoskeleton organization
6	CDC11	YJR076C	cell cycle
6	CDC12	YHR107C	cell cycle
6	CDC20	YGL116W	cell cycle
6	CDC3	YLR314C	cell cycle
6	CDC42	YLR229C	cell cycle
6	CDC43	YGL155W	signal transduction
6	CDC6	YJL194W	cell cycle
6	CDC73	YLR418C	regulation of transcription
6	CFT2	YLR115W	RNA metabolic process
6	CGR1	YGL029W	RNA metabolic process
6	CHK1	YBR274W	cell cycle
6	CHS3	YBR023C	meiosis/sporulation
6	CHS5	YLR330W	cell wall organization or biogenesis
6	CHZ1	YER030W	regulation of transcription
6	CIA1	YDR267C	RNA metabolic process
6	CIR1	YGR207C	unknown
6	CKA2	YOR061W	response to stress
6	CKB1	YGL019W	transcription
6	CLB4	YLR210W	cell cycle
6	CNB1	YKL190W	signal transduction
6	COF1	YLL050C	vesicular transport
6	COG4	YPR105C	vesicular transport
6	COP1	YDL145C	vesicular transport
6	COQ1	YBR003W	cofactor metabolic process
6	COQ2	YNR041C	cofactor metabolic process
6	COQ5	YML110C	cofactor metabolic process
6	COX11	YPL132W	central metabolism
6	COX5A	YNL052W	central metabolism
6	CRH1	YGR189C	cell wall organization or biogenesis
6	CRN1	YLR429W	cytoskeleton organization
6	CSL4	YNL232W	RNA metabolic process
6	CSM3	YMR048W	DNA repair
6	CTF4	YPR135W	DNA replication
6	CTR2	YHR175W	transport
6	CTR86	YCR054C	unknown
6	CWC21	YDR482C	RNA metabolic process
6	CWC24	YLR323C	RNA metabolic process
6	CYB5	YNL111C	lipid metabolic process
6	CYK3	YDL117W	cytoskeleton organization
6	CYM1	YDR430C	Ubiquitin proteasome system
6	DAL82	YNL314W	transcription
6	DBP5	YOR046C	transport
6	DCC1	YCL016C	cell cycle
6	DCD1	YHR144C	nucleobase-containing metabolic process
6	DCN1	YLR128W	Ubiquitin proteasome system
6	DCS1	YLR270W	RNA metabolic process
6	DDP1	YOR163W	carbohydrate metabolic process
6	DEG1	YFL001W	RNA metabolic process
6	DFR1	YOR236W	cofactor metabolic process
6	DID2	YKR035W-A	endosomal transport
6	DIS3	YOL021C	RNA metabolic process
6	DOC1	YGL240W	cell cycle
6	DOS2	YDR068W	unknown
6	DPB2	YPR175W	DNA replication
6	DPB4	YDR121W	DNA repair
6	DPH5	YLR172C	protein modification
6	DRS1	YLL008W	ribosome biogenesis
6	DST1	YGL043W	transcription
6	DUG1	YFR044C	other
6	DUT1	YBR252W	nucleobase-containing metabolic process
6	ECM16	YMR128W	ribosome biogenesis
6	EFG1	YGR271C-A	ribosome biogenesis
6	ELF1	YKL160W	transcription
6	EMC2	YJR088C	protein folding
6	EMG1	YLR186W	ribosome biogenesis
6	EMI5		central metabolism
6	EMP24	YGL200C	vesicular transport
6	EMP70	YLR083C	conjugation or flocculation
6	EMW1	YNL313C	cell wall organization or biogenesis
6	ERB1	YMR049C	ribosome biogenesis
6	ERD2	YBL040C	vesicular transport
6	ERG12	YMR208W	lipid metabolic process
6	ERG8	YMR220W	lipid metabolic process
6	ERP5	YHR110W	protein folding
6	ERV25	YML012W	vesicular transport
6	ERV29	YGR284C	vesicular transport
6	ERV41	YML067C	vesicular transport
6	ERV46	YAL042W	vesicular transport
6	EXO1	YOR033C	DNA repair
6	FAP7	YDL166C	response to stress
6	FBP1	YLR377C	carbohydrate metabolic process
6	FEN1		Unknown
6	FET4	YMR319C	transport
6	FKS1	YLR342W	carbohydrate metabolic process
6	FLO11-BSC1		conjugation or flocculation
6	FMP21		other
6	FMP30	YPL103C	lipid metabolic process
6	FMP41	YNL168C	unknown
6	FRE2	YKL220C	transport
6	FRE3	YOR381W	cellular ion homeostasis
6	FRQ1	YDR373W	signal transduction
6	FRS1	YLR060W	cellular amino acid metabolic process
6	FRS2	YFL022C	cellular amino acid metabolic process
6	FSH1	YHR049W	unknown
6	FUN12	YAL035W	translation
6	FUS3	YBL016W	conjugation or flocculation
6	FYV7	YLR068W	ribosome biogenesis
6	GAA1	YLR088W	lipid metabolic process
6	GCD1	YOR260W	translation
6	GCD10	YNL062C	RNA metabolic process
6	GCD11	YER025W	translation
6	GCD2	YGR083C	translation
6	GCN1	YGL195W	translation
6	GCN20	YFR009W	translation
6	GCN3	YKR026C	translation
6	GCS1	YDL226C	vesicular transport
6	GDA1	YEL042W	protein glycosylation
6	GDI1	YER136W	other
6	GEP4	YHR100C	lipid metabolic process
6	GET2	YER083C	vesicular transport
6	GET4	YOR164C	vesicular transport
6	GLC8	YMR311C	central metabolism
6	GLE2	YER107C	nuclear transport
6	GLO3	YER122C	vesicular transport
6	GPI15	YNL038W	lipid metabolic process
6	GPI16	YHR188C	lipid metabolic process
6	GPI17	YDR434W	lipid metabolic process
6	GSH1	YJL101C	response to stress
6	GSH2	YOL049W	other
6	GTF1	YGR102C	cellular amino acid metabolic process
6	GVP36	YIL041W	cytoskeleton organization
6	GYP6	YJL044C	other
6	HAM1	YJR069C	nucleobase-containing metabolic process
6	HAS1	YMR290C	ribosome biogenesis
6	HAT2	YEL056W	regulation of transcription
6	HBN1	YCL026C-B	unknown
6	HBS1	YKR084C	translation
6	HCR1	YLR192C	ribosome biogenesis
6	HEM12	YDR047W	cofactor metabolic process
6	HGH1	YGR187C	unknown
6	HIS3	YOR202W	cellular amino acid metabolic process
6	HOG1	YLR113W	regulation of transcription
6	HPM1	YIL110W	protein modification
6	HRD3	YLR207W	ubiquitin proteasome system
6	HSH49	YOR319W	RNA metabolic process
6	HSL1	YKL101W	cell cycle
6	HST3	YOR025W	regulation of transcription
6	HTA1	YDR225W	DNA repair
6	HTB2	YBL002W	regulation of transcription
6	HTZ1	YOL012C	regulation of transcription
6	HUT1	YPL244C	transport
6	IES2	YNL215W	unknown
6	IES6	YEL044W	cell cycle
6	IFA38	YBR159W	lipid metabolic process
6	IKI1	YHR187W	RNA metabolic process
6	ILS1	YBL076C	cellular amino acid metabolic process
6	ILV3	YJR016C	cellular amino acid metabolic process
6	ILV6	YCL009C	cellular amino acid metabolic process
6	IMG1	YCR046C	mitochondrion organization
6	IMO32	YGR031W	unknown
6	IMP2	YMR035W	mitochondrion organization
6	IMP4	YNL075W	ribosome biogenesis
6	INM2	YDR287W	carbohydrate metabolic process
6	IRC22	YEL001C	unknown
6	IRC5	YFR038W	unknown
6	IST3	YIR005W	nuclear transport
6	KAP104	YBR017C	cell cycle
6	KAP114	YGL241W	nuclear transport
6	KAP95	YLR347C	protein secretion
6	KIP2	YPL155C	cytoskeleton organization
6	KRE33	YNL132W	ribosome biogenesis
6	KRE9	YJL174W	cell wall organization or biogenesis
6	KRR1	YCL059C	ribosome biogenesis
6	KTR1	YOR099W	protein glycosylation
6	LAC1	YKL008C	lipid metabolic process
6	LCL2	YLR104W	Ubiquitin proteasome system
6	LDB19	YOR322C	endosomal transport
6	LEO1	YOR123C	transcription
6	LHP1	YDL051W	RNA metabolic process
6	LHS1	YKL073W	protein secretion
6	LIP2	YLR239C	other
6	LOS1	YKL205W	transport
6	LSM12	YHR121W	other
6	LYS2	YBR115C	cellular amino acid metabolic process
6	LYS4	YDR234W	cellular amino acid metabolic process
6	MAK5	YBR142W	ribosome biogenesis
6	MAP2	YBL091C	other
6	MAS2	YHR024C	mitochondrion organization
6	MCD1	YDL003W	DNA replication
6	MCM5	YLR274W	DNA replication
6	MDE1	YJR024C	cellular amino acid metabolic process
6	MDJ2	YNL328C	mitochondrion organization
6	MDM20	YOL076W	cytoskeleton organization
6	MET14	YKL001C	cellular amino acid metabolic process
6	MET16	YPR167C	cellular amino acid metabolic process
6	MET22	YOL064C	cellular amino acid metabolic process
6	MET32	YDR253C	cell cycle
6	MEU1	YLR017W	cellular amino acid metabolic process
6	MGE1	YOR232W	protein folding
6	MGT1	YDL200C	DNA repair
6	MIH1	YMR036C	cell cycle
6	MKT1	YNL085W	response to stress
6	MLH3	YPL164C	DNA repair
6	MMS2	YGL087C	DNA repair
6	MMT2	YPL224C	cellular ion homeostasis
6	MNN10	YDR245W	protein glycosylation
6	MNN4	YKL201C	protein glycosylation
6	MNN9	YPL050C	protein glycosylation
6	MNP1	YGL068W	translation
6	MOB2	YFL034C-B	cell cycle
6	MPD1	YOR288C	protein folding
6	MRP20	YDR405W	mitochondrion organization
6	MRP7	YNL005C	mitochondrion organization
6	MRPL1	YDR116C	mitochondrion organization
6	MRPL10	YNL284C	mitochondrion organization
6	MRPL13	YKR006C	mitochondrion organization
6	MRPL16	YBL038W	mitochondrion organization
6	MRPL19	YNL185C	mitochondrion organization
6	MRPL20	YKR085C	mitochondrion organization
6	MRPL24	YMR193W	mitochondrion organization
6	MRPL25	YGR076C	mitochondrion organization
6	MRPL3	YMR024W	mitochondrion organization
6	MRPL32	YCR003W	mitochondrion organization
6	MRPL35	YDR322W	mitochondrion organization
6	MRPL38	YKL170W	mitochondrion organization
6	MRPL4	YLR439W	mitochondrion organization
6	MRPL49	YJL096W	mitochondrion organization
6	MRPL51	YPR100W	mitochondrion organization
6	MRPS18	YNL306W	mitochondrion organization
6	MRPS28	YDR337W	mitochondrion organization
6	MRPS35	YGR165W	mitochondrion organization
6	MRPS8	YMR158W	mitochondrion organization
6	MRS6	YOR370C	vesicular transport
6	MRT4	YKL009W	ribosome biogenesis
6	MSC7	YHR039C	meiosis/sporulation
6	MSH2	YOL090W	cell cycle
6	MSH6	YDR097C	meiosis/sporulation
6	MSW1	YDR268W	cellular amino acid metabolic process
6	MTQ1	YNL063W	translation
6	MTR10	YOR160W	protein targeting
6	MTR2	YKL186C	ribosome biogenesis
6	NAM7	YMR080C	translation
6	NAN1	YPL126W	ribosome biogenesis
6	NAT1	YDL040C	protein modification
6	NCL1	YBL024W	response to stress
6	NCS2	YNL119W	conjugation or flocculation
6	NGL2	YMR285C	RNA metabolic process
6	NHP2	YDL208W	RNA metabolic process
6	NIC96	YFR002W	nuclear transport
6	NIP1	YMR309C	translation
6	NMD5	YJR132W	nuclear transport
6	NNF1	YJR112W	cell cycle
6	NOC3	YLR002C	DNA replication
6	NOG1	YPL093W	ribosome biogenesis
6	NOP2	YNL061W	ribosome biogenesis
6	NOP56	YLR197W	ribosome biogenesis
6	NOP58	YOR310C	ribosome biogenesis
6	NOP6	YDL213C	ribosome biogenesis
6	NOP7	YGR103W	ribosome biogenesis
6	NOP9	YJL010C	nuclear transport
6	NOT3	YIL038C	RNA metabolic process
6	NSA2	YER126C	ribosome biogenesis
6	NSR1	YGR159C	ribosome biogenesis
6	NUC1	YJL208C	RNA metabolic process
6	NUD1	YOR373W	cell cycle
6	NUG1	YER006W	nuclear transport
6	NUP120	YKL057C	nuclear transport
6	NUP133	YKR082W	nuclear transport
6	NUP145	YGL092W	nuclear transport
6	NUP170	YBL079W	nuclear transport
6	NUP49	YGL172W	nuclear transport
6	NUP85	YJR042W	nuclear transport
6	NUS1	YDL193W	protein glycosylation
6	NYV1	YLR093C	vesicular transport
6	OCA1	YNL099C	response to stress
6	ORC4	YPR162C	DNA replication
6	ORC5	YNL261W	DNA replication
6	ORC6	YHR118C	DNA replication
6	ORT1	YOR130C	cellular amino acid metabolic process
6	OST1	YJL002C	protein glycosylation
6	OST2	YOR103C	protein glycosylation
6	OST3	YOR085W	protein glycosylation
6	OTU2	YHL013C	unknown
6	OXR1	YPL196W	response to stress
6	PAA1	YDR071C	regulation of transcription
6	PAC10	YGR078C	protein folding
6	PAF1	YBR279W	regulation of transcription
6	PAM17	YKR065C	transport
6	PAM18	YLR008C	mitochondrion organization
6	PAP1	YKR002W	RNA metabolic process
6	PAP2	YOL115W	RNA metabolic process
6	PBA1	YLR199C	ubiquitin proteasome system
6	PCL2	YDL127W	cell cycle
6	PCM1	YEL058W	cell wall organization or biogenesis
6	PFK26	YIL107C	other
6	PHA2	YNL316C	cellular amino acid metabolic process
6	PHO12	YHR215W	unknown
6	PHO8	YDR481C	cofactor metabolic process
6	PHO85	YPL031C	signal transduction
6	PHO88	YBR106W	transport
6	PHO91	YNR013C	transport
6	PHS1	YJL097W	lipid metabolic process
6	PLP2	YOR281C	protein folding
6	PMA1	YGL008C	transport
6	PMI40	YER003C	protein glycosylation
6	PMR1	YGL167C	protein secretion
6	PMT1	YDL095W	protein glycosylation
6	PMT2	YAL023C	protein glycosylation
6	PMT6	YGR199W	protein glycosylation
6	PNS1	YOR161C	unknown
6	POL5	YEL055C	DNA replication
6	POP6	YGR030C	RNA metabolic process
6	PPG1	YNR032W	central metabolism
6	PPM1	YDR435C	protein modification
6	PRE10	YOR362C	ubiquitin proteasome system
6	PRE6	YOL038W	ubiquitin proteasome system
6	PRE7	YBL041W	Ubiquitin proteasome system
6	PRI1	YIR008C	DNA replication
6	PRI2	YKL045W	DNA repair
6	PRO1	YDR300C	cellular amino acid metabolic process
6	PRP40	YKL012W	RNA metabolic process
6	PRP42	YDR235W	RNA metabolic process
6	PRP43	YGL120C	RNA metabolic process
6	PRP46	YPL151C	RNA metabolic process
6	PRS4	YBL068W	cell wall organization or biogenesis
6	PRT1	YOR361C	translation
6	PRX1	YBL064C	response to stress
6	PSE1	YMR308C	cell cycle
6	PSK2	YOL045W	carbohydrate metabolic process
6	PST1	YDR055W	cell wall organization or biogenesis
6	PTC1	YDL006W	signal transduction
6	PTK2	YJR059W	cellular ion homeostasis
6	PUN1	YLR414C	cell wall organization or biogenesis
6	PUP3	YER094C	Ubiquitin proteasome system
6	PUS1	YPL212C	RNA metabolic process
6	PWP1	YLR196W	RNA metabolic process
6	PWP2	YCR057C	ribosome biogenesis
6	PXL1	YKR090W	signal transduction
6	RAD17	YOR368W	DNA repair
6	RAD27	YKL113C	DNA repair
6	RAD51	YER095W	DNA repair
6	RAD57	YDR004W	DNA repair
6	RAD59	YDL059C	DNA repair
6	RAM2	YKL019W	other
6	RCL1	YOL010W	ribosome biogenesis
6	RDS2	YPL133C	regulation of transcription
6	RER1	YCL001W	vesicular transport
6	RET3	YPL010W	vesicular transport
6	RFC3	YNL290W	DNA replication
6	RFC4	YOL094C	DNA replication
6	RFC5	YBR087W	DNA replication
6	RGD1	YBR260C	response to stress
6	RHO1	YPR165W	signal transduction
6	RHO3	YIL118W	signal transduction
6	RIM20	YOR275C	conjugation or flocculation
6	RIM8	YGL045W	conjugation or flocculation
6	RKM3	YBR030W	protein modification
6	RLI1	YDR091C	ribosome biogenesis
6	RLP24	YLR009W	ribosome biogenesis
6	RMD5	YDR255C	ubiquitin proteasome system
6	RMT2	YDR465C	protein modification
6	RNH1	YMR234W	RNA metabolic process
6	RNR1	YER070W	nucleobase-containing metabolic process
6	RNT1	YMR239C	RNA metabolic process
6	RPA43	YOR340C	transcription
6	RPA49	YNL248C	transcription
6	RPB2	YOR151C	transcription
6	RPB3	YIL021W	transcription
6	RPB5	YBR154C	transcription
6	RPB8	YOR224C	transcription
6	RPB9	YGL070C	transcription
6	RPC17	YJL011C	transcription
6	RPC25	YKL144C	transcription
6	RPC34	YNR003C	transcription
6	RPC53	YDL150W	transcription
6	RPC82	YPR190C	transcription
6	RPF1	YHR088W	ribosome biogenesis
6	RPG1	YBR079C	translation
6	RPL6B	YLR448W	ribosome biogenesis
6	RPN13	YLR421C	ubiquitin proteasome system
6	RPN3	YER021W	ubiquitin proteasome system
6	RPN7	YPR108W	ubiquitin proteasome system
6	RPN9	YDR427W	ubiquitin proteasome system
6	RRP15	YPR143W	ribosome biogenesis
6	RRP17	YDR412W	RNA metabolic process
6	RRP45	YDR280W	RNA metabolic process
6	RRP46	YGR095C	RNA metabolic process
6	RRS1	YOR294W	ribosome biogenesis
6	RSC4	YKR008W	regulation of transcription
6	RSC58	YLR033W	cell cycle
6	RSC9	YML127W	regulation of transcription
6	RSM18	YER050C	translation
6	RSR1	YGR152C	cell cycle
6	RTT10	YPL183C	transport
6	RTT105	YER104W	DNA repair
6	RTT106	YNL206C	transcription
6	RVB1	YDR190C	regulation of transcription
6	RVB2	YPL235W	transcription
6	SAD1	YFR005C	RNA metabolic process
6	SAT4	YCR008W	cell cycle
6	SCD6	YPR129W	translation
6	SCJ1	YMR214W	protein folding
6	SCL1	YGL011C	ubiquitin proteasome system
6	SCP160	YJL080C	meiosis/sporulation
6	SCS2	YER120W	protein secretion
6	SCW11	YGL028C	cell wall organization or biogenesis
6	SCW4	YGR279C	conjugation or flocculation
6	SEC13	YLR208W	vesicular transport
6	SEC14	YMR079W	vesicular transport
6	SEC21	YNL287W	vesicular transport
6	SEC22	YLR268W	protein secretion
6	SEC23	YPR181C	vesicular transport
6	SEC26	YDR238C	vesicular transport
6	SEC27	YGL137W	vesicular transport
6	SEC28	YIL076W	vesicular transport
6	SEC31	YDL195W	vesicular transport
6	SEC4	YFL005W	vesicular transport
6	SEC5	YDR166C	vesicular transport
6	SEC61	YLR378C	protein secretion
6	SEC62	YPL094C	protein secretion
6	SEC63	YOR254C	protein secretion
6	SEC65	YML105C	protein secretion
6	SEC66	YBR171W	protein secretion
6	SEC7	YDR170C	vesicular transport
6	SEC72	YLR292C	protein secretion
6	SEE1		vesicular transport
6	SEH1	YGL100W	nuclear transport
6	SEN15	YMR059W	RNA metabolic process
6	SEN34	YAR008W	RNA metabolic process
6	SEN54	YPL083C	RNA metabolic process
6	SES1	YDR023W	translation
6	SET5	YHR207C	regulation of transcription
6	SFB3	YHR098C	vesicular transport
6	SGS1	YMR190C	cell cycle
6	SHE9	YDR393W	mitochondrion organization
6	SHO1	YER118C	response to stress
6	SHS1	YDL225W	cytoskeleton organization
6	SIL1	YOL031C	protein secretion
6	SKI2	YLR398C	RNA metabolic process
6	SKP1	YDR328C	ubiquitin proteasome system
6	SLD5	YDR489W	DNA repair
6	SLG1	YOR008C	response to stress
6	SLK19	YOR195W	cell cycle
6	SMD1	YGR074W	RNA metabolic process
6	SMY2	YBR172C	vesicular transport
6	SNF12	YNR023W	response to stress
6	SNF4	YGL115W	central metabolism
6	SNF5	YBR289W	regulation of transcription
6	SNU71	YGR013W	RNA metabolic process
6	SPA2	YLL021W	meiosis/sporulation
6	SPB1	YCL054W	ribosome biogenesis
6	SPC2	YML055W	protein secretion
6	SPC3	YLR066W	protein secretion
6	SPC34	YKR037C	cell cycle
6	SPE4	YLR146C	vitamin metabolic process
6	SPF1	YEL031W	cellular ion homeostasis
6	SPO14	YKR031C	conjugation or flocculation
6	SRB4	YER022W	transcription
6	SRM1	YGL097W	nuclear transport
6	SRP21	YKL122C	protein targeting
6	SRP54	YPR088C	protein targeting
6	SRP68	YPL243W	protein targeting
6	SRP72	YPL210C	protein targeting
6	SRV2	YNL138W	cytoskeleton organization
6	SSH1	YBR283C	protein secretion
6	SSY5	YJL156C	other
6	STB1	YNL309W	transcription
6	STO1	YMR125W	RNA metabolic process
6	STT3	YGL022W	protein glycosylation
6	STT4	YLR305C	lipid metabolic process
6	SUI2	YJR007W	translation
6	SUI3	YPL237W	translation
6	SUL1	YBR294W	transport
6	SUP35	YDR172W	translation
6	SVF1	YDR346C	response to stress
6	SVL3	YPL032C	endosomal transport
6	SWP1	YMR149W	protein glycosylation
6	SXM1	YDR395W	nuclear transport
6	TAD1	YGL243W	RNA metabolic process
6	TAE1	YBR261C	protein modification
6	TAF10	YDR167W	regulation of transcription
6	TAF14	YPL129W	regulation of transcription
6	TAH18	YPR048W	other
6	TAN1	YGL232W	RNA metabolic process
6	TCP1	YDR212W	protein folding
6	TDA10	YGR205W	unknown
6	TDA2	YER071C	unknown
6	TDA3	YHR009C	transport
6	TDA5	YLR426W	response to stress
6	TED1	YIL039W	vesicular transport
6	TFG2	YGR005C	transcription
6	TGS1	YPL157W	regulation of transcription
6	THI22	YPR121W	vitamin metabolic process
6	THO1	YER063W	nuclear transport
6	THP1	YOL072W	nuclear transport
6	THS1	YIL078W	translation
6	TIF35	YDR429C	translation
6	TIF5	YPR041W	translation
6	TIF6	YPR016C	translation
6	TIM22	YDL217C	transport
6	TIM23	YNR017W	transport
6	TIM44	YIL022W	transport
6	TIM50	YPL063W	transport
6	TMA22	YJR014W	unknown
6	TMA64	YDR117C	RNA metabolic process
6	TMT1	YER175C	unknown
6	TOM20	YGR082W	transport
6	TOM40	YMR203W	transport
6	TOP2	YNL088W	DNA replication
6	TOS1	YBR162C	unknown
6	TPA1	YER049W	DNA repair
6	TPM1	YNL079C	cytoskeleton organization
6	TPS2	YDR074W	carbohydrate metabolic process
6	TRM112	YNR046W	RNA metabolic process
6	TRM44	YPL030W	RNA metabolic process
6	TRM7	YBR061C	RNA metabolic process
6	TRP4	YDR354W	cellular amino acid metabolic process
6	TRP5	YGL026C	cellular amino acid metabolic process
6	TRS120	YDR407C	vesicular transport
6	TRS20	YBR254C	vesicular transport
6	TSA1	YML028W	response to stress
6	TSR2	YLR435W	ribosome biogenesis
6	TSR3	YOR006C	ribosome biogenesis
6	TUB1	YML085C	cell cycle
6	TUB2	YFL037W	cell cycle
6	TUB3	YML124C	cell cycle
6	TWF1	YGR080W	cytoskeleton organization
6	TYR1	YBR166C	cellular amino acid metabolic process
6	UBA1	YKL210W	ubiquitin proteasome system
6	UBC11	YOR339C	ubiquitin proteasome system
6	UBC6	YER100W	Ubiquitin proteasome system
6	UBC7	YMR022W	Ubiquitin proteasome system
6	UBP2	YOR124C	ubiquitin proteasome system
6	UIP4	YPL186C	unknown
6	ULA1	YPL003W	ubiquitin proteasome system
6	UMP1	YBR173C	Ubiquitin proteasome system
6	UNG1	YML021C	DNA repair
6	URA4	YLR420W	nucleobase-containing metabolic process
6	URA5	YML106W	nucleobase-containing metabolic process
6	URA7	YBL039C	nucleobase-containing metabolic process
6	UTP10	YJL109C	ribosome biogenesis
6	UTP13	YLR222C	ribosome biogenesis
6	UTP15	YMR093W	ribosome biogenesis
6	UTP18	YJL069C	ribosome biogenesis
6	UTP21	YLR409C	ribosome biogenesis
6	UTP22	YGR090W	ribosome biogenesis
6	UTP30	YKR060W	ribosome biogenesis
6	UTP4	YDR324C	ribosome biogenesis
6	UTP9	YHR196W	ribosome biogenesis
6	UTR4	YEL038W	cellular amino acid metabolic process
6	VAS1	YGR094W	cellular amino acid metabolic process
6	VMA13	YPR036W	cellular ion homeostasis
6	VMA3	YEL027W	transport
6	VMA5	YKL080W	cellular ion homeostasis
6	VMA6	YLR447C	cellular ion homeostasis
6	VMA7	YGR020C	transport
6	VMA8	YEL051W	cellular ion homeostasis
6	VPS1	YKR001C	protein targeting
6	VPS29	YHR012W	transport
6	VPS38	YLR360W	vesicular transport
6	VPS62	YGR141W	protein targeting
6	VPS66		lipid metabolic process
6	VPS74	YDR372C	vesicular transport
6	VPS75	YNL246W	regulation of transcription
6	VRG4	YGL225W	transport
6	WRS1	YOL097C	cellular amino acid metabolic process
6	WWM1	YFL010C	unknown
6	XKS1	YGR194C	carbohydrate metabolic process
6	YAF9	YNL107W	DNA repair
6	YAP1801	YHR161C	endosomal transport
6	YBL036C		unknown
6	YBL055C		response to stress
6	YBR141C		translation
6	YCF1	YDR135C	other
6	YCK2	YNL154C	signal transduction
6	YCR087C-A		unknown
6	YCS4	YLR272C	cell cycle
6	YDL063C		ribosome biogenesis
6	YDL160C-A		DNA repair
6	YDL177C		unknown
6	YDR132C		other
6	YDR248C		carbohydrate metabolic process
6	YDR341C		RNA metabolic process
6	YDR476C		unknown
6	YEA4	YEL004W	transport
6	YER156C		unknown
6	YER163C		other
6	YFH1	YDL120W	cellular ion homeostasis
6	YFR006W		other
6	YGL108C		unknown
6	YGL242C		unknown
6	YGR016W		unknown
6	YGR111W		other
6	YGR251W		ribosome biogenesis
6	YHR045W		Unknown
6	YIL001W		unknown
6	YIL166C		transport
6	YIP3	YNL044W	vesicular transport
6	YJR003C		unknown
6	YJR098C		lipid metabolic process
6	YJR124C		transport
6	YKE2	YLR200W	protein folding
6	YKE4	YIL023C	transport
6	YKL033W-A		unknown
6	YKL069W		response to stress
6	YKR041W		unknown
6	YKR070W		unknown
6	YKU80	YMR106C	DNA repair
6	YLF2	YHL014C	unknown
6	YLH47	YPR125W	transport
6	YLR063W		RNA metabolic process
6	YLR243W		transcription
6	YLR290C		cofactor metabolic process
6	YML108W		unknown
6	YMR027W		other
6	YMR074C		other
6	YMR209C		unknown
6	YMR244C-A		transport
6	YMR262W		unknown
6	YMR310C		other
6	YND1	YER005W	protein glycosylation
6	YNK1	YKL067W	response to stress
6	YNL010W		signal transduction
6	YNL050C		unknown
6	YNL122C		unknown
6	YNL200C		response to stress
6	YNL247W		translation
6	YNR021W		unknown
6	YNR040W		unknown
6	YOL098C		other
6	YOR021C		ribosome biogenesis
6	YOR262W		transcription
6	YOR283W		unknown
6	YOR292C		unknown
6	YOR389W		unknown
6	YPD1	YDL235C	response to stress
6	YPK9	YOR291W	unknown
6	YPL260W		Unknown
6	YPT32	YGL210W	vesicular transport
6	YPT35	YHR105W	other
6	YPT7	YML001W	signal transduction
6	YRB2	YIL063C	ribosome biogenesis
6	YSC84	YHR016C	cytoskeleton organization
6	YVC1	YOR087W	cellular ion homeostasis
6	ZRG17	YNR039C	transport
7	ABP1	YCR088W	cytoskeleton organization
7	ADE1	YAR015W	nucleobase-containing metabolic process
7	ADE12	YNL220W	nucleobase-containing metabolic process
7	ADE2	YOR128C	nucleobase-containing metabolic process
7	ADE5,7	YGL234W	nucleobase-containing metabolic process
7	ADE8	YDR408C	nucleobase-containing metabolic process
7	ADO1	YJR105W	nucleobase-containing metabolic process
7	AIM18	YHR198C	unknown
7	AIM4	YBR194W	unknown
7	AIM7	YDR063W	cytoskeleton organization
7	ALB1	YJL122W	ribosome biogenesis
7	ALG2	YGL065C	protein glycosylation
7	APS2	YJR058C	other
7	APS3	YJL024C	vesicular transport
7	APT1	YML022W	nucleobase-containing metabolic process
7	ARC1	YGL105W	cellular amino acid metabolic process
7	ARC15	YIL062C	cytoskeleton organization
7	ARC19	YKL013C	cytoskeleton organization
7	ARG4	YHR018C	cellular amino acid metabolic process
7	ARG5,6	YER069W	cellular amino acid metabolic process
7	ARG82	YDR173C	cellular amino acid metabolic process
7	ARO1	YDR127W	other
7	ARO2	YGL148W	cellular amino acid metabolic process
7	ARO4	YBR249C	other
7	ARO8	YGL202W	cellular amino acid metabolic process
7	ARP1	YHR129C	cell cycle
7	ART10	YLR392C	unknown
7	ASP1	YDR321W	cellular amino acid metabolic process
7	AVT3	YKL146W	transport
7	AYR1	YIL124W	lipid metabolic process
7	BCP1	YDR361C	nuclear transport
7	BET2	YPR176C	vesicular transport
7	BFR1	YOR198C	cell cycle
7	BGL2	YGR282C	cell wall organization or biogenesis
7	BIG1	YHR101C	cell wall organization or biogenesis
7	BUD20	YLR074C	nuclear transport
7	CAM1	YPL048W	translation
7	CAN1	YEL063C	transport
7	CBP4	YGR174C	unknown
7	CDC33	YOL139C	translation
7	CDC60	YPL160W	RNA metabolic process
7	CEX1	YOR112W	nuclear transport
7	CGI121	YML036W	transcription
7	CHO1	YER026C	lipid metabolic process
7	CHO2	YGR157W	lipid metabolic process
7	CIC1	YHR052W	other
7	CKI1	YLR133W	lipid metabolic process
7	CLG1	YGL215W	response to stress
7	CMD1	YBR109C	signal transduction
7	CNS1	YBR155W	protein folding
7	COQ4	YDR204W	cofactor metabolic process
7	COQ9	YLR201C	cofactor metabolic process
7	COX16	YJL003W	central metabolism
7	CPR1	YDR155C	meiosis/sporulation
7	CPR3	YML078W	protein folding
7	CRP1	YHR146W	unknown
7	CTH1	YDR151C	RNA metabolic process
7	CTP1	YBR291C	transport
7	CTS1	YLR286C	other
7	CUP9	YPL177C	transport
7	CYS3	YAL012W	cellular amino acid metabolic process
7	CYS4	YGR155W	cellular amino acid metabolic process
7	DAP1	YPL170W	lipid metabolic process
7	DBP3	YGL078C	ribosome biogenesis
7	DED81	YHR019C	cellular amino acid metabolic process
[truncated: 368 more rows]

## Sheet: Pastoris methanol
SOM	Symbol	Gene	Simplified GO
0	AAT2	YLR027C	cellular amino acid metabolic process
0	ACC1	YNR016C	lipid metabolic process
0	AGC1	YPR021C	transport
0	ANT1	YPR128C	peroxisome organization
0	ARO7	YPR060C	cellular amino acid metabolic process
0	DLD1	YDL174C	central metabolism
0	FAD1	YDL045C	cofactor metabolic process
0	FLR1	YBR008C	transport
0	GLO2	YDR272W	lipid metabolic process
0	HSF1	YGL073W	response to stress
0	INP1	YMR204C	peroxisome organization
0	MEP2	YNL142W	transport
0	MLS1	YNL117W	carbohydrate metabolic process
0	NCB2	YDR397C	transcription
0	OPT2	YPR194C	transport
0	PBN1	YCL052C	lipid metabolic process
0	PEX1	YKL197C	peroxisome organization
0	PEX12	YMR026C	peroxisome organization
0	PEX2	YJL210W	peroxisome organization
0	PEX3	YDR329C	peroxisome organization
0	PEX4	YGR133W	peroxisome organization
0	PEX6	YNL329C	peroxisome organization
0	PHO81	YGR233C	other
0	PKP1	YIL042C	protein modification
0	PKP2	YGL059W	signal transduction
0	PMS1	YNL082W	DNA repair
0	PRP28	YDR243C	RNA metabolic process
0	REX3	YLR107W	RNA metabolic process
0	SFA1	YDL168W	cellular amino acid metabolic process
0	SHB17	YKR043C	other
0	SMK1	YPR054W	meiosis/sporulation
0	SOR1	YJR159W	carbohydrate metabolic process
0	SSP2	YOR242C	meiosis/sporulation
0	TEF4	YKL081W	translation
0	THI73	YLR004C	other
0	TRR1	YDR353W	response to stress
0	VID24	YBR105C	carbohydrate metabolic process
0	VID28	YIL017C	carbohydrate metabolic process
0	YBR139W		other
0	YDR541C		other
0	YEL020C		other
0	YHB1	YGR234W	response to stress
0	YJL068C		central metabolism
0	YJR107W		lipid metabolic process
0	YLR177W		unknown
0	YMR099C		carbohydrate metabolic process
0	YMR178W		Unknown
0	YMR315W		Cofactor metabolic process
0	YNL134C		other
0	YOR378W		transport
0	YPR022C		transcription
0	YRB30	YGL164C	unknown
0	ZTA1	YBR046C	response to stress
1	AFI1	YOR129C	cell cycle
1	AHC1	YOR023C	regulation of transcription
1	AMD1	YML035C	nucleobase-containing metabolic process
1	AMD2	YDR242W	unknown
1	APC2	YLR127C	cell cycle
1	ARE2	YNR019W	lipid metabolic process
1	ATG7	YHR171W	autophagy
1	ATS1	YAL020C	cytoskeleton organization
1	AVO2	YMR068W	cell wall organization or biogenesis
1	AVT3	YKL146W	transport
1	BCK1	YJL095W	signal transduction
1	BEM3	YPL115C	cytoskeleton organization
1	BNA5	YLR231C	nucleobase-containing metabolic process
1	CAB4	YGR277C	nucleobase-containing metabolic process
1	CRC1	YOR100C	lipid metabolic process
1	DCG1	YIR030C	other
1	DLT1	YMR126C	unknown
1	DOA4	YDR069C	ubiquitin proteasome system
1	DOP1	YDR141C	vesicular transport
1	DUG2	YBR281C	other
1	ECM7	YLR443W	transport
1	ERF2	YLR246W	protein modification
1	FAR11	YNL127W	cell cycle
1	FLO8		conjugation or flocculation
1	FTH1	YBR207W	transport
1	GAL11	YOL051W	conjugation or flocculation
1	GCV2	YMR189W	cellular amino acid metabolic process
1	HRT3	YLR097C	ubiquitin proteasome system
1	HUL4	YJR036C	ubiquitin proteasome system
1	ICE2	YIL090W	cellular ion homeostasis
1	IMH1	YLR309C	vesicular transport
1	INP54	YOL065C	lipid metabolic process
1	IRC21	YMR073C	lipid metabolic process
1	IRC24	YIR036C	lipid metabolic process
1	KAR3	YPR141C	cell cycle
1	KIN28	YDL108W	transcription
1	LAS17	YOR181W	cytoskeleton organization
1	LDB17	YDL146W	endosomal transport
1	LSB6	YJL100W	lipid metabolic process
1	MCM10	YIL150C	DNA replication
1	MDM1	YML104C	mitochondrion organization
1	MSD1	YPL104W	mitochondrion organization
1	MTC6	YHR151C	unknown
1	NDC1	YML031W	cytoskeleton organization
1	NNK1	YKL171W	protein modification
1	OAR1	YKL055C	lipid metabolic process
1	PAC2	YER007W	protein folding
1	PAN3	YKL025C	DNA repair
1	PHO86	YJL117W	protein secretion
1	PLB3	YOL011W	lipid metabolic process
1	PML1	YLR016C	nuclear transport
1	PNS1	YOR161C	unknown
1	PRP2	YNR011C	RNA metabolic process
1	PRP3	YDR473C	RNA metabolic process
1	PRP6	YBR055C	RNA metabolic process
1	RAD28	YDR030C	DNA repair
1	RAD30	YDR419W	DNA repair
1	RAM1	YDL090C	other
1	RGA1	YOR127W	conjugation or flocculation
1	RIM13	YMR154C	other
1	RRN10	YBL025W	transcription
1	SAL1	YNL083W	transport
1	SEF1	YBL066C	transcription
1	SKO1	YNL167C	transcription
1	SMA2	YML066C	meiosis/sporulation
1	SPS1	YDR523C	meiosis/sporulation
1	SQS1	YNL224C	RNA metabolic process
1	SRT1	YMR101C	protein glycosylation
1	SSK1	YLR006C	signal transduction
1	SSK2	YNR031C	signal transduction
1	STB2	YMR053C	other
1	SWC3	YAL011W	regulation of transcription
1	SYF1	YDR416W	RNA metabolic process
1	SYM1	YLR251W	other
1	TDA4	YJR116W	unknown
1	TFS1	YLR178C	signal transduction
1	UBP10	YNL186W	ubiquitin proteasome system
1	UFE1	YOR075W	vesicular transport
1	ULS1	YOR191W	ubiquitin proteasome system
1	VAC14	YLR386W	lipid metabolic process
1	VAM6	YDL077C	vesicular transport
1	VBA5	YKR105C	transport
1	VPS41	YDR080W	vesicular transport
1	VPS45	YGL095C	vesicular transport
1	VPS52	YDR484W	vesicular transport
1	YBR255C-A		unknown
1	YDL186W		unknown
1	YDL206W		transport
1	YDR124W		unknown
1	YDR415C		other
1	YGL140C		transport
1	YGR016W		unknown
1	YGR237C		unknown
1	YHR140W		unknown
1	YJL055W		signal transduction
1	YJL163C		transport
1	YKR018C		unknown
1	YLR345W		carbohydrate metabolic process
1	YMR034C		unknown
1	YOR238W		unknown
1	YOR352W		Unknown
1	YPL109C		unknown
1	YPL191C		unknown
1	YPL247C		unknown
2	ADE3	YGR204W	nucleobase-containing metabolic process
2	AGP2	YBR132C	transport
2	AHP1	YLR109W	response to stress
2	AIM22	YJL046W	other
2	ALA1	YOR335C	cellular amino acid metabolic process
2	APL1	YJR005W	cell wall organization or biogenesis
2	APL3	YBL037W	cell wall organization or biogenesis
2	ARP6	YLR085C	regulation of transcription
2	ASI1	YMR119W	ubiquitin proteasome system
2	ATM1	YMR301C	cellular ion homeostasis
2	AVT6	YER119C	transport
2	BEM1	YBR200W	conjugation or flocculation
2	BPT1	YLL015W	transport
2	BUD16	YEL029C	cell cycle
2	CDC24	YAL041W	cell cycle
2	CDC27	YBL084C	ubiquitin proteasome system
2	CHO1	YER026C	lipid metabolic process
2	CHS3	YBR023C	meiosis/sporulation
2	CIA1	YDR267C	RNA metabolic process
2	COQ10	YOL008W	cofactor metabolic process
2	COX5B	YIL111W	central metabolism
2	CRP1	YHR146W	unknown
2	DAD2	YKR083C	cell cycle
2	DCR2	YLR361C	cell cycle
2	DSS4	YPR017C	vesicular transport
2	ECO1	YFR027W	cell cycle
2	EDS1	YBR033W	unknown
2	ERT1	YBR239C	carbohydrate metabolic process
2	ERV1	YGR029W	cellular ion homeostasis
2	ESC2	YDR363W	cell cycle
2	FAR8	YMR029C	cell cycle
2	FCP1	YMR277W	protein modification
2	FEN1		Unknown
2	FMP37		transport
2	FUS1	YCL027W	conjugation or flocculation
2	GCV3	YAL044C	cellular amino acid metabolic process
2	GEP3	YOR205C	ribosome biogenesis
2	GPA1	YHR005C	signal transduction
2	GYP1	YOR070C	other
2	HER2	YMR293C	cellular amino acid metabolic process
2	HIR2	YOR038C	regulation of transcription
2	HPT1	YDR399W	nucleobase-containing metabolic process
2	KAR9	YPL269W	cell cycle
2	KRE27		protein folding
2	MCH1	YDL054C	other
2	MCM7	YBR202W	DNA replication
2	MDM12	YOL009C	transport
2	MET2	YNL277W	cellular amino acid metabolic process
2	MET4	YNL103W	cellular amino acid metabolic process
2	MGT1	YDL200C	DNA repair
2	MLH1	YMR167W	DNA repair
2	MPH1	YIR002C	DNA replication
2	MRF1	YGL143C	mitochondrion organization
2	MRP13	YGR084C	mitochondrion organization
2	MTD1	YKR080W	cellular amino acid metabolic process
2	MZM1	YDR493W	mitochondrion organization
2	NGR1	YBR212W	translation
2	NHX1	YDR456W	cellular ion homeostasis
2	OPY2	YPR075C	conjugation or flocculation
2	OXR1	YPL196W	response to stress
2	PCI8	YIL071C	protein modification
2	PEX28	YHR150W	peroxisome organization
2	PFA3	YNL326C	protein modification
2	PFK26	YIL107C	other
2	PGA2	YNL149C	other
2	PHO8	YDR481C	cofactor metabolic process
2	POL32	YJR043C	DNA repair
2	PPM1	YDR435C	protein modification
2	PRP31	YGR091W	RNA metabolic process
2	PTC1	YDL006W	signal transduction
2	PTC6	YCR079W	signal transduction
2	PUN1	YLR414C	cell wall organization or biogenesis
2	RAD52	YML032C	DNA repair
2	RCO1	YMR075W	DNA replication
2	REX2	YLR059C	RNA metabolic process
2	RIF1	YBR275C	DNA replication
2	RIM8	YGL045W	conjugation or flocculation
2	RKM5	YLR137W	protein modification
2	RMD5	YDR255C	ubiquitin proteasome system
2	SEC31	YDL195W	vesicular transport
2	SLI1	YGR212W	signal transduction
2	SMI1	YGR229C	meiosis/sporulation
2	SMM1	YNR015W	RNA metabolic process
2	SOV1	YMR066W	unknown
2	SPC98	YNL126W	cytoskeleton organization
2	SPO7	YAL009W	lipid metabolic process
2	STE11	YLR362W	signal transduction
2	THP1	YOL072W	nuclear transport
2	TRK2	YKR050W	cellular ion homeostasis
2	UTR1	YJR049C	cellular ion homeostasis
2	VPS62	YGR141W	protein targeting
2	WWM1	YFL010C	unknown
2	YBR241C		transport
2	YCR023C		transport
2	YDC1	YPL087W	lipid metabolic process
2	YHR078W		unknown
2	YJU3	YKL094W	lipid metabolic process
2	YLR031W		unknown
2	YLR118C		lipid metabolic process
2	YLR253W		mitochondrion organization
2	YMR210W		lipid metabolic process
2	YNL193W		unknown
2	YNR029C		unknown
2	YOL114C		translation
2	YOR289W		unknown
2	YPL041C		Unknown
2	YPR109W		cell cycle
2	YPT10	YBR264C	other
2	YPT7	YML001W	signal transduction
2	YTA12	YMR089C	protein targeting
3	ADY4	YLR227C	meiosis/sporulation
3	AFG2	YLR397C	ribosome biogenesis
3	AIM25	YJR100C	unknown
3	AIM27		protein folding
3	ALD2	YMR170C	cellular amino acid metabolic process
3	ALG3	YBL082C	protein glycosylation
3	ALG6	YOR002W	protein glycosylation
3	ALY2	YJL084C	endosomal transport
3	APC5	YOR249C	ubiquitin proteasome system
3	APN2	YBL019W	DNA repair
3	APP1	YNL094W	cytoskeleton organization
3	ARL3	YPL051W	vesicular transport
3	ASP3-4	YLR160C	cellular amino acid metabolic process
3	BAS1	YKR099W	transcription
3	BCH2	YKR027W	vesicular transport
3	BER1	YLR412W	other
3	BET4	YJL031C	vesicular transport
3	BOS1	YLR078C	vesicular transport
3	BRF1	YGR246C	transcription
3	BRO1	YPL084W	ubiquitin proteasome system
3	BUB1	YGR188C	cell cycle
3	BUB2	YMR055C	cell cycle
3	BUD17	YNR027W	cell cycle
3	BUR2	YLR226W	regulation of transcription
3	CAF40	YNL288W	transcription
3	CCC1	YLR220W	cellular ion homeostasis
3	CDC23	YHR166C	ubiquitin proteasome system
3	CDC50	YCR094W	transport
3	CEM1	YER061C	lipid metabolic process
3	CHS7	YHR142W	protein folding
3	CLF1	YLR117C	DNA replication
3	COG5	YNL051W	vesicular transport
3	COG8	YML071C	vesicular transport
3	CPR7	YJR032W	protein folding
3	CRG1	YHR209W	other
3	CTF8	YHR191C	cell cycle
3	CTR86	YCR054C	unknown
3	CUE3	YGL110C	ubiquitin proteasome system
3	CUS2	YNL286W	RNA metabolic process
3	CWC21	YDR482C	RNA metabolic process
3	CWC22	YGR278W	RNA metabolic process
3	CWH41	YGL027C	protein glycosylation
3	CYC3	YAL039C	other
3	DAL4	YIR028W	transport
3	DAS2	YDR020C	unknown
3	DCP1	YOL149W	RNA metabolic process
3	DDP1	YOR163W	carbohydrate metabolic process
3	DFG5	YMR238W	cell wall organization or biogenesis
3	DIE2	YGR227W	protein glycosylation
3	DNL4	YOR005C	DNA repair
3	DPB11	YJL090C	DNA replication
3	DPH1	YIL103W	protein modification
3	DPH2	YKL191W	other
3	DUG1	YFR044C	other
3	EAR1	YMR171C	ubiquitin proteasome system
3	EBS1	YDR206W	translation
3	ECM25	YJL201W	unknown
3	ECM29	YHL030W	ubiquitin proteasome system
3	ECM38	YLR299W	signal transduction
3	EMC1	YCL045C	protein folding
3	ERD1	YDR414C	protein glycosylation
3	EXO5	YBR163W	mitochondrion organization
3	EXO70	YJL085W	vesicular transport
3	FMP52	YER004W	unknown
3	FUN26	YAL022C	transport
3	FYV8	YGR196C	unknown
3	GAL83	YER027C	conjugation or flocculation
3	GAS4	YOL132W	cell wall organization or biogenesis
3	GCN2	YDR283C	translation
3	GCN5	YGR252W	regulation of transcription
3	GEM1	YAL048C	protein targeting
3	GET1	YGL020C	vesicular transport
3	GGA2	YHR108W	vesicular transport
3	GPB2	YAL056W	meiosis/sporulation
3	GPI11	YDR302W	lipid metabolic process
3	GPI12	YMR281W	lipid metabolic process
3	GPI14	YJR013W	cell wall organization or biogenesis
3	GRH1	YDR517W	vesicular transport
3	GRX5	YPL059W	response to stress
3	GTB1	YDR221W	protein glycosylation
3	GYP6	YJL044C	other
3	HDA1	YNL021W	regulation of transcription
3	HDA3	YPR179C	regulation of transcription
3	HEM4	YOR278W	cofactor metabolic process
3	HFI1	YPL254W	regulation of transcription
3	HRD3	YLR207W	ubiquitin proteasome system
3	HRK1	YOR267C	protein modification
3	HSH49	YOR319W	RNA metabolic process
3	HUL5	YGL141W	ubiquitin proteasome system
3	IBA57	YJR122W	other
3	IES2	YNL215W	unknown
3	IKI1	YHR187W	RNA metabolic process
3	IKI3	YLR384C	RNA metabolic process
3	IKS1	YJL057C	signal transduction
3	ILV2	YMR108W	cellular amino acid metabolic process
3	IMO32	YGR031W	unknown
3	IMP1	YMR150C	protein targeting
3	INP53	YOR109W	lipid metabolic process
3	IRC19	YLL033W	meiosis/sporulation
3	IRC3	YDR332W	mitochondrion organization
3	ISN1	YOR155C	nucleobase-containing metabolic process
3	IST1	YNL265C	endosomal transport
3	ISW2	YOR304W	regulation of transcription
3	IWR1	YDL115C	nuclear transport
3	JJJ3	YJR097W	protein modification
3	KAP114	YGL241W	nuclear transport
3	KEI1	YDR367W	lipid metabolic process
3	KEX2	YNL238W	protein secretion
3	KRE5	YOR336W	cell wall organization or biogenesis
3	KXD1	YGL079W	other
3	LAS21	YJL062W	lipid metabolic process
3	LCL3	YGL085W	unknown
3	LDB19	YOR322C	endosomal transport
3	LSM12	YHR121W	other
3	MAG1	YER142C	DNA repair
3	MAG2	YLR427W	unknown
3	MAK10	YEL053C	protein modification
3	MAK32	YCR019W	other
3	MCX1	YBR227C	protein folding
3	MDM10	YAL010C	transport
3	MDM36	YPR083W	mitochondrion organization
3	MDV1	YJL112W	peroxisome organization
3	MEC3	YLR288C	DNA repair
3	MED4	YOR174W	transcription
3	MED8	YBR193C	transcription
3	MET10	YFR030W	other
3	MF(ALPHA)1	YPL187W	conjugation or flocculation
3	MFM1	YPL060W	transport
3	MGM101	YJR144W	mitochondrion organization
3	MKK1	YOR231W	cell wall organization or biogenesis
3	MLH3	YPL164C	DNA repair
3	MON2	YNL297C	vesicular transport
3	MRE11	YMR224C	DNA repair
3	MRM2	YGL136C	RNA metabolic process
3	MSC2	YDR205W	cellular ion homeostasis
3	MSH3	YCR092C	DNA repair
3	MSM1	YGR171C	cellular amino acid metabolic process
3	MSS2	YDL107W	mitochondrion organization
3	MTC2	YKL098W	unknown
3	MTC4	YBR255W	unknown
3	MTG1	YMR097C	other
3	MTG2	YHR168W	translation
3	MTO1	YGL236C	RNA metabolic process
3	MTQ2	YDR140W	translation
3	NEO1	YIL048W	vesicular transport
3	NIP100	YPL174C	cytoskeleton organization
3	NMD2	YHR077C	RNA metabolic process
3	NMD3	YHR170W	ribosome biogenesis
3	NMD5	YJR132W	nuclear transport
3	NPP1	YCR026C	nucleobase-containing metabolic process
3	NRK1	YNL129W	cofactor metabolic process
3	NSE4	YDL105W	DNA repair
3	NTA1	YJR062C	other
3	NUP159	YIL115C	nuclear transport
3	NUP82	YJL061W	nuclear transport
3	OCA6	YDR067C	unknown
3	ORC1	YML065W	DNA replication
3	PAC1	YOR269W	cytoskeleton organization
3	PAN2	YGL094C	DNA repair
3	PEP3	YLR148W	vesicular transport
3	PEP5	YMR231W	vesicular transport
3	PET112	YBL080C	mitochondrion organization
3	PEX30	YLR324W	peroxisome organization
3	PFA5	YDR459C	protein modification
3	PGA1	YNL158W	lipid metabolic process
3	PHS1	YJL097W	lipid metabolic process
3	PIH1	YHR034C	protein folding
3	PIK1	YNL267W	lipid metabolic process
3	POL3	YDL102W	DNA replication
3	POS5	YPL188W	response to stress
3	PPN1	YDR452W	other
3	PRC1	YMR297W	other
3	PRK1	YIL095W	cytoskeleton organization
3	PRP22	YER013W	RNA metabolic process
3	PRP24	YMR268C	RNA metabolic process
3	PRP46	YPL151C	RNA metabolic process
3	PRP5	YBR237W	RNA metabolic process
3	PRP9	YDL030W	RNA metabolic process
3	PSE1	YMR308C	cell cycle
3	PTI1	YGR156W	RNA metabolic process
3	PTM1	YKL039W	unknown
3	PTR3	YFR029W	signal transduction
3	PUS4	YNL292W	RNA metabolic process
3	RAD1	YPL022W	DNA repair
3	RAD18	YCR066W	DNA repair
3	RAD33	YML011C	DNA repair
3	RAD9	YDR217C	DNA repair
3	RAI1	YGL246C	ribosome biogenesis
3	RBG2	YGR173W	translation
3	RCN1	YKL159C	signal transduction
3	REH1	YLR387C	ribosome biogenesis
3	RHB1	YCR027C	transport
3	RIC1	YLR039C	endosomal transport
3	RIM20	YOR275C	conjugation or flocculation
3	RIX7	YLL034C	ribosome biogenesis
3	RKR1	YMR247C	ubiquitin proteasome system
3	RMR1	YGL250W	cell cycle
3	RPP1	YHR062C	RNA metabolic process
3	RPT4	YOR259C	ubiquitin proteasome system
3	RTT105	YER104W	DNA repair
3	RUP1	YOR138C	other
3	SAC3	YDR159W	DNA repair
3	SAE2	YGL175C	DNA repair
3	SCD5	YOR329C	transcription
3	SDS22	YKL193C	cell cycle
3	SDT1	YGL224C	nucleobase-containing metabolic process
3	SEC2	YNL272C	vesicular transport
3	SEC5	YDR166C	vesicular transport
3	SEC6	YIL068C	vesicular transport
3	SEC8	YPR055W	vesicular transport
3	SET1	YHR119W	regulation of transcription
3	SGF73	YGL066W	regulation of transcription
3	SHE10	YGL228W	meiosis/sporulation
3	SHE4	YOR035C	cytoskeleton organization
3	SIP3	YNL257C	transcription
3	SIR2	YDL042C	regulation of transcription
3	SIZ1	YDR409W	ubiquitin proteasome system
3	SKI3	YPR189W	RNA metabolic process
3	SLM3	YDL033C	RNA metabolic process
3	SLU7	YDR088C	RNA metabolic process
3	SMC5	YOL034W	DNA repair
3	SNF5	YBR289W	regulation of transcription
3	SNN1	YNL086W	other
3	SNT2	YGL131C	regulation of transcription
3	SOG2	YOR353C	signal transduction
3	SOM1	YEL059C-A	mitochondrion organization
3	SPT14	YPL175W	lipid metabolic process
3	SRP101	YDR292C	protein targeting
3	SSN3	YPL042C	regulation of transcription
3	SSN8	YNL025C	cell cycle
3	STE13	YOR219C	protein secretion
3	STE14	YDR410C	protein secretion
3	STE3	YKL178C	conjugation or flocculation
3	STP22	YCL008C	ubiquitin proteasome system
3	SUL1	YBR294W	transport
3	SWC4	YGR002C	DNA repair
3	SWF1	YDR126W	protein secretion
3	SWI1	YPL016W	DNA replication
3	SWT1	YOR166C	RNA metabolic process
3	SYP1	YCR030C	cytoskeleton organization
3	SYS1	YJL004C	vesicular transport
3	TAD2	YJL035C	RNA metabolic process
3	TAF3	YPL011C	transcription
3	TAF8	YML114C	transcription
3	TAP42	YMR028W	signal transduction
3	TDA10	YGR205W	unknown
3	TDA11	YHR159W	unknown
3	TDP1	YBR223C	DNA repair
3	TFA2	YKR062W	transcription
3	TFB1	YDR311W	DNA repair
3	TFB2	YPL122C	DNA repair
3	TFG2	YGR005C	transcription
3	TGL2	YDR058C	lipid metabolic process
3	THG1	YGR024C	RNA metabolic process
3	THP3	YPR045C	RNA metabolic process
3	TIM21	YGR033C	transport
3	TIP20	YGL145W	vesicular transport
3	TIP41	YPR040W	signal transduction
3	TMN3	YER113C	conjugation or flocculation
3	TOA1	YOR194C	transcription
3	TRS120	YDR407C	vesicular transport
3	TRS31	YDR472W	vesicular transport
3	TUM1	YOR251C	RNA metabolic process
3	TYR1	YBR166C	cellular amino acid metabolic process
3	UBA3	YPR066W	ubiquitin proteasome system
3	UBP2	YOR124C	ubiquitin proteasome system
3	UBX4	YMR067C	Ubiquitin proteasome system
3	UBX5	YDR330W	ubiquitin proteasome system
3	UFD1	YGR048W	ubiquitin proteasome system
3	UFD2	YDL190C	ubiquitin proteasome system
3	ULA1	YPL003W	ubiquitin proteasome system
3	UNG1	YML021C	DNA repair
3	USO1	YDL058W	vesicular transport
3	VBA1	YMR088C	transport
3	VPS27	YNR006W	protein targeting
3	VPS3	YDR495C	protein targeting
3	VPS34	YLR240W	peroxisome organization
3	VPS36	YLR417W	protein targeting
3	VPS4	YPR173C	endosomal transport
3	VPS51	YKR020W	vesicular transport
3	VPS74	YDR372C	vesicular transport
3	VPS8	YAL002W	vesicular transport
3	VRP1	YLR337C	cell cycle
3	WAR1	YML076C	transcription
3	YBR074W		other
3	YCF1	YDR135C	other
3	YDL114W		other
3	YDL119C		transport
3	YDL156W		cell cycle
3	YDR061W		other
3	YDR319C		lipid metabolic process
3	YER010C		other
3	YFL034W		unknown
3	YGR111W		other
3	YGR235C		other
3	YIL077C		unknown
3	YIP5	YGL161C	vesicular transport
3	YJR003C		unknown
3	YJR054W		transport
3	YJR124C		transport
3	YKU70	YMR284W	DNA repair
3	YKU80	YMR106C	DNA repair
3	YLR143W		other
3	YLR283W		unknown
3	YML096W		cellular amino acid metabolic process
3	YMR114C		other
3	YMR130W		other
3	YMR134W		lipid metabolic process
3	YMR209C		unknown
3	YMR262W		unknown
3	YMR265C		unknown
3	YNL011C		unknown
3	YOP1	YPR028W	cell cycle
3	YOR246C		other
3	YPD1	YDL235C	response to stress
3	YPL150W		signal transduction
3	YPL279C		transport
3	YPR089W		unknown
3	YPR114W		unknown
3	YPR147C		unknown
3	YSP2	YDR326C	transport
4	ABZ1	YNR033W	cellular amino acid metabolic process
4	ACP1	YKL192C	lipid metabolic process
4	ADD66	YKL206C	other
4	ADE17	YMR120C	nucleobase-containing metabolic process
4	ADE6	YGR061C	nucleobase-containing metabolic process
4	ADK2	YER170W	nucleobase-containing metabolic process
4	AFG3	YER017C	translation
4	AIM11	YER093C-A	unknown
4	AIM18	YHR198C	unknown
4	AIM34	YMR003W	unknown
4	AIM41	YOR215C	unknown
4	AIM43		transport
4	AIM44	YPL158C	cell cycle
4	AIM45	YPR004C	other
4	AIM5		other
4	AIP1	YMR092C	cell cycle
4	ALG13	YGL047W	protein glycosylation
4	ALG14	YBR070C	protein glycosylation
4	ALG2	YGL065C	protein glycosylation
4	ALO1	YML086C	response to stress
4	ANP1	YEL036C	protein glycosylation
4	AOS1	YPR180W	protein modification
4	APA2	YDR530C	nucleobase-containing metabolic process
4	APC4	YDR118W	cytoskeleton organization
4	APE4	YHR113W	other
4	APM1	YPL259C	vesicular transport
4	APM4	YOL062C	other
4	APS2	YJR058C	other
4	ARC35	YNR035C	cytoskeleton organization
4	ARD1	YHR013C	regulation of transcription
4	ARG7	YMR062C	cellular amino acid metabolic process
4	ARH1	YDR376W	cofactor metabolic process
4	ARL1	YBR164C	vesicular transport
4	ARP2	YDL029W	meiosis/sporulation
4	ARP3	YJR065C	cytoskeleton organization
4	ARP4	YJL081C	regulation of transcription
4	ASM4	YDL088C	response to stress
4	ATG12	YBR217W	autophagy
4	ATG27	YJL178C	autophagy
4	ATG33	YLR356W	autophagy
4	ATP16	YDL004W	transport
4	ATP25	YMR098C	mitochondrion organization
4	AVT1	YJR001W	transport
4	AVT2	YEL064C	transport
4	AYR1	YIL124W	lipid metabolic process
4	BET3	YKR068C	vesicular transport
4	BIR1	YJR089W	cell cycle
4	BNA4	YBL098W	nucleobase-containing metabolic process
4	BNA6	YFR047C	nucleobase-containing metabolic process
4	BNI4	YNL233W	cell cycle
4	BRL1	YHR036W	nuclear transport
4	BUD23	YCR047C	ribosome biogenesis
4	BUD31	YCR063W	cell cycle
4	BUD32	YGR262C	ribosome biogenesis
4	BUD7	YOR299W	vesicular transport
4	BUG1	YDL099W	vesicular transport
4	BZZ1	YHR114W	cytoskeleton organization
4	CAB1	YDR531W	cofactor metabolic process
4	CAC2	YML102W	regulation of transcription
4	CAP1	YKL007W	cytoskeleton organization
4	CAP2	YIL034C	cytoskeleton organization
4	CBP3	YPL215W	translation
4	CCA1	YER168C	RNA metabolic process
4	CCL1	YPR025C	transcription
4	CCT2	YIL142W	protein folding
4	CCT5	YJR064W	protein folding
4	CCT7	YJL111W	protein folding
4	CCT8	YJL008C	protein folding
4	CDC1	YDR182W	cell wall organization or biogenesis
4	CDC28	YBR160W	cell cycle
4	CDC43	YGL155W	signal transduction
4	CDC45	YLR103C	cell cycle
4	CDC48	YDL126C	cell cycle
4	CDC7	YDL017W	cell cycle
4	CDC73	YLR418C	regulation of transcription
4	CFT2	YLR115W	RNA metabolic process
4	CGI121	YML036W	transcription
4	CGR1	YGL029W	RNA metabolic process
4	CHS5	YLR330W	cell wall organization or biogenesis
4	CIN1	YOR349W	protein folding
4	CKA2	YOR061W	response to stress
4	CKB1	YGL019W	transcription
4	CLC1	YGR167W	transport
4	CNB1	YKL190W	signal transduction
4	COA1	YIL157C	mitochondrion organization
4	COG4	YPR105C	vesicular transport
4	COG7	YGL005C	vesicular transport
4	COQ3	YOL096C	cofactor metabolic process
4	COQ4	YDR204W	cofactor metabolic process
4	COR1	YBL045C	central metabolism
4	COX15	YER141W	central metabolism
4	CPR3	YML078W	protein folding
4	CRN1	YLR429W	cytoskeleton organization
4	CSE1	YGL238W	transport
4	CSE4	YKL049C	cell cycle
4	CSL4	YNL232W	RNA metabolic process
4	CSM1	YCR086W	meiosis/sporulation
4	CTF3	YLR381W	cell cycle
4	CTR2	YHR175W	transport
4	CTR9	YOL145C	regulation of transcription
4	CTS2	YDR371W	meiosis/sporulation
4	CUL3	YGR003W	ubiquitin proteasome system
4	CWC2	YDL209C	RNA metabolic process
4	CWH43	YCR017C	cell wall organization or biogenesis
4	CYC2	YOR037W	mitochondrion organization
4	CYM1	YDR430C	Ubiquitin proteasome system
4	DAL81	YIR023W	regulation of transcription
4	DAL82	YNL314W	transcription
4	DAM1	YGR113W	cytoskeleton organization
4	DCC1	YCL016C	cell cycle
4	DCS1	YLR270W	RNA metabolic process
4	DCW1	YKL046C	cell wall organization or biogenesis
4	DDI1	YER143W	ubiquitin proteasome system
4	DEG1	YFL001W	RNA metabolic process
4	DET1	YDR051C	transport
4	DHH1	YDL160C	translation
4	DIA4	YHR011W	RNA metabolic process
4	DIM1	YPL266W	ribosome biogenesis
4	DIS3	YOL021C	RNA metabolic process
4	DML1	YMR211W	mitochondrion organization
4	DOM34	YNL001W	translation
4	DOS2	YDR068W	unknown
4	DOT1	YDR440W	regulation of transcription
4	DPB4	YDR121W	DNA repair
4	DPP1	YDR284C	lipid metabolic process
4	DRS1	YLL008W	ribosome biogenesis
4	DSS1	YMR287C	RNA metabolic process
4	DTD1	YDL219W	cellular amino acid metabolic process
4	DUN1	YDL101C	DNA replication
4	ECM16	YMR128W	ribosome biogenesis
4	EDC3	YEL015W	RNA metabolic process
4	ELF1	YKL160W	transcription
4	EMI1	YDR512C	meiosis/sporulation
4	EMP70	YLR083C	conjugation or flocculation
4	EMW1	YNL313C	cell wall organization or biogenesis
4	ERG12	YMR208W	lipid metabolic process
4	ERG8	YMR220W	lipid metabolic process
4	ERV29	YGR284C	vesicular transport
4	ERV41	YML067C	vesicular transport
4	ERV46	YAL042W	vesicular transport
4	EST2	YLR318W	DNA replication
4	FBA1	YKL060C	central metabolism
4	FLX1	YIL134W	transport
4	FMC1	YIL098C	mitochondrion organization
4	FMP21		other
4	FMP30	YPL103C	lipid metabolic process
4	FMP41	YNL168C	unknown
4	FMP43		transport
4	FMS1	YMR020W	vitamin metabolic process
4	FRS1	YLR060W	cellular amino acid metabolic process
4	FUS3	YBL016W	conjugation or flocculation
4	GAA1	YLR088W	lipid metabolic process
4	GCD1	YOR260W	translation
4	GCD2	YGR083C	translation
4	GCN20	YFR009W	translation
4	GDA1	YEL042W	protein glycosylation
4	GDI1	YER136W	other
4	GDS1	YOR355W	central metabolism
4	GEP4	YHR100C	lipid metabolic process
4	GET2	YER083C	vesicular transport
4	GET4	YOR164C	vesicular transport
4	GLC8	YMR311C	central metabolism
4	GLE2	YER107C	nuclear transport
4	GLO3	YER122C	vesicular transport
4	GON7	YJL184W	transcription
4	GPI10	YGL142C	lipid metabolic process
4	GPI15	YNL038W	lipid metabolic process
4	GPI16	YHR188C	lipid metabolic process
4	GPI17	YDR434W	lipid metabolic process
4	GPI8	YDR331W	lipid metabolic process
4	GRC3	YLL035W	ribosome biogenesis
4	GRX3	YDR098C	cytoskeleton organization
4	GSH1	YJL101C	response to stress
4	GTR1	YML121W	signal transduction
4	GTR2	YGR163W	signal transduction
4	GVP36	YIL041W	cytoskeleton organization
4	HAT2	YEL056W	regulation of transcription
4	HBS1	YKR084C	translation
4	HEM12	YDR047W	cofactor metabolic process
4	HGH1	YGR187C	unknown
4	HIR1	YBL008W	regulation of transcription
4	HIS3	YOR202W	cellular amino acid metabolic process
4	HOM6	YJR139C	cellular amino acid metabolic process
4	HST3	YOR025W	regulation of transcription
4	HST4	YDR191W	regulation of transcription
4	IDP1	YDL066W	cellular amino acid metabolic process
4	IES6	YEL044W	cell cycle
4	IFA38	YBR159W	lipid metabolic process
4	IFM1	YOL023W	translation
4	ILS1	YBL076C	cellular amino acid metabolic process
4	IMP4	YNL075W	ribosome biogenesis
4	INM2	YDR287W	carbohydrate metabolic process
4	IRR1	YIL026C	cell cycle
4	ISM1	YPL040C	cellular amino acid metabolic process
4	ITC1	YGL133W	regulation of transcription
4	KAE1	YKR038C	transcription
4	KAP95	YLR347C	protein secretion
4	KIP2	YPL155C	cytoskeleton organization
4	KRE9	YJL174W	cell wall organization or biogenesis
4	KTI12	YKL110C	RNA metabolic process
4	KTR1	YOR099W	protein glycosylation
4	LAC1	YKL008C	lipid metabolic process
4	LAG1	YHL003C	lipid metabolic process
4	LCL2	YLR104W	Ubiquitin proteasome system
4	LEM3	YNL323W	transport
4	LEO1	YOR123C	transcription
4	LOS1	YKL205W	transport
4	LRO1	YNR008W	lipid metabolic process
4	MAC1	YMR021C	cellular ion homeostasis
4	MAK5	YBR142W	ribosome biogenesis
4	MAP2	YBL091C	other
4	MCA1	YOR197W	ubiquitin proteasome system
4	MCM21	YDR318W	DNA replication
4	MDE1	YJR024C	cellular amino acid metabolic process
4	MDJ2	YNL328C	mitochondrion organization
4	MDM20	YOL076W	cytoskeleton organization
4	MED1	YPR070W	transcription
4	MED11	YMR112C	transcription
4	MED7	YOL135C	transcription
4	MET14	YKL001C	cellular amino acid metabolic process
4	MET18	YIL128W	other
4	MET22	YOL064C	cellular amino acid metabolic process
4	MEU1	YLR017W	cellular amino acid metabolic process
4	MIP1	YOR330C	mitochondrion organization
4	MKT1	YNL085W	response to stress
4	MMM1	YLL006W	mitochondrion organization
4	MMS2	YGL087C	DNA repair
4	MMT2	YPL224C	cellular ion homeostasis
4	MNN10	YDR245W	protein glycosylation
4	MNN4	YKL201C	protein glycosylation
4	MOB2	YFL034C-B	cell cycle
4	MOG1	YJR074W	protein targeting
4	MRI1	YPR118W	cellular amino acid metabolic process
4	MRM1	YOR201C	RNA metabolic process
4	MRPL13	YKR006C	mitochondrion organization
4	MRPL16	YBL038W	mitochondrion organization
4	MRPL35	YDR322W	mitochondrion organization
4	MRPL51	YPR100W	mitochondrion organization
4	MRPS28	YDR337W	mitochondrion organization
4	MRS2	YOR334W	transport
4	MSF1	YPR047W	mitochondrion organization
4	MSK1	YNL073W	cellular amino acid metabolic process
4	MSO1	YNR049C	meiosis/sporulation
4	MSS1	YMR023C	RNA metabolic process
4	MTF1	YMR228W	mitochondrion organization
4	MTR10	YOR160W	protein targeting
4	MTR2	YKL186C	ribosome biogenesis
4	NAM2	YLR382C	RNA metabolic process
4	NAT4	YMR069W	regulation of transcription
4	NAT5	YOR253W	cell cycle
4	NCS2	YNL119W	conjugation or flocculation
4	NIC96	YFR002W	nuclear transport
4	NIP1	YMR309C	translation
4	NMA111	YNL123W	lipid metabolic process
4	NOP53	YPL146C	ribosome biogenesis
4	NOT3	YIL038C	RNA metabolic process
4	NPT1	YOR209C	cofactor metabolic process
4	NUC1	YJL208C	RNA metabolic process
4	NUM1	YDR150W	cytoskeleton organization
4	NUP133	YKR082W	nuclear transport
4	NUP145	YGL092W	nuclear transport
4	NUP188	YML103C	nuclear transport
4	NUP49	YGL172W	nuclear transport
4	NUP85	YJR042W	nuclear transport
4	NUS1	YDL193W	protein glycosylation
4	NYV1	YLR093C	vesicular transport
4	OCA4	YCR095C	unknown
4	OLA1	YBR025C	unknown
4	OST1	YJL002C	protein glycosylation
4	OST3	YOR085W	protein glycosylation
4	OTU2	YHL013C	unknown
4	PAA1	YDR071C	regulation of transcription
4	PAF1	YBR279W	regulation of transcription
4	PAP1	YKR002W	RNA metabolic process
4	PBA1	YLR199C	ubiquitin proteasome system
4	PCP1	YGR101W	mitochondrion organization
4	PDS5	YMR076C	cell cycle
4	PDX1	YGR193C	cofactor metabolic process
4	PEF1	YGR058W	cell cycle
4	PER1	YCR044C	lipid metabolic process
4	PGA3	YML125C	other
4	PGS1	YCL004W	lipid metabolic process
4	PHA2	YNL316C	cellular amino acid metabolic process
4	PHO91	YNR013C	transport
4	PIS1	YPR113W	lipid metabolic process
4	PLP2	YOR281C	protein folding
4	PMR1	YGL167C	protein secretion
4	PMT6	YGR199W	protein glycosylation
4	PNG1	YPL096W	ubiquitin proteasome system
4	POA1	YBR022W	RNA metabolic process
4	POL31	YJR006W	DNA repair
4	POP6	YGR030C	RNA metabolic process
4	POP7	YBR167C	RNA metabolic process
4	PPE1	YHR075C	mitochondrion organization
4	PPG1	YNR032W	central metabolism
4	PRE10	YOR362C	ubiquitin proteasome system
4	PRE3	YJL001W	ubiquitin proteasome system
4	PRE7	YBL041W	Ubiquitin proteasome system
4	PRO3	YER023W	cellular amino acid metabolic process
4	PRP4	YPR178W	RNA metabolic process
4	PRS1	YKL181W	cell wall organization or biogenesis
4	PRS5	YOL061W	cell wall organization or biogenesis
4	PRT1	YOR361C	translation
4	PRX1	YBL064C	response to stress
4	PSD1	YNL169C	mitochondrion organization
4	PSF2	YJL072C	DNA repair
4	PTC7	YHR076W	other
4	PTH1	YHR189W	mitochondrion organization
4	PTK2	YJR059W	cellular ion homeostasis
4	PUP1	YOR157C	ubiquitin proteasome system
4	PUP3	YER094C	Ubiquitin proteasome system
4	PUS9	YDL036C	RNA metabolic process
4	QCR2	YPR191W	central metabolism
4	RAD53	YPL153C	DNA repair
4	RAD59	YDL059C	DNA repair
4	RAM2	YKL019W	other
4	RBD2	YPL246C	unknown
4	RDS2	YPL133C	regulation of transcription
4	RER1	YCL001W	vesicular transport
4	RFA2	YNL312W	DNA replication
4	RFC1	YOR217W	DNA replication
4	RFC2	YJR068W	DNA replication
4	RFT1	YBL020W	transport
4	RGD2	YFL047W	signal transduction
4	RHO2	YNL090W	signal transduction
4	RIB7	YBR153W	vitamin metabolic process
4	RMT2	YDR465C	protein modification
4	RNA15	YGL044C	RNA metabolic process
4	RPB2	YOR151C	transcription
4	RPG1	YBR079C	translation
4	RPN10	YHR200W	ubiquitin proteasome system
4	RPN13	YLR421C	ubiquitin proteasome system
4	RPN7	YPR108W	ubiquitin proteasome system
4	RPN9	YDR427W	ubiquitin proteasome system
4	RPO31	YOR116C	transcription
4	RPT6	YGL048C	ubiquitin proteasome system
4	RRB1	YMR131C	regulation of transcription
4	RRN9	YMR270C	transcription
4	RRP15	YPR143W	ribosome biogenesis
4	RRP40	YOL142W	RNA metabolic process
4	RRP43	YCR035C	RNA metabolic process
4	RRP46	YGR095C	RNA metabolic process
4	RRP6	YOR001W	RNA metabolic process
4	RSC4	YKR008W	regulation of transcription
4	RSC9	YML127W	regulation of transcription
4	RSM22	YKL155C	mitochondrion organization
4	RTN1	YDR233C	protein secretion
4	RTT109	YLL002W	DNA repair
4	RUD3	YOR216C	vesicular transport
4	RVB1	YDR190C	regulation of transcription
4	SAM37	YMR060C	transport
4	SAR1	YPL218W	vesicular transport
4	SAS2	YMR127C	regulation of transcription
4	SCL1	YGL011C	ubiquitin proteasome system
4	SDC1	YDR469W	regulation of transcription
4	SEC14	YMR079W	vesicular transport
4	SEC21	YNL287W	vesicular transport
4	SEC4	YFL005W	vesicular transport
4	SEC62	YPL094C	protein secretion
4	SEC63	YOR254C	protein secretion
4	SEC65	YML105C	protein secretion
4	SEC7	YDR170C	vesicular transport
4	SEH1	YGL100W	nuclear transport
4	SEN34	YAR008W	RNA metabolic process
4	SEN54	YPL083C	RNA metabolic process
4	SFB3	YHR098C	vesicular transport
4	SFG1	YOR315W	conjugation or flocculation
4	SFH5	YJL145W	vesicular transport
4	SGF11	YPL047W	regulation of transcription
4	SGF29	YCL010C	regulation of transcription
4	SGN1	YIR001C	other
4	SGV1	YPR161C	regulation of transcription
4	SHE9	YDR393W	mitochondrion organization
4	SIL1	YOL031C	protein secretion
4	SIS2	YKR072C	cell cycle
4	SKG3	YLR187W	unknown
4	SKI2	YLR398C	RNA metabolic process
4	SKP1	YDR328C	ubiquitin proteasome system
4	SLA1	YBL007C	cytoskeleton organization
4	SLC1	YDL052C	lipid metabolic process
4	SLD2	YKL108W	DNA replication
4	SLI15	YBR156C	cell cycle
4	SLM5	YCR024C	cellular amino acid metabolic process
4	SMC6	YLR383W	DNA repair
4	SMF2	YHR050W	cellular ion homeostasis
4	SNF12	YNR023W	response to stress
4	SNF4	YGL115W	central metabolism
4	SNU71	YGR013W	RNA metabolic process
4	SPC19	YDR201W	cell cycle
4	SPC2	YML055W	protein secretion
4	SPC72	YAL047C	cell cycle
4	SPC97	YHR172W	cytoskeleton organization
4	SPF1	YEL031W	cellular ion homeostasis
4	SPO14	YKR031C	conjugation or flocculation
4	SPR1	YOR190W	meiosis/sporulation
4	SRB2	YHR041C	transcription
4	SRB4	YER022W	transcription
4	SRB5	YGR104C	transcription
4	SRB7	YDR308C	transcription
4	SRM1	YGL097W	nuclear transport
4	SRP21	YKL122C	protein targeting
4	SRP54	YPR088C	protein targeting
4	SRP72	YPL210C	protein targeting
4	SSY5	YJL156C	other
4	STT3	YGL022W	protein glycosylation
4	SUP35	YDR172W	translation
4	SUV3	YPL029W	DNA replication
4	SVP26	YHR181W	protein glycosylation
4	SWD2	YKL018W	regulation of transcription
4	SWD3	YBR175W	regulation of transcription
4	SWI6	YLR182W	cell cycle
4	TAD1	YGL243W	RNA metabolic process
4	TAF14	YPL129W	regulation of transcription
4	TAF5	YBR198C	regulation of transcription
4	TAH18	YPR048W	other
4	TAN1	YGL232W	RNA metabolic process
4	TCA17	YEL048C	vesicular transport
4	TCP1	YDR212W	protein folding
4	TED1	YIL039W	vesicular transport
4	TEX1	YNL253W	nuclear transport
4	TFC6	YDR362C	transcription
4	THO1	YER063W	nuclear transport
4	THR1	YHR025W	cellular amino acid metabolic process
4	TMA22	YJR014W	unknown
4	TMA46	YOR091W	translation
4	TMA64	YDR117C	RNA metabolic process
4	TPO5	YKL174C	transport
4	TPS2	YDR074W	carbohydrate metabolic process
4	TRM12	YML005W	RNA metabolic process
4	TRP1	YDR007W	cellular amino acid metabolic process
4	TRP4	YDR354W	cellular amino acid metabolic process
4	TSR4	YOL022C	ribosome biogenesis
4	TVP18	YMR071C	other
4	TWF1	YGR080W	cytoskeleton organization
4	TYS1	YGR185C	cellular amino acid metabolic process
4	UBA1	YKL210W	ubiquitin proteasome system
4	UBA4	YHR111W	Ubiquitin proteasome system
4	UBC1	YDR177W	Ubiquitin proteasome system
4	UBC9	YDL064W	Ubiquitin proteasome system
4	UMP1	YBR173C	Ubiquitin proteasome system
4	URA3	YEL021W	nucleobase-containing metabolic process
4	URA4	YLR420W	nucleobase-containing metabolic process
4	UTR4	YEL038W	cellular amino acid metabolic process
4	VAS1	YGR094W	cellular amino acid metabolic process
4	VMA13	YPR036W	cellular ion homeostasis
4	VMA16	YHR026W	cellular ion homeostasis
4	VMA22	YHR060W	protein folding
4	VMA3	YEL027W	transport
4	VMA4	YOR332W	cellular ion homeostasis
4	VMA5	YKL080W	cellular ion homeostasis
4	VMA6	YLR447C	cellular ion homeostasis
4	VMA7	YGR020C	transport
4	VMA8	YEL051W	cellular ion homeostasis
4	VPH1	YOR270C	cellular ion homeostasis
4	VPH2	YKL119C	protein secretion
4	VPS1	YKR001C	protein targeting
4	VPS25	YJR102C	protein targeting
4	VPS29	YHR012W	transport
4	WRS1	YOL097C	cellular amino acid metabolic process
4	WSC3	YOL105C	response to stress
4	XKS1	YGR194C	carbohydrate metabolic process
4	YAL044W-A		unknown
4	YBL055C		response to stress
4	YBL095W		unknown
4	YBR062C		Unknown
4	YBR096W		unknown
4	YBR141C		translation
4	YCK2	YNL154C	signal transduction
4	YCR015C		signal transduction
4	YDL160C-A		DNA repair
4	YDL177C		unknown
4	YDL183C		transport
4	YDR089W		unknown
4	YDR115W		translation
4	YDR476C		unknown
4	YER077C		unknown
4	YER152C		unknown
4	YFR006W		other
4	YFR016C		other
4	YGL108C		unknown
4	YGL185C		cellular amino acid metabolic process
4	YGL242C		unknown
4	YGR012W		cellular amino acid metabolic process
4	YHR045W		Unknown
4	YJL218W		unknown
4	YJR084W		signal transduction
4	YJR098C		lipid metabolic process
4	YKE2	YLR200W	protein folding
4	YKE4	YIL023C	transport
4	YKL033W-A		unknown
4	YKL162C		unknown
4	YKR017C		other
4	YKR023W		regulation of transcription
4	YKR041W		unknown
4	YLF2	YHL014C	unknown
4	YLR057W		ubiquitin proteasome system
4	YLR063W		RNA metabolic process
4	YLR065C		endosomal transport
4	YLR290C		cofactor metabolic process
4	YMR166C		transport
4	YND1	YER005W	protein glycosylation
4	YNL010W		signal transduction
4	YNL234W		unknown
4	YNL247W		translation
4	YNR021W		unknown
4	YOL098C		other
4	YOL107W		vesicular transport
4	YOR262W		transcription
4	YOR283W		unknown
4	YPK1	YKL126W	transport
4	YPL108W		unknown
4	YPT35	YHR105W	other
4	YRB2	YIL063C	ribosome biogenesis
4	YSA1	YBR111C	other
4	YVH1	YIR026C	meiosis/sporulation
4	ZIM17	YNL310C	mitochondrion organization
4	ZRG17	YNR039C	transport
5	ADE2	YOR128C	nucleobase-containing metabolic process
5	ADI1	YMR009W	cellular amino acid metabolic process
5	ALG9	YNL219C	protein glycosylation
5	APE3	YBR286W	other
5	ARG2	YJL071W	cellular amino acid metabolic process
5	ARP5	YNL059C	regulation of transcription
5	ASA1	YPR085C	unknown
5	ATP11	YNL315C	mitochondrion organization
5	BCS1	YDR375C	mitochondrion organization
5	BIK1	YCL029C	cell cycle
5	CIN4	YMR138W	protein folding
5	CLP1	YOR250C	RNA metabolic process
5	CMK2	YOL016C	signal transduction
5	COX5A	YNL052W	central metabolism
5	CTR1	YPR124W	transport
5	CYT1	YOR065W	central metabolism
5	DBP7	YKR024C	ribosome biogenesis
5	DBP9	YLR276C	ribosome biogenesis
5	DIA2	YOR080W	ubiquitin proteasome system
5	DPH5	YLR172C	protein modification
5	DST1	YGL043W	transcription
5	EAF3	YPR023C	regulation of transcription
5	ECM1	YAL059W	ribosome biogenesis
5	ECM2	YBR065C	RNA metabolic process
5	ERB1	YMR049C	ribosome biogenesis
5	ERG20	YJL167W	lipid metabolic process
5	FAS1	YKL182W	lipid metabolic process
5	FAS2	YPL231W	lipid metabolic process
5	FBP1	YLR377C	carbohydrate metabolic process
5	FET4	YMR319C	transport
5	FKH2	YNL068C	DNA replication
5	FLO_ALS2		conjugation or flocculation
5	FMN1	YDR236C	cofactor metabolic process
5	FRE1	YLR214W	transport
5	FSH1	YHR049W	unknown
5	FYV7	YLR068W	ribosome biogenesis
5	GAL10	YBR019C	carbohydrate metabolic process
5	GID8	YMR135C	carbohydrate metabolic process
5	GLE1	YDL207W	translation
5	GLR1	YPL091W	response to stress
5	GOS1	YHL031C	vesicular transport
5	GRS1	YBR121C	translation
5	GRX2	YDR513W	response to stress
5	GSH2	YOL049W	other
5	GUP1	YGL084C	transport
5	HAP5	YOR358W	transcription
5	HCA4	YJL033W	RNA metabolic process
5	HIS5	YIL116W	cellular amino acid metabolic process
5	HNT1	YDL125C	nucleobase-containing metabolic process
5	HST2	YPL015C	regulation of transcription
5	HXK1	YFR053C	carbohydrate metabolic process
5	IAH1	YOR126C	central metabolism
5	IES1	YFL013C	regulation of transcription
5	ILV3	YJR016C	cellular amino acid metabolic process
5	IRC20	YLR247C	DNA repair
5	ISW1	YBR245C	transcription
5	JID1	YPR061C	unknown
5	KRR1	YCL059C	ribosome biogenesis
5	LEA1	YPL213W	RNA metabolic process
5	LRP1	YHR081W	RNA metabolic process
5	LTP1	YPR073C	signal transduction
5	LUC7	YDL087C	RNA metabolic process
5	LYS2	YBR115C	cellular amino acid metabolic process
5	LYS21	YDL131W	cellular amino acid metabolic process
5	LYS5	YGL154C	cellular amino acid metabolic process
5	MAE1	YKL029C	transport
5	MSP1	YGR028W	protein targeting
5	NGL2	YMR285C	RNA metabolic process
5	NIF3	YGL221C	unknown
5	NIT2	YJL126W	unknown
5	NIT3	YLR351C	unknown
5	NOP14	YDL148C	ribosome biogenesis
5	ODC1	YPL134C	other
5	OSH3	YHR073W	conjugation or flocculation
5	PAN5	YHR063C	cofactor metabolic process
5	PBY1	YBR094W	unknown
5	PCM1	YEL058W	cell wall organization or biogenesis
5	PHO85	YPL031C	signal transduction
5	POP5	YAL033W	RNA metabolic process
5	PPM2	YOL141W	RNA metabolic process
5	PRD1	YCL057W	other
5	PRP43	YGL120C	RNA metabolic process
5	PSK2	YOL045W	carbohydrate metabolic process
5	QCR7	YDR529C	central metabolism
5	QNS1	YHR074W	cofactor metabolic process
5	RAD17	YOR368W	DNA repair
5	RBS1	YDL189W	carbohydrate metabolic process
5	RET1	YOR207C	transcription
5	RIB2	YOL066C	vitamin metabolic process
5	RIB3	YDR487C	vitamin metabolic process
5	RIB4	YOL143C	vitamin metabolic process
5	RIB5	YBR256C	vitamin metabolic process
5	RMI1	YPL024W	cell cycle
5	RPA190	YOR341W	transcription
5	RPC34	YNR003C	transcription
5	RPC82	YPR190C	transcription
5	RPD3	YNL330C	DNA replication
5	RPN3	YER021W	ubiquitin proteasome system
5	RRP1	YDR087C	RNA metabolic process
5	RRT14	YIL127C	unknown
5	RTT10	YPL183C	transport
5	SAS10	YDL153C	ribosome biogenesis
5	SAT4	YCR008W	cell cycle
5	SFP1	YLR403W	transcription
5	SNL1	YIL016W	protein folding
5	SSP120	YLR250W	protein secretion
5	SWP1	YMR149W	protein glycosylation
5	SXM1	YDR395W	nuclear transport
5	TFB3	YDR460W	DNA repair
5	TFC1	YBR123C	transcription
5	THI22	YPR121W	vitamin metabolic process
5	THI80	YOR143C	cofactor metabolic process
5	TRM44	YPL030W	RNA metabolic process
5	TRM5	YHR070W	RNA metabolic process
5	TRS20	YBR254C	vesicular transport
5	TVP38	YKR088C	cytoskeleton organization
5	UBP3	YER151C	ubiquitin proteasome system
5	UIP4	YPL186C	unknown
5	UTP15	YMR093W	ribosome biogenesis
5	UTP21	YLR409C	ribosome biogenesis
5	UTP25	YIL091C	ribosome biogenesis
5	UTR2	YEL040W	cell wall organization or biogenesis
5	VPS33	YLR396C	vesicular transport
5	YAF9	YNL107W	DNA repair
5	YCR016W		unknown
5	YCT1	YLL055W	transport
5	YDL063C		ribosome biogenesis
5	YDR333C		ubiquitin proteasome system
5	YEL047C		central metabolism
5	YEL1	YBL060W	lipid metabolic process
5	YER163C		other
5	YFH1	YDL120W	cellular ion homeostasis
5	YGL159W		unknown
5	YGR210C		unknown
5	YHR020W		translation
5	YIA6	YIL006W	transport
5	YIH1	YCR059C	protein modification
5	YJR129C		other
5	YKL091C		Unknown
5	YLR352W		ubiquitin proteasome system
5	YLR407W		Unknown
5	YMR155W		unknown
5	YMR244W		unknown
5	YNL092W		protein modification
5	YOL086W-A		DNA repair
5	YPK9	YOR291W	unknown
5	YPL088W		central metabolism
5	YVC1	YOR087W	cellular ion homeostasis
5	ZDS2	YML109W	cell cycle
6	ABZ2	YMR289W	vitamin metabolic process
6	ACM1	YPL267W	cell cycle
6	ADE1	YAR015W	nucleobase-containing metabolic process
6	ADE12	YNL220W	nucleobase-containing metabolic process
6	ADE4	YMR300C	nucleobase-containing metabolic process
6	ADE5,7	YGL234W	nucleobase-containing metabolic process
6	ADH6	YMR318C	other
6	ADK1	YDR226W	DNA replication
6	AEP3	YPL005W	mitochondrion organization
6	AFG1	YEL052W	peroxisome organization
6	AFT2	YPL202C	response to stress
6	AIF1	YNR074C	response to stress
6	ALG5	YPL227C	protein glycosylation
6	APS3	YJL024C	vesicular transport
6	APT1	YML022W	nucleobase-containing metabolic process
6	ARB1	YER036C	nuclear transport
6	ARC1	YGL105W	cellular amino acid metabolic process
6	ARC15	YIL062C	cytoskeleton organization
6	ARC19	YKL013C	cytoskeleton organization
6	ARF1	YDL192W	vesicular transport
6	ARF3	YOR094W	cell cycle
6	ARG8	YOL140W	cellular amino acid metabolic process
6	ARO1	YDR127W	other
6	ARO2	YGL148W	cellular amino acid metabolic process
6	ARO4	YBR249C	other
6	ARO8	YGL202W	cellular amino acid metabolic process
6	ARP9	YMR033W	regulation of transcription
6	ARX1	YDR101C	ribosome biogenesis
6	ASF1	YJL115W	regulation of transcription
6	ATE1	YGL017W	ubiquitin proteasome system
6	ATP1	YBL099W	transport
6	ATP12	YJL180C	mitochondrion organization
6	ATP2	YJR121W	transport
6	ATP20	YPR020W	mitochondrion organization
6	ATP23	YNR020C	mitochondrion organization
6	ATP3	YBR039W	transport
6	ATP4	YPL078C	transport
6	ATP5	YDR298C	transport
6	ATP7	YKL016C	transport
6	AXL2	YIL140W	cell cycle
6	BCP1	YDR361C	nuclear transport
6	BFR1	YOR198C	cell cycle
6	BIM1	YER016W	cell cycle
6	BIO3	YNR058W	vitamin metabolic process
6	BRE5	YNR051C	vesicular transport
6	BRN1	YBL097W	cell cycle
6	BRX1	YOL077C	ribosome biogenesis
6	BUD21	YOR078W	ribosome biogenesis
6	CAF20	YOR276W	translation
6	CAM1	YPL048W	translation
6	CCE1	YKL011C	mitochondrion organization
6	CCT3	YJL014W	protein folding
6	CCT4	YDL143W	protein folding
6	CCT6	YDR188W	protein folding
6	CDC10	YCR002C	cytoskeleton organization
6	CDC12	YHR107C	cell cycle
6	CDC20	YGL116W	cell cycle
6	CDC33	YOL139C	translation
6	CDC42	YLR229C	cell cycle
6	CDC60	YPL160W	RNA metabolic process
6	CHK1	YBR274W	cell cycle
6	CHS2	YBR038W	cell cycle
6	CHZ1	YER030W	regulation of transcription
6	CIC1	YHR052W	other
6	CIR1	YGR207C	unknown
6	CMC1	YKL137W	mitochondrion organization
6	CMC2	YBL059C-A	mitochondrion organization
6	CMD1	YBR109C	signal transduction
6	CNS1	YBR155W	protein folding
6	COF1	YLL050C	vesicular transport
6	COP1	YDL145C	vesicular transport
6	COQ1	YBR003W	cofactor metabolic process
6	COQ2	YNR041C	cofactor metabolic process
6	COQ5	YML110C	cofactor metabolic process
6	COQ9	YLR201C	cofactor metabolic process
6	COX11	YPL132W	central metabolism
6	COX16	YJL003W	central metabolism
6	COX4	YGL187C	central metabolism
6	CRH1	YGR189C	cell wall organization or biogenesis
6	CTF4	YPR135W	DNA replication
6	CTP1	YBR291C	transport
6	CTS1	YLR286C	other
6	CUP9	YPL177C	transport
6	CYB5	YNL111C	lipid metabolic process
6	CYK3	YDL117W	cytoskeleton organization
6	CYS4	YGR155W	cellular amino acid metabolic process
6	CYT2	YKL087C	central metabolism
6	DAP1	YPL170W	lipid metabolic process
6	DBP3	YGL078C	ribosome biogenesis
6	DBP5	YOR046C	transport
6	DCD1	YHR144C	nucleobase-containing metabolic process
6	DCN1	YLR128W	Ubiquitin proteasome system
6	DED81	YHR019C	cellular amino acid metabolic process
6	DFR1	YOR236W	cofactor metabolic process
6	DID2	YKR035W-A	endosomal transport
6	DUT1	YBR252W	nucleobase-containing metabolic process
6	EFB1	YAL003W	translation
6	EFG1	YGR271C-A	ribosome biogenesis
6	EFT1	YOR133W	translation
6	ELG1	YOR144C	cell cycle
6	ELP2	YGR200C	RNA metabolic process
6	EMC2	YJR088C	protein folding
6	EMI5		central metabolism
6	ERD2	YBL040C	vesicular transport
6	ERG10	YPL028W	lipid metabolic process
6	ERG26	YGL001C	lipid metabolic process
6	ERG28	YER044C	lipid metabolic process
6	ERG7	YHR072W	lipid metabolic process
6	ERG9	YHR190W	lipid metabolic process
6	ERP3	YDL018C	other
6	ERP5	YHR110W	protein folding
6	ERV25	YML012W	vesicular transport
6	ESP1	YGR098C	cell cycle
6	EXO1	YOR033C	DNA repair
6	FIP1	YJR093C	RNA metabolic process
6	FPR1	YNL135C	regulation of transcription
6	FRQ1	YDR373W	signal transduction
6	FRS2	YFL022C	cellular amino acid metabolic process
6	FSF1	YOR271C	transport
6	FUN12	YAL035W	translation
6	GAP1	YKR039W	transport
6	GCD10	YNL062C	RNA metabolic process
6	GCD11	YER025W	translation
6	GCN1	YGL195W	translation
6	GCN3	YKR026C	translation
6	GCS1	YDL226C	vesicular transport
6	GDT1	YBR187W	cellular ion homeostasis
6	GIM5	YML094W	transcription
6	GIN4	YDR507C	cell cycle
6	GIP1	YBR045C	meiosis/sporulation
6	GTF1	YGR102C	cellular amino acid metabolic process
6	GUA1	YMR217W	cell wall organization or biogenesis
6	GUF1	YLR289W	translation
6	GUS1	YGL245W	cellular amino acid metabolic process
6	HAC1	YFL031W	protein folding
6	HAM1	YJR069C	nucleobase-containing metabolic process
6	HCM1	YCR065W	response to stress
6	HCR1	YLR192C	ribosome biogenesis
6	HEK2	YBL032W	transcription
6	HEM14	YER014W	cofactor metabolic process
6	HIS1	YER055C	cellular amino acid metabolic process
6	HIS4	YCL030C	cellular amino acid metabolic process
6	HIS7	YBR248C	cellular amino acid metabolic process
6	HMG1	YML075C	lipid metabolic process
6	HMO1	YDR174W	transcription
6	HOF1	YMR032W	cytoskeleton organization
6	HOG1	YLR113W	regulation of transcription
6	HOM2	YDR158W	cellular amino acid metabolic process
6	HPM1	YIL110W	protein modification
6	HRI1	YLR301W	protein secretion
6	HUT1	YPL244C	transport
6	ILV6	YCL009C	cellular amino acid metabolic process
6	IMG1	YCR046C	mitochondrion organization
6	IMG2	YCR071C	translation
6	IMP2	YMR035W	mitochondrion organization
6	IPI3	YNL182C	ribosome biogenesis
6	IPL1	YPL209C	cell cycle
6	IPP1	YBR011C	other
6	IRC22	YEL001C	unknown
6	IST3	YIR005W	nuclear transport
6	KIN3	YAR018C	cell cycle
6	KRE1	YNL322C	cell wall organization or biogenesis
6	KRE33	YNL132W	ribosome biogenesis
6	KRS1	YDR037W	cellular amino acid metabolic process
6	LAT1	YNL071W	central metabolism
6	LCB3	YJL134W	lipid metabolic process
6	LEU2	YCL018W	cellular amino acid metabolic process
6	LEU4	YNL104C	cellular amino acid metabolic process
6	LHP1	YDL051W	RNA metabolic process
6	LHS1	YKL073W	protein secretion
6	LIP2	YLR239C	other
6	LYS1	YIR034C	cellular amino acid metabolic process
6	LYS12	YIL094C	cellular amino acid metabolic process
6	LYS9	YNR050C	cellular amino acid metabolic process
6	MAM33	YIL070C	translation
6	MAS2	YHR024C	mitochondrion organization
6	MBF1	YOR298C-A	transcription
6	MCD1	YDL003W	DNA replication
6	MCD4	YKL165C	lipid metabolic process
6	MCM2	YBL023C	DNA replication
6	MCM6	YGL201C	DNA replication
6	MEF2	YJL102W	mitochondrion organization
6	MET16	YPR167C	cellular amino acid metabolic process
6	MET3	YJR010W	cellular amino acid metabolic process
6	MGE1	YOR232W	protein folding
6	MHR1	YDR296W	DNA replication
6	MIS1	YBR084W	cofactor metabolic process
6	MMS4	YBR098W	DNA repair
6	MNN9	YPL050C	protein glycosylation
6	MNP1	YGL068W	translation
6	MPD1	YOR288C	protein folding
6	MRH4	YGL064C	ribosome biogenesis
6	MRP20	YDR405W	mitochondrion organization
6	MRP21	YBL090W	mitochondrion organization
6	MRP4	YHL004W	mitochondrion organization
6	MRP49	YKL167C	mitochondrion organization
6	MRP7	YNL005C	mitochondrion organization
6	MRPL1	YDR116C	mitochondrion organization
6	MRPL10	YNL284C	mitochondrion organization
6	MRPL15	YLR312W-A	mitochondrion organization
6	MRPL17	YNL252C	mitochondrion organization
6	MRPL19	YNL185C	mitochondrion organization
6	MRPL20	YKR085C	mitochondrion organization
6	MRPL25	YGR076C	mitochondrion organization
6	MRPL27	YBR282W	mitochondrion organization
6	MRPL28	YDR462W	mitochondrion organization
6	MRPL3	YMR024W	mitochondrion organization
6	MRPL38	YKL170W	mitochondrion organization
6	MRPL4	YLR439W	mitochondrion organization
6	MRPL49	YJL096W	mitochondrion organization
6	MRPL50	YNR022C	mitochondrion organization
6	MRPL7	YDR237W	mitochondrion organization
6	MRPL8	YJL063C	mitochondrion organization
6	MRPS12	YNR036C	mitochondrion organization
6	MRPS17	YMR188C	mitochondrion organization
6	MRPS35	YGR165W	mitochondrion organization
6	MRPS5	YBR251W	mitochondrion organization
6	MRPS9	YBR146W	mitochondrion organization
6	MRS6	YOR370C	vesicular transport
6	MSC7	YHR039C	meiosis/sporulation
6	MSH2	YOL090W	cell cycle
6	MSH6	YDR097C	meiosis/sporulation
6	MSL5	YLR116W	RNA metabolic process
6	MST1	YKL194C	mitochondrion organization
6	MTQ1	YNL063W	translation
6	NAM7	YMR080C	translation
6	NAP1	YKR048C	regulation of transcription
6	NAS6	YGR232W	Ubiquitin proteasome system
6	NAT1	YDL040C	protein modification
6	NBA1	YOL070C	unknown
6	NCL1	YBL024W	response to stress
6	NOP15	YNL110C	ribosome biogenesis
6	NOP6	YDL213C	ribosome biogenesis
6	NOP7	YGR103W	ribosome biogenesis
6	NOP9	YJL010C	nuclear transport
6	NUD1	YOR373W	cell cycle
6	NUF2	YOL069W	cell cycle
6	OCA1	YNL099C	response to stress
6	OCA2	YNL056W	unknown
6	ORC4	YPR162C	DNA replication
6	ORC5	YNL261W	DNA replication
6	ORC6	YHR118C	DNA replication
6	ORT1	YOR130C	cellular amino acid metabolic process
6	OST2	YOR103C	protein glycosylation
6	OXA1	YER154W	transport
6	PAB1	YER165W	translation
6	PAM18	YLR008C	mitochondrion organization
6	PAP2	YOL115W	RNA metabolic process
6	PCL2	YDL127W	cell cycle
6	PDA1	YER178W	central metabolism
6	PDC1	YLR044C	central metabolism
6	PDI1	YCL043C	protein folding
6	PDX3	YBR035C	cofactor metabolic process
6	PET123	YOR158W	translation
6	PFK1	YGR240C	central metabolism
6	PGK1	YCR012W	central metabolism
6	PHO13	YDL236W	signal transduction
6	PHO88	YBR106W	transport
6	PIL1	YGR086C	cell wall organization or biogenesis
6	PIR1	YKL164C	cell wall organization or biogenesis
6	PLP1	YDR183W	protein folding
6	PMA1	YGL008C	transport
6	PMT1	YDL095W	protein glycosylation
6	PMT2	YAL023C	protein glycosylation
6	POB3	YML069W	regulation of transcription
6	POL1	YNL102W	DNA replication
6	POL12	YBL035C	DNA replication
6	POL2	YNL262W	DNA replication
6	POL5	YEL055C	DNA replication
6	PRI1	YIR008C	DNA replication
6	PRP40	YKL012W	RNA metabolic process
6	PRP42	YDR235W	RNA metabolic process
6	PRS4	YBL068W	cell wall organization or biogenesis
6	PRY2	YKR013W	transport
6	PSF3	YOL146W	DNA repair
6	PST1	YDR055W	cell wall organization or biogenesis
6	RAD27	YKL113C	DNA repair
6	RAD51	YER095W	DNA repair
6	RDL2	YOR286W	unknown
6	RET3	YPL010W	vesicular transport
6	RFC3	YNL290W	DNA replication
6	RFC4	YOL094C	DNA replication
6	RFC5	YBR087W	DNA replication
6	RGD1	YBR260C	response to stress
6	RHO1	YPR165W	signal transduction
6	RHO3	YIL118W	signal transduction
6	RIX1	YHR197W	ribosome biogenesis
6	RKI1	YOR095C	central metabolism
6	RLF2	YPR018W	regulation of transcription
6	RNH1	YMR234W	RNA metabolic process
6	RNT1	YMR239C	RNA metabolic process
6	ROT1	YMR200W	cell wall organization or biogenesis
6	ROY1	YMR258C	vesicular transport
6	RPA12	YJR063W	transcription
6	RPA14	YDR156W	transcription
6	RPB5	YBR154C	transcription
6	RPB8	YOR224C	transcription
6	RPC17	YJL011C	transcription
6	RPC53	YDL150W	transcription
6	RPL12A	YEL054C	ribosome biogenesis
6	RPL14B	YHL001W	translation
6	RPL19A	YBR084C-A	translation
6	RPL1A	YPL220W	translation
6	RPL20B	YOR312C	translation
6	RPL21B	YPL079W	translation
6	RPL23B	YER117W	translation
6	RPL24B	YGR148C	translation
6	RPL27B	YDR471W	translation
6	RPL28	YGL103W	translation
6	RPL31B	YLR406C	translation
6	RPL35A	YDL191W	ribosome biogenesis
6	RPL40B	YKR094C	ribosome biogenesis
6	RPL6B	YLR448W	ribosome biogenesis
6	RPP0	YLR340W	ribosome biogenesis
6	RPP1A	YDL081C	translation
6	RPP1B	YDL130W	translation
6	RPS0A	YGR214W	ribosome biogenesis
6	RPS13	YDR064W	ribosome biogenesis
6	RPS15	YOL040C	ribosome biogenesis
6	RPS16A	YMR143W	ribosome biogenesis
6	RPS17B	YDR447C	ribosome biogenesis
6	RPS18B	YML026C	ribosome biogenesis
6	RPS19A	YOL121C	ribosome biogenesis
6	RPS1B	YML063W	ribosome biogenesis
6	RPS20	YHL015W	ribosome biogenesis
6	RPS25A	YGR027C	translation
6	RPS7B	YNL096C	translation
6	RPS8B	YER102W	ribosome biogenesis
6	RRG7	YOR305W	unknown
6	RRP17	YDR412W	RNA metabolic process
6	RRP45	YDR280W	RNA metabolic process
6	RSC58	YLR033W	cell cycle
6	RSM18	YER050C	translation
6	RSM24	YDR175C	ribosome biogenesis
6	RSM25	YIL093C	mitochondrion organization
6	RSN1	YMR266W	vesicular transport
6	RTT106	YNL206C	transcription
6	RVB2	YPL235W	transcription
6	SAD1	YFR005C	RNA metabolic process
6	SAM35	YHR083W	protein targeting
6	SAM50	YNL026W	transport
6	SCD6	YPR129W	translation
6	SCJ1	YMR214W	protein folding
6	SCP160	YJL080C	meiosis/sporulation
6	SCS2	YER120W	protein secretion
6	SCW11	YGL028C	cell wall organization or biogenesis
6	SCW4	YGR279C	conjugation or flocculation
6	SDO1	YLR022C	ribosome biogenesis
6	SEC11	YIR022W	protein secretion
6	SEC13	YLR208W	vesicular transport
6	SEC22	YLR268W	protein secretion
6	SEC26	YDR238C	vesicular transport
6	SEC27	YGL137W	vesicular transport
6	SEC53	YFL045C	vesicular transport
6	SEC59	YMR013C	protein glycosylation
6	SEC61	YLR378C	protein secretion
6	SEC66	YBR171W	protein secretion
6	SEC72	YLR292C	protein secretion
6	SEE1		vesicular transport
6	SEN15	YMR059W	RNA metabolic process
6	SER2	YGR208W	cellular amino acid metabolic process
6	SER3	YER081W	cellular amino acid metabolic process
6	SES1	YDR023W	translation
6	SET2	YJL168C	regulation of transcription
6	SET5	YHR207C	regulation of transcription
6	SFH1	YLR321C	cell cycle
6	SHR3	YDL212W	vesicular transport
6	SHS1	YDL225W	cytoskeleton organization
6	SIF2	YBR103W	cell cycle
6	SLD5	YDR489W	DNA repair
6	SLG1	YOR008C	response to stress
6	SLK19	YOR195W	cell cycle
6	SLS1	YLR139C	central metabolism
6	SMC3	YJL074C	cell cycle
6	SMD1	YGR074W	RNA metabolic process
6	SMY2	YBR172C	vesicular transport
6	SPC3	YLR066W	protein secretion
6	SPC34	YKR037C	cell cycle
6	SPE4	YLR146C	vitamin metabolic process
6	SPT16	YGL207W	regulation of transcription
6	SPT3	YDR392W	conjugation or flocculation
6	SPT4	YGR063C	transcription
6	SRP68	YPL243W	protein targeting
6	SRV2	YNL138W	cytoskeleton organization
6	SSB2	YNL209W	translation
6	SSH1	YBR283C	protein secretion
6	SSL2-like		signal transduction
6	SSZ1	YHR064C	translation
6	STB1	YNL309W	transcription
6	STM1	YLR150W	translation
6	STO1	YMR125W	RNA metabolic process
6	STT4	YLR305C	lipid metabolic process
6	STU1	YBL034C	cytoskeleton organization
6	STU2	YLR045C	cytoskeleton organization
6	SUB2	YDL084W	RNA metabolic process
6	SUI3	YPL237W	translation
6	SUP45	YBR143C	transcription
6	SVF1	YDR346C	response to stress
6	SVL3	YPL032C	endosomal transport
6	SWI4	YER111C	transcription
6	TAD3	YLR316C	RNA metabolic process
6	TAE1	YBR261C	protein modification
6	TDA3	YHR009C	transport
6	TDA5	YLR426W	response to stress
6	TGS1	YPL157W	regulation of transcription
6	THR4	YCR053W	cellular amino acid metabolic process
6	THS1	YIL078W	translation
6	TIF1	YKR059W	translation
6	TIF11	YMR260C	translation
6	TIF3	YPR163C	translation
6	TIF5	YPR041W	translation
6	TIM22	YDL217C	transport
6	TIM23	YNR017W	transport
6	TIM44	YIL022W	transport
6	TIM50	YPL063W	transport
6	TIM54	YJL054W	transport
6	TMT1	YER175C	unknown
6	TOF1	YNL273W	DNA replication
6	TOM20	YGR082W	transport
6	TOM40	YMR203W	transport
6	TOP2	YNL088W	DNA replication
6	TPA1	YER049W	DNA repair
6	TPM1	YNL079C	cytoskeleton organization
6	TRP3	YKL211C	cellular amino acid metabolic process
6	TRP5	YGL026C	cellular amino acid metabolic process
6	TRS33	YOR115C	vesicular transport
6	TSR2	YLR435W	ribosome biogenesis
6	TSR3	YOR006C	ribosome biogenesis
6	TUB1	YML085C	cell cycle
6	TUB2	YFL037W	cell cycle
6	TUF1	YOR187W	translation
6	UBC11	YOR339C	ubiquitin proteasome system
6	UBC6	YER100W	Ubiquitin proteasome system
6	UBC7	YMR022W	Ubiquitin proteasome system
6	ULP1	YPL020C	ubiquitin proteasome system
6	URA5	YML106W	nucleobase-containing metabolic process
6	URA6	YKL024C	nucleobase-containing metabolic process
6	UTP30	YKR060W	ribosome biogenesis
6	VPS75	YNL246W	regulation of transcription
6	VRG4	YGL225W	transport
6	VTS1	YOR359W	RNA metabolic process
6	WBP1	YEL002C	protein glycosylation
6	YAP1801	YHR161C	endosomal transport
6	YAR1	YPL239W	response to stress
6	YBL036C		unknown
6	YBR220C		transport
6	YCR087C-A		unknown
6	YCR090C		unknown
6	YDR132C		other
6	YDR161W		Ubiquitin proteasome system
6	YDR341C		RNA metabolic process
6	YDR514C		unknown
6	YEL023C		unknown
6	YER156C		unknown
6	YFH7	YFR007W	other
6	YGR021W		unknown
6	YGR251W		ribosome biogenesis
6	YIL001W		unknown
6	YKL069W		response to stress
6	YKR070W		unknown
6	YLH47	YPR125W	transport
6	YLL032C		unknown
6	YLR243W		transcription
6	YLR278C		transcription
6	YML108W		unknown
6	YMR027W		other
6	YMR074C		other
6	YMR244C-A		transport
6	YNK1	YKL067W	response to stress
6	YNL022C		RNA metabolic process
6	YNL035C		unknown
6	YNL050C		unknown
6	YNL122C		unknown
6	YNL181W		other
6	YNL200C		response to stress
6	YNR040W		unknown
6	YOR021C		ribosome biogenesis
6	YOR292C		unknown
6	YOX1	YML027W	transcription
6	YPL225W		carbohydrate metabolic process
6	YPL260W		Unknown
6	YPT6	YLR262C	vesicular transport
6	YTM1	YOR272W	ribosome biogenesis
6	ZUO1	YGR285C	nuclear transport
7	ACS2	YLR153C	regulation of transcription
7	ALB1	YJL122W	ribosome biogenesis
7	ALD5	YER073W	central metabolism
7	ARG82	YDR173C	cellular amino acid metabolic process
7	ART10	YLR392C	unknown
7	BUD4	YJR092W	cell cycle
7	CAN1	YEL063C	transport
7	CBP6	YBR120C	translation
7	CBR1	YIL043C	central metabolism
7	CDC5	YMR001C	cell cycle
7	CLB4	YLR210W	cell cycle
7	CLG1	YGL215W	response to stress
7	CLN1	YMR199W	cell cycle
7	DOG1	YHR044C	carbohydrate metabolic process
7	DPM1	YPR183W	lipid metabolic process
7	DUS3	YLR401C	RNA metabolic process
7	DUS4	YLR405W	RNA metabolic process
7	EBP2	YKL172W	ribosome biogenesis
7	ECM31	YBR176W	vitamin metabolic process
7	EGD1	YPL037C	protein folding
7	EMG1	YLR186W	ribosome biogenesis
7	EMP24	YGL200C	vesicular transport
7	ETT1	YOR051C	other
7	FLO11-BSC1		conjugation or flocculation
7	FPR3	YML074C	cell cycle
7	FRK1	YPL141C	protein modification
7	FTR1	YER145C	transport
7	GAR1	YHR089C	RNA metabolic process
7	GET3	YDL100C	vesicular transport
7	HAS1	YMR290C	ribosome biogenesis
7	HBN1	YCL026C-B	unknown
7	HEM13	YDR044W	cofactor metabolic process
7	HOM3	YER052C	cellular amino acid metabolic process
7	HSL1	YKL101W	cell cycle
7	HTA1	YDR225W	DNA repair
7	HTB2	YBL002W	regulation of transcription
7	HTZ1	YOL012C	regulation of transcription
7	HUA1	YGR268C	unknown
7	ILV5	YLR355C	cellular amino acid metabolic process
7	IRC5	YFR038W	unknown
7	KAP104	YBR017C	cell cycle
7	KIP3	YGL216W	cytoskeleton organization
7	LIA1	YJR070C	cytoskeleton organization
7	LYS4	YDR234W	cellular amino acid metabolic process
7	MCM5	YLR274W	DNA replication
7	MDH1	YKL085W	central metabolism
7	MET8	YBR213W	cofactor metabolic process
7	MIH1	YMR036C	cell cycle
7	MIR1	YJR077C	transport
7	MRP2	YPR166C	mitochondrion organization
7	MRPL24	YMR193W	mitochondrion organization
7	MRPL32	YCR003W	mitochondrion organization
7	MRPL6	YHR147C	mitochondrion organization
7	MRPS18	YNL306W	mitochondrion organization
7	MRPS8	YMR158W	mitochondrion organization
7	MRT4	YKL009W	ribosome biogenesis
7	MSC3	YLR219W	meiosis/sporulation
7	NAN1	YPL126W	ribosome biogenesis
7	NCE103	YNL036W	response to stress
7	NHP2	YDL208W	RNA metabolic process
7	NHP6B	YBR089C-A	transcription
7	NIP7	YPL211W	ribosome biogenesis
7	NOC3	YLR002C	DNA replication
7	NOG1	YPL093W	ribosome biogenesis
7	NOP1	YDL014W	regulation of transcription
7	NOP2	YNL061W	ribosome biogenesis
7	NOP56	YLR197W	ribosome biogenesis
7	NOP58	YOR310C	ribosome biogenesis
7	NRP1	YDL167C	unknown
7	NSA2	YER126C	ribosome biogenesis
7	NSR1	YGR159C	ribosome biogenesis
7	NUG1	YER006W	nuclear transport
7	NUP170	YBL079W	nuclear transport
7	PAM17	YKR065C	transport
7	PCL1	YNL289W	response to stress
7	PNO1	YOR145C	RNA metabolic process
7	PRO1	YDR300C	cellular amino acid metabolic process
7	PSA1	YDL055C	protein glycosylation
7	PUS1	YPL212C	RNA metabolic process
7	PWP2	YCR057C	ribosome biogenesis
7	PXR1	YGR280C	DNA replication
7	RAD54	YGL163C	DNA repair
7	RAX2	YLR084C	cell cycle
7	RBG1	YAL036C	translation
7	RCL1	YOL010W	ribosome biogenesis
7	RIM2	YBR192W	transport
7	RKM3	YBR030W	protein modification
7	RLI1	YDR091C	ribosome biogenesis
7	RLP24	YLR009W	ribosome biogenesis
7	RLP7	YNL002C	ribosome biogenesis
7	RPA34	YJL148W	transcription
7	RPA43	YOR340C	transcription
7	RPA49	YNL248C	transcription
7	RPB9	YGL070C	transcription
7	RPC25	YKL144C	transcription
7	RPF1	YHR088W	ribosome biogenesis
7	RPF2	YKR081C	RNA metabolic process
7	RPL10	YLR075W	ribosome biogenesis
7	RPL11A	YPR102C	ribosome biogenesis
7	RPL13A	YDL082W	translation
7	RPL16A	YIL133C	translation
7	RPL17B	YJL177W	translation
7	RPL25	YOL127W	ribosome biogenesis
7	RPL3	YOR063W	ribosome biogenesis
7	RPL32	YBL092W	translation
7	RPL34A	YER056C-A	translation
7	RPL36A	YMR194W	translation
7	RPL4B	YDR012W	translation
7	RPL5	YPL131W	ribosome biogenesis
7	RPS12	YOR369C	translation
7	RPS14A	YCR031C	ribosome biogenesis
7	RPS2	YGL123W	translation
7	RPS23B	YPR132W	ribosome biogenesis
7	RPS26A	YGL189C	translation
7	RPS3	YNL178W	ribosome biogenesis
7	RPS31	YLR167W	ribosome biogenesis
7	RPS4A	YJR145C	translation
7	RPS9A	YPL081W	ribosome biogenesis
7	RRS1	YOR294W	ribosome biogenesis
7	RSB1	YOR049C	transport
7	RSM26	YJR101W	translation
7	RSM7	YJR113C	mitochondrion organization
7	SEN2	YLR105C	RNA metabolic process
7	SIM1	YIL123W	cell wall organization or biogenesis
7	SIT1	YEL065W	transport
7	SNU13	YEL026W	RNA metabolic process
7	SPB1	YCL054W	ribosome biogenesis
7	SPE3	YPR069C	cofactor metabolic process
7	SUI2	YJR007W	translation
7	SUR7	YML052W	meiosis/sporulation
7	TDA2	YER071C	unknown
7	TEF1	YPR080W	translation
7	THI6	YPL214C	vitamin metabolic process
7	TIF34	YMR146C	translation
7	TIF35	YDR429C	translation
7	TIF6	YPR016C	translation
7	TMA23	YMR269W	ribosome biogenesis
7	TOS1	YBR162C	unknown
7	TRM7	YBR061C	RNA metabolic process
7	TRM8	YDL201W	RNA metabolic process
7	TSA1	YML028W	response to stress
7	TSR1	YDL060W	ribosome biogenesis
7	TUP1	YCR084C	conjugation or flocculation
7	UBC12	YLR306W	ubiquitin proteasome system
7	URA7	YBL039C	nucleobase-containing metabolic process
7	UTP10	YJL109C	ribosome biogenesis
7	UTP13	YLR222C	ribosome biogenesis
7	UTP18	YJL069C	ribosome biogenesis
7	UTP23	YOR004W	ribosome biogenesis
7	UTP5	YDR398W	ribosome biogenesis
7	UTP8	YGR128C	ribosome biogenesis
7	UTP9	YHR196W	ribosome biogenesis
7	YGR017W		unknown
7	YML6	YML025C	mitochondrion organization
7	YMR310C		other
7	YPT32	YGL210W	vesicular transport
8	ABP1	YCR088W	cytoskeleton organization
8	ACH1	YBL015W	central metabolism
8	ADH2	YMR303C	nucleobase-containing metabolic process
8	ADO1	YJR105W	nucleobase-containing metabolic process
8	AIM4	YBR194W	unknown
8	AIM7	YDR063W	cytoskeleton organization
8	ALF1	YNL148C	protein folding
8	ARG1	YOL058W	cellular amino acid metabolic process
8	ARG4	YHR018C	cellular amino acid metabolic process
8	ARG5,6	YER069W	cellular amino acid metabolic process
8	ARP7	YPR034W	regulation of transcription
8	ASP1	YDR321W	cellular amino acid metabolic process
8	BAG7	YOR134W	signal transduction
8	BET2	YPR176C	vesicular transport
8	BGL2	YGR282C	cell wall organization or biogenesis
8	BIG1	YHR101C	cell wall organization or biogenesis
8	CBF1	YJR060W	transcription
8	CBP4	YGR174C	unknown
8	CDC11	YJR076C	cell cycle
8	CDC15	YAR019C	cell cycle
8	CDC3	YLR314C	cell cycle
8	CDC36	YDL165W	transcription
8	CEX1	YOR112W	nuclear transport
8	CHO2	YGR157W	lipid metabolic process
8	CKI1	YLR133W	lipid metabolic process
8	CPA1	YOR303W	cellular amino acid metabolic process
8	CPA2	YJR109C	cellular amino acid metabolic process
8	CPR1	YDR155C	meiosis/sporulation
8	CSM3	YMR048W	DNA repair
8	CTF18	YMR078C	DNA replication
8	CYS3	YAL012W	cellular amino acid metabolic process
8	DBF4	YDR052C	cell cycle
8	DIB1	YPR082C	RNA metabolic process
8	DOC1	YGL240W	cell cycle
8	DPB2	YPR175W	DNA replication
8	DSE1	YER124C	conjugation or flocculation
8	DSF2	YBR007C	cell wall organization or biogenesis
8	DYS1	YHR068W	protein modification
8	ENO1	YGR254W	central metabolism
8	ERG11	YHR007C	lipid metabolic process
8	ERG13	YML126C	lipid metabolic process
8	ERG2	YMR202W	lipid metabolic process
8	ERG24	YNL280C	lipid metabolic process
8	ERG25	YGR060W	lipid metabolic process
8	ERG27	YLR100W	lipid metabolic process
8	ERG3	YLR056W	lipid metabolic process
8	ERG4	YGL012W	lipid metabolic process
8	ERG5	YMR015C	lipid metabolic process
8	ERG6	YML008C	lipid metabolic process
8	EXG1	YLR300W	cell wall organization or biogenesis
8	FAP7	YDL166C	response to stress
8	FKS1	YLR342W	carbohydrate metabolic process
8	FMT1	YBL013W	RNA metabolic process
8	FRE3	YOR381W	cellular ion homeostasis
8	GAS1	YMR307W	cell wall organization or biogenesis
8	GEF1	YJR040W	cellular ion homeostasis
8	GPD1	YDL022W	central metabolism
8	GPM1	YKL152C	central metabolism
8	GTT3	YEL017W	unknown
8	GUK1	YDR454C	nucleobase-containing metabolic process
8	HXK2	YGL253W	central metabolism
8	IDI1	YPL117C	lipid metabolic process
8	IMP2'	YIL154C	regulation of transcription
8	IOC4	YMR044W	regulation of transcription
8	KRE6	YPR159W	cell wall organization or biogenesis
8	LSM1	YJL124C	RNA metabolic process
8	MBA1	YBR185C	translation
8	MCK1	YNL307C	cell cycle
8	MCM3	YEL032W	DNA replication
8	MCM4	YPR019W	DNA replication
8	MET13	YGL125W	cellular amino acid metabolic process
8	MET32	YDR253C	cell cycle
8	MET6	YER091C	cellular amino acid metabolic process
8	MIF2	YKL089W	cell cycle
8	MLC1	YGL106W	cytoskeleton organization
8	MPS1	YDL028C	cell cycle
8	MPS3	YJL019W	cell cycle
8	MRC1	YCL061C	cell cycle
8	MRPL11	YDL202W	mitochondrion organization
8	MRPL22	YNL177C	mitochondrion organization
8	MRPL9	YGR220C	mitochondrion organization
8	MXR1	YER042W	response to stress
8	MYO2	YOR326W	cytoskeleton organization
8	NCP1	YHR042W	lipid metabolic process
8	NIT1	YIL164C	unknown
8	NNT1	YLR285W	vitamin metabolic process
8	NUP120	YKL057C	nuclear transport
8	OGG1	YML060W	DNA repair
8	OPI3	YJR073C	lipid metabolic process
8	PAC10	YGR078C	protein folding
8	PEA2	YER149C	cell cycle
8	PET9	YBL030C	central metabolism
8	PFK2	YMR205C	central metabolism
8	PHO12	YHR215W	unknown
8	PIF1	YML061C	DNA replication
8	PMI40	YER003C	protein glycosylation
8	PNP1	YLR209C	cofactor metabolic process
8	PRE6	YOL038W	ubiquitin proteasome system
8	PRI2	YKL045W	DNA repair
8	PRO2	YOR323C	cellular amino acid metabolic process
8	PSF1	YDR013W	DNA repair
8	PST2	YDR032C	unknown
8	PTC2	YER089C	response to stress
8	PXL1	YKR090W	signal transduction
8	QRI7	YDL104C	mitochondrion organization
[truncated: 368 more rows]

## Sheet: Phaffi glucose
SOM	Symbol	Gene	Simplified GO
0	ADE1	YAR015W	nucleobase-containing metabolic process
0	ADE2	YOR128C	nucleobase-containing metabolic process
0	ADH6	YMR318C	other
0	ADP1	YCR011C	transport
0	AIM6	YDL237W	lipid metabolic process
0	AMD1	YML035C	nucleobase-containing metabolic process
0	ARG1	YOL058W	cellular amino acid metabolic process
0	ARG8	YOL140W	cellular amino acid metabolic process
0	ARO10	YDR380W	cellular amino acid metabolic process
0	ASN2	YGR124W	cellular amino acid metabolic process
0	ASP1	YDR321W	cellular amino acid metabolic process
0	CBP6	YBR120C	translation
0	CNB1	YKL190W	signal transduction
0	CPA1	YOR303W	cellular amino acid metabolic process
0	CTS1	YLR286C	other
0	CUP9	YPL177C	transport
0	DCG1	YIR030C	other
0	DDP1	YOR163W	carbohydrate metabolic process
0	DED1	YOR204W	RNA metabolic process
0	DIP5	YPL265W	transport
0	ENP1	YBR247C	ribosome biogenesis
0	FET3	YMR058W	transport
0	FLO_ALS2		conjugation or flocculation
0	FLO9	YAL063C	conjugation or flocculation
0	FPR3	YML074C	cell cycle
0	GCR1	YPL075W	carbohydrate metabolic process
0	GSF2	YML048W	protein folding
0	GUT1	YHL032C	central metabolism
0	HAC1	YFL031W	protein folding
0	HEM12	YDR047W	cofactor metabolic process
0	KRE2	YDR483W	protein glycosylation
0	LEU4	YNL104C	cellular amino acid metabolic process
0	LSC2	YGR244C	central metabolism
0	MPM1	YJL066C	mitochondrion organization
0	MRT4	YKL009W	ribosome biogenesis
0	MTD1	YKR080W	cellular amino acid metabolic process
0	MUP1	YGR055W	transport
0	NAM8	YHR086W	RNA metabolic process
0	NSR1	YGR159C	ribosome biogenesis
0	ORT1	YOR130C	cellular amino acid metabolic process
0	PHO86	YJL117W	protein secretion
0	PHO89	YBR296C	transport
0	PRO3	YER023W	cellular amino acid metabolic process
0	RAD17	YOR368W	DNA repair
0	RIB3	YDR487C	vitamin metabolic process
0	RIB4	YOL143C	vitamin metabolic process
0	RSB1	YOR049C	transport
0	SAP30	YMR263W	regulation of transcription
0	SEN34	YAR008W	RNA metabolic process
0	SFH5	YJL145W	vesicular transport
0	SHM2	YLR058C	other
0	SIT1	YEL065W	transport
0	SNG1	YGR197C	transport
0	SSH4	YKL124W	transport
0	THR1	YHR025W	cellular amino acid metabolic process
0	TRX1	YLR043C	vesicular transport
0	UPS2	YLR168C	lipid metabolic process
0	URA2	YJL130C	nucleobase-containing metabolic process
0	YCR061W		other
0	YCR087C-A		unknown
0	YGL185C		cellular amino acid metabolic process
0	YGR017W		unknown
0	YML6	YML025C	mitochondrion organization
0	YMR244W		unknown
1	ADE12	YNL220W	nucleobase-containing metabolic process
1	ADE3	YGR204W	nucleobase-containing metabolic process
1	ADE5,7	YGL234W	nucleobase-containing metabolic process
1	ADE6	YGR061C	nucleobase-containing metabolic process
1	ADE8	YDR408C	nucleobase-containing metabolic process
1	ADO1	YJR105W	nucleobase-containing metabolic process
1	AGX1	YFL030W	cellular amino acid metabolic process
1	AIM11	YER093C-A	unknown
1	AIM41	YOR215C	unknown
1	AIM5		other
1	AIM7	YDR063W	cytoskeleton organization
1	ALB1	YJL122W	ribosome biogenesis
1	ALG2	YGL065C	protein glycosylation
1	APL3	YBL037W	cell wall organization or biogenesis
1	APS2	YJR058C	other
1	AQR1	YNL065W	transport
1	ARB1	YER036C	nuclear transport
1	ARC1	YGL105W	cellular amino acid metabolic process
1	ARC19	YKL013C	cytoskeleton organization
1	ARD1	YHR013C	regulation of transcription
1	ARF1	YDL192W	vesicular transport
1	ARF3	YOR094W	cell cycle
1	ARG4	YHR018C	cellular amino acid metabolic process
1	ARL1	YBR164C	vesicular transport
1	ARO2	YGL148W	cellular amino acid metabolic process
1	ARO4	YBR249C	other
1	ARO8	YGL202W	cellular amino acid metabolic process
1	ARP9	YMR033W	regulation of transcription
1	ATP16	YDL004W	transport
1	ATP23	YNR020C	mitochondrion organization
1	ATP3	YBR039W	transport
1	ATP4	YPL078C	transport
1	ATP5	YDR298C	transport
1	ATP7	YKL016C	transport
1	AVL9	YLR114C	vesicular transport
1	BAT1	YHR208W	cellular amino acid metabolic process
1	BCS1	YDR375C	mitochondrion organization
1	BET3	YKR068C	vesicular transport
1	BFR1	YOR198C	cell cycle
1	BGL2	YGR282C	cell wall organization or biogenesis
1	BPL1	YDL141W	other
1	BRE5	YNR051C	vesicular transport
1	BRX1	YOL077C	ribosome biogenesis
1	BZZ1	YHR114W	cytoskeleton organization
1	CAJ1	YER048C	protein folding
1	CAM1	YPL048W	translation
1	CAN1	YEL063C	transport
1	CAT5	YOR125C	Cofactor metabolic process
1	CBR1	YIL043C	central metabolism
1	CCT2	YIL142W	protein folding
1	CCT6	YDR188W	protein folding
1	CCT7	YJL111W	protein folding
1	CDC33	YOL139C	translation
1	CDC36	YDL165W	transcription
1	CDC60	YPL160W	RNA metabolic process
1	CEG1	YGL130W	transcription
1	CGI121	YML036W	transcription
1	CHD1	YER164W	DNA replication
1	CKB1	YGL019W	transcription
1	CLC1	YGR167W	transport
1	CLG1	YGL215W	response to stress
1	CLU1	YMR012W	translation
1	CMS1	YLR003C	unknown
1	CNS1	YBR155W	protein folding
1	COA1	YIL157C	mitochondrion organization
1	COF1	YLL050C	vesicular transport
1	COG4	YPR105C	vesicular transport
1	COG6	YNL041C	vesicular transport
1	COQ1	YBR003W	cofactor metabolic process
1	COQ10	YOL008W	cofactor metabolic process
1	COQ2	YNR041C	cofactor metabolic process
1	COQ3	YOL096C	cofactor metabolic process
1	COQ6	YGR255C	cofactor metabolic process
1	COR1	YBL045C	central metabolism
1	COX11	YPL132W	central metabolism
1	COX5A	YNL052W	central metabolism
1	COX5B	YIL111W	central metabolism
1	CPR1	YDR155C	meiosis/sporulation
1	CPR3	YML078W	protein folding
1	CPR6	YLR216C	protein folding
1	CSR1	YLR380W	vesicular transport
1	CTK2	YJL006C	translation
1	CTP1	YBR291C	transport
1	CWH43	YCR017C	cell wall organization or biogenesis
1	CYS3	YAL012W	cellular amino acid metabolic process
1	CYS4	YGR155W	cellular amino acid metabolic process
1	CYT1	YOR065W	central metabolism
1	DBP3	YGL078C	ribosome biogenesis
1	DBP5	YOR046C	transport
1	DED81	YHR019C	cellular amino acid metabolic process
1	DIA4	YHR011W	RNA metabolic process
1	DOG1	YHR044C	carbohydrate metabolic process
1	DSS1	YMR287C	RNA metabolic process
1	DST1	YGL043W	transcription
1	DTD1	YDL219W	cellular amino acid metabolic process
1	DYS1	YHR068W	protein modification
1	EAF7	YNL136W	DNA repair
1	EBP2	YKL172W	ribosome biogenesis
1	ECM3	YOR092W	unknown
1	EFB1	YAL003W	translation
1	EFG1	YGR271C-A	ribosome biogenesis
1	EFT1	YOR133W	translation
1	EGD1	YPL037C	protein folding
1	EMC2	YJR088C	protein folding
1	EMG1	YLR186W	ribosome biogenesis
1	EMP24	YGL200C	vesicular transport
1	ERG11	YHR007C	lipid metabolic process
1	ERG13	YML126C	lipid metabolic process
1	ERG8	YMR220W	lipid metabolic process
1	ERO1	YML130C	protein folding
1	ESC2	YDR363W	cell cycle
1	ETT1	YOR051C	other
1	FBA1	YKL060C	central metabolism
1	FCF2	YLR051C	ribosome biogenesis
1	FES1	YBR101C	protein folding
1	FIP1	YJR093C	RNA metabolic process
1	FMP43		transport
1	FPR1	YNL135C	regulation of transcription
1	FRS1	YLR060W	cellular amino acid metabolic process
1	FRS2	YFL022C	cellular amino acid metabolic process
1	FSF1	YOR271C	transport
1	FSH1	YHR049W	unknown
1	FUN12	YAL035W	translation
1	FYV7	YLR068W	ribosome biogenesis
1	GAS3	YMR215W	cell wall organization or biogenesis
1	GCD1	YOR260W	translation
1	GCD11	YER025W	translation
1	GEP4	YHR100C	lipid metabolic process
1	GGC1	YDL198C	transport
1	GIM5	YML094W	transcription
1	GIP1	YBR045C	meiosis/sporulation
1	GLC8	YMR311C	central metabolism
1	GON7	YJL184W	transcription
1	GPH1	YPR160W	carbohydrate metabolic process
1	GPI18	YBR004C	lipid metabolic process
1	GTR2	YGR163W	signal transduction
1	GUA1	YMR217W	cell wall organization or biogenesis
1	GUK1	YDR454C	nucleobase-containing metabolic process
1	GUS1	YGL245W	cellular amino acid metabolic process
1	HAT1	YPL001W	regulation of transcription
1	HGH1	YGR187C	unknown
1	HIS1	YER055C	cellular amino acid metabolic process
1	HIS4	YCL030C	cellular amino acid metabolic process
1	HIS5	YIL116W	cellular amino acid metabolic process
1	HLR1	YDR528W	cell wall organization or biogenesis
1	HOG1	YLR113W	regulation of transcription
1	HOM2	YDR158W	cellular amino acid metabolic process
1	HOM3	YER052C	cellular amino acid metabolic process
1	HSF1	YGL073W	response to stress
1	HSP104	YLL026W	protein folding
1	HSP60	YLR259C	protein folding
1	HTA1	YDR225W	DNA repair
1	HTB2	YBL002W	regulation of transcription
1	HXK2	YGL253W	central metabolism
1	IDH1	YNL037C	central metabolism
1	IDH2	YOR136W	central metabolism
1	IDI1	YPL117C	lipid metabolic process
1	IDP1	YDL066W	cellular amino acid metabolic process
1	IDP2	YLR174W	other
1	ILM1	YJR118C	mitochondrion organization
1	ILS1	YBL076C	cellular amino acid metabolic process
1	ILV1	YER086W	cellular amino acid metabolic process
1	ILV2	YMR108W	cellular amino acid metabolic process
1	ILV3	YJR016C	cellular amino acid metabolic process
1	IMG1	YCR046C	mitochondrion organization
1	IMG2	YCR071C	translation
1	INM2	YDR287W	carbohydrate metabolic process
1	KEL3	YPL263C	unknown
1	KRS1	YDR037W	cellular amino acid metabolic process
1	LAT1	YNL071W	central metabolism
1	LEA1	YPL213W	RNA metabolic process
1	LEU2	YCL018W	cellular amino acid metabolic process
1	LHP1	YDL051W	RNA metabolic process
1	LHS1	YKL073W	protein secretion
1	LIA1	YJR070C	cytoskeleton organization
1	LPD1	YFL018C	cellular amino acid metabolic process
1	LSC1	YOR142W	central metabolism
1	LYS2	YBR115C	cellular amino acid metabolic process
1	LYS4	YDR234W	cellular amino acid metabolic process
1	LYS5	YGL154C	cellular amino acid metabolic process
1	LYS9	YNR050C	cellular amino acid metabolic process
1	MAE1	YKL029C	transport
1	MAM33	YIL070C	translation
1	MCR1	YKL150W	lipid metabolic process
1	MDE1	YJR024C	cellular amino acid metabolic process
1	MDJ1	YFL016C	protein folding
1	MDV1	YJL112W	peroxisome organization
1	MED11	YMR112C	transcription
1	MED8	YBR193C	transcription
1	MEF1	YLR069C	translation
1	MET13	YGL125W	cellular amino acid metabolic process
1	MET22	YOL064C	cellular amino acid metabolic process
1	MET6	YER091C	cellular amino acid metabolic process
1	MEU1	YLR017W	cellular amino acid metabolic process
1	MEX67	YPL169C	nuclear transport
1	MFM1	YPL060W	transport
1	MGE1	YOR232W	protein folding
1	MHR1	YDR296W	DNA replication
1	MIA40	YKL195W	protein folding
1	MMT2	YPL224C	cellular ion homeostasis
1	MNP1	YGL068W	translation
1	MOD5	YOR274W	RNA metabolic process
1	MPD1	YOR288C	protein folding
1	MRP1	YDR347W	mitochondrion organization
1	MRP2	YPR166C	mitochondrion organization
1	MRP20	YDR405W	mitochondrion organization
1	MRP21	YBL090W	mitochondrion organization
1	MRP49	YKL167C	mitochondrion organization
1	MRP51	YPL118W	mitochondrion organization
1	MRP7	YNL005C	mitochondrion organization
1	MRPL1	YDR116C	mitochondrion organization
1	MRPL10	YNL284C	mitochondrion organization
1	MRPL15	YLR312W-A	mitochondrion organization
1	MRPL16	YBL038W	mitochondrion organization
1	MRPL17	YNL252C	mitochondrion organization
1	MRPL19	YNL185C	mitochondrion organization
1	MRPL20	YKR085C	mitochondrion organization
1	MRPL24	YMR193W	mitochondrion organization
1	MRPL25	YGR076C	mitochondrion organization
1	MRPL27	YBR282W	mitochondrion organization
1	MRPL28	YDR462W	mitochondrion organization
1	MRPL3	YMR024W	mitochondrion organization
1	MRPL32	YCR003W	mitochondrion organization
1	MRPL38	YKL170W	mitochondrion organization
1	MRPL4	YLR439W	mitochondrion organization
1	MRPL49	YJL096W	mitochondrion organization
1	MRPL50	YNR022C	mitochondrion organization
1	MRPL51	YPR100W	mitochondrion organization
1	MRPL6	YHR147C	mitochondrion organization
1	MRPL7	YDR237W	mitochondrion organization
1	MRPL8	YJL063C	mitochondrion organization
1	MRPL9	YGR220C	mitochondrion organization
1	MRPS12	YNR036C	mitochondrion organization
1	MRPS17	YMR188C	mitochondrion organization
1	MRPS18	YNL306W	mitochondrion organization
1	MRPS28	YDR337W	mitochondrion organization
1	MRPS35	YGR165W	mitochondrion organization
1	MRPS5	YBR251W	mitochondrion organization
1	MRPS8	YMR158W	mitochondrion organization
1	MRPS9	YBR146W	mitochondrion organization
1	MRS3	YJL133W	transport
1	MSF1	YPR047W	mitochondrion organization
1	MST1	YKL194C	mitochondrion organization
1	MTQ2	YDR140W	translation
1	MTR2	YKL186C	ribosome biogenesis
1	NAM2	YLR382C	RNA metabolic process
1	NAT4	YMR069W	regulation of transcription
1	NHP2	YDL208W	RNA metabolic process
1	NIP7	YPL211W	ribosome biogenesis
1	NOP13	YNL175C	ribosome biogenesis
1	NOP56	YLR197W	ribosome biogenesis
1	NOP58	YOR310C	ribosome biogenesis
1	NPL3	YDR432W	transcription
1	NUG1	YER006W	nuclear transport
1	OLA1	YBR025C	unknown
1	OXA1	YER154W	transport
1	PAA1	YDR071C	regulation of transcription
1	PAM17	YKR065C	transport
1	PAM18	YLR008C	mitochondrion organization
1	PAN1	YIR006C	cell cycle
1	PAP1	YKR002W	RNA metabolic process
1	PDA1	YER178W	central metabolism
1	PDC1	YLR044C	central metabolism
1	PDR16-like		Unknown
1	PDX1	YGR193C	cofactor metabolic process
1	PEF1	YGR058W	cell cycle
1	PET123	YOR158W	translation
1	PET8	YNL003C	nucleobase-containing metabolic process
1	PFA5	YDR459C	protein modification
1	PFK2	YMR205C	central metabolism
1	PGI1	YBR196C	carbohydrate metabolic process
1	PHA2	YNL316C	cellular amino acid metabolic process
1	PHO13	YDL236W	signal transduction
1	PLP2	YOR281C	protein folding
1	PMI40	YER003C	protein glycosylation
1	PNP1	YLR209C	cofactor metabolic process
1	POP7	YBR167C	RNA metabolic process
1	PRP31	YGR091W	RNA metabolic process
1	PRP42	YDR235W	RNA metabolic process
1	PRT1	YOR361C	translation
1	PSA1	YDL055C	protein glycosylation
1	PUP3	YER094C	Ubiquitin proteasome system
1	QCR6	YFR033C	central metabolism
1	RBG1	YAL036C	translation
1	RET3	YPL010W	vesicular transport
1	RFT1	YBL020W	transport
1	RHO2	YNL090W	signal transduction
1	RIM2	YBR192W	transport
1	RKI1	YOR095C	central metabolism
1	RLP24	YLR009W	ribosome biogenesis
1	RNR2	YJL026W	nucleobase-containing metabolic process
1	RPA43	YOR340C	transcription
1	RPB5	YBR154C	transcription
1	RPB8	YOR224C	transcription
1	RPB9	YGL070C	transcription
1	RPC25	YKL144C	transcription
1	RPC53	YDL150W	transcription
1	RPG1	YBR079C	translation
1	RPL10	YLR075W	ribosome biogenesis
1	RPL11A	YPR102C	ribosome biogenesis
1	RPL12A	YEL054C	ribosome biogenesis
1	RPL13A	YDL082W	translation
1	RPL14B	YHL001W	translation
1	RPL16A	YIL133C	translation
1	RPL17B	YJL177W	translation
1	RPL19A	YBR084C-A	translation
1	RPL1A	YPL220W	translation
1	RPL20B	YOR312C	translation
1	RPL21B	YPL079W	translation
1	RPL23B	YER117W	translation
1	RPL24B	YGR148C	translation
1	RPL25	YOL127W	ribosome biogenesis
1	RPL27B	YDR471W	translation
1	RPL28	YGL103W	translation
1	RPL3	YOR063W	ribosome biogenesis
1	RPL31B	YLR406C	translation
1	RPL32	YBL092W	translation
1	RPL34A	YER056C-A	translation
1	RPL35A	YDL191W	ribosome biogenesis
1	RPL36A	YMR194W	translation
1	RPL40B	YKR094C	ribosome biogenesis
1	RPL4B	YDR012W	translation
1	RPL5	YPL131W	ribosome biogenesis
1	RPL6B	YLR448W	ribosome biogenesis
1	RPP0	YLR340W	ribosome biogenesis
1	RPP1A	YDL081C	translation
1	RPP1B	YDL130W	translation
1	RPS0A	YGR214W	ribosome biogenesis
1	RPS12	YOR369C	translation
1	RPS13	YDR064W	ribosome biogenesis
1	RPS14A	YCR031C	ribosome biogenesis
1	RPS15	YOL040C	ribosome biogenesis
1	RPS16A	YMR143W	ribosome biogenesis
1	RPS17B	YDR447C	ribosome biogenesis
1	RPS18B	YML026C	ribosome biogenesis
1	RPS19A	YOL121C	ribosome biogenesis
1	RPS1B	YML063W	ribosome biogenesis
1	RPS2	YGL123W	translation
1	RPS20	YHL015W	ribosome biogenesis
1	RPS23B	YPR132W	ribosome biogenesis
1	RPS25A	YGR027C	translation
1	RPS26A	YGL189C	translation
1	RPS3	YNL178W	ribosome biogenesis
1	RPS31	YLR167W	ribosome biogenesis
1	RPS4A	YJR145C	translation
1	RPS7B	YNL096C	translation
1	RPS8B	YER102W	ribosome biogenesis
1	RPS9A	YPL081W	ribosome biogenesis
1	RSC9	YML127W	regulation of transcription
1	RSM10	YDR041W	ribosome biogenesis
1	RSM18	YER050C	translation
1	RSM25	YIL093C	mitochondrion organization
1	RSM26	YJR101W	translation
1	RSM7	YJR113C	mitochondrion organization
1	RTT103	YDR289C	RNA metabolic process
1	RVB1	YDR190C	regulation of transcription
1	RVB2	YPL235W	transcription
1	SAH1	YER043C	cellular amino acid metabolic process
1	SAM37	YMR060C	transport
1	SAR1	YPL218W	vesicular transport
1	SCD6	YPR129W	translation
1	SEC13	YLR208W	vesicular transport
1	SEC2	YNL272C	vesicular transport
1	SEC22	YLR268W	protein secretion
1	SEC23	YPR181C	vesicular transport
1	SEC24	YIL109C	vesicular transport
1	SEC26	YDR238C	vesicular transport
1	SEC27	YGL137W	vesicular transport
1	SEC39	YLR440C	vesicular transport
1	SEC53	YFL045C	vesicular transport
1	SEC61	YLR378C	protein secretion
1	SEC63	YOR254C	protein secretion
1	SER1	YOR184W	cellular amino acid metabolic process
1	SER3	YER081W	cellular amino acid metabolic process
1	SES1	YDR023W	translation
1	SET5	YHR207C	regulation of transcription
1	SKG3	YLR187W	unknown
1	SMY2	YBR172C	vesicular transport
1	SNL1	YIL016W	protein folding
1	SNU13	YEL026W	RNA metabolic process
1	SOM1	YEL059C-A	mitochondrion organization
1	SPT4	YGR063C	transcription
1	SPT6	YGR116W	regulation of transcription
1	SRM1	YGL097W	nuclear transport
1	SRP21	YKL122C	protein targeting
1	SRP68	YPL243W	protein targeting
1	SRP72	YPL210C	protein targeting
1	SSA1	YAL005C	protein folding
1	SSB2	YNL209W	translation
1	SSC1	YJR045C	protein folding
1	SSO2	YMR183C	vesicular transport
1	STM1	YLR150W	translation
1	STO1	YMR125W	RNA metabolic process
1	SUB2	YDL084W	RNA metabolic process
1	SUI2	YJR007W	translation
1	SUI3	YPL237W	translation
1	SUR1	YPL057C	lipid metabolic process
1	SUR4		lipid metabolic process
1	SWD2	YKL018W	regulation of transcription
1	SWF1	YDR126W	protein secretion
1	SWP82	YFL049W	transcription
1	TAF8	YML114C	transcription
1	TAN1	YGL232W	RNA metabolic process
1	TDA2	YER071C	unknown
1	TDA3	YHR009C	transport
1	TEF1	YPR080W	translation
1	THR4	YCR053W	cellular amino acid metabolic process
1	THS1	YIL078W	translation
1	TIF1	YKR059W	translation
1	TIF11	YMR260C	translation
1	TIF3	YPR163C	translation
1	TIF34	YMR146C	translation
1	TIF35	YDR429C	translation
1	TIM22	YDL217C	transport
1	TIM23	YNR017W	transport
1	TIM44	YIL022W	transport
1	TMA20	YER007C-A	other
1	TMN3	YER113C	conjugation or flocculation
1	TOM20	YGR082W	transport
1	TOM22	YNL131W	transport
1	TOM40	YMR203W	transport
1	TOM70	YNL121C	transport
1	TOP1	YOL006C	cell cycle
1	TPI1	YDR050C	carbohydrate metabolic process
1	TRM1	YDR120C	RNA metabolic process
1	TRM112	YNR046W	RNA metabolic process
1	TRP3	YKL211C	cellular amino acid metabolic process
1	TRP4	YDR354W	cellular amino acid metabolic process
1	TRP5	YGL026C	cellular amino acid metabolic process
1	TRR1	YDR353W	response to stress
1	TSA1	YML028W	response to stress
1	TUF1	YOR187W	translation
1	TYS1	YGR185C	cellular amino acid metabolic process
1	UBA2	YDR390C	Ubiquitin proteasome system
1	UBC9	YDL064W	Ubiquitin proteasome system
1	URA1	YKL216W	nucleobase-containing metabolic process
1	URA5	YML106W	nucleobase-containing metabolic process
1	URA6	YKL024C	nucleobase-containing metabolic process
1	USV1	YPL230W	response to stress
1	UTP23	YOR004W	ribosome biogenesis
1	UTP7	YER082C	ribosome biogenesis
1	UTP9	YHR196W	ribosome biogenesis
1	VAS1	YGR094W	cellular amino acid metabolic process
1	VPS38	YLR360W	vesicular transport
1	VPS74	YDR372C	vesicular transport
1	YAF9	YNL107W	DNA repair
1	YAL044W-A		unknown
1	YBL055C		response to stress
1	YBR096W		unknown
1	YCK2	YNL154C	signal transduction
1	YCR090C		unknown
1	YDL119C		transport
1	YDL144C		other
1	YDR115W		translation
1	YDR336W		Unknown
1	YDR476C		unknown
1	YEL047C		central metabolism
1	YER156C		unknown
1	YFH7	YFR007W	other
1	YFR006W		other
1	YGR021W		unknown
1	YHL008C		transport
1	YIL001W		unknown
1	YIP3	YNL044W	vesicular transport
1	YKE2	YLR200W	protein folding
1	YKL033W-A		unknown
1	YLR057W		ubiquitin proteasome system
1	YMR074C		other
1	YMR155W		unknown
1	YMR166C		transport
1	YNG2	YHR090C	DNA repair
1	YNK1	YKL067W	response to stress
1	YNL010W		signal transduction
1	YNL108C		signal transduction
1	YNL122C		unknown
1	YNL155W		ubiquitin proteasome system
1	YNL320W		Unknown
1	YNR021W		unknown
1	YNR040W		unknown
1	YNR063W		transcription
1	YOR283W		unknown
1	YOR389W		unknown
1	YPL088W		central metabolism
1	YPL108W		unknown
1	YPL150W		signal transduction
1	YPR098C		unknown
1	YPR1	YDR368W	signal transduction
1	YPR109W		cell cycle
1	YPT6	YLR262C	vesicular transport
1	YSH1	YLR277C	transcription
1	YTA12	YMR089C	protein targeting
1	YTM1	YOR272W	ribosome biogenesis
1	ZIM17	YNL310C	mitochondrion organization
1	ZTA1	YBR046C	response to stress
1	ZUO1	YGR285C	nuclear transport
2	OCT1	YKL134C	cellular ion homeostasis
2	ABP1	YCR088W	cytoskeleton organization
2	ACC1	YNR016C	lipid metabolic process
2	ACH1	YBL015W	central metabolism
2	ACP1	YKL192C	lipid metabolic process
2	ADD66	YKL206C	other
2	AFI1	YOR129C	cell cycle
2	AHA1	YDR214W	protein folding
2	AIM3	YBR108W	cytoskeleton organization
2	AIM45	YPR004C	other
2	AIP1	YMR092C	cell cycle
2	APA2	YDR530C	nucleobase-containing metabolic process
2	APE4	YHR113W	other
2	ARG7	YMR062C	cellular amino acid metabolic process
2	ARG82	YDR173C	cellular amino acid metabolic process
2	ARH1	YDR376W	cofactor metabolic process
2	ARP2	YDL029W	meiosis/sporulation
2	ARP3	YJR065C	cytoskeleton organization
2	ASA1	YPR085C	unknown
2	ASP3-4	YLR160C	cellular amino acid metabolic process
2	ATG27	YJL178C	autophagy
2	ATG7	YHR171W	autophagy
2	ATP1	YBL099W	transport
2	ATP11	YNL315C	mitochondrion organization
2	ATP12	YJL180C	mitochondrion organization
2	ATP2	YJR121W	transport
2	BET4	YJL031C	vesicular transport
2	BNA2	YJR078W	nucleobase-containing metabolic process
2	BNA6	YFR047C	nucleobase-containing metabolic process
2	CAB1	YDR531W	cofactor metabolic process
2	CAK1	YFL029C	cell cycle
2	CCM1	YGR150C	RNA metabolic process
2	CCT3	YJL014W	protein folding
2	CCT4	YDL143W	protein folding
2	CCT5	YJR064W	protein folding
2	CCT8	YJL008C	protein folding
2	CDC12	YHR107C	cell cycle
2	CDC20	YGL116W	cell cycle
2	CDC37	YDR168W	cell cycle
2	CDC42	YLR229C	cell cycle
2	CDC5	YMR001C	cell cycle
2	CDC55	YGL190C	cell cycle
2	CDC73	YLR418C	regulation of transcription
2	CFT2	YLR115W	RNA metabolic process
2	CHS2	YBR038W	cell cycle
2	CHS5	YLR330W	cell wall organization or biogenesis
2	CIA1	YDR267C	RNA metabolic process
2	CIR1	YGR207C	unknown
2	CIR2	YOR356W	unknown
2	CNE1	YAL058W	protein folding
2	COG8	YML071C	vesicular transport
2	COP1	YDL145C	vesicular transport
2	COX13	YGL191W	central metabolism
2	COX4	YGL187C	central metabolism
2	CPR7	YJR032W	protein folding
2	CRG1	YHR209W	other
2	CRN1	YLR429W	cytoskeleton organization
2	CSL4	YNL232W	RNA metabolic process
2	CTR9	YOL145C	regulation of transcription
2	CWC2	YDL209C	RNA metabolic process
2	CWC27	YPL064C	RNA metabolic process
2	CWH41	YGL027C	protein glycosylation
2	CYB2	YML054C	lipid metabolic process
2	CYB5	YNL111C	lipid metabolic process
2	DAP1	YPL170W	lipid metabolic process
2	DBR1	YKL149C	RNA metabolic process
2	DCN1	YLR128W	Ubiquitin proteasome system
2	DIP2	YLR129W	ribosome biogenesis
2	DOA1	YKL213C	ubiquitin proteasome system
2	DUS3	YLR401C	RNA metabolic process
2	EAF3	YPR023C	regulation of transcription
2	EAR1	YMR171C	ubiquitin proteasome system
2	ENO1	YGR254W	central metabolism
2	ERB1	YMR049C	ribosome biogenesis
2	ERG10	YPL028W	lipid metabolic process
2	ERG2	YMR202W	lipid metabolic process
2	ERG20	YJL167W	lipid metabolic process
2	ERG24	YNL280C	lipid metabolic process
2	ERG25	YGR060W	lipid metabolic process
2	ERG26	YGL001C	lipid metabolic process
2	ERG27	YLR100W	lipid metabolic process
2	ERG28	YER044C	lipid metabolic process
2	ERG5	YMR015C	lipid metabolic process
2	ERG6	YML008C	lipid metabolic process
2	ERG9	YHR190W	lipid metabolic process
2	ERV41	YML067C	vesicular transport
2	FAS1	YKL182W	lipid metabolic process
2	FAS2	YPL231W	lipid metabolic process
2	FBP1	YLR377C	carbohydrate metabolic process
2	FLO11-MUC1		conjugation or flocculation
2	FLX1	YIL134W	transport
2	FMP30	YPL103C	lipid metabolic process
2	FUM1	YPL262W	central metabolism
2	GAD1	YMR250W	response to stress
2	GAS1	YMR307W	cell wall organization or biogenesis
2	GCD10	YNL062C	RNA metabolic process
2	GCD14	YJL125C	RNA metabolic process
2	GCN1	YGL195W	translation
2	GCN3	YKR026C	translation
2	GET2	YER083C	vesicular transport
2	GET3	YDL100C	vesicular transport
2	GIP2	YER054C	central metabolism
2	GLE1	YDL207W	translation
2	GLO2	YDR272W	lipid metabolic process
2	GPI17	YDR434W	lipid metabolic process
2	GPM1	YKL152C	central metabolism
2	GRS1	YBR121C	translation
2	GTR1	YML121W	signal transduction
2	HBN1	YCL026C-B	unknown
2	HDA2	YDR295C	regulation of transcription
2	HEM13	YDR044W	cofactor metabolic process
2	HIR2	YOR038C	regulation of transcription
2	HMO1	YDR174W	transcription
2	HSH49	YOR319W	RNA metabolic process
2	HSP42	YDR171W	protein folding
2	HSP82	YPL240C	protein folding
2	IAH1	YOR126C	central metabolism
2	IMO32	YGR031W	unknown
2	IMP2	YMR035W	mitochondrion organization
2	INO1	YJL153C	carbohydrate metabolic process
2	IPI3	YNL182C	ribosome biogenesis
2	IWR1	YDL115C	nuclear transport
2	KAR2	YJL034W	Protein folding
2	KRE33	YNL132W	ribosome biogenesis
2	KRE5	YOR336W	cell wall organization or biogenesis
2	KTI12	YKL110C	RNA metabolic process
2	LAG1	YHL003C	lipid metabolic process
2	LAP2	YNL045W	lipid metabolic process
2	LEO1	YOR123C	transcription
2	LTP1	YPR073C	signal transduction
2	LYS12	YIL094C	cellular amino acid metabolic process
2	MBA1	YBR185C	translation
2	MBF1	YOR298C-A	transcription
2	MCM1	YMR043W	DNA replication
2	MDH1	YKL085W	central metabolism
2	MEF2	YJL102W	mitochondrion organization
2	MIS1	YBR084W	cofactor metabolic process
2	MMS2	YGL087C	DNA repair
2	MNN9	YPL050C	protein glycosylation
2	MRPL31	YKL138C	mitochondrion organization
2	MSC7	YHR039C	meiosis/sporulation
2	MSD1	YPL104W	mitochondrion organization
2	MSS1	YMR023C	RNA metabolic process
2	MTG1	YMR097C	other
2	MTG2	YHR168W	translation
2	NAT1	YDL040C	protein modification
2	NAT5	YOR253W	cell cycle
2	NCL1	YBL024W	response to stress
2	NCP1	YHR042W	lipid metabolic process
2	NIP1	YMR309C	translation
2	NMD5	YJR132W	nuclear transport
2	NNK1	YKL171W	protein modification
2	NOC2	YOR206W	ribosome biogenesis
2	NOC3	YLR002C	DNA replication
2	NOP15	YNL110C	ribosome biogenesis
2	NOP9	YJL010C	nuclear transport
2	ODC1	YPL134C	other
2	ORC5	YNL261W	DNA replication
2	ORC6	YHR118C	DNA replication
2	OSH3	YHR073W	conjugation or flocculation
2	OST1	YJL002C	protein glycosylation
2	OST3	YOR085W	protein glycosylation
2	OTU2	YHL013C	unknown
2	PBY1	YBR094W	unknown
2	PCM1	YEL058W	cell wall organization or biogenesis
2	PDI1	YCL043C	protein folding
2	PDX3	YBR035C	cofactor metabolic process
2	PEP5	YMR231W	vesicular transport
2	PEP8	YJL053W	vesicular transport
2	PFK1	YGR240C	central metabolism
2	PFS2	YNL317W	RNA metabolic process
2	PGA3	YML125C	other
2	PGK1	YCR012W	central metabolism
2	PGM2	YMR105C	carbohydrate metabolic process
2	PHO23	YNL097C	regulation of transcription
2	PIF1	YML061C	DNA replication
2	PMA1	YGL008C	transport
2	POL5	YEL055C	DNA replication
2	PPE1	YHR075C	mitochondrion organization
2	PRE4	YFR050C	ubiquitin proteasome system
2	PRE6	YOL038W	ubiquitin proteasome system
2	PRK1	YIL095W	cytoskeleton organization
2	PRP43	YGL120C	RNA metabolic process
2	PTC1	YDL006W	signal transduction
2	PUP1	YOR157C	ubiquitin proteasome system
2	QCR7	YDR529C	central metabolism
2	RAI1	YGL246C	ribosome biogenesis
2	RBG2	YGR173W	translation
2	RET1	YOR207C	transcription
2	RIX1	YHR197W	ribosome biogenesis
2	RKM3	YBR030W	protein modification
2	RMR1	YGL250W	cell cycle
2	RNT1	YMR239C	RNA metabolic process
2	ROY1	YMR258C	vesicular transport
2	RPA14	YDR156W	transcription
2	RPA34	YJL148W	transcription
2	RPB2	YOR151C	transcription
2	RPN1	YHR027C	ubiquitin proteasome system
2	RPN2	YIL075C	ubiquitin proteasome system
2	RPN3	YER021W	ubiquitin proteasome system
2	RPN9	YDR427W	ubiquitin proteasome system
2	RRP1	YDR087C	RNA metabolic process
2	RRP43	YCR035C	RNA metabolic process
2	RRP45	YDR280W	RNA metabolic process
2	RRT14	YIL127C	unknown
2	RRT2	YBR246W	transport
2	RTT109	YLL002W	DNA repair
2	SAM35	YHR083W	protein targeting
2	SBA1	YKL117W	DNA replication
2	SCJ1	YMR214W	protein folding
2	SCL1	YGL011C	ubiquitin proteasome system
2	SCP1	YOR367W	cytoskeleton organization
2	SDT1	YGL224C	nucleobase-containing metabolic process
2	SEC65	YML105C	protein secretion
2	SEE1		vesicular transport
2	SEF1	YBL066C	transcription
2	SFP1	YLR403W	transcription
2	SGN1	YIR001C	other
2	SGT2	YOR007C	protein targeting
2	SIL1	YOL031C	protein secretion
2	SIS1	YNL007C	protein folding
2	SKI8	YGL213C	meiosis/sporulation
2	SLA1	YBL007C	cytoskeleton organization
2	SLC1	YDL052C	lipid metabolic process
2	SLS1	YLR139C	central metabolism
2	SNF12	YNR023W	response to stress
2	SNN1	YNL086W	other
2	SPE4	YLR146C	vitamin metabolic process
2	SPF1	YEL031W	cellular ion homeostasis
2	SPN1	YPR133C	regulation of transcription
2	SPT16	YGL207W	regulation of transcription
2	SRB4	YER022W	transcription
2	SRP101	YDR292C	protein targeting
2	SSA4	YER103W	protein folding
2	SSE1	YPL106C	protein folding
2	SSH1	YBR283C	protein secretion
2	SSP120	YLR250W	protein secretion
2	SSZ1	YHR064C	translation
2	STI1	YOR027W	protein folding
2	STT3	YGL022W	protein glycosylation
2	SWD3	YBR175W	regulation of transcription
2	SWP1	YMR149W	protein glycosylation
2	SYP1	YCR030C	cytoskeleton organization
2	TAD1	YGL243W	RNA metabolic process
2	TAD3	YLR316C	RNA metabolic process
2	TAF14	YPL129W	regulation of transcription
2	TAF5	YBR198C	regulation of transcription
2	TAH18	YPR048W	other
2	TCP1	YDR212W	protein folding
2	TDH3	YGR192C	central metabolism
2	TFA1	YKL028W	transcription
2	TFB1	YDR311W	DNA repair
2	TGS1	YPL157W	regulation of transcription
2	THI22	YPR121W	vitamin metabolic process
2	THO1	YER063W	nuclear transport
2	TMA10	YLR327C	unknown
2	TMT1	YER175C	unknown
2	TPM1	YNL079C	cytoskeleton organization
2	TPO4	YOR273C	transport
2	TPS2	YDR074W	carbohydrate metabolic process
2	TRA1	YHR099W	DNA repair
2	TRM12	YML005W	RNA metabolic process
2	TRS120	YDR407C	vesicular transport
2	TSR1	YDL060W	ribosome biogenesis
2	TWF1	YGR080W	cytoskeleton organization
2	TYE7	YOR344C	carbohydrate metabolic process
2	TYR1	YBR166C	cellular amino acid metabolic process
2	UBA4	YHR111W	Ubiquitin proteasome system
2	UBC5	YDR059C	Ubiquitin proteasome system
2	UBC7	YMR022W	Ubiquitin proteasome system
2	UBP2	YOR124C	ubiquitin proteasome system
2	UBP3	YER151C	ubiquitin proteasome system
2	UGP1	YKL035W	carbohydrate metabolic process
2	UPC2	YDR213W	lipid metabolic process
2	URA3	YEL021W	nucleobase-containing metabolic process
2	UTP13	YLR222C	ribosome biogenesis
2	UTP30	YKR060W	ribosome biogenesis
2	UTR2	YEL040W	cell wall organization or biogenesis
2	VMA1	YDL185W	cellular ion homeostasis
2	VMA13	YPR036W	cellular ion homeostasis
2	VMA6	YLR447C	cellular ion homeostasis
2	VMA7	YGR020C	transport
2	VMA8	YEL051W	cellular ion homeostasis
2	VPS3	YDR495C	protein targeting
2	VPS35	YJL154C	endosomal transport
2	VPS51	YKR020W	vesicular transport
2	VPS75	YNL246W	regulation of transcription
2	VTS1	YOR359W	RNA metabolic process
2	WBP1	YEL002C	protein glycosylation
2	WRS1	YOL097C	cellular amino acid metabolic process
2	WWM1	YFL010C	unknown
2	YAP1801	YHR161C	endosomal transport
2	YDL177C		unknown
2	YDR132C		other
2	YDR161W		Ubiquitin proteasome system
2	YER152C		unknown
2	YGR111W		other
2	YGR210C		unknown
2	YHB1	YGR234W	response to stress
2	YIH1	YCR059C	protein modification
2	YIL108W		other
2	YIL166C		transport
2	YJL218W		unknown
2	YKL162C		unknown
2	YKR070W		unknown
2	YLH47	YPR125W	transport
2	YLR001C		autophagy
2	YMR027W		other
2	YMR090W		Unknown
2	YMR315W		Cofactor metabolic process
2	YNL022C		RNA metabolic process
2	YNL200C		response to stress
2	YNL247W		translation
2	YOL098C		other
2	YPD1	YDL235C	response to stress
2	YPL199C		Unknown
2	YPL225W		carbohydrate metabolic process
2	YPL260W		Unknown
2	YRB2	YIL063C	ribosome biogenesis
2	YSC84	YHR016C	cytoskeleton organization
3	ABZ1	YNR033W	cellular amino acid metabolic process
3	ACO2	YJL200C	unknown
3	ADE17	YMR120C	nucleobase-containing metabolic process
3	ADK1	YDR226W	DNA replication
3	AFG3	YER017C	translation
3	AHC1	YOR023C	regulation of transcription
3	AIM18	YHR198C	unknown
3	AIM27		protein folding
3	ALA1	YOR335C	cellular amino acid metabolic process
3	ALF1	YNL148C	protein folding
3	ALG5	YPL227C	protein glycosylation
3	ALG6	YOR002W	protein glycosylation
3	ALO1	YML086C	response to stress
3	APC4	YDR118W	cytoskeleton organization
3	APE2	YKL157W	other
3	APL5	YPL195W	cell wall organization or biogenesis
3	APM3	YBR288C	vesicular transport
3	APM4	YOL062C	other
3	APN1	YKL114C	DNA repair
3	APP1	YNL094W	cytoskeleton organization
3	APT1	YML022W	nucleobase-containing metabolic process
3	ARC40	YBR234C	cytoskeleton organization
3	ARP4	YJL081C	regulation of transcription
3	ARP7	YPR034W	regulation of transcription
3	ASF1	YJL115W	regulation of transcription
3	ATE1	YGL017W	ubiquitin proteasome system
3	ATP20	YPR020W	mitochondrion organization
3	ATP25	YMR098C	mitochondrion organization
3	AVT1	YJR001W	transport
3	BCP1	YDR361C	nuclear transport
3	BEM1	YBR200W	conjugation or flocculation
3	BEM2	YER155C	cytoskeleton organization
3	BEM3	YPL115C	cytoskeleton organization
3	BIM1	YER016W	cell cycle
3	BNI4	YNL233W	cell cycle
3	BRE2	YLR015W	regulation of transcription
3	BST1	YFL025C	vesicular transport
3	BUD16	YEL029C	cell cycle
3	BUD32	YGR262C	ribosome biogenesis
3	BUD4	YJR092W	cell cycle
3	BUD7	YOR299W	vesicular transport
3	BUG1	YDL099W	vesicular transport
3	CAC2	YML102W	regulation of transcription
3	CAF20	YOR276W	translation
3	CAF40	YNL288W	transcription
3	CBP3	YPL215W	translation
3	CCA1	YER168C	RNA metabolic process
3	CDC10	YCR002C	cytoskeleton organization
3	CDC11	YJR076C	cell cycle
3	CDC23	YHR166C	ubiquitin proteasome system
3	CDC3	YLR314C	cell cycle
3	CDC40	YDR364C	RNA metabolic process
3	CDC6	YJL194W	cell cycle
3	CEM1	YER061C	lipid metabolic process
3	CFT1	YDR301W	transcription
3	CHO2	YGR157W	lipid metabolic process
3	CIC1	YHR052W	other
3	CKA2	YOR061W	response to stress
3	CLB4	YLR210W	cell cycle
3	CLN1	YMR199W	cell cycle
3	CLP1	YOR250C	RNA metabolic process
3	CMD1	YBR109C	signal transduction
3	COG5	YNL051W	vesicular transport
3	COG7	YGL005C	vesicular transport
3	COQ4	YDR204W	cofactor metabolic process
3	COQ5	YML110C	cofactor metabolic process
3	COQ9	YLR201C	cofactor metabolic process
3	COX15	YER141W	central metabolism
3	CSE1	YGL238W	transport
3	CTF4	YPR135W	DNA replication
3	CTF8	YHR191C	cell cycle
3	CWC22	YGR278W	RNA metabolic process
3	CYC2	YOR037W	mitochondrion organization
3	CYK3	YDL117W	cytoskeleton organization
3	CYM1	YDR430C	Ubiquitin proteasome system
3	DAM1	YGR113W	cytoskeleton organization
3	DCD1	YHR144C	nucleobase-containing metabolic process
3	DCP1	YOL149W	RNA metabolic process
3	DEG1	YFL001W	RNA metabolic process
3	DIB1	YPR082C	RNA metabolic process
3	DLD2	YDL178W	lipid metabolic process
3	DOM34	YNL001W	translation
3	DOS2	YDR068W	unknown
3	DPB4	YDR121W	DNA repair
3	DSF2	YBR007C	cell wall organization or biogenesis
3	DSK2	YMR276W	signal transduction
3	DSS4	YPR017C	vesicular transport
3	DUT1	YBR252W	nucleobase-containing metabolic process
3	ECO1	YFR027W	cell cycle
3	EDC3	YEL015W	RNA metabolic process
3	EFR3	YMR212C	other
3	ELF1	YKL160W	transcription
3	ELP4	YPL101W	RNA metabolic process
3	EMC1	YCL045C	protein folding
3	EMP70	YLR083C	conjugation or flocculation
3	EMW1	YNL313C	cell wall organization or biogenesis
3	EPS1	YIL005W	ubiquitin proteasome system
3	ERD2	YBL040C	vesicular transport
3	ERG1	YGR175C	lipid metabolic process
3	ERG12	YMR208W	lipid metabolic process
3	ERG4	YGL012W	lipid metabolic process
3	ERG7	YHR072W	lipid metabolic process
3	ERP3	YDL018C	other
3	ERP5	YHR110W	protein folding
3	ERV25	YML012W	vesicular transport
3	ERV29	YGR284C	vesicular transport
3	ERV46	YAL042W	vesicular transport
3	EXG1	YLR300W	cell wall organization or biogenesis
3	EXO70	YJL085W	vesicular transport
3	FCP1	YMR277W	protein modification
3	FEN1		Unknown
3	FET4	YMR319C	transport
3	FLO11-BSC1		conjugation or flocculation
3	FMN1	YDR236C	cofactor metabolic process
3	FMP41	YNL168C	unknown
3	FMS1	YMR020W	vitamin metabolic process
3	FMT1	YBL013W	RNA metabolic process
3	FPK1	YNR047W	conjugation or flocculation
3	FRE3	YOR381W	cellular ion homeostasis
3	FTR1	YER145C	transport
3	FUS3	YBL016W	conjugation or flocculation
3	GCN20	YFR009W	translation
3	GDA1	YEL042W	protein glycosylation
3	GEA2	YEL022W	vesicular transport
3	GEP3	YOR205C	ribosome biogenesis
3	GIP4	YAL031C	signal transduction
3	GLE2	YER107C	nuclear transport
3	GLO3	YER122C	vesicular transport
3	GLR1	YPL091W	response to stress
3	GPI11	YDR302W	lipid metabolic process
3	GPI13	YLL031C	lipid metabolic process
3	GPI16	YHR188C	lipid metabolic process
3	GPI8	YDR331W	lipid metabolic process
3	GRC3	YLL035W	ribosome biogenesis
3	GSH1	YJL101C	response to stress
3	GTF1	YGR102C	cellular amino acid metabolic process
3	GUF1	YLR289W	translation
3	GVP36	YIL041W	cytoskeleton organization
3	GYP1	YOR070C	other
3	GYP6	YJL044C	other
3	HAT2	YEL056W	regulation of transcription
3	HBS1	YKR084C	translation
3	HCM1	YCR065W	response to stress
3	HDA1	YNL021W	regulation of transcription
3	HEM14	YER014W	cofactor metabolic process
3	HEM2	YGL040C	cofactor metabolic process
3	HER2	YMR293C	cellular amino acid metabolic process
3	HFI1	YPL254W	regulation of transcription
3	HIR1	YBL008W	regulation of transcription
3	HNT2	YDR305C	nucleobase-containing metabolic process
3	HOM6	YJR139C	cellular amino acid metabolic process
3	HSH155	YMR288W	RNA metabolic process
3	HSL1	YKL101W	cell cycle
3	HST3	YOR025W	regulation of transcription
3	HTZ1	YOL012C	regulation of transcription
3	HUT1	YPL244C	transport
3	IES2	YNL215W	unknown
3	IES6	YEL044W	cell cycle
3	IFM1	YOL023W	translation
3	IKI1	YHR187W	RNA metabolic process
3	ILV6	YCL009C	cellular amino acid metabolic process
3	IMD4	YML056C	other
3	IMP1	YMR150C	protein targeting
3	IMP3	YHR148W	ribosome biogenesis
3	INP51	YIL002C	lipid metabolic process
3	INP53	YOR109W	lipid metabolic process
3	IOC4	YMR044W	regulation of transcription
3	IQG1	YPL242C	cytoskeleton organization
3	IRC19	YLL033W	meiosis/sporulation
3	IRC22	YEL001C	unknown
3	IRC5	YFR038W	unknown
3	ISM1	YPL040C	cellular amino acid metabolic process
3	IST3	YIR005W	nuclear transport
3	ISW2	YOR304W	regulation of transcription
3	KAE1	YKR038C	transcription
3	KAP114	YGL241W	nuclear transport
3	KEI1	YDR367W	lipid metabolic process
3	KOG1	YHR186C	response to stress
3	KRE1	YNL322C	cell wall organization or biogenesis
3	KRE27		protein folding
3	KRE9	YJL174W	cell wall organization or biogenesis
3	KTR1	YOR099W	protein glycosylation
3	KXD1	YGL079W	other
3	LAA1	YJL207C	endosomal transport
3	LAC1	YKL008C	lipid metabolic process
3	LAS1	YKR063C	ribosome biogenesis
3	LCL2	YLR104W	Ubiquitin proteasome system
3	LIP5	YOR196C	other
3	LOS1	YKL205W	transport
3	LRO1	YNR008W	lipid metabolic process
3	LSM12	YHR121W	other
3	LYS1	YIR034C	cellular amino acid metabolic process
3	MAG1	YER142C	DNA repair
3	MBP1	YDL056W	cell cycle
3	MCA1	YOR197W	ubiquitin proteasome system
3	MCD1	YDL003W	DNA replication
3	MCD4	YKL165C	lipid metabolic process
3	MCM7	YBR202W	DNA replication
3	MCX1	YBR227C	protein folding
3	MDJ2	YNL328C	mitochondrion organization
3	MDL2	YPL270W	response to stress
3	MDM10	YAL010C	transport
3	MED1	YPR070W	transcription
3	MED7	YOL135C	transcription
3	MES1	YGR264C	cellular amino acid metabolic process
3	MET18	YIL128W	other
3	MGM101	YJR144W	mitochondrion organization
3	MIF2	YKL089W	cell cycle
3	MIR1	YJR077C	transport
3	MKT1	YNL085W	response to stress
3	MLC1	YGL106W	cytoskeleton organization
3	MMM1	YLL006W	mitochondrion organization
3	MNN10	YDR245W	protein glycosylation
3	MOT2	YER068W	ubiquitin proteasome system
3	MPS1	YDL028C	cell cycle
3	MPS3	YJL019W	cell cycle
3	MRH4	YGL064C	ribosome biogenesis
3	MRI1	YPR118W	cellular amino acid metabolic process
3	MRM1	YOR201C	RNA metabolic process
3	MRPL11	YDL202W	mitochondrion organization
3	MRPL23	YOR150W	mitochondrion organization
3	MRPL35	YDR322W	mitochondrion organization
3	MSC3	YLR219W	meiosis/sporulation
3	MSH2	YOL090W	cell cycle
3	MSH6	YDR097C	meiosis/sporulation
3	MSK1	YNL073W	cellular amino acid metabolic process
3	MSL5	YLR116W	RNA metabolic process
3	MSM1	YGR171C	cellular amino acid metabolic process
3	MSS2	YDL107W	mitochondrion organization
3	MSW1	YDR268W	cellular amino acid metabolic process
3	NAM7	YMR080C	translation
3	NAN1	YPL126W	ribosome biogenesis
3	NAP1	YKR048C	regulation of transcription
3	NDC1	YML031W	cytoskeleton organization
3	NGL2	YMR285C	RNA metabolic process
3	NIC96	YFR002W	nuclear transport
3	NMA111	YNL123W	lipid metabolic process
3	NMT1	YLR195C	protein modification
3	NOP7	YGR103W	ribosome biogenesis
3	NPT1	YOR209C	cofactor metabolic process
3	NUC1	YJL208C	RNA metabolic process
3	NUD1	YOR373W	cell cycle
3	NUP120	YKL057C	nuclear transport
3	NUP133	YKR082W	nuclear transport
3	NUP145	YGL092W	nuclear transport
3	NUP49	YGL172W	nuclear transport
3	NUP82	YJL061W	nuclear transport
3	NUP85	YJR042W	nuclear transport
3	NUT2	YPR168W	transcription
3	OCA6	YDR067C	unknown
3	OGG1	YML060W	DNA repair
3	OMS1	YDR316W	unknown
3	OPI10	YOL032W	carbohydrate metabolic process
3	OPI3	YJR073C	lipid metabolic process
3	OST2	YOR103C	protein glycosylation
3	OXR1	YPL196W	response to stress
3	PAN2	YGL094C	DNA repair
3	PBA1	YLR199C	ubiquitin proteasome system
3	PCL1	YNL289W	response to stress
3	PCP1	YGR101W	mitochondrion organization
3	PCT1	YGR202C	lipid metabolic process
3	PEA2	YER149C	cell cycle
3	PET112	YBL080C	mitochondrion organization
3	PET9	YBL030C	central metabolism
3	PGA2	YNL149C	other
3	PHO85	YPL031C	signal transduction
3	PIK1	YNL267W	lipid metabolic process
3	PIL1	YGR086C	cell wall organization or biogenesis
3	PIR1	YKL164C	cell wall organization or biogenesis
3	PIS1	YPR113W	lipid metabolic process
3	PKC1	YBL105C	cell cycle
3	PMR1	YGL167C	protein secretion
3	PMT1	YDL095W	protein glycosylation
3	PMT2	YAL023C	protein glycosylation
3	PMT6	YGR199W	protein glycosylation
3	POB3	YML069W	regulation of transcription
3	POL12	YBL035C	DNA replication
3	POL30	YBR088C	DNA replication
3	POL32	YJR043C	DNA repair
3	POP6	YGR030C	RNA metabolic process
3	POP8	YBL018C	RNA metabolic process
3	PPG1	YNR032W	central metabolism
3	PPM2	YOL141W	RNA metabolic process
3	PRD1	YCL057W	other
3	PRE1	YER012W	ubiquitin proteasome system
3	PRE10	YOR362C	ubiquitin proteasome system
3	PRE3	YJL001W	ubiquitin proteasome system
3	PRE7	YBL041W	Ubiquitin proteasome system
3	PRI1	YIR008C	DNA replication
3	PRI2	YKL045W	DNA repair
3	PRP40	YKL012W	RNA metabolic process
3	PRP45	YAL032C	RNA metabolic process
3	PRP9	YDL030W	RNA metabolic process
3	PRS5	YOL061W	cell wall organization or biogenesis
3	PRX1	YBL064C	response to stress
3	PRY2	YKR013W	transport
3	PSD1	YNL169C	mitochondrion organization
3	PSE1	YMR308C	cell cycle
3	PSF2	YJL072C	DNA repair
3	PTA1	YAL043C	transcription
3	PTH1	YHR189W	mitochondrion organization
3	PTI1	YGR156W	RNA metabolic process
3	PTK2	YJR059W	cellular ion homeostasis
3	PUB1	YNL016W	RNA metabolic process
3	PUS1	YPL212C	RNA metabolic process
3	PUS4	YNL292W	RNA metabolic process
3	PWP1	YLR196W	RNA metabolic process
3	PWP2	YCR057C	ribosome biogenesis
3	PXL1	YKR090W	signal transduction
3	QCR2	YPR191W	central metabolism
3	RAD23	YEL037C	DNA repair
3	RAD51	YER095W	DNA repair
3	RAD54	YGL163C	DNA repair
3	RAX2	YLR084C	cell cycle
3	RCL1	YOL010W	ribosome biogenesis
3	RER1	YCL001W	vesicular transport
3	RFA1	YAR007C	DNA replication
3	RFC2	YJR068W	DNA replication
3	RFC3	YNL290W	DNA replication
3	RFC4	YOL094C	DNA replication
3	RFC5	YBR087W	DNA replication
3	RGD2	YFL047W	signal transduction
3	RHO1	YPR165W	signal transduction
3	RHO3	YIL118W	signal transduction
3	RIC1	YLR039C	endosomal transport
3	RIO1	YOR119C	cell cycle
3	RLI1	YDR091C	ribosome biogenesis
3	RMT2	YDR465C	protein modification
3	RNA1	YMR235C	nuclear transport
3	RNA15	YGL044C	RNA metabolic process
3	RNH1	YMR234W	RNA metabolic process
3	RNH201	YNL072W	DNA replication
3	RNR1	YER070W	nucleobase-containing metabolic process
3	ROT1	YMR200W	cell wall organization or biogenesis
3	RPA12	YJR063W	transcription
3	RPA49	YNL248C	transcription
3	RPC31	YNL151C	transcription
3	RPN10	YHR200W	ubiquitin proteasome system
3	RPN13	YLR421C	ubiquitin proteasome system
3	RPN4	YDL020C	ubiquitin proteasome system
3	RPN7	YPR108W	ubiquitin proteasome system
3	RPO41	YFL036W	DNA replication
3	RPP1	YHR062C	RNA metabolic process
3	RPT1	YKL145W	ubiquitin proteasome system
3	RPT4	YOR259C	ubiquitin proteasome system
3	RPT6	YGL048C	ubiquitin proteasome system
3	RRN10	YBL025W	transcription
3	RRP15	YPR143W	ribosome biogenesis
3	RRP17	YDR412W	RNA metabolic process
3	RRP40	YOL142W	RNA metabolic process
3	RRP46	YGR095C	RNA metabolic process
3	RSC4	YKR008W	regulation of transcription
3	RSR1	YGR152C	cell cycle
3	RTT106	YNL206C	transcription
3	RUD3	YOR216C	vesicular transport
3	SAC1	YKL212W	lipid metabolic process
3	SAE2	YGL175C	DNA repair
3	SAM2	YDR502C	cellular amino acid metabolic process
3	SAP1	YER047C	unknown
3	SAS10	YDL153C	ribosome biogenesis
3	SAT4	YCR008W	cell cycle
3	SCC2	YDR180W	cell cycle
3	SCO1	YBR037C	transport
3	SCP160	YJL080C	meiosis/sporulation
3	SCW4	YGR279C	conjugation or flocculation
3	SCY1	YGL083W	unknown
3	SEC14	YMR079W	vesicular transport
3	SEC21	YNL287W	vesicular transport
3	SEC28	YIL076W	vesicular transport
3	SEC66	YBR171W	protein secretion
3	SEC7	YDR170C	vesicular transport
3	SEC72	YLR292C	protein secretion
3	SET2	YJL168C	regulation of transcription
3	SFB3	YHR098C	vesicular transport
3	SFH1	YLR321C	cell cycle
3	SGV1	YPR161C	regulation of transcription
3	SHE3	YBR130C	other
3	SHE4	YOR035C	cytoskeleton organization
3	SHE9	YDR393W	mitochondrion organization
3	SHP1	YBL058W	meiosis/sporulation
3	SHR3	YDL212W	vesicular transport
3	SHS1	YDL225W	cytoskeleton organization
3	SHY1	YGR112W	mitochondrion organization
3	SIM1	YIL123W	cell wall organization or biogenesis
3	SKI2	YLR398C	RNA metabolic process
3	SLD5	YDR489W	DNA repair
3	SLI15	YBR156C	cell cycle
3	SLK19	YOR195W	cell cycle
3	SLM5	YCR024C	cellular amino acid metabolic process
3	SMC1	YFL008W	cell cycle
3	SMC6	YLR383W	DNA repair
3	SMI1	YGR229C	meiosis/sporulation
3	SNF5	YBR289W	regulation of transcription
3	SNP1	YIL061C	RNA metabolic process
3	SNQ2	YDR011W	signal transduction
3	SNU114	YKL173W	RNA metabolic process
3	SOG2	YOR353C	signal transduction
3	SPA2	YLL021W	meiosis/sporulation
3	SPC19	YDR201W	cell cycle
3	SPC2	YML055W	protein secretion
3	SPC3	YLR066W	protein secretion
3	SPC34	YKR037C	cell cycle
3	SPC72	YAL047C	cell cycle
3	SPO7	YAL009W	lipid metabolic process
3	SPT14	YPL175W	lipid metabolic process
3	SPT21	YMR179W	regulation of transcription
3	SRB2	YHR041C	transcription
3	SRB5	YGR104C	transcription
3	SRB7	YDR308C	transcription
3	SRV2	YNL138W	cytoskeleton organization
3	SSL1	YLR005W	DNA repair
3	SSL2-like		signal transduction
3	SSN8	YNL025C	cell cycle
3	SSY5	YJL156C	other
3	STE14	YDR410C	protein secretion
3	STE24	YJR117W	protein secretion
3	STP22	YCL008C	ubiquitin proteasome system
3	STT4	YLR305C	lipid metabolic process
3	SUP35	YDR172W	translation
3	SUP45	YBR143C	transcription
3	SUV3	YPL029W	DNA replication
3	SVL3	YPL032C	endosomal transport
3	SVP26	YHR181W	protein glycosylation
3	SWA2	YDR320C	ubiquitin proteasome system
3	SWC3	YAL011W	regulation of transcription
3	SWC4	YGR002C	DNA repair
3	SXM1	YDR395W	nuclear transport
3	TAD2	YJL035C	RNA metabolic process
3	TAP42	YMR028W	signal transduction
3	TDA10	YGR205W	unknown
3	TDA5	YLR426W	response to stress
3	TEX1	YNL253W	nuclear transport
3	TFC8	YPL007C	transcription
3	THG1	YGR024C	RNA metabolic process
3	TID3		cell cycle
3	TIF5	YPR041W	translation
3	TIM50	YPL063W	transport
3	TIM54	YJL054W	transport
3	TIP20	YGL145W	vesicular transport
3	TMA22	YJR014W	unknown
3	TMA46	YOR091W	translation
3	TOP2	YNL088W	DNA replication
3	TOS1	YBR162C	unknown
3	TPA1	YER049W	DNA repair
3	TPK2	YPL203W	conjugation or flocculation
3	TPO5	YKL174C	transport
3	TRM44	YPL030W	RNA metabolic process
3	TRM5	YHR070W	RNA metabolic process
3	TRM7	YBR061C	RNA metabolic process
3	TRP1	YDR007W	cellular amino acid metabolic process
3	TRS85	YDR108W	vesicular transport
3	TSC13	YDL015C	lipid metabolic process
3	TSR3	YOR006C	ribosome biogenesis
3	TUB1	YML085C	cell cycle
3	TUB2	YFL037W	cell cycle
3	TUB3	YML124C	cell cycle
3	TUP1	YCR084C	conjugation or flocculation
3	TVP18	YMR071C	other
3	TVP23	YDR084C	other
3	UBA3	YPR066W	ubiquitin proteasome system
3	UBX3	YDL091C	ubiquitin proteasome system
3	UBX5	YDR330W	ubiquitin proteasome system
3	UFD2	YDL190C	ubiquitin proteasome system
3	ULA1	YPL003W	ubiquitin proteasome system
3	UMP1	YBR173C	Ubiquitin proteasome system
3	URA4	YLR420W	nucleobase-containing metabolic process
3	URE2	YNL229C	ubiquitin proteasome system
3	UTH1	YKR042W	other
3	UTP15	YMR093W	ribosome biogenesis
3	UTP18	YJL069C	ribosome biogenesis
3	UTP21	YLR409C	ribosome biogenesis
3	UTP5	YDR398W	ribosome biogenesis
3	UTP8	YGR128C	ribosome biogenesis
3	UTR1	YJR049C	cellular ion homeostasis
3	UTR4	YEL038W	cellular amino acid metabolic process
3	VAC14	YLR386W	lipid metabolic process
3	VMA16	YHR026W	cellular ion homeostasis
3	VMA22	YHR060W	protein folding
3	VMA3	YEL027W	transport
3	VMA4	YOR332W	cellular ion homeostasis
3	VMA5	YKL080W	cellular ion homeostasis
3	VPS1	YKR001C	protein targeting
3	VPS17	YOR132W	endosomal transport
3	VPS29	YHR012W	transport
3	VPS33	YLR396C	vesicular transport
3	VPS4	YPR173C	endosomal transport
3	VPS45	YGL095C	vesicular transport
3	VPS53	YJL029C	vesicular transport
3	VPS54	YDR027C	vesicular transport
3	VPS8	YAL002W	vesicular transport
3	VRG4	YGL225W	transport
3	VRP1	YLR337C	cell cycle
3	WAR1	YML076C	transcription
3	XKS1	YGR194C	carbohydrate metabolic process
3	XRN1	YGL173C	cell cycle
3	YBL036C		unknown
3	YBR138C		Unknown
3	YBR255C-A		unknown
3	YCF1	YDR135C	other
3	YCR016W		unknown
3	YDJ1	YNL064C	protein folding
3	YDL206W		transport
3	YDR341C		RNA metabolic process
3	YEH2	YLR020C	cell wall organization or biogenesis
3	YFR045W		transport
3	YGL108C		unknown
3	YGL242C		unknown
3	YGR235C		other
3	YHM2	YMR241W	transport
3	YHR020W		translation
3	YHR140W		unknown
3	YIA6	YIL006W	transport
3	YJR084W		signal transduction
3	YJR124C		transport
3	YKE4	YIL023C	transport
3	YKL069W		response to stress
3	YLR290C		cofactor metabolic process
3	YMR209C		unknown
3	YMR244C-A		transport
3	YMR310C		other
3	YNL035C		unknown
3	YNL040W		translation
3	YNL050C		unknown
3	YNL193W		unknown
3	YNR029C		unknown
3	YOR021C		ribosome biogenesis
3	YOR111W		unknown
3	YOR246C		other
3	YOX1	YML027W	transcription
3	YPR089W		unknown
3	YTA7	YGR270W	conjugation or flocculation
3	YVC1	YOR087W	cellular ion homeostasis
3	ZPR1	YGR211W	cell cycle
3	ZRG17	YNR039C	transport
4	ADY4	YLR227C	meiosis/sporulation
4	AFT2	YPL202C	response to stress
4	AGC1	YPR021C	transport
4	AIF1	YNR074C	response to stress
4	AIM34	YMR003W	unknown
4	AIM44	YPL158C	cell cycle
4	ALD2	YMR170C	cellular amino acid metabolic process
4	ALG14	YBR070C	protein glycosylation
4	ALG9	YNL219C	protein glycosylation
4	ALK2	YBL009W	cell cycle
4	ALY2	YJL084C	endosomal transport
4	APL2	YKL135C	cell wall organization or biogenesis
4	APN2	YBL019W	DNA repair
4	APS3	YJL024C	vesicular transport
4	ARC35	YNR035C	cytoskeleton organization
4	ARP1	YHR129C	cell cycle
4	ATG11	YPR049C	autophagy
4	ATS1	YAL020C	cytoskeleton organization
4	AVT2	YEL064C	transport
4	AXL2	YIL140W	cell cycle
4	BDP1	YNL039W	transcription
4	BET2	YPR176C	vesicular transport
4	BIK1	YCL029C	cell cycle
4	BIR1	YJR089W	cell cycle
4	BNA3	YJL060W	nucleobase-containing metabolic process
4	BOS1	YLR078C	vesicular transport
4	BPT1	YLL015W	transport
4	BRN1	YBL097W	cell cycle
4	BRR2	YER172C	RNA metabolic process
4	BUB1	YGR188C	cell cycle
4	BUD13	YGL174W	cell cycle
4	BUD17	YNR027W	cell cycle
4	BUR2	YLR226W	regulation of transcription
4	CAP1	YKL007W	cytoskeleton organization
4	CAP2	YIL034C	cytoskeleton organization
4	CCE1	YKL011C	mitochondrion organization
4	CCL1	YPR025C	transcription
4	CDC1	YDR182W	cell wall organization or biogenesis
4	CDC28	YBR160W	cell cycle
4	CDC45	YLR103C	cell cycle
4	CDC50	YCR094W	transport
4	CDC7	YDL017W	cell cycle
4	CEF1	YMR213W	RNA metabolic process
4	CHK1	YBR274W	cell cycle
4	CHL1	YPL008W	DNA repair
4	COX16	YJL003W	central metabolism
4	CRH1	YGR189C	cell wall organization or biogenesis
4	CSM3	YMR048W	DNA repair
4	CTF18	YMR078C	DNA replication
4	CTF3	YLR381W	cell cycle
4	CTR86	YCR054C	unknown
4	CTS2	YDR371W	meiosis/sporulation
4	CUE3	YGL110C	ubiquitin proteasome system
4	CUE5	YOR042W	ubiquitin proteasome system
4	CUL3	YGR003W	ubiquitin proteasome system
4	CUS2	YNL286W	RNA metabolic process
4	DAL81	YIR023W	regulation of transcription
4	DAP2	YHR028C	other
4	DAS2	YDR020C	unknown
4	DCC1	YCL016C	cell cycle
4	DCR2	YLR361C	cell cycle
4	DCS1	YLR270W	RNA metabolic process
4	DCW1	YKL046C	cell wall organization or biogenesis
4	DDI1	YER143W	ubiquitin proteasome system
4	DET1	YDR051C	transport
4	DIA2	YOR080W	ubiquitin proteasome system
4	DIS3	YOL021C	RNA metabolic process
4	DML1	YMR211W	mitochondrion organization
4	DNF1	YER166W	conjugation or flocculation
4	DNL4	YOR005C	DNA repair
4	DOC1	YGL240W	cell cycle
4	DOP1	YDR141C	vesicular transport
4	DOT1	YDR440W	regulation of transcription
4	DPB2	YPR175W	DNA replication
4	DPP1	YDR284C	lipid metabolic process
4	DRS1	YLL008W	ribosome biogenesis
4	DUG1	YFR044C	other
4	DUN1	YDL101C	DNA replication
4	EBS1	YDR206W	translation
4	ECM25	YJL201W	unknown
4	ECM29	YHL030W	ubiquitin proteasome system
4	ECM7	YLR443W	transport
4	ELG1	YOR144C	cell cycle
4	ELP2	YGR200C	RNA metabolic process
4	END3	YNL084C	meiosis/sporulation
4	ESP1	YGR098C	cell cycle
4	EST2	YLR318W	DNA replication
4	EXO1	YOR033C	DNA repair
4	FMC1	YIL098C	mitochondrion organization
4	FMO1	YHR176W	protein folding
4	FRK1	YPL141C	protein modification
4	FUN30	YAL019W	DNA repair
4	GAA1	YLR088W	lipid metabolic process
4	GAB1	YLR459W	lipid metabolic process
4	GCN5	YGR252W	regulation of transcription
4	GCS1	YDL226C	vesicular transport
4	GEF1	YJR040W	cellular ion homeostasis
4	GET1	YGL020C	vesicular transport
4	GIN4	YDR507C	cell cycle
4	GPI1	YGR216C	lipid metabolic process
4	GPI10	YGL142C	lipid metabolic process
4	GPI14	YJR013W	cell wall organization or biogenesis
4	GSH2	YOL049W	other
4	GTB1	YDR221W	protein glycosylation
4	GTS1	YGL181W	lipid metabolic process
4	HCS1	YKL017C	DNA replication
4	HEK2	YBL032W	transcription
4	HHO1	YPL127C	regulation of transcription
4	HIR3	YJR140C	cell cycle
4	HMX1	YLR205C	response to stress
4	HOF1	YMR032W	cytoskeleton organization
4	HPM1	YIL110W	protein modification
4	HRD3	YLR207W	ubiquitin proteasome system
4	HRT3	YLR097C	ubiquitin proteasome system
4	HST4	YDR191W	regulation of transcription
4	HUL5	YGL141W	ubiquitin proteasome system
4	IBA57	YJR122W	other
4	IFA38	YBR159W	lipid metabolic process
4	IKS1	YJL057C	signal transduction
4	IMD2	YHR216W	nucleobase-containing metabolic process
4	IMH1	YLR309C	vesicular transport
4	IPL1	YPL209C	cell cycle
4	IPP1	YBR011C	other
4	IRR1	YIL026C	cell cycle
4	ISC1	YER019W	lipid metabolic process
4	IST1	YNL265C	endosomal transport
4	ITC1	YGL133W	regulation of transcription
4	KAP120	YPL125W	nuclear transport
4	KAR9	YPL269W	cell cycle
4	KES1	YPL145C	vesicular transport
4	KIC1	YHR102W	cell wall organization or biogenesis
4	KIN28	YDL108W	transcription
4	KIN3	YAR018C	cell cycle
4	KIP2	YPL155C	cytoskeleton organization
4	KIP3	YGL216W	cytoskeleton organization
4	KTR4	YBR199W	protein glycosylation
4	LAS17	YOR181W	cytoskeleton organization
4	LCL3	YGL085W	unknown
4	LIP2	YLR239C	other
4	LTE1	YAL024C	cell cycle
4	MAG2	YLR427W	unknown
4	MAK10	YEL053C	protein modification
4	MAK32	YCR019W	other
4	MAK5	YBR142W	ribosome biogenesis
4	MCH1	YDL054C	other
4	MCM10	YIL150C	DNA replication
4	MCM2	YBL023C	DNA replication
4	MCM21	YDR318W	DNA replication
4	MCM3	YEL032W	DNA replication
4	MCM4	YPR019W	DNA replication
4	MCM5	YLR274W	DNA replication
4	MCM6	YGL201C	DNA replication
4	MDM20	YOL076W	cytoskeleton organization
4	MDM36	YPR083W	mitochondrion organization
4	MEC3	YLR288C	DNA repair
4	MED4	YOR174W	transcription
4	MEH1	YKR007W	cellular ion homeostasis
4	MET14	YKL001C	cellular amino acid metabolic process
4	MET16	YPR167C	cellular amino acid metabolic process
4	MET2	YNL277W	cellular amino acid metabolic process
4	MET3	YJR010W	cellular amino acid metabolic process
4	MF(ALPHA)1	YPL187W	conjugation or flocculation
4	MIH1	YMR036C	cell cycle
4	MIP1	YOR330C	mitochondrion organization
4	MLH1	YMR167W	DNA repair
4	MMS4	YBR098W	DNA repair
4	MOG1	YJR074W	protein targeting
4	MON2	YNL297C	vesicular transport
4	MRC1	YCL061C	cell cycle
4	MRD1	YPR112C	ribosome biogenesis
4	MRE11	YMR224C	DNA repair
4	MRN1	YPL184C	RNA metabolic process
4	MSE1	YOL033W	cellular amino acid metabolic process
4	MSH3	YCR092C	DNA repair
4	MSI1	YBR195C	regulation of transcription
4	MTC5	YDR128W	unknown
4	MTF1	YMR228W	mitochondrion organization
4	MTQ1	YNL063W	translation
4	MTW1	YAL034W-A	cell cycle
4	MYO1	YHR023W	cytoskeleton organization
4	MYO2	YOR326W	cytoskeleton organization
4	NAT3	YPR131C	cytoskeleton organization
4	NBA1	YOL070C	unknown
4	NCS2	YNL119W	conjugation or flocculation
4	NIF3	YGL221C	unknown
4	NIP100	YPL174C	cytoskeleton organization
4	NIT2	YJL126W	unknown
4	NIT3	YLR351C	unknown
4	NOP53	YPL146C	ribosome biogenesis
4	NRK1	YNL129W	cofactor metabolic process
4	NRP1	YDL167C	unknown
4	NTA1	YJR062C	other
4	NUF2	YOL069W	cell cycle
4	NUP159	YIL115C	nuclear transport
4	NUP188	YML103C	nuclear transport
4	OCA4	YCR095C	unknown
4	ORC1	YML065W	DNA replication
4	ORC2	YBR060C	DNA replication
4	ORC4	YPR162C	DNA replication
4	PAN3	YKL025C	DNA repair
4	PAN5	YHR063C	cofactor metabolic process
4	PBP1	YGR178C	translation
4	PCI8	YIL071C	protein modification
4	PCK1	YKR097W	carbohydrate metabolic process
4	PCL2	YDL127W	cell cycle
4	PDS5	YMR076C	cell cycle
4	PEP3	YLR148W	vesicular transport
4	PHS1	YJL097W	lipid metabolic process
4	PKH2	YOL100W	endosomal transport
4	PLP1	YDR183W	protein folding
4	POL1	YNL102W	DNA replication
4	POL2	YNL262W	DNA replication
4	POL3	YDL102W	DNA replication
4	POL31	YJR006W	DNA repair
4	POP5	YAL033W	RNA metabolic process
4	POS5	YPL188W	response to stress
4	PRP2	YNR011C	RNA metabolic process
4	PRP22	YER013W	RNA metabolic process
4	PRP3	YDR473C	RNA metabolic process
4	PRP4	YPR178W	RNA metabolic process
4	PRP6	YBR055C	RNA metabolic process
4	PSF1	YDR013W	DNA repair
4	PST1	YDR055W	cell wall organization or biogenesis
4	PTC7	YHR076W	other
4	PTM1	YKL039W	unknown
4	PTR3	YFR029W	signal transduction
4	PUS9	YDL036C	RNA metabolic process
4	QNS1	YHR074W	cofactor metabolic process
4	RAD1	YPL022W	DNA repair
4	RAD27	YKL113C	DNA repair
4	RAD28	YDR030C	DNA repair
4	RAD52	YML032C	DNA repair
4	RAD53	YPL153C	DNA repair
4	RAD59	YDL059C	DNA repair
4	RAD9	YDR217C	DNA repair
4	RAM1	YDL090C	other
4	RAM2	YKL019W	other
4	RAV1	YJR033C	endosomal transport
4	RBD2	YPL246C	unknown
4	RCO1	YMR075W	DNA replication
4	RDH54	YBR073W	DNA repair
4	RDL2	YOR286W	unknown
4	REH1	YLR387C	ribosome biogenesis
4	RFA2	YNL312W	DNA replication
4	RFC1	YOR217W	DNA replication
4	RGP1	YDR137W	endosomal transport
4	RIB2	YOL066C	vitamin metabolic process
4	RIM20	YOR275C	conjugation or flocculation
4	RKM4	YDR257C	protein modification
4	RLF2	YPR018W	regulation of transcription
4	RMI1	YPL024W	cell cycle
4	RNH202	YDR279W	DNA replication
4	RNY1	YPL123C	RNA metabolic process
4	ROT2	YBR229C	protein glycosylation
4	RPC82	YPR190C	transcription
4	RPD3	YNL330C	DNA replication
4	RRP8	YDR083W	ribosome biogenesis
4	RSE1	YML049C	RNA metabolic process
4	RTN1	YDR233C	protein secretion
4	RTT105	YER104W	DNA repair
4	RTT107	YHR154W	DNA repair
4	SAC3	YDR159W	DNA repair
4	SAD1	YFR005C	RNA metabolic process
4	SAS2	YMR127C	regulation of transcription
4	SDS22	YKL193C	cell cycle
4	SEC11	YIR022W	protein secretion
4	SEC12	YNR026C	vesicular transport
4	SEC4	YFL005W	vesicular transport
4	SEC5	YDR166C	vesicular transport
4	SEC59	YMR013C	protein glycosylation
4	SEC6	YIL068C	vesicular transport
4	SEC8	YPR055W	vesicular transport
4	SET1	YHR119W	regulation of transcription
4	SFT2	YBL102W	endosomal transport
4	SGS1	YMR190C	cell cycle
4	SIR2	YDL042C	regulation of transcription
4	SLH1	YGR271W	translation
4	SLI1	YGR212W	signal transduction
4	SLM3	YDL033C	RNA metabolic process
4	SMA2	YML066C	meiosis/sporulation
4	SMC2	YFR031C	cell cycle
4	SMC3	YJL074C	cell cycle
4	SMC4	YLR086W	cell cycle
4	SMC5	YOL034W	DNA repair
4	SMF1	YOL122C	cellular ion homeostasis
4	SNT2	YGL131C	regulation of transcription
4	SNU66	YOR308C	RNA metabolic process
4	SPC105	YGL093W	cell cycle
4	SPC97	YHR172W	cytoskeleton organization
4	SPC98	YNL126W	cytoskeleton organization
4	SPO14	YKR031C	conjugation or flocculation
4	SPT7	YBR081C	regulation of transcription
4	SSN3	YPL042C	regulation of transcription
4	STB1	YNL309W	transcription
4	STU1	YBL034C	cytoskeleton organization
4	STU2	YLR045C	cytoskeleton organization
4	SWE1	YJL187C	cell cycle
4	SWI1	YPL016W	DNA replication
4	SWI4	YER111C	transcription
4	SWI6	YLR182W	cell cycle
4	SWT1	YOR166C	RNA metabolic process
4	TAE1	YBR261C	protein modification
4	TAE2		other
4	TAO3	YIL129C	cell cycle
4	TDA11	YHR159W	unknown
4	TDP1	YBR223C	DNA repair
4	TED1	YIL039W	vesicular transport
4	TEL2	YGR099W	DNA replication
4	TFA2	YKR062W	transcription
4	TFB2	YPL122C	DNA repair
4	TFC6	YDR362C	transcription
4	TIP41	YPR040W	signal transduction
4	TMA64	YDR117C	RNA metabolic process
4	TOF1	YNL273W	DNA replication
4	TOP3	YLR234W	DNA replication
4	TRE2	YOR256C	endosomal transport
4	TRS31	YDR472W	vesicular transport
4	TSC11	YER093C	cell wall organization or biogenesis
4	TUM1	YOR251C	RNA metabolic process
4	UBA1	YKL210W	ubiquitin proteasome system
4	UBC1	YDR177W	Ubiquitin proteasome system
4	UBC11	YOR339C	ubiquitin proteasome system
4	UBX4	YMR067C	Ubiquitin proteasome system
4	UNG1	YML021C	DNA repair
4	URB2	YJR041C	other
4	URK1	YNR012W	other
4	USO1	YDL058W	vesicular transport
4	UTP10	YJL109C	ribosome biogenesis
4	UTP25	YIL091C	ribosome biogenesis
4	VAM6	YDL077C	vesicular transport
4	VIP1	YLR410W	other
4	VPH1	YOR270C	cellular ion homeostasis
4	VPS28	YPL065W	ubiquitin proteasome system
4	VPS52	YDR484W	vesicular transport
4	YAR1	YPL239W	response to stress
4	YBL095W		unknown
4	YBR062C		Unknown
4	YBR220C		transport
4	YBR271W		translation
4	YCG1	YDR325W	cell cycle
4	YCR015C		signal transduction
4	YCR023C		transport
4	YDL057W		lipid metabolic process
4	YDL114W		other
4	YDR061W		other
4	YDR333C		ubiquitin proteasome system
4	YDR415C		other
4	YDR514C		unknown
4	YEL023C		unknown
4	YGL159W		unknown
4	YGR016W		unknown
4	YGR251W		ribosome biogenesis
4	YHR112C		other
4	YIP5	YGL161C	vesicular transport
4	YJL171C		unknown
4	YJR003C		unknown
4	YKR023W		regulation of transcription
4	YKU70	YMR284W	DNA repair
4	YLF2	YHL014C	unknown
4	YLL032C		unknown
4	YLR241W		transport
4	YLR253W		mitochondrion organization
4	YLR283W		unknown
4	YLR419W		other
4	YMR259C		translation
4	YMR265C		unknown
4	YNL181W		other
4	YNL234W		unknown
4	YOL019W		Unknown
4	YOL087C		Unknown
4	YOR238W		unknown
4	YPL067C		Unknown
4	YPL109C		unknown
4	YPL247C		unknown
4	YPR114W		unknown
4	YVH1	YIR026C	meiosis/sporulation
5	AHP1	YLR109W	response to stress
5	AIM43		transport
5	ALE1	YOR175C	lipid metabolic process
5	ARG5,6	YER069W	cellular amino acid metabolic process
5	ARL3	YPL051W	vesicular transport
5	ASH1	YKL185W	cell cycle
5	ATG12	YBR217W	autophagy
5	ATM1	YMR301C	cellular ion homeostasis
5	AYR1	YIL124W	lipid metabolic process
5	BRO1	YPL084W	ubiquitin proteasome system
5	BUB2	YMR055C	cell cycle
5	CHS7	YHR142W	protein folding
5	CSE4	YKL049C	cell cycle
5	CTR2	YHR175W	transport
5	DAL5	YJR152W	transport
5	DAL82	YNL314W	transcription
5	DBP7	YKR024C	ribosome biogenesis
5	DSE4	YNR067C	other
5	ECM1	YAL059W	ribosome biogenesis
5	ERD1	YDR414C	protein glycosylation
5	EXO5	YBR163W	mitochondrion organization
5	FMP37		transport
5	GAP1	YKR039W	transport
5	GAS4	YOL132W	cell wall organization or biogenesis
5	GCV1	YDR019C	cellular amino acid metabolic process
5	GCV2	YMR189W	cellular amino acid metabolic process
5	GCV3	YAL044C	cellular amino acid metabolic process
5	GDT1	YBR187W	cellular ion homeostasis
5	GET4	YOR164C	vesicular transport
5	GIS1	YDR096W	regulation of transcription
5	GRE3	YHR104W	response to stress
5	GRH1	YDR517W	vesicular transport
5	GRX2	YDR513W	response to stress
5	HNT1	YDL125C	nucleobase-containing metabolic process
5	ICE2	YIL090W	cellular ion homeostasis
5	INP1	YMR204C	peroxisome organization
5	IZH2	YOL002C	cellular ion homeostasis
5	MAC1	YMR021C	cellular ion homeostasis
5	MDM31	YHR194W	cellular ion homeostasis
5	MDR1	YGR100W	other
5	NIT1	YIL164C	unknown
5	NMD2	YHR077C	RNA metabolic process
5	NOP6	YDL213C	ribosome biogenesis
5	NYV1	YLR093C	vesicular transport
5	PEP12	YOR036W	vesicular transport
5	PIH1	YHR034C	protein folding
5	PPN1	YDR452W	other
5	PRP18	YGR006W	RNA metabolic process
5	PSK2	YOL045W	carbohydrate metabolic process
5	PTC4	YBR125C	signal transduction
5	RAD18	YCR066W	DNA repair
5	RBS1	YDL189W	carbohydrate metabolic process
5	REC8	YPR007C	meiosis/sporulation
5	RMD5	YDR255C	ubiquitin proteasome system
5	RRD1	YIL153W	DNA repair
5	RRG7	YOR305W	unknown
5	SCW11	YGL028C	cell wall organization or biogenesis
5	SED5	YLR026C	vesicular transport
5	SEN1	YLR430W	RNA metabolic process
5	SHG1	YBR258C	regulation of transcription
5	SKT5	YBL061C	cell wall organization or biogenesis
5	SNX41	YDR425W	endosomal transport
5	SOK1	YDR006C	signal transduction
5	STE5	YDR103W	conjugation or flocculation
5	TCA17	YEL048C	vesicular transport
5	THP3	YPR045C	RNA metabolic process
5	TRS20	YBR254C	vesicular transport
5	TVP38	YKR088C	cytoskeleton organization
5	VNX1	YNL321W	transport
5	VPS34	YLR240W	peroxisome organization
5	VPS36	YLR417W	protein targeting
5	WSC3	YOL105C	response to stress
5	YBT1	YLL048C	transport
5	YDR352W		transport
5	YGR012W		cellular amino acid metabolic process
5	YKL091C		Unknown
5	YLR031W		unknown
5	YLR065C		endosomal transport
5	YLR456W		other
5	YMR253C		Unknown
5	YMR262W		unknown
5	YNL092W		protein modification
5	YTP1	YNL237W	unknown
6	ABD1	YBR236C	RNA metabolic process
6	ACS2	YLR153C	regulation of transcription
6	ADK2	YER170W	nucleobase-containing metabolic process
6	ALD5	YER073W	central metabolism
6	ALG3	YBL082C	protein glycosylation
6	APC1	YNL172W	cell cycle
6	APC2	YLR127C	cell cycle
6	APC5	YOR249C	ubiquitin proteasome system
6	ARG2	YJL071W	cellular amino acid metabolic process
6	AXL1	YPR122W	cell cycle
6	BCK1	YJL095W	signal transduction
6	BFA1	YJR053W	cell cycle
6	BIG1	YHR101C	cell wall organization or biogenesis
6	BPH1	YCR032W	cell wall organization or biogenesis
6	BUB3	YOR026W	ubiquitin proteasome system
6	BUD5	YCR038C	cell cycle
6	BUD6	YLR319C	cell cycle
6	CAF16	YFL028C	transcription
6	CDC16	YKL022C	DNA replication
6	CDC27	YBL084C	ubiquitin proteasome system
6	CDC48	YDL126C	cell cycle
6	CIN1	YOR349W	protein folding
6	CIN4	YMR138W	protein folding
6	CWC21	YDR482C	RNA metabolic process
6	DAD2	YKR083C	cell cycle
6	DDC1	YPL194W	cell cycle
6	DFG5	YMR238W	cell wall organization or biogenesis
6	DHR2	YKL078W	ribosome biogenesis
6	DIE2	YGR227W	protein glycosylation
6	DIF1	YLR437C	unknown
6	DPH2	YKL191W	other
6	DUG2	YBR281C	other
6	DUR1,2	YBR208C	other
6	FAR11	YNL127W	cell cycle
6	FIG4	YNL325C	lipid metabolic process
6	FUN26	YAL022C	transport
6	GDH3	YAL062W	cellular amino acid metabolic process
6	GGA2	YHR108W	vesicular transport
6	GLG1	YKR058W	carbohydrate metabolic process
6	GPI12	YMR281W	lipid metabolic process
6	GRR1	YJR090C	cell cycle
6	GUD1	YDL238C	nucleobase-containing metabolic process
6	GYP5	YPL249C	vesicular transport
6	HEM4	YOR278W	cofactor metabolic process
6	HST2	YPL015C	regulation of transcription
6	HXK1	YFR053C	carbohydrate metabolic process
6	IES1	YFL013C	regulation of transcription
6	IML1	YJR138W	signal transduction
6	ITR2	YOL103W	other
6	JEN1	YKL217W	transport
6	KAR3	YPR141C	cell cycle
6	LAP4		other
6	LAS21	YJL062W	lipid metabolic process
6	LDB17	YDL146W	endosomal transport
6	MDM1	YML104C	mitochondrion organization
6	MET10	YFR030W	other
6	MET4	YNL103W	cellular amino acid metabolic process
6	MID1	YNL291C	transport
6	MPH1	YIR002C	DNA replication
6	MRM2	YGL136C	RNA metabolic process
6	MSL1	YIR009W	RNA metabolic process
6	MTC2	YKL098W	unknown
6	MTC4	YBR255W	unknown
6	MTO1	YGL236C	RNA metabolic process
6	MUS81	YDR386W	cell cycle
6	MXR1	YER042W	response to stress
6	NPP1	YCR026C	nucleobase-containing metabolic process
6	NRG1	YDR043C	conjugation or flocculation
6	NUM1	YDR150W	cytoskeleton organization
6	OMA1	YKR087C	other
6	OXP1	YKL215C	other
6	PAC2	YER007W	protein folding
6	PDE2	YOR360C	signal transduction
6	PEP7	YDR323C	vesicular transport
6	PGM3		carbohydrate metabolic process
6	PHO8	YDR481C	cofactor metabolic process
6	PHO84	YML123C	transport
6	PNG1	YPL096W	ubiquitin proteasome system
6	PPA2	YMR267W	central metabolism
6	PPM1	YDR435C	protein modification
6	PUN1	YLR414C	cell wall organization or biogenesis
6	RIB7	YBR153W	vitamin metabolic process
6	RIF1	YBR275C	DNA replication
6	RPB7	YDR404C	transcription
6	RRI1	YDL216C	ubiquitin proteasome system
6	RRT12	YCR045C	cell wall organization or biogenesis
6	RTC1	YOL138C	signal transduction
6	RTT10	YPL183C	transport
6	SFG1	YOR315W	conjugation or flocculation
6	SGF29	YCL010C	regulation of transcription
6	SHB17	YKR043C	other
6	SHE10	YGL228W	meiosis/sporulation
6	SIP3	YNL257C	transcription
6	SKI3	YPR189W	RNA metabolic process
6	SLT2	YHR030C	cell cycle
6	SPS22	YCL048W	meiosis/sporulation
6	STB2	YMR053C	other
6	STE13	YOR219C	protein secretion
6	STE7	YDL159W	conjugation or flocculation
6	SUL1	YBR294W	transport
6	TAF1	YGR274C	transcription
6	TFC1	YBR123C	transcription
6	TFC3	YAL001C	transcription
6	TFC4	YGR047C	transcription
6	TGL2	YDR058C	lipid metabolic process
6	THI72	YOR192C	transport
6	TNA1	YGR260W	transport
6	TPO3	YPR156C	transport
6	TSR4	YOL022C	ribosome biogenesis
6	UFE1	YOR075W	vesicular transport
6	UIP4	YPL186C	unknown
6	URB1	YKL014C	ribosome biogenesis
6	VBA1	YMR088C	transport
6	VPH2	YKL119C	protein secretion
6	VPS9	YML097C	vesicular transport
6	YBR141C		translation
6	YDL063C		ribosome biogenesis
6	YDL156W		cell cycle
6	YDL160C-A		DNA repair
6	YDR124W		unknown
6	YDR319C		lipid metabolic process
6	YER010C		other
6	YGR125W		transport
6	YGR266W		Unknown
6	YHC3	YJL059W	cellular ion homeostasis
6	YHR045W		Unknown
6	YIL077C		unknown
[truncated: 344 more rows]

## Sheet: Phaffi glycerol
SOM	Symbol	Gene	Simplified GO
0	ACE2	YLR131C	regulation of transcription
0	ACK1	YDL203C	cell wall organization or biogenesis
0	ADR1	YDR216W	regulation of transcription
0	AHP1	YLR109W	response to stress
0	AIM6	YDL237W	lipid metabolic process
0	ALT1	YLR089C	cellular amino acid metabolic process
0	ALY1	YKR021W	transport
0	AQR1	YNL065W	transport
0	ATG3	YNR007C	autophagy
0	ATG7	YHR171W	autophagy
0	AVT4	YNL101W	transport
0	BCD1	YHR040W	other
0	BDF1	YLR399C	regulation of transcription
0	CDC8	YJR057W	nucleobase-containing metabolic process
0	CMC1	YKL137W	mitochondrion organization
0	CRT10	YOL063C	transcription
0	DRE2	YKR071C	mitochondrion organization
0	ECL1	YGR146C	other
0	ENT4	YLL038C	cytoskeleton organization
0	EOS1	YNL080C	protein glycosylation
0	FAD1	YDL045C	cofactor metabolic process
0	FLR1	YBR008C	transport
0	FRE8	YLR047C	transport
0	GAT2	YMR136W	transcription
0	GCR1	YPL075W	carbohydrate metabolic process
0	GDH3	YAL062W	cellular amino acid metabolic process
0	GUT1	YHL032C	central metabolism
0	GUT2	YIL155C	central metabolism
0	HEM1	YDR232W	cofactor metabolic process
0	HMS1	YOR032C	conjugation or flocculation
0	HMX1	YLR205C	response to stress
0	HRP1	YOL123W	RNA metabolic process
0	HSP78	YDR258C	protein folding
0	IME2	YJL106W	meiosis/sporulation
0	ISR1	YPR106W	unknown
0	ITR2	YOL103W	other
0	JID1	YPR061C	unknown
0	LCD1	YDR499W	DNA replication
0	MAK3	YPR051W	protein modification
0	MAL31	YBR298C	other
0	MAS2	YHR024C	mitochondrion organization
0	MDM12	YOL009C	transport
0	MEP1	YGR121C	transport
0	MKC7	YDR144C	cell wall organization or biogenesis
0	MTH1	YDR277C	transport
0	NRD1	YNL251C	RNA metabolic process
0	NRG1	YDR043C	conjugation or flocculation
0	OLE1	YGL055W	lipid metabolic process
0	PCD1	YLR151C	DNA repair
0	PET18	YCR020C	vitamin metabolic process
0	PHO23	YNL097C	regulation of transcription
0	PRM1	YNL279W	conjugation or flocculation
0	PTP2	YOR208W	signal transduction
0	PUT3	YKL015W	cellular amino acid metabolic process
0	RGS2	YOR107W	signal transduction
0	RIB3	YDR487C	vitamin metabolic process
0	RME1	YGR044C	cell cycle
0	RTG3	YBL103C	transcription
0	SAM4	YPL273W	cellular amino acid metabolic process
0	SAP30	YMR263W	regulation of transcription
0	SCH9	YHR205W	signal transduction
0	SKN7	YHR206W	response to stress
0	SKP2	YNL311C	cellular amino acid metabolic process
0	SNZ2	YNL333W	vitamin metabolic process
0	SRX1	YKL086W	response to stress
0	SSH4	YKL124W	transport
0	STP3	YLR375W	unknown
0	THI20	YOL055C	vitamin metabolic process
0	THI4	YGR144W	vitamin metabolic process
0	THI6	YPL214C	vitamin metabolic process
0	TPO1	YLL028W	transport
0	TPO3	YPR156C	transport
0	TRM11	YOL124C	RNA metabolic process
0	UBI4	YLL039C	meiosis/sporulation
0	YAP5	YIR018W	regulation of transcription
0	YBR287W		transport
0	YCR061W		other
0	YDL218W		unknown
0	YDR352W		transport
0	YLR050C		unknown
0	YLR132C		RNA metabolic process
0	YMC2	YBR104W	transport
0	YNL190W		response to stress
0	YOR1	YGR281W	transport
0	YOR338W		regulation of transcription
0	YPK3	YBR028C	unknown
0	ZPS1	YOL154W	unknown
0	ZRT1	YGL255W	transport
1	ACB1	YGR037C	transport
1	ACO1	YLR304C	central metabolism
1	ACS1	YAL054C	regulation of transcription
1	ACS2	YLR153C	regulation of transcription
1	AGP2	YBR132C	transport
1	AIM17	YHL021C	mitochondrion organization
1	ALD4	YOR374W	central metabolism
1	AMA1	YGR225W	meiosis/sporulation
1	ARO7	YPR060C	cellular amino acid metabolic process
1	ARO80	YDR421W	transcription
1	ARO9	YHR137W	cellular amino acid metabolic process
1	ATG1	YGL180W	autophagy
1	ATG18	YFR021W	autophagy
1	ATH1	YPR026W	carbohydrate metabolic process
1	ATO2	YNR002C	transport
1	BAG7	YOR134W	signal transduction
1	BIO2	YGR286C	vitamin metabolic process
1	CAR1	YPL111W	cellular amino acid metabolic process
1	CAR2	YLR438W	cellular amino acid metabolic process
1	CAT2	YML042W	lipid metabolic process
1	CHA1	YCL064C	cellular amino acid metabolic process
1	COS111	YBR203W	signal transduction
1	CTA1	YDR256C	response to stress
1	CWC15	YDR163W	RNA metabolic process
1	DAK2	YFL053W	carbohydrate metabolic process
1	DAL2	YIR029W	other
1	DGA1	YOR245C	lipid metabolic process
1	DIP5	YPL265W	transport
1	DIP5-like		Unknown
1	DNF1	YER166W	conjugation or flocculation
1	DOA4	YDR069C	ubiquitin proteasome system
1	DUR1,2	YBR208C	other
1	DUR3	YHL016C	transport
1	ECI1	YLR284C	lipid metabolic process
1	ECM18	YDR125C	unknown
1	ECM4	YKR076W	other
1	EHD3	YDR036C	cellular amino acid metabolic process
1	ESBP6	YNL125C	protein secretion
1	FAA1	YOR317W	transport
1	FAA2	YER015W	lipid metabolic process
1	FAR1	YJL157C	conjugation or flocculation
1	FDH1	YOR388C	central metabolism
1	FMP45	YDL222C	meiosis/sporulation
1	FTH1	YBR207W	transport
1	GAS2	YLR343W	cell wall organization or biogenesis
1	GAT1	YFL021W	transcription
1	GID8	YMR135C	carbohydrate metabolic process
1	GLC3	YEL011W	carbohydrate metabolic process
1	GLT1	YDL171C	cellular amino acid metabolic process
1	GPT2	YKR067W	lipid metabolic process
1	GRE2	YOL151W	lipid metabolic process
1	GTT1	YIR038C	other
1	HAP1	YLR256W	central metabolism
1	HFD1	YMR110C	lipid metabolic process
1	HIS6	YIL020C	cellular amino acid metabolic process
1	HNT1	YDL125C	nucleobase-containing metabolic process
1	HOT1	YMR172W	response to stress
1	HSP12	YFL014W	response to stress
1	ICL1	YER065C	carbohydrate metabolic process
1	INN1	YNL152W	cell cycle
1	INP1	YMR204C	peroxisome organization
1	ISU1	YPL135W	cellular ion homeostasis
1	ITR1	YDR497C	conjugation or flocculation
1	JEN1	YKL217W	transport
1	JIP4	YDR475C	unknown
1	LEE1	YPL054W	unknown
1	LEU5	YHR002W	cellular amino acid metabolic process
1	LPX1	YOR084W	lipid metabolic process
1	LRP1	YHR081W	RNA metabolic process
1	LSB3	YFR024C-A	other
1	LSC2	YGR244C	central metabolism
1	LYP1	YNL268W	transport
1	MDM34	YGL219C	transport
1	MEP2	YNL142W	transport
1	MLS1	YNL117W	carbohydrate metabolic process
1	MOH1	YBL049W	other
1	MRF1	YGL143C	mitochondrion organization
1	MSC1	YML128C	meiosis/sporulation
1	MSC2	YDR205W	cellular ion homeostasis
1	MSN4	YKL062W	regulation of transcription
1	NAR1	YNL240C	other
1	NFU1	YKL040C	cellular ion homeostasis
1	PCF11	YDR228C	transcription
1	PCK1	YKR097W	carbohydrate metabolic process
1	PDR12	YPL058C	other
1	PEX1	YKL197C	peroxisome organization
1	PEX11	YOL147C	peroxisome organization
1	PEX12	YMR026C	peroxisome organization
1	PEX13	YLR191W	peroxisome organization
1	PEX14	YGL153W	peroxisome organization
1	PEX2	YJL210W	peroxisome organization
1	PEX25	YPL112C	peroxisome organization
1	PEX3	YDR329C	peroxisome organization
1	PEX4	YGR133W	peroxisome organization
1	PEX5	YDR244W	peroxisome organization
1	PEX6	YNL329C	peroxisome organization
1	PEX7	YDR142C	peroxisome organization
1	PEX8	YGR077C	peroxisome organization
1	PHM7	YOL084W	unknown
1	PIC2	YER053C	transport
1	PLC1	YPL268W	lipid metabolic process
1	PMC1	YGL006W	cellular ion homeostasis
1	PNC1	YGL037C	cofactor metabolic process
1	POT1	YIL160C	lipid metabolic process
1	POX1	YGL205W	lipid metabolic process
1	PPS1	YBR276C	signal transduction
1	PRB1	YEL060C	meiosis/sporulation
1	PRP28	YDR243C	RNA metabolic process
1	PSP1	YDR505C	unknown
1	PUT1	YLR142W	cellular amino acid metabolic process
1	PUT2	YHR037W	cellular amino acid metabolic process
1	PXA1	YPL147W	transport
1	PXA2	YKL188C	peroxisome organization
1	RIM4	YHL024W	meiosis/sporulation
1	RRT8	YOL048C	meiosis/sporulation
1	RTC5	YOR118W	unknown
1	SFA1	YDL168W	cellular amino acid metabolic process
1	SFC1	YJR095W	transport
1	SGA1	YIL099W	carbohydrate metabolic process
1	SIP2	YGL208W	signal transduction
1	SKO1	YNL167C	transcription
1	SKT5	YBL061C	cell wall organization or biogenesis
1	SNO1	YMR095C	vitamin metabolic process
1	SOK1	YDR006C	signal transduction
1	SOR1	YJR159W	carbohydrate metabolic process
1	SPG5	YMR191W	other
1	SPO11	YHL022C	meiosis/sporulation
1	SPS19	YNL202W	meiosis/sporulation
1	SPS4	YOR313C	meiosis/sporulation
1	SSP2	YOR242C	meiosis/sporulation
1	SSU1	YPL092W	transport
1	STL1	YDR536W	transport
1	STL1-like		Unknown
1	STN1	YDR082W	transcription
1	STP2	YHR006W	transcription
1	SYM1	YLR251W	other
1	TCB3	YML072C	lipid metabolic process
1	TEF4	YKL081W	translation
1	TFB3	YDR460W	DNA repair
1	TGL1	YKL140W	lipid metabolic process
1	TGL4	YKR089C	lipid metabolic process
1	THI73	YLR004C	other
1	THI80	YOR143C	cofactor metabolic process
1	TIP1	YBR067C	cell wall organization or biogenesis
1	TKL2	YBR117C	cofactor metabolic process
1	TMA108	YIL137C	other
1	TMA17	YDL110C	ubiquitin proteasome system
1	TPN1	YGL186C	other
1	UGX2	YDL169C	unknown
1	VID24	YBR105C	carbohydrate metabolic process
1	YAT1	YAR035W	lipid metabolic process
1	YAT2	YER024W	lipid metabolic process
1	YBL029W		unknown
1	YDR090C		Unknown
1	YDR131C		ubiquitin proteasome system
1	YDR338C		transport
1	YEL007W		carbohydrate metabolic process
1	YEL020C		other
1	YET3	YDL072C	unknown
1	YFL040W		transport
1	YGL010W		other
1	YGR042W		Unknown
1	YGR067C		Unknown
1	YJL068C		central metabolism
1	YJL163C		transport
1	YME2	YMR302C	mitochondrion organization
1	YMR099C		carbohydrate metabolic process
1	YMR134W		lipid metabolic process
1	YMR144W		Unknown
1	YNL115C		Unknown
1	YNL134C		other
1	YOR059C		lipid metabolic process
1	YPR022C		transcription
1	ZAP1	YJL056C	response to stress
1	ZWF1	YNL241C	response to stress
2	ACF2	YLR144C	cytoskeleton organization
2	ADP1	YCR011C	transport
2	AKR1	YDR264C	endosomal transport
2	ANT1	YPR128C	peroxisome organization
2	ATG12	YBR217W	autophagy
2	ATG17	YLR423C	autophagy
2	ATG2	YNL242W	autophagy
2	ATG22	YCL038C	autophagy
2	BNA5	YLR231C	nucleobase-containing metabolic process
2	CCC1	YLR220W	cellular ion homeostasis
2	CDC27	YBL084C	ubiquitin proteasome system
2	CIT1	YNR001C	central metabolism
2	CNA1	YLR433C	conjugation or flocculation
2	CRC1	YOR100C	lipid metabolic process
2	CTR1	YPR124W	transport
2	CYB2	YML054C	lipid metabolic process
2	DCG1	YIR030C	other
2	DDC1	YPL194W	cell cycle
2	ECM14	YHR132C	other
2	FMP32	YFL046W	mitochondrion organization
2	FMP37		transport
2	FRE1	YLR214W	transport
2	FUN26	YAL022C	transport
2	GLO1	YML004C	lipid metabolic process
2	GPA1	YHR005C	signal transduction
2	GRE3	YHR104W	response to stress
2	GRX2	YDR513W	response to stress
2	HUL4	YJR036C	ubiquitin proteasome system
2	INO1	YJL153C	carbohydrate metabolic process
2	IST2	YBR086C	lipid metabolic process
2	LAP3	YNL239W	cellular amino acid metabolic process
2	MAE1	YKL029C	transport
2	MDR1	YGR100W	other
2	MER1	YNL210W	meiosis/sporulation
2	MET10	YFR030W	other
2	MET8	YBR213W	cofactor metabolic process
2	MTC2	YKL098W	unknown
2	MTC6	YHR151C	unknown
2	MUS81	YDR386W	cell cycle
2	OAR1	YKL055C	lipid metabolic process
2	OPT1	YJL212C	other
2	PDE2	YOR360C	signal transduction
2	PEP7	YDR323C	vesicular transport
2	PEX29	YDR479C	peroxisome organization
2	PFS1	YHR185C	meiosis/sporulation
2	PHO8	YDR481C	cofactor metabolic process
2	PIB1	YDR313C	protein modification
2	PKP1	YIL042C	protein modification
2	POL4	YCR014C	DNA repair
2	RAD17	YOR368W	DNA repair
2	RAD30	YDR419W	DNA repair
2	RAD4	YER162C	DNA repair
2	RAV2	YDR202C	cellular ion homeostasis
2	REV3	YPL167C	DNA repair
2	RIF1	YBR275C	DNA replication
2	RMD8	YFR048W	unknown
2	RRD1	YIL153W	DNA repair
2	RSA1	YPL193W	ribosome biogenesis
2	SNX41	YDR425W	endosomal transport
2	SPS1	YDR523C	meiosis/sporulation
2	SUB1	YMR039C	cell cycle
2	TES1	YJR019C	lipid metabolic process
2	TFS1	YLR178C	signal transduction
2	TGL3	YMR313C	lipid metabolic process
2	THI13	YDL244W	vitamin metabolic process
2	TPS1	YBR126C	response to stress
2	TPS3	YMR261C	carbohydrate metabolic process
2	TRX1	YLR043C	vesicular transport
2	UBP16	YPL072W	ubiquitin proteasome system
2	UGA1	YGR019W	cellular amino acid metabolic process
2	UPS2	YLR168C	lipid metabolic process
2	VBA1	YMR088C	transport
2	VPS13	YLL040C	endosomal transport
2	YBR235W		transport
2	YBR241C		transport
2	YDL183C		transport
2	YDR124W		unknown
2	YDR319C		lipid metabolic process
2	YGL140C		transport
2	YGR125W		transport
2	YGR237C		unknown
2	YIM1	YMR152W	response to stress
2	YJL132W		unknown
2	YJR096W		carbohydrate metabolic process
2	YJU3	YKL094W	lipid metabolic process
2	YLR126C		cellular ion homeostasis
2	YLR177W		unknown
2	YMD8	YML038C	transport
2	YMR130W		other
2	YMR226C		other
2	YOL073C		Unknown
2	YOR352W		Unknown
2	YPR084W		unknown
3	AIM3	YBR108W	cytoskeleton organization
3	AIM43		transport
3	ALG14	YBR070C	protein glycosylation
3	ALG3	YBL082C	protein glycosylation
3	AMS1	YGL156W	carbohydrate metabolic process
3	APC1	YNL172W	cell cycle
3	APC2	YLR127C	cell cycle
3	APC5	YOR249C	ubiquitin proteasome system
3	ARG2	YJL071W	cellular amino acid metabolic process
3	ARG82	YDR173C	cellular amino acid metabolic process
3	ATG11	YPR049C	autophagy
3	AXL1	YPR122W	cell cycle
3	AYR1	YIL124W	lipid metabolic process
3	BEM2	YER155C	cytoskeleton organization
3	BFA1	YJR053W	cell cycle
3	BPH1	YCR032W	cell wall organization or biogenesis
3	BPT1	YLL015W	transport
3	BUD17	YNR027W	cell cycle
3	BUD6	YLR319C	cell cycle
3	CAB4	YGR277C	nucleobase-containing metabolic process
3	CDC16	YKL022C	DNA replication
3	CIN4	YMR138W	protein folding
3	DAD2	YKR083C	cell cycle
3	DAP2	YHR028C	other
3	DIA2	YOR080W	ubiquitin proteasome system
3	DYN1	YKR054C	cell cycle
3	ECM29	YHL030W	ubiquitin proteasome system
3	ELP4	YPL101W	RNA metabolic process
3	FAR11	YNL127W	cell cycle
3	FIG4	YNL325C	lipid metabolic process
3	FLO1	YAR050W	conjugation or flocculation
3	FMP21		other
3	FUM1	YPL262W	central metabolism
3	GCV2	YMR189W	cellular amino acid metabolic process
3	GEP3	YOR205C	ribosome biogenesis
3	GRR1	YJR090C	cell cycle
3	GUD1	YDL238C	nucleobase-containing metabolic process
3	GUP1	YGL084C	transport
3	GYP5	YPL249C	vesicular transport
3	HEM4	YOR278W	cofactor metabolic process
3	HRI1	YLR301W	protein secretion
3	HST2	YPL015C	regulation of transcription
3	HXK1	YFR053C	carbohydrate metabolic process
3	IAH1	YOR126C	central metabolism
3	IBA57	YJR122W	other
3	IDP2	YLR174W	other
3	IES1	YFL013C	regulation of transcription
3	IKS1	YJL057C	signal transduction
3	IML1	YJR138W	signal transduction
3	KAP120	YPL125W	nuclear transport
3	KRE2	YDR483W	protein glycosylation
3	LAP4		other
3	LAS17	YOR181W	cytoskeleton organization
3	LAS21	YJL062W	lipid metabolic process
3	MAC1	YMR021C	cellular ion homeostasis
3	MDM1	YML104C	mitochondrion organization
3	MDM31	YHR194W	cellular ion homeostasis
3	MEC3	YLR288C	DNA repair
3	MET4	YNL103W	cellular amino acid metabolic process
3	MON2	YNL297C	vesicular transport
3	MPH1	YIR002C	DNA replication
3	MRM2	YGL136C	RNA metabolic process
3	MTC5	YDR128W	unknown
3	MTF1	YMR228W	mitochondrion organization
3	MTO1	YGL236C	RNA metabolic process
3	MTW1	YAL034W-A	cell cycle
3	MUP3	YHL036W	transport
3	NIF3	YGL221C	unknown
3	NIT3	YLR351C	unknown
3	NOP4	YPL043W	ribosome biogenesis
3	OMA1	YKR087C	other
3	PAC2	YER007W	protein folding
3	PCI8	YIL071C	protein modification
3	PEX28	YHR150W	peroxisome organization
3	PEX30	YLR324W	peroxisome organization
3	PPA2	YMR267W	central metabolism
3	PPM1	YDR435C	protein modification
3	PRP6	YBR055C	RNA metabolic process
3	QCR6	YFR033C	central metabolism
3	RAD28	YDR030C	DNA repair
3	RBS1	YDL189W	carbohydrate metabolic process
3	RIB7	YBR153W	vitamin metabolic process
3	RNY1	YPL123C	RNA metabolic process
3	RRI1	YDL216C	ubiquitin proteasome system
3	RRT12	YCR045C	cell wall organization or biogenesis
3	RTC1	YOL138C	signal transduction
3	SAS2	YMR127C	regulation of transcription
3	SEC8	YPR055W	vesicular transport
3	SEF1	YBL066C	transcription
3	SGF29	YCL010C	regulation of transcription
3	SIP3	YNL257C	transcription
3	SKI3	YPR189W	RNA metabolic process
3	SLH1	YGR271W	translation
3	SPO71	YDR104C	meiosis/sporulation
3	SPS22	YCL048W	meiosis/sporulation
3	STE13	YOR219C	protein secretion
3	STE3	YKL178C	conjugation or flocculation
3	STE5	YDR103W	conjugation or flocculation
3	STE6	YKL209C	conjugation or flocculation
3	SUL1	YBR294W	transport
3	TCA17	YEL048C	vesicular transport
3	TDA11	YHR159W	unknown
3	TFC1	YBR123C	transcription
3	TFC3	YAL001C	transcription
3	TFC4	YGR047C	transcription
3	TGL2	YDR058C	lipid metabolic process
3	THI72	YOR192C	transport
3	TIP20	YGL145W	vesicular transport
3	TPK2	YPL203W	conjugation or flocculation
3	TRS20	YBR254C	vesicular transport
3	TSC11	YER093C	cell wall organization or biogenesis
3	TVP38	YKR088C	cytoskeleton organization
3	UFE1	YOR075W	vesicular transport
3	VNX1	YNL321W	transport
3	VPS34	YLR240W	peroxisome organization
3	VPS36	YLR417W	protein targeting
3	VPS45	YGL095C	vesicular transport
3	VPS52	YDR484W	vesicular transport
3	YAP3	YHL009C	transcription
3	YBR062C		Unknown
3	YBT1	YLL048C	transport
3	YDL119C		transport
3	YDL160C-A		DNA repair
3	YDR415C		other
3	YER010C		other
3	YHC3	YJL059W	cellular ion homeostasis
3	YIL077C		unknown
3	YKU70	YMR284W	DNA repair
3	YLR031W		unknown
3	YLR118C		lipid metabolic process
3	YLR143W		other
3	YLR456W		other
3	YMR090W		Unknown
3	YMR265C		unknown
3	YMR315W		Cofactor metabolic process
3	YNL092W		protein modification
3	YOL086W-A		DNA repair
3	YOL107W		vesicular transport
3	YPL088W		central metabolism
3	YPL191C		unknown
3	YPR097W		Unknown
4	ABD1	YBR236C	RNA metabolic process
4	ADI1	YMR009W	cellular amino acid metabolic process
4	ADK1	YDR226W	DNA replication
4	ADK2	YER170W	nucleobase-containing metabolic process
4	ADY4	YLR227C	meiosis/sporulation
4	AIP1	YMR092C	cell cycle
4	ALD2	YMR170C	cellular amino acid metabolic process
4	ALE1	YOR175C	lipid metabolic process
4	ALG13	YGL047W	protein glycosylation
4	ALG9	YNL219C	protein glycosylation
4	ALY2	YJL084C	endosomal transport
4	APE4	YHR113W	other
4	APL2	YKL135C	cell wall organization or biogenesis
4	APL5	YPL195W	cell wall organization or biogenesis
4	APN1	YKL114C	DNA repair
4	APN2	YBL019W	DNA repair
4	APS3	YJL024C	vesicular transport
4	ARC35	YNR035C	cytoskeleton organization
4	ASA1	YPR085C	unknown
4	ATE1	YGL017W	ubiquitin proteasome system
4	ATM1	YMR301C	cellular ion homeostasis
4	ATS1	YAL020C	cytoskeleton organization
4	AVT2	YEL064C	transport
4	BCK1	YJL095W	signal transduction
4	BDP1	YNL039W	transcription
4	BEM1	YBR200W	conjugation or flocculation
4	BET4	YJL031C	vesicular transport
4	BIK1	YCL029C	cell cycle
4	BOS1	YLR078C	vesicular transport
4	BRO1	YPL084W	ubiquitin proteasome system
4	BRR2	YER172C	RNA metabolic process
4	BST1	YFL025C	vesicular transport
4	BUB1	YGR188C	cell cycle
4	BUB3	YOR026W	ubiquitin proteasome system
4	BUD5	YCR038C	cell cycle
4	BUR2	YLR226W	regulation of transcription
4	CCL1	YPR025C	transcription
4	CDC1	YDR182W	cell wall organization or biogenesis
4	CDC40	YDR364C	RNA metabolic process
4	CDC48	YDL126C	cell cycle
4	CEM1	YER061C	lipid metabolic process
4	CHL1	YPL008W	DNA repair
4	COG5	YNL051W	vesicular transport
4	COX16	YJL003W	central metabolism
4	CTR86	YCR054C	unknown
4	CTR9	YOL145C	regulation of transcription
4	CTS2	YDR371W	meiosis/sporulation
4	CUE3	YGL110C	ubiquitin proteasome system
4	CUE5	YOR042W	ubiquitin proteasome system
4	CUL3	YGR003W	ubiquitin proteasome system
4	CUS2	YNL286W	RNA metabolic process
4	CWC21	YDR482C	RNA metabolic process
4	CWC22	YGR278W	RNA metabolic process
4	DAL5	YJR152W	transport
4	DAL81	YIR023W	regulation of transcription
4	DCW1	YKL046C	cell wall organization or biogenesis
4	DFG5	YMR238W	cell wall organization or biogenesis
4	DIE2	YGR227W	protein glycosylation
4	DIF1	YLR437C	unknown
4	DNL4	YOR005C	DNA repair
4	DOP1	YDR141C	vesicular transport
4	DPH2	YKL191W	other
4	DPP1	YDR284C	lipid metabolic process
4	DSE1	YER124C	conjugation or flocculation
4	DUG2	YBR281C	other
4	ECM25	YJL201W	unknown
4	ECM7	YLR443W	transport
4	EFR3	YMR212C	other
4	END3	YNL084C	meiosis/sporulation
4	EXO5	YBR163W	mitochondrion organization
4	FEN1		Unknown
4	FIG1	YBR040W	conjugation or flocculation
4	FLO11-MUC1		conjugation or flocculation
4	FMP41	YNL168C	unknown
4	FMT1	YBL013W	RNA metabolic process
4	GAA1	YLR088W	lipid metabolic process
4	GAB1	YLR459W	lipid metabolic process
4	GAP1	YKR039W	transport
4	GCN5	YGR252W	regulation of transcription
4	GEA2	YEL022W	vesicular transport
4	GET1	YGL020C	vesicular transport
4	GET4	YOR164C	vesicular transport
4	GGA2	YHR108W	vesicular transport
4	GLO2	YDR272W	lipid metabolic process
4	GPI12	YMR281W	lipid metabolic process
4	GPI14	YJR013W	cell wall organization or biogenesis
4	GRH1	YDR517W	vesicular transport
4	GSF2	YML048W	protein folding
4	GSH2	YOL049W	other
4	HCS1	YKL017C	DNA replication
4	HDA2	YDR295C	regulation of transcription
4	HIR3	YJR140C	cell cycle
4	HLR1	YDR528W	cell wall organization or biogenesis
4	HNT2	YDR305C	nucleobase-containing metabolic process
4	HRD3	YLR207W	ubiquitin proteasome system
4	HRT3	YLR097C	ubiquitin proteasome system
4	HSF1	YGL073W	response to stress
4	HST4	YDR191W	regulation of transcription
4	HUL5	YGL141W	ubiquitin proteasome system
4	IFA38	YBR159W	lipid metabolic process
4	IMD2	YHR216W	nucleobase-containing metabolic process
4	IMH1	YLR309C	vesicular transport
4	ISC1	YER019W	lipid metabolic process
4	IST1	YNL265C	endosomal transport
4	ITC1	YGL133W	regulation of transcription
4	KAR3	YPR141C	cell cycle
4	KIC1	YHR102W	cell wall organization or biogenesis
4	KTR4	YBR199W	protein glycosylation
4	KXD1	YGL079W	other
4	LAA1	YJL207C	endosomal transport
4	LCL3	YGL085W	unknown
4	LDB17	YDL146W	endosomal transport
4	LRO1	YNR008W	lipid metabolic process
4	LSC1	YOR142W	central metabolism
4	MAG2	YLR427W	unknown
4	MBP1	YDL056W	cell cycle
4	MCH1	YDL054C	other
4	MCX1	YBR227C	protein folding
4	MDM20	YOL076W	cytoskeleton organization
4	MDM36	YPR083W	mitochondrion organization
4	MED1	YPR070W	transcription
4	MES1	YGR264C	cellular amino acid metabolic process
4	MET2	YNL277W	cellular amino acid metabolic process
4	MF(ALPHA)1	YPL187W	conjugation or flocculation
4	MID1	YNL291C	transport
4	MLH1	YMR167W	DNA repair
4	MMM1	YLL006W	mitochondrion organization
4	MMS22	YLR320W	cell cycle
4	MOD5	YOR274W	RNA metabolic process
4	MOG1	YJR074W	protein targeting
4	MRE11	YMR224C	DNA repair
4	MRN1	YPL184C	RNA metabolic process
4	MSC3	YLR219W	meiosis/sporulation
4	MSH3	YCR092C	DNA repair
4	MSL1	YIR009W	RNA metabolic process
4	NAT3	YPR131C	cytoskeleton organization
4	NCS2	YNL119W	conjugation or flocculation
4	NDC1	YML031W	cytoskeleton organization
4	NMD2	YHR077C	RNA metabolic process
4	NNK1	YKL171W	protein modification
4	NPP1	YCR026C	nucleobase-containing metabolic process
4	NPR3	YHL023C	meiosis/sporulation
4	NTA1	YJR062C	other
4	NUP82	YJL061W	nuclear transport
4	NYV1	YLR093C	vesicular transport
4	OCA1	YNL099C	response to stress
4	OCA4	YCR095C	unknown
4	ORC1	YML065W	DNA replication
4	ORC2	YBR060C	DNA replication
4	OXP1	YKL215C	other
4	PAN3	YKL025C	DNA repair
4	PAN5	YHR063C	cofactor metabolic process
4	PBP1	YGR178C	translation
4	PCP1	YGR101W	mitochondrion organization
4	PEP3	YLR148W	vesicular transport
4	PFA5	YDR459C	protein modification
4	PFS2	YNL317W	RNA metabolic process
4	PHS1	YJL097W	lipid metabolic process
4	PKH2	YOL100W	endosomal transport
4	PNG1	YPL096W	ubiquitin proteasome system
4	PPE1	YHR075C	mitochondrion organization
4	PRP2	YNR011C	RNA metabolic process
4	PRP22	YER013W	RNA metabolic process
4	PRP3	YDR473C	RNA metabolic process
4	PRP31	YGR091W	RNA metabolic process
4	PRP4	YPR178W	RNA metabolic process
4	PRX1	YBL064C	response to stress
4	PSF1	YDR013W	DNA repair
4	PSK2	YOL045W	carbohydrate metabolic process
4	PTA1	YAL043C	transcription
4	PTC4	YBR125C	signal transduction
4	PTM1	YKL039W	unknown
4	PTR3	YFR029W	signal transduction
4	PUB1	YNL016W	RNA metabolic process
4	RAD1	YPL022W	DNA repair
4	RAD18	YCR066W	DNA repair
4	RAD5	YLR032W	DNA repair
4	RAD9	YDR217C	DNA repair
4	RAM1	YDL090C	other
4	RAM2	YKL019W	other
4	RAV1	YJR033C	endosomal transport
4	RBD2	YPL246C	unknown
4	REC8	YPR007C	meiosis/sporulation
4	REH1	YLR387C	ribosome biogenesis
4	RGP1	YDR137W	endosomal transport
4	RIB2	YOL066C	vitamin metabolic process
4	RIB4	YOL143C	vitamin metabolic process
4	RIC1	YLR039C	endosomal transport
4	RMD5	YDR255C	ubiquitin proteasome system
4	RMR1	YGL250W	cell cycle
4	RPD3	YNL330C	DNA replication
4	RRN10	YBL025W	transcription
4	RSE1	YML049C	RNA metabolic process
4	RTT10	YPL183C	transport
4	RTT105	YER104W	DNA repair
4	SAD1	YFR005C	RNA metabolic process
4	SCC2	YDR180W	cell cycle
4	SCY1	YGL083W	unknown
4	SDS22	YKL193C	cell cycle
4	SDT1	YGL224C	nucleobase-containing metabolic process
4	SEC39	YLR440C	vesicular transport
4	SEC5	YDR166C	vesicular transport
4	SEC6	YIL068C	vesicular transport
4	SET1	YHR119W	regulation of transcription
4	SFP1	YLR403W	transcription
4	SFT2	YBL102W	endosomal transport
4	SGV1	YPR161C	regulation of transcription
4	SHB17	YKR043C	other
4	SHE10	YGL228W	meiosis/sporulation
4	SHG1	YBR258C	regulation of transcription
4	SLI1	YGR212W	signal transduction
4	SLM3	YDL033C	RNA metabolic process
4	SMA2	YML066C	meiosis/sporulation
4	SNN1	YNL086W	other
4	SNT2	YGL131C	regulation of transcription
4	SNU66	YOR308C	RNA metabolic process
4	SNU71	YGR013W	RNA metabolic process
4	SOG2	YOR353C	signal transduction
4	SPC98	YNL126W	cytoskeleton organization
4	SPO14	YKR031C	conjugation or flocculation
4	SPO7	YAL009W	lipid metabolic process
4	SPT7	YBR081C	regulation of transcription
4	SRB5	YGR104C	transcription
4	SSL1	YLR005W	DNA repair
4	SSN3	YPL042C	regulation of transcription
4	SSN8	YNL025C	cell cycle
4	STB2	YMR053C	other
4	STE14	YDR410C	protein secretion
4	STE7	YDL159W	conjugation or flocculation
4	SWI1	YPL016W	DNA replication
4	SWT1	YOR166C	RNA metabolic process
4	TAE1	YBR261C	protein modification
4	TAE2		other
4	TAF1	YGR274C	transcription
4	TAF13	YML098W	transcription
4	TAO3	YIL129C	cell cycle
4	TDP1	YBR223C	DNA repair
4	TED1	YIL039W	vesicular transport
4	TEL2	YGR099W	DNA replication
4	TFB2	YPL122C	DNA repair
4	TFC6	YDR362C	transcription
4	THP3	YPR045C	RNA metabolic process
4	TIP41	YPR040W	signal transduction
4	TMA64	YDR117C	RNA metabolic process
4	TRE2	YOR256C	endosomal transport
4	TSR4	YOL022C	ribosome biogenesis
4	TUM1	YOR251C	RNA metabolic process
4	TWF1	YGR080W	cytoskeleton organization
4	UBC7	YMR022W	Ubiquitin proteasome system
4	UBX4	YMR067C	Ubiquitin proteasome system
4	UBX5	YDR330W	ubiquitin proteasome system
4	UFD2	YDL190C	ubiquitin proteasome system
4	UIP4	YPL186C	unknown
4	ULA1	YPL003W	ubiquitin proteasome system
4	VAC14	YLR386W	lipid metabolic process
4	VAM6	YDL077C	vesicular transport
4	VPH2	YKL119C	protein secretion
4	VPS28	YPL065W	ubiquitin proteasome system
4	VPS3	YDR495C	protein targeting
4	VPS4	YPR173C	endosomal transport
4	VPS54	YDR027C	vesicular transport
4	VPS8	YAL002W	vesicular transport
4	VPS9	YML097C	vesicular transport
4	VRP1	YLR337C	cell cycle
4	YBL095W		unknown
4	YBR141C		translation
4	YCR015C		signal transduction
4	YDL057W		lipid metabolic process
4	YDL156W		cell cycle
4	YDL177C		unknown
4	YDR061W		other
4	YDR333C		ubiquitin proteasome system
4	YDR514C		unknown
4	YER152C		unknown
4	YFR045W		transport
4	YGL159W		unknown
4	YGR012W		cellular amino acid metabolic process
4	YGR117C		Unknown
4	YJR054W		transport
4	YKR023W		regulation of transcription
4	YLF2	YHL014C	unknown
4	YLR001C		autophagy
4	YLR241W		transport
4	YLR253W		mitochondrion organization
4	YLR283W		unknown
4	YLR290C		cofactor metabolic process
4	YMR209C		unknown
4	YMR259C		translation
4	YNL181W		other
4	YOL057W		other
4	YPL067C		Unknown
4	YPL109C		unknown
4	YPL247C		unknown
4	YPR1	YDR368W	signal transduction
4	YPR109W		cell cycle
4	ZRG17	YNR039C	transport
5	OCT1	YKL134C	cellular ion homeostasis
5	ABZ1	YNR033W	cellular amino acid metabolic process
5	ACP1	YKL192C	lipid metabolic process
5	ADE1	YAR015W	nucleobase-containing metabolic process
5	ADE17	YMR120C	nucleobase-containing metabolic process
5	AFG3	YER017C	translation
5	AFI1	YOR129C	cell cycle
5	AHC1	YOR023C	regulation of transcription
5	AIM18	YHR198C	unknown
5	AIM27		protein folding
5	AIM34	YMR003W	unknown
5	AIM7	YDR063W	cytoskeleton organization
5	ALA1	YOR335C	cellular amino acid metabolic process
5	ALG6	YOR002W	protein glycosylation
5	APC4	YDR118W	cytoskeleton organization
5	APE2	YKL157W	other
5	APL3	YBL037W	cell wall organization or biogenesis
5	APM3	YBR288C	vesicular transport
5	APM4	YOL062C	other
5	APP1	YNL094W	cytoskeleton organization
5	APS2	YJR058C	other
5	APT1	YML022W	nucleobase-containing metabolic process
5	ARC19	YKL013C	cytoskeleton organization
5	ARF3	YOR094W	cell cycle
5	ARG7	YMR062C	cellular amino acid metabolic process
5	ARH1	YDR376W	cofactor metabolic process
5	ARL1	YBR164C	vesicular transport
5	ARL3	YPL051W	vesicular transport
5	ARP2	YDL029W	meiosis/sporulation
5	ATP1	YBL099W	transport
5	ATP16	YDL004W	transport
5	ATP2	YJR121W	transport
5	ATP25	YMR098C	mitochondrion organization
5	ATP4	YPL078C	transport
5	ATP5	YDR298C	transport
5	ATP7	YKL016C	transport
5	AVT1	YJR001W	transport
5	BEM3	YPL115C	cytoskeleton organization
5	BET2	YPR176C	vesicular transport
5	BRE2	YLR015W	regulation of transcription
5	BUB2	YMR055C	cell cycle
5	BUD32	YGR262C	ribosome biogenesis
5	BUG1	YDL099W	vesicular transport
5	BZZ1	YHR114W	cytoskeleton organization
5	CAB1	YDR531W	cofactor metabolic process
5	CAC2	YML102W	regulation of transcription
5	CAF40	YNL288W	transcription
5	CAN1	YEL063C	transport
5	CAP2	YIL034C	cytoskeleton organization
5	CAT5	YOR125C	Cofactor metabolic process
5	CDC20	YGL116W	cell cycle
5	CDC23	YHR166C	ubiquitin proteasome system
5	CDC50	YCR094W	transport
5	CDC55	YGL190C	cell cycle
5	CEF1	YMR213W	RNA metabolic process
5	CFT1	YDR301W	transcription
5	CFT2	YLR115W	RNA metabolic process
5	CHD1	YER164W	DNA replication
5	CHO2	YGR157W	lipid metabolic process
5	CHS7	YHR142W	protein folding
5	CIA1	YDR267C	RNA metabolic process
5	CIR1	YGR207C	unknown
5	CIR2	YOR356W	unknown
5	CLC1	YGR167W	transport
5	CLP1	YOR250C	RNA metabolic process
5	CLU1	YMR012W	translation
5	CNB1	YKL190W	signal transduction
5	COG4	YPR105C	vesicular transport
5	COG6	YNL041C	vesicular transport
5	COG7	YGL005C	vesicular transport
5	COG8	YML071C	vesicular transport
5	COQ2	YNR041C	cofactor metabolic process
5	COQ3	YOL096C	cofactor metabolic process
5	COQ5	YML110C	cofactor metabolic process
5	COR1	YBL045C	central metabolism
5	COX13	YGL191W	central metabolism
5	COX5B	YIL111W	central metabolism
5	CPR7	YJR032W	protein folding
5	CRG1	YHR209W	other
5	CTF8	YHR191C	cell cycle
5	CTS1	YLR286C	other
5	CWH41	YGL027C	protein glycosylation
5	CWH43	YCR017C	cell wall organization or biogenesis
5	CYC2	YOR037W	mitochondrion organization
5	CYM1	YDR430C	Ubiquitin proteasome system
5	CYT1	YOR065W	central metabolism
5	DAS2	YDR020C	unknown
5	DBP7	YKR024C	ribosome biogenesis
5	DCC1	YCL016C	cell cycle
5	DCP1	YOL149W	RNA metabolic process
5	DCR2	YLR361C	cell cycle
5	DCS1	YLR270W	RNA metabolic process
5	DDI1	YER143W	ubiquitin proteasome system
5	DDP1	YOR163W	carbohydrate metabolic process
5	DET1	YDR051C	transport
5	DIS3	YOL021C	RNA metabolic process
5	DML1	YMR211W	mitochondrion organization
5	DOA1	YKL213C	ubiquitin proteasome system
5	DOM34	YNL001W	translation
5	DSE4	YNR067C	other
5	DSS1	YMR287C	RNA metabolic process
5	DSS4	YPR017C	vesicular transport
5	DUG1	YFR044C	other
5	DUN1	YDL101C	DNA replication
5	EAF3	YPR023C	regulation of transcription
5	EAR1	YMR171C	ubiquitin proteasome system
5	EBS1	YDR206W	translation
5	EDC3	YEL015W	RNA metabolic process
5	ELF1	YKL160W	transcription
5	EMC1	YCL045C	protein folding
5	EMC2	YJR088C	protein folding
5	EMP70	YLR083C	conjugation or flocculation
5	EMW1	YNL313C	cell wall organization or biogenesis
5	ERD2	YBL040C	vesicular transport
5	ERG10	YPL028W	lipid metabolic process
5	ERG8	YMR220W	lipid metabolic process
5	ERV29	YGR284C	vesicular transport
5	ERV46	YAL042W	vesicular transport
5	ESC2	YDR363W	cell cycle
5	EST2	YLR318W	DNA replication
5	EXO70	YJL085W	vesicular transport
5	FCP1	YMR277W	protein modification
5	FLX1	YIL134W	transport
5	FMC1	YIL098C	mitochondrion organization
5	FMN1	YDR236C	cofactor metabolic process
5	FMS1	YMR020W	vitamin metabolic process
5	FPK1	YNR047W	conjugation or flocculation
5	FRE3	YOR381W	cellular ion homeostasis
5	FSH1	YHR049W	unknown
5	FUS3	YBL016W	conjugation or flocculation
5	GCN20	YFR009W	translation
5	GCS1	YDL226C	vesicular transport
5	GCV1	YDR019C	cellular amino acid metabolic process
5	GCV3	YAL044C	cellular amino acid metabolic process
5	GEP4	YHR100C	lipid metabolic process
5	GET2	YER083C	vesicular transport
5	GIP1	YBR045C	meiosis/sporulation
5	GLC8	YMR311C	central metabolism
5	GLE2	YER107C	nuclear transport
5	GLR1	YPL091W	response to stress
5	GON7	YJL184W	transcription
5	GPH1	YPR160W	carbohydrate metabolic process
5	GPI1	YGR216C	lipid metabolic process
5	GPI10	YGL142C	lipid metabolic process
5	GPI13	YLL031C	lipid metabolic process
5	GPI16	YHR188C	lipid metabolic process
5	GPI8	YDR331W	lipid metabolic process
5	GTB1	YDR221W	protein glycosylation
5	GTF1	YGR102C	cellular amino acid metabolic process
5	GTR1	YML121W	signal transduction
5	GTR2	YGR163W	signal transduction
5	GYP6	YJL044C	other
5	HAT2	YEL056W	regulation of transcription
5	HBS1	YKR084C	translation
5	HDA1	YNL021W	regulation of transcription
5	HEK2	YBL032W	transcription
5	HEM12	YDR047W	cofactor metabolic process
5	HEM2	YGL040C	cofactor metabolic process
5	HER2	YMR293C	cellular amino acid metabolic process
5	HFI1	YPL254W	regulation of transcription
5	HGH1	YGR187C	unknown
5	HIR2	YOR038C	regulation of transcription
5	HPM1	YIL110W	protein modification
5	HSH155	YMR288W	RNA metabolic process
5	ICE2	YIL090W	cellular ion homeostasis
5	IES2	YNL215W	unknown
5	IES6	YEL044W	cell cycle
5	IKI1	YHR187W	RNA metabolic process
5	IMO32	YGR031W	unknown
5	IMP1	YMR150C	protein targeting
5	INP51	YIL002C	lipid metabolic process
5	INP53	YOR109W	lipid metabolic process
5	IPL1	YPL209C	cell cycle
5	IPP1	YBR011C	other
5	IRC19	YLL033W	meiosis/sporulation
5	IRC5	YFR038W	unknown
5	ISM1	YPL040C	cellular amino acid metabolic process
5	IST3	YIR005W	nuclear transport
5	ISW2	YOR304W	regulation of transcription
5	KAP114	YGL241W	nuclear transport
5	KAR9	YPL269W	cell cycle
5	KES1	YPL145C	vesicular transport
5	KIN28	YDL108W	transcription
5	KIN3	YAR018C	cell cycle
5	KIP2	YPL155C	cytoskeleton organization
5	KOG1	YHR186C	response to stress
5	KRE27		protein folding
5	KRE5	YOR336W	cell wall organization or biogenesis
5	LAG1	YHL003C	lipid metabolic process
5	LAP2	YNL045W	lipid metabolic process
5	LAS1	YKR063C	ribosome biogenesis
5	LCL2	YLR104W	Ubiquitin proteasome system
5	LEA1	YPL213W	RNA metabolic process
5	LIP2	YLR239C	other
5	LSM12	YHR121W	other
5	LTE1	YAL024C	cell cycle
5	LTP1	YPR073C	signal transduction
5	LYS5	YGL154C	cellular amino acid metabolic process
5	MAK10	YEL053C	protein modification
5	MAK32	YCR019W	other
5	MCA1	YOR197W	ubiquitin proteasome system
5	MCM10	YIL150C	DNA replication
5	MCM21	YDR318W	DNA replication
5	MCR1	YKL150W	lipid metabolic process
5	MDH1	YKL085W	central metabolism
5	MDJ2	YNL328C	mitochondrion organization
5	MDM10	YAL010C	transport
5	MDV1	YJL112W	peroxisome organization
5	MED4	YOR174W	transcription
5	MED7	YOL135C	transcription
5	MED8	YBR193C	transcription
5	MET18	YIL128W	other
5	MET22	YOL064C	cellular amino acid metabolic process
5	MFM1	YPL060W	transport
5	MIR1	YJR077C	transport
5	MKT1	YNL085W	response to stress
5	MMS2	YGL087C	DNA repair
5	MMS4	YBR098W	DNA repair
5	MMT2	YPL224C	cellular ion homeostasis
5	MOT2	YER068W	ubiquitin proteasome system
5	MPS3	YJL019W	cell cycle
5	MRH4	YGL064C	ribosome biogenesis
5	MRI1	YPR118W	cellular amino acid metabolic process
5	MRPS8	YMR158W	mitochondrion organization
5	MSE1	YOL033W	cellular amino acid metabolic process
5	MSF1	YPR047W	mitochondrion organization
5	MSK1	YNL073W	cellular amino acid metabolic process
5	MSM1	YGR171C	cellular amino acid metabolic process
5	MSS2	YDL107W	mitochondrion organization
5	MSW1	YDR268W	cellular amino acid metabolic process
5	MTC4	YBR255W	unknown
5	MTQ1	YNL063W	translation
5	MYO2	YOR326W	cytoskeleton organization
5	NAT1	YDL040C	protein modification
5	NAT4	YMR069W	regulation of transcription
5	NGL2	YMR285C	RNA metabolic process
5	NIP100	YPL174C	cytoskeleton organization
5	NMT1	YLR195C	protein modification
5	NPT1	YOR209C	cofactor metabolic process
5	NRK1	YNL129W	cofactor metabolic process
5	NUC1	YJL208C	RNA metabolic process
5	NUP145	YGL092W	nuclear transport
5	NUP159	YIL115C	nuclear transport
5	NUP188	YML103C	nuclear transport
5	NUP85	YJR042W	nuclear transport
5	OCA6	YDR067C	unknown
5	OPI3	YJR073C	lipid metabolic process
5	ORC4	YPR162C	DNA replication
5	ORC5	YNL261W	DNA replication
5	OST2	YOR103C	protein glycosylation
5	OTU2	YHL013C	unknown
5	OXR1	YPL196W	response to stress
5	PAF1	YBR279W	regulation of transcription
5	PAN1	YIR006C	cell cycle
5	PAN2	YGL094C	DNA repair
5	PCM1	YEL058W	cell wall organization or biogenesis
5	PCT1	YGR202C	lipid metabolic process
5	PEF1	YGR058W	cell cycle
5	PEP12	YOR036W	vesicular transport
5	PEP5	YMR231W	vesicular transport
5	PEP8	YJL053W	vesicular transport
5	PET123	YOR158W	translation
5	PGA2	YNL149C	other
5	PGM2	YMR105C	carbohydrate metabolic process
5	PGM3		carbohydrate metabolic process
5	PHA2	YNL316C	cellular amino acid metabolic process
5	PHO85	YPL031C	signal transduction
5	PHO86	YJL117W	protein secretion
5	PIH1	YHR034C	protein folding
5	PIK1	YNL267W	lipid metabolic process
5	PIL1	YGR086C	cell wall organization or biogenesis
5	PLP2	YOR281C	protein folding
5	PMR1	YGL167C	protein secretion
5	POL2	YNL262W	DNA replication
5	POP5	YAL033W	RNA metabolic process
5	POP6	YGR030C	RNA metabolic process
5	POP7	YBR167C	RNA metabolic process
5	PPG1	YNR032W	central metabolism
5	PPN1	YDR452W	other
5	PRD1	YCL057W	other
5	PRE1	YER012W	ubiquitin proteasome system
5	PRE3	YJL001W	ubiquitin proteasome system
5	PRE7	YBL041W	Ubiquitin proteasome system
5	PRK1	YIL095W	cytoskeleton organization
5	PRP18	YGR006W	RNA metabolic process
5	PRP40	YKL012W	RNA metabolic process
5	PRP43	YGL120C	RNA metabolic process
5	PRP45	YAL032C	RNA metabolic process
5	PRP9	YDL030W	RNA metabolic process
5	PRS5	YOL061W	cell wall organization or biogenesis
5	PSD1	YNL169C	mitochondrion organization
5	PTC1	YDL006W	signal transduction
5	PTC7	YHR076W	other
5	PTK2	YJR059W	cellular ion homeostasis
5	PUP1	YOR157C	ubiquitin proteasome system
5	PUS9	YDL036C	RNA metabolic process
5	QCR2	YPR191W	central metabolism
5	QCR7	YDR529C	central metabolism
5	QNS1	YHR074W	cofactor metabolic process
5	RAI1	YGL246C	ribosome biogenesis
5	RBG2	YGR173W	translation
5	RCO1	YMR075W	DNA replication
5	RDL2	YOR286W	unknown
5	RHO2	YNL090W	signal transduction
5	RNA15	YGL044C	RNA metabolic process
5	ROT2	YBR229C	protein glycosylation
5	RPC82	YPR190C	transcription
5	RPN1	YHR027C	ubiquitin proteasome system
5	RPT1	YKL145W	ubiquitin proteasome system
5	RRP40	YOL142W	RNA metabolic process
5	RSN1	YMR266W	vesicular transport
5	RTC4	YNL254C	unknown
5	RTN1	YDR233C	protein secretion
5	RTT103	YDR289C	RNA metabolic process
5	RUD3	YOR216C	vesicular transport
5	SAC1	YKL212W	lipid metabolic process
5	SAC3	YDR159W	DNA repair
5	SAE2	YGL175C	DNA repair
5	SAM37	YMR060C	transport
5	SAP1	YER047C	unknown
5	SAT4	YCR008W	cell cycle
5	SCO1	YBR037C	transport
5	SCS7	YMR272C	lipid metabolic process
5	SCW11	YGL028C	cell wall organization or biogenesis
5	SEC11	YIR022W	protein secretion
5	SEC12	YNR026C	vesicular transport
5	SEC21	YNL287W	vesicular transport
5	SEC4	YFL005W	vesicular transport
5	SEC59	YMR013C	protein glycosylation
5	SEC7	YDR170C	vesicular transport
5	SED5	YLR026C	vesicular transport
5	SEE1		vesicular transport
5	SEN1	YLR430W	RNA metabolic process
5	SET5	YHR207C	regulation of transcription
5	SFH5	YJL145W	vesicular transport
5	SGN1	YIR001C	other
5	SGS1	YMR190C	cell cycle
5	SHP1	YBL058W	meiosis/sporulation
5	SHR3	YDL212W	vesicular transport
5	SIL1	YOL031C	protein secretion
5	SIR2	YDL042C	regulation of transcription
5	SKI2	YLR398C	RNA metabolic process
5	SLC1	YDL052C	lipid metabolic process
5	SLD5	YDR489W	DNA repair
5	SLS1	YLR139C	central metabolism
5	SMC4	YLR086W	cell cycle
5	SNF5	YBR289W	regulation of transcription
5	SNL1	YIL016W	protein folding
5	SNU114	YKL173W	RNA metabolic process
5	SOM1	YEL059C-A	mitochondrion organization
5	SPC2	YML055W	protein secretion
5	SPN1	YPR133C	regulation of transcription
5	SPT14	YPL175W	lipid metabolic process
5	SPT6	YGR116W	regulation of transcription
5	SRB2	YHR041C	transcription
5	SRB4	YER022W	transcription
5	SRB7	YDR308C	transcription
5	SRP101	YDR292C	protein targeting
5	SRV2	YNL138W	cytoskeleton organization
5	SSY5	YJL156C	other
5	STE24	YJR117W	protein secretion
5	STP22	YCL008C	ubiquitin proteasome system
5	STT4	YLR305C	lipid metabolic process
5	SVP26	YHR181W	protein glycosylation
5	SWA2	YDR320C	ubiquitin proteasome system
5	SWC3	YAL011W	regulation of transcription
5	SWC4	YGR002C	DNA repair
5	SWI6	YLR182W	cell cycle
5	SWP82	YFL049W	transcription
5	SXM1	YDR395W	nuclear transport
5	SYP1	YCR030C	cytoskeleton organization
5	TAF14	YPL129W	regulation of transcription
5	TAF5	YBR198C	regulation of transcription
5	TDA10	YGR205W	unknown
5	TDA5	YLR426W	response to stress
5	TFA1	YKL028W	transcription
5	TFA2	YKR062W	transcription
5	TFB1	YDR311W	DNA repair
5	THG1	YGR024C	RNA metabolic process
5	THI22	YPR121W	vitamin metabolic process
5	TIM54	YJL054W	transport
5	TMA22	YJR014W	unknown
5	TMN3	YER113C	conjugation or flocculation
5	TMT1	YER175C	unknown
5	TOM22	YNL131W	transport
5	TPO5	YKL174C	transport
5	TPS2	YDR074W	carbohydrate metabolic process
5	TRA1	YHR099W	DNA repair
5	TRS120	YDR407C	vesicular transport
5	TRS31	YDR472W	vesicular transport
5	TRS85	YDR108W	vesicular transport
5	TSC13	YDL015C	lipid metabolic process
5	TUP1	YCR084C	conjugation or flocculation
5	TYR1	YBR166C	cellular amino acid metabolic process
5	UBA1	YKL210W	ubiquitin proteasome system
5	UBA3	YPR066W	ubiquitin proteasome system
5	UBP2	YOR124C	ubiquitin proteasome system
5	UBP3	YER151C	ubiquitin proteasome system
5	UBX3	YDL091C	ubiquitin proteasome system
5	UNG1	YML021C	DNA repair
5	URA3	YEL021W	nucleobase-containing metabolic process
5	URK1	YNR012W	other
5	USO1	YDL058W	vesicular transport
5	UTH1	YKR042W	other
5	VIP1	YLR410W	other
5	VMA1	YDL185W	cellular ion homeostasis
5	VMA13	YPR036W	cellular ion homeostasis
5	VMA16	YHR026W	cellular ion homeostasis
5	VMA22	YHR060W	protein folding
5	VMA3	YEL027W	transport
5	VMA4	YOR332W	cellular ion homeostasis
5	VMA5	YKL080W	cellular ion homeostasis
5	VMA7	YGR020C	transport
5	VMA8	YEL051W	cellular ion homeostasis
5	VPH1	YOR270C	cellular ion homeostasis
5	VPS1	YKR001C	protein targeting
5	VPS29	YHR012W	transport
5	VPS33	YLR396C	vesicular transport
5	VPS35	YJL154C	endosomal transport
5	VPS51	YKR020W	vesicular transport
5	VPS53	YJL029C	vesicular transport
5	VPS74	YDR372C	vesicular transport
5	VTS1	YOR359W	RNA metabolic process
5	WAR1	YML076C	transcription
5	YAF9	YNL107W	DNA repair
5	YBR138C		Unknown
5	YBR220C		transport
5	YBR255C-A		unknown
5	YBR271W		translation
5	YCF1	YDR135C	other
5	YCR023C		transport
5	YCR087C-A		unknown
5	YDL063C		ribosome biogenesis
5	YDL114W		other
5	YDL206W		transport
5	YDR132C		other
5	YFR006W		other
5	YGL185C		cellular amino acid metabolic process
5	YGR016W		unknown
5	YGR235C		other
5	YGR266W		Unknown
5	YHB1	YGR234W	response to stress
5	YIA6	YIL006W	transport
5	YIH1	YCR059C	protein modification
5	YIL166C		transport
5	YIP5	YGL161C	vesicular transport
5	YJL218W		unknown
5	YJR084W		signal transduction
5	YJR124C		transport
5	YJR141W		Unknown
5	YKE4	YIL023C	transport
5	YKL162C		unknown
5	YLR057W		ubiquitin proteasome system
5	YLR065C		endosomal transport
5	YLR419W		other
5	YMR155W		unknown
5	YMR166C		transport
5	YMR253C		Unknown
5	YMR262W		unknown
5	YNG2	YHR090C	DNA repair
5	YNL035C		unknown
5	YNL040W		translation
5	YNL050C		unknown
5	YNL193W		unknown
5	YNL200C		response to stress
5	YNL234W		unknown
5	YNR029C		unknown
5	YOL019W		Unknown
5	YOL087C		Unknown
5	YOR021C		ribosome biogenesis
5	YOR238W		unknown
5	YOR246C		other
5	YPD1	YDL235C	response to stress
5	YPL150W		signal transduction
5	YPR089W		unknown
5	YPR114W		unknown
5	YTA7	YGR270W	conjugation or flocculation
5	YTP1	YNL237W	unknown
5	YVH1	YIR026C	meiosis/sporulation
5	ZIM17	YNL310C	mitochondrion organization
5	ZRT2	YLR130C	transport
6	ABP1	YCR088W	cytoskeleton organization
6	ADD66	YKL206C	other
6	ADE2	YOR128C	nucleobase-containing metabolic process
6	ADE6	YGR061C	nucleobase-containing metabolic process
6	ADO1	YJR105W	nucleobase-containing metabolic process
6	AFT2	YPL202C	response to stress
6	AIF1	YNR074C	response to stress
6	AIM11	YER093C-A	unknown
6	AIM41	YOR215C	unknown
6	AIM44	YPL158C	cell cycle
6	AIM45	YPR004C	other
6	AIM5		other
6	ALF1	YNL148C	protein folding
6	ALG2	YGL065C	protein glycosylation
6	ALG5	YPL227C	protein glycosylation
6	ALK2	YBL009W	cell cycle
6	ALO1	YML086C	response to stress
6	AMD1	YML035C	nucleobase-containing metabolic process
6	APA2	YDR530C	nucleobase-containing metabolic process
6	ARD1	YHR013C	regulation of transcription
6	ARF1	YDL192W	vesicular transport
6	ARO10	YDR380W	cellular amino acid metabolic process
6	ARO8	YGL202W	cellular amino acid metabolic process
6	ARP1	YHR129C	cell cycle
6	ARP3	YJR065C	cytoskeleton organization
6	ARP4	YJL081C	regulation of transcription
6	ARP7	YPR034W	regulation of transcription
6	ARP9	YMR033W	regulation of transcription
6	ASH1	YKL185W	cell cycle
6	ASP3-4	YLR160C	cellular amino acid metabolic process
6	ATG27	YJL178C	autophagy
6	ATP11	YNL315C	mitochondrion organization
6	ATP12	YJL180C	mitochondrion organization
6	ATP20	YPR020W	mitochondrion organization
6	ATP23	YNR020C	mitochondrion organization
6	ATP3	YBR039W	transport
6	AVL9	YLR114C	vesicular transport
6	BCP1	YDR361C	nuclear transport
6	BCS1	YDR375C	mitochondrion organization
6	BET3	YKR068C	vesicular transport
6	BIG1	YHR101C	cell wall organization or biogenesis
6	BIM1	YER016W	cell cycle
6	BIR1	YJR089W	cell cycle
6	BNA3	YJL060W	nucleobase-containing metabolic process
6	BNA6	YFR047C	nucleobase-containing metabolic process
6	BNI4	YNL233W	cell cycle
6	BPL1	YDL141W	other
6	BRN1	YBL097W	cell cycle
6	BUD16	YEL029C	cell cycle
6	BUD4	YJR092W	cell cycle
6	BUD7	YOR299W	vesicular transport
6	CAF16	YFL028C	transcription
6	CAF20	YOR276W	translation
6	CAJ1	YER048C	protein folding
6	CAK1	YFL029C	cell cycle
6	CAP1	YKL007W	cytoskeleton organization
6	CBP3	YPL215W	translation
6	CBP6	YBR120C	translation
6	CCA1	YER168C	RNA metabolic process
6	CCT2	YIL142W	protein folding
6	CCT3	YJL014W	protein folding
6	CCT4	YDL143W	protein folding
6	CCT5	YJR064W	protein folding
6	CCT6	YDR188W	protein folding
6	CCT7	YJL111W	protein folding
6	CCT8	YJL008C	protein folding
6	CDC28	YBR160W	cell cycle
6	CDC36	YDL165W	transcription
6	CDC42	YLR229C	cell cycle
6	CDC45	YLR103C	cell cycle
6	CDC5	YMR001C	cell cycle
6	CDC7	YDL017W	cell cycle
6	CDC73	YLR418C	regulation of transcription
6	CEG1	YGL130W	transcription
6	CGI121	YML036W	transcription
6	CHK1	YBR274W	cell cycle
6	CHS2	YBR038W	cell cycle
6	CHS5	YLR330W	cell wall organization or biogenesis
6	CIN1	YOR349W	protein folding
6	CKA2	YOR061W	response to stress
6	CKB1	YGL019W	transcription
6	CLN1	YMR199W	cell cycle
6	CMD1	YBR109C	signal transduction
6	COA1	YIL157C	mitochondrion organization
6	COF1	YLL050C	vesicular transport
6	COP1	YDL145C	vesicular transport
6	COQ1	YBR003W	cofactor metabolic process
6	COQ10	YOL008W	cofactor metabolic process
6	COQ4	YDR204W	cofactor metabolic process
6	COQ6	YGR255C	cofactor metabolic process
6	COX11	YPL132W	central metabolism
6	COX15	YER141W	central metabolism
6	COX4	YGL187C	central metabolism
6	COX5A	YNL052W	central metabolism
6	CPR1	YDR155C	meiosis/sporulation
6	CPR3	YML078W	protein folding
6	CRH1	YGR189C	cell wall organization or biogenesis
6	CRN1	YLR429W	cytoskeleton organization
6	CSE1	YGL238W	transport
6	CSE4	YKL049C	cell cycle
6	CSL4	YNL232W	RNA metabolic process
6	CSR1	YLR380W	vesicular transport
6	CTF3	YLR381W	cell cycle
6	CTK2	YJL006C	translation
6	CTP1	YBR291C	transport
6	CTR2	YHR175W	transport
6	CWC2	YDL209C	RNA metabolic process
6	CYK3	YDL117W	cytoskeleton organization
6	DAP1	YPL170W	lipid metabolic process
6	DBR1	YKL149C	RNA metabolic process
6	DCN1	YLR128W	Ubiquitin proteasome system
6	DHR2	YKL078W	ribosome biogenesis
6	DIA4	YHR011W	RNA metabolic process
6	DLD2	YDL178W	lipid metabolic process
6	DOC1	YGL240W	cell cycle
6	DOS2	YDR068W	unknown
6	DOT1	YDR440W	regulation of transcription
6	DPB4	YDR121W	DNA repair
6	DSF2	YBR007C	cell wall organization or biogenesis
6	DSK2	YMR276W	signal transduction
6	DST1	YGL043W	transcription
6	DTD1	YDL219W	cellular amino acid metabolic process
6	DYS1	YHR068W	protein modification
6	EAF7	YNL136W	DNA repair
6	ECM1	YAL059W	ribosome biogenesis
6	ECM3	YOR092W	unknown
6	EFG1	YGR271C-A	ribosome biogenesis
6	EFT1	YOR133W	translation
6	ELG1	YOR144C	cell cycle
6	ELP2	YGR200C	RNA metabolic process
6	EPS1	YIL005W	ubiquitin proteasome system
6	ERD1	YDR414C	protein glycosylation
6	ERG12	YMR208W	lipid metabolic process
6	ERG26	YGL001C	lipid metabolic process
6	ERG28	YER044C	lipid metabolic process
6	ERG4	YGL012W	lipid metabolic process
6	ERG7	YHR072W	lipid metabolic process
6	ERP3	YDL018C	other
6	ERP5	YHR110W	protein folding
6	ERV41	YML067C	vesicular transport
6	ESP1	YGR098C	cell cycle
6	FBA1	YKL060C	central metabolism
6	FBP1	YLR377C	carbohydrate metabolic process
6	FET4	YMR319C	transport
6	FIP1	YJR093C	RNA metabolic process
6	FLO_ALS2		conjugation or flocculation
6	FMP30	YPL103C	lipid metabolic process
6	FMP43		transport
6	FPR1	YNL135C	regulation of transcription
6	FRS1	YLR060W	cellular amino acid metabolic process
6	FRS2	YFL022C	cellular amino acid metabolic process
6	FSF1	YOR271C	transport
6	FUN12	YAL035W	translation
6	FYV7	YLR068W	ribosome biogenesis
6	GAD1	YMR250W	response to stress
6	GAS4	YOL132W	cell wall organization or biogenesis
6	GCD1	YOR260W	translation
6	GCD10	YNL062C	RNA metabolic process
6	GCN1	YGL195W	translation
6	GCN3	YKR026C	translation
6	GDA1	YEL042W	protein glycosylation
6	GDT1	YBR187W	cellular ion homeostasis
6	GEF1	YJR040W	cellular ion homeostasis
6	GIM5	YML094W	transcription
6	GIN4	YDR507C	cell cycle
6	GIP4	YAL031C	signal transduction
6	GLE1	YDL207W	translation
6	GLO3	YER122C	vesicular transport
6	GPI11	YDR302W	lipid metabolic process
6	GPI17	YDR434W	lipid metabolic process
6	GPI18	YBR004C	lipid metabolic process
6	GPM1	YKL152C	central metabolism
6	GRC3	YLL035W	ribosome biogenesis
6	GRS1	YBR121C	translation
6	GTS1	YGL181W	lipid metabolic process
6	GVP36	YIL041W	cytoskeleton organization
6	GYP1	YOR070C	other
6	HCM1	YCR065W	response to stress
6	HEM14	YER014W	cofactor metabolic process
6	HIR1	YBL008W	regulation of transcription
6	HOG1	YLR113W	regulation of transcription
6	HOM6	YJR139C	cellular amino acid metabolic process
6	HST3	YOR025W	regulation of transcription
6	HUT1	YPL244C	transport
6	IDH1	YNL037C	central metabolism
6	IDH2	YOR136W	central metabolism
6	IDP1	YDL066W	cellular amino acid metabolic process
6	IFM1	YOL023W	translation
6	ILS1	YBL076C	cellular amino acid metabolic process
6	ILV3	YJR016C	cellular amino acid metabolic process
6	ILV6	YCL009C	cellular amino acid metabolic process
6	IMG1	YCR046C	mitochondrion organization
6	IMG2	YCR071C	translation
6	IMP2	YMR035W	mitochondrion organization
6	IMP3	YHR148W	ribosome biogenesis
6	INM2	YDR287W	carbohydrate metabolic process
6	IPI3	YNL182C	ribosome biogenesis
6	IQG1	YPL242C	cytoskeleton organization
6	IRC22	YEL001C	unknown
6	IRR1	YIL026C	cell cycle
6	IWR1	YDL115C	nuclear transport
6	IZH2	YOL002C	cellular ion homeostasis
6	KAE1	YKR038C	transcription
6	KEI1	YDR367W	lipid metabolic process
6	KEL3	YPL263C	unknown
6	KIP3	YGL216W	cytoskeleton organization
6	KRE1	YNL322C	cell wall organization or biogenesis
6	KTI12	YKL110C	RNA metabolic process
6	KTR1	YOR099W	protein glycosylation
6	LAC1	YKL008C	lipid metabolic process
6	LEO1	YOR123C	transcription
6	LIP5	YOR196C	other
6	LOS1	YKL205W	transport
6	LPD1	YFL018C	cellular amino acid metabolic process
6	LYS12	YIL094C	cellular amino acid metabolic process
6	LYS2	YBR115C	cellular amino acid metabolic process
6	MAG1	YER142C	DNA repair
6	MAK5	YBR142W	ribosome biogenesis
6	MAM33	YIL070C	translation
6	MBA1	YBR185C	translation
6	MCD4	YKL165C	lipid metabolic process
6	MCM2	YBL023C	DNA replication
6	MCM3	YEL032W	DNA replication
6	MCM4	YPR019W	DNA replication
6	MCM6	YGL201C	DNA replication
6	MDE1	YJR024C	cellular amino acid metabolic process
6	MEF2	YJL102W	mitochondrion organization
6	MEH1	YKR007W	cellular ion homeostasis
6	MET14	YKL001C	cellular amino acid metabolic process
6	MET16	YPR167C	cellular amino acid metabolic process
6	MET3	YJR010W	cellular amino acid metabolic process
6	MEU1	YLR017W	cellular amino acid metabolic process
6	MEX67	YPL169C	nuclear transport
6	MGM101	YJR144W	mitochondrion organization
6	MHR1	YDR296W	DNA replication
6	MIP1	YOR330C	mitochondrion organization
6	MIS1	YBR084W	cofactor metabolic process
6	MNN9	YPL050C	protein glycosylation
6	MPD1	YOR288C	protein folding
6	MRD1	YPR112C	ribosome biogenesis
6	MRP2	YPR166C	mitochondrion organization
6	MRP20	YDR405W	mitochondrion organization
6	MRP51	YPL118W	mitochondrion organization
6	MRP7	YNL005C	mitochondrion organization
6	MRPL1	YDR116C	mitochondrion organization
6	MRPL11	YDL202W	mitochondrion organization
6	MRPL15	YLR312W-A	mitochondrion organization
6	MRPL16	YBL038W	mitochondrion organization
6	MRPL17	YNL252C	mitochondrion organization
6	MRPL19	YNL185C	mitochondrion organization
6	MRPL23	YOR150W	mitochondrion organization
6	MRPL24	YMR193W	mitochondrion organization
6	MRPL27	YBR282W	mitochondrion organization
6	MRPL28	YDR462W	mitochondrion organization
6	MRPL3	YMR024W	mitochondrion organization
6	MRPL35	YDR322W	mitochondrion organization
6	MRPL4	YLR439W	mitochondrion organization
6	MRPL50	YNR022C	mitochondrion organization
6	MRPL51	YPR100W	mitochondrion organization
6	MRPL6	YHR147C	mitochondrion organization
6	MRPL8	YJL063C	mitochondrion organization
6	MRPS12	YNR036C	mitochondrion organization
6	MRPS28	YDR337W	mitochondrion organization
6	MRPS35	YGR165W	mitochondrion organization
6	MRPS9	YBR146W	mitochondrion organization
6	MRS3	YJL133W	transport
6	MSH6	YDR097C	meiosis/sporulation
6	MSL5	YLR116W	RNA metabolic process
6	MSS1	YMR023C	RNA metabolic process
6	MST1	YKL194C	mitochondrion organization
6	MTG1	YMR097C	other
6	MTG2	YHR168W	translation
6	MTQ2	YDR140W	translation
6	MXR1	YER042W	response to stress
6	MYO1	YHR023W	cytoskeleton organization
6	NAM2	YLR382C	RNA metabolic process
6	NAM7	YMR080C	translation
6	NAP1	YKR048C	regulation of transcription
6	NAT5	YOR253W	cell cycle
6	NBA1	YOL070C	unknown
6	NCL1	YBL024W	response to stress
6	NIC96	YFR002W	nuclear transport
6	NIP1	YMR309C	translation
6	NMD5	YJR132W	nuclear transport
6	NOP6	YDL213C	ribosome biogenesis
6	NUM1	YDR150W	cytoskeleton organization
6	NUP120	YKL057C	nuclear transport
6	NUP133	YKR082W	nuclear transport
6	NUP49	YGL172W	nuclear transport
6	ODC1	YPL134C	other
6	OLA1	YBR025C	unknown
6	OMS1	YDR316W	unknown
6	ORC6	YHR118C	DNA replication
6	OSH3	YHR073W	conjugation or flocculation
6	OST1	YJL002C	protein glycosylation
6	OST3	YOR085W	protein glycosylation
6	OXA1	YER154W	transport
6	PAA1	YDR071C	regulation of transcription
6	PAM17	YKR065C	transport
6	PAM18	YLR008C	mitochondrion organization
6	PAP1	YKR002W	RNA metabolic process
6	PBA1	YLR199C	ubiquitin proteasome system
6	PBY1	YBR094W	unknown
6	PCL1	YNL289W	response to stress
6	PCL2	YDL127W	cell cycle
6	PDA1	YER178W	central metabolism
6	PDR16-like		Unknown
6	PDS5	YMR076C	cell cycle
6	PET112	YBL080C	mitochondrion organization
6	PET9	YBL030C	central metabolism
6	PFK1	YGR240C	central metabolism
6	PFK2	YMR205C	central metabolism
6	PGK1	YCR012W	central metabolism
6	PHO84	YML123C	transport
6	PIF1	YML061C	DNA replication
6	PIR1	YKL164C	cell wall organization or biogenesis
6	PIS1	YPR113W	lipid metabolic process
6	PKC1	YBL105C	cell cycle
6	PLP1	YDR183W	protein folding
6	PMI40	YER003C	protein glycosylation
6	PMT1	YDL095W	protein glycosylation
6	PMT6	YGR199W	protein glycosylation
6	POL3	YDL102W	DNA replication
6	POL31	YJR006W	DNA repair
6	POL32	YJR043C	DNA repair
6	POP8	YBL018C	RNA metabolic process
6	PRE10	YOR362C	ubiquitin proteasome system
6	PRE4	YFR050C	ubiquitin proteasome system
6	PRE6	YOL038W	ubiquitin proteasome system
6	PRP42	YDR235W	RNA metabolic process
6	PRT1	YOR361C	translation
6	PRY2	YKR013W	transport
6	PTH1	YHR189W	mitochondrion organization
6	PTI1	YGR156W	RNA metabolic process
6	PUP3	YER094C	Ubiquitin proteasome system
6	PUS4	YNL292W	RNA metabolic process
6	RAD27	YKL113C	DNA repair
6	RAD59	YDL059C	DNA repair
6	RAX2	YLR084C	cell cycle
6	RET1	YOR207C	transcription
6	RET3	YPL010W	vesicular transport
6	REX3	YLR107W	RNA metabolic process
6	RFC1	YOR217W	DNA replication
6	RFC2	YJR068W	DNA replication
6	RGD2	YFL047W	signal transduction
6	RHO1	YPR165W	signal transduction
6	RHO3	YIL118W	signal transduction
6	RIM2	YBR192W	transport
6	RIM20	YOR275C	conjugation or flocculation
6	RIO1	YOR119C	cell cycle
6	RKI1	YOR095C	central metabolism
6	RLF2	YPR018W	regulation of transcription
6	RLI1	YDR091C	ribosome biogenesis
6	RMT2	YDR465C	protein modification
6	RNA1	YMR235C	nuclear transport
6	RNH1	YMR234W	RNA metabolic process
6	RNH201	YNL072W	DNA replication
6	ROT1	YMR200W	cell wall organization or biogenesis
6	ROY1	YMR258C	vesicular transport
6	RPB2	YOR151C	transcription
6	RPB7	YDR404C	transcription
6	RPC25	YKL144C	transcription
6	RPG1	YBR079C	translation
6	RPN10	YHR200W	ubiquitin proteasome system
6	RPN13	YLR421C	ubiquitin proteasome system
6	RPN2	YIL075C	ubiquitin proteasome system
6	RPN3	YER021W	ubiquitin proteasome system
6	RPN7	YPR108W	ubiquitin proteasome system
6	RPN9	YDR427W	ubiquitin proteasome system
6	RPO41	YFL036W	DNA replication
6	RPP1	YHR062C	RNA metabolic process
6	RPT4	YOR259C	ubiquitin proteasome system
6	RPT6	YGL048C	ubiquitin proteasome system
6	RRP15	YPR143W	ribosome biogenesis
6	RRP17	YDR412W	RNA metabolic process
6	RRP43	YCR035C	RNA metabolic process
6	RRP46	YGR095C	RNA metabolic process
6	RSC4	YKR008W	regulation of transcription
6	RSM10	YDR041W	ribosome biogenesis
6	RSM18	YER050C	translation
6	RSM25	YIL093C	mitochondrion organization
6	RTT106	YNL206C	transcription
6	RTT109	YLL002W	DNA repair
6	RVB1	YDR190C	regulation of transcription
6	RVB2	YPL235W	transcription
6	SAM35	YHR083W	protein targeting
6	SAR1	YPL218W	vesicular transport
6	SAS10	YDL153C	ribosome biogenesis
6	SCD6	YPR129W	translation
6	SCJ1	YMR214W	protein folding
6	SCL1	YGL011C	ubiquitin proteasome system
6	SCP160	YJL080C	meiosis/sporulation
6	SEC13	YLR208W	vesicular transport
6	SEC14	YMR079W	vesicular transport
6	SEC2	YNL272C	vesicular transport
6	SEC22	YLR268W	protein secretion
6	SEC24	YIL109C	vesicular transport
6	SEC26	YDR238C	vesicular transport
6	SEC28	YIL076W	vesicular transport
6	SEC61	YLR378C	protein secretion
6	SEC63	YOR254C	protein secretion
6	SEC65	YML105C	protein secretion
6	SEC66	YBR171W	protein secretion
6	SEC72	YLR292C	protein secretion
6	SET2	YJL168C	regulation of transcription
6	SFB3	YHR098C	vesicular transport
6	SFG1	YOR315W	conjugation or flocculation
6	SFH1	YLR321C	cell cycle
6	SHE3	YBR130C	other
6	SHE4	YOR035C	cytoskeleton organization
6	SHE9	YDR393W	mitochondrion organization
6	SHY1	YGR112W	mitochondrion organization
6	SKG3	YLR187W	unknown
6	SKI8	YGL213C	meiosis/sporulation
6	SLA1	YBL007C	cytoskeleton organization
6	SLM5	YCR024C	cellular amino acid metabolic process
6	SMC3	YJL074C	cell cycle
6	SMC5	YOL034W	DNA repair
6	SMC6	YLR383W	DNA repair
6	SMF1	YOL122C	cellular ion homeostasis
6	SMI1	YGR229C	meiosis/sporulation
6	SMY2	YBR172C	vesicular transport
6	SNF12	YNR023W	response to stress
6	SNP1	YIL061C	RNA metabolic process
6	SNQ2	YDR011W	signal transduction
6	SPC105	YGL093W	cell cycle
6	SPC3	YLR066W	protein secretion
6	SPC72	YAL047C	cell cycle
6	SPC97	YHR172W	cytoskeleton organization
6	SPE4	YLR146C	vitamin metabolic process
6	SPF1	YEL031W	cellular ion homeostasis
6	SPT16	YGL207W	regulation of transcription
6	SPT21	YMR179W	regulation of transcription
6	SPT4	YGR063C	transcription
6	SPT8	YLR055C	regulation of transcription
6	SRP21	YKL122C	protein targeting
6	SRP68	YPL243W	protein targeting
6	SRP72	YPL210C	protein targeting
6	SSH1	YBR283C	protein secretion
6	SSL2-like		signal transduction
6	SSO2	YMR183C	vesicular transport
6	SSP120	YLR250W	protein secretion
6	STB1	YNL309W	transcription
6	STM1	YLR150W	translation
6	STO1	YMR125W	RNA metabolic process
6	STT3	YGL022W	protein glycosylation
6	STU1	YBL034C	cytoskeleton organization
6	SUP35	YDR172W	translation
6	SUP45	YBR143C	transcription
6	SUV3	YPL029W	DNA replication
6	SVL3	YPL032C	endosomal transport
6	SWF1	YDR126W	protein secretion
6	SWI4	YER111C	transcription
6	SWP1	YMR149W	protein glycosylation
6	TAD1	YGL243W	RNA metabolic process
6	TAD2	YJL035C	RNA metabolic process
6	TAF8	YML114C	transcription
6	TAH18	YPR048W	other
6	TAN1	YGL232W	RNA metabolic process
6	TAP42	YMR028W	signal transduction
6	TCP1	YDR212W	protein folding
6	TDA2	YER071C	unknown
6	TDA3	YHR009C	transport
6	TEX1	YNL253W	nuclear transport
6	TFC8	YPL007C	transcription
6	THO1	YER063W	nuclear transport
6	THR4	YCR053W	cellular amino acid metabolic process
6	THS1	YIL078W	translation
6	TIF3	YPR163C	translation
6	TIF5	YPR041W	translation
6	TIM22	YDL217C	transport
6	TIM50	YPL063W	transport
6	TMA20	YER007C-A	other
6	TMA46	YOR091W	translation
6	TNA1	YGR260W	transport
6	TOM20	YGR082W	transport
6	TOM40	YMR203W	transport
6	TOM70	YNL121C	transport
6	TOS1	YBR162C	unknown
6	TPI1	YDR050C	carbohydrate metabolic process
6	TPM1	YNL079C	cytoskeleton organization
6	TRM12	YML005W	RNA metabolic process
6	TRM44	YPL030W	RNA metabolic process
6	TRM5	YHR070W	RNA metabolic process
6	TRP1	YDR007W	cellular amino acid metabolic process
6	TRP4	YDR354W	cellular amino acid metabolic process
6	TSR3	YOR006C	ribosome biogenesis
6	TUF1	YOR187W	translation
6	TVP18	YMR071C	other
6	TVP23	YDR084C	other
6	TYE7	YOR344C	carbohydrate metabolic process
6	TYS1	YGR185C	cellular amino acid metabolic process
6	UBA2	YDR390C	Ubiquitin proteasome system
6	UBA4	YHR111W	Ubiquitin proteasome system
6	UBC11	YOR339C	ubiquitin proteasome system
6	UBC9	YDL064W	Ubiquitin proteasome system
6	UMP1	YBR173C	Ubiquitin proteasome system
6	URA4	YLR420W	nucleobase-containing metabolic process
6	URB1	YKL014C	ribosome biogenesis
6	URB2	YJR041C	other
6	URE2	YNL229C	ubiquitin proteasome system
6	UTP15	YMR093W	ribosome biogenesis
6	UTP21	YLR409C	ribosome biogenesis
6	UTP25	YIL091C	ribosome biogenesis
6	UTP8	YGR128C	ribosome biogenesis
6	UTR1	YJR049C	cellular ion homeostasis
6	UTR2	YEL040W	cell wall organization or biogenesis
6	UTR4	YEL038W	cellular amino acid metabolic process
6	VAS1	YGR094W	cellular amino acid metabolic process
6	VMA6	YLR447C	cellular ion homeostasis
6	VPS17	YOR132W	endosomal transport
6	VPS38	YLR360W	vesicular transport
6	VPS75	YNL246W	regulation of transcription
6	VRG4	YGL225W	transport
6	WSC3	YOL105C	response to stress
6	WWM1	YFL010C	unknown
6	XKS1	YGR194C	carbohydrate metabolic process
6	XRN1	YGL173C	cell cycle
6	YAL044W-A		unknown
6	YAP1801	YHR161C	endosomal transport
6	YAR1	YPL239W	response to stress
6	YBL036C		unknown
6	YBR096W		unknown
6	YCK2	YNL154C	signal transduction
6	YCR016W		unknown
6	YDL144C		other
6	YDR115W		translation
6	YDR341C		RNA metabolic process
6	YEH2	YLR020C	cell wall organization or biogenesis
6	YEL023C		unknown
6	YER156C		unknown
6	YGL108C		unknown
6	YGL242C		unknown
6	YGR021W		unknown
6	YGR111W		other
6	YGR210C		unknown
6	YHR020W		translation
6	YHR045W		Unknown
6	YHR140W		unknown
6	YIL108W		other
6	YJL171C		unknown
6	YJR003C		unknown
6	YKE2	YLR200W	protein folding
6	YKL033W-A		unknown
6	YKL069W		response to stress
6	YKL091C		Unknown
6	YKR070W		unknown
6	YLH47	YPR125W	transport
6	YLL032C		unknown
6	YMR027W		other
6	YMR244C-A		transport
6	YNK1	YKL067W	response to stress
6	YNL010W		signal transduction
6	YNL022C		RNA metabolic process
6	YNL122C		unknown
6	YNL155W		ubiquitin proteasome system
6	YNL247W		translation
6	YNL320W		Unknown
6	YNR021W		unknown
6	YNR040W		unknown
6	YNR063W		transcription
6	YOL098C		other
6	YOR283W		unknown
6	YPL108W		unknown
6	YPL199C		Unknown
6	YPL225W		carbohydrate metabolic process
6	YPL260W		Unknown
6	YPR098C		unknown
6	YRB2	YIL063C	ribosome biogenesis
6	YSC84	YHR016C	cytoskeleton organization
6	YSH1	YLR277C	transcription
6	YTA12	YMR089C	protein targeting
6	YVC1	YOR087W	cellular ion homeostasis
6	ZPR1	YGR211W	cell cycle
6	ZTA1	YBR046C	response to stress
7	ACC1	YNR016C	lipid metabolic process
7	ACH1	YBL015W	central metabolism
7	ACO2	YJL200C	unknown
7	ADE12	YNL220W	nucleobase-containing metabolic process
7	ADE3	YGR204W	nucleobase-containing metabolic process
7	ADE5,7	YGL234W	nucleobase-containing metabolic process
7	ADE8	YDR408C	nucleobase-containing metabolic process
7	ADH6	YMR318C	other
7	AGX1	YFL030W	cellular amino acid metabolic process
7	ARB1	YER036C	nuclear transport
7	ARC1	YGL105W	cellular amino acid metabolic process
7	ARC40	YBR234C	cytoskeleton organization
7	ARG1	YOL058W	cellular amino acid metabolic process
7	ARG4	YHR018C	cellular amino acid metabolic process
7	ARG5,6	YER069W	cellular amino acid metabolic process
7	ARG8	YOL140W	cellular amino acid metabolic process
7	ARO2	YGL148W	cellular amino acid metabolic process
7	ARO4	YBR249C	other
7	ASF1	YJL115W	regulation of transcription
7	ASN2	YGR124W	cellular amino acid metabolic process
7	AXL2	YIL140W	cell cycle
7	BAT1	YHR208W	cellular amino acid metabolic process
7	BFR1	YOR198C	cell cycle
7	BGL2	YGR282C	cell wall organization or biogenesis
7	BNA2	YJR078W	nucleobase-containing metabolic process
7	BRE5	YNR051C	vesicular transport
7	BRX1	YOL077C	ribosome biogenesis
7	BUD13	YGL174W	cell cycle
7	CAM1	YPL048W	translation
7	CBR1	YIL043C	central metabolism
7	CCE1	YKL011C	mitochondrion organization
7	CCM1	YGR150C	RNA metabolic process
7	CDC10	YCR002C	cytoskeleton organization
7	CDC11	YJR076C	cell cycle
7	CDC12	YHR107C	cell cycle
7	CDC3	YLR314C	cell cycle
7	CDC33	YOL139C	translation
7	CDC6	YJL194W	cell cycle
7	CDC60	YPL160W	RNA metabolic process
7	CIC1	YHR052W	other
7	CLB4	YLR210W	cell cycle
7	CLG1	YGL215W	response to stress
7	CMS1	YLR003C	unknown
7	CNE1	YAL058W	protein folding
7	CNS1	YBR155W	protein folding
7	COQ9	YLR201C	cofactor metabolic process
7	CPA1	YOR303W	cellular amino acid metabolic process
7	CSM3	YMR048W	DNA repair
7	CTF18	YMR078C	DNA replication
7	CTF4	YPR135W	DNA replication
7	CUP9	YPL177C	transport
7	CWC27	YPL064C	RNA metabolic process
7	CYB5	YNL111C	lipid metabolic process
7	CYS3	YAL012W	cellular amino acid metabolic process
7	CYS4	YGR155W	cellular amino acid metabolic process
7	DAL82	YNL314W	transcription
7	DAM1	YGR113W	cytoskeleton organization
7	DBP3	YGL078C	ribosome biogenesis
7	DBP5	YOR046C	transport
7	DCD1	YHR144C	nucleobase-containing metabolic process
7	DED81	YHR019C	cellular amino acid metabolic process
7	DEG1	YFL001W	RNA metabolic process
7	DIP2	YLR129W	ribosome biogenesis
7	DOG1	YHR044C	carbohydrate metabolic process
7	DRS1	YLL008W	ribosome biogenesis
7	DUS3	YLR401C	RNA metabolic process
7	DUT1	YBR252W	nucleobase-containing metabolic process
7	EBP2	YKL172W	ribosome biogenesis
7	ECO1	YFR027W	cell cycle
7	EFB1	YAL003W	translation
7	EGD1	YPL037C	protein folding
7	EMG1	YLR186W	ribosome biogenesis
7	EMP24	YGL200C	vesicular transport
7	ENO1	YGR254W	central metabolism
7	ERB1	YMR049C	ribosome biogenesis
7	ERG1	YGR175C	lipid metabolic process
7	ERG11	YHR007C	lipid metabolic process
7	ERG13	YML126C	lipid metabolic process
7	ERG20	YJL167W	lipid metabolic process
7	ERG24	YNL280C	lipid metabolic process
7	ERG25	YGR060W	lipid metabolic process
7	ERG27	YLR100W	lipid metabolic process
7	ERG3	YLR056W	lipid metabolic process
7	ERG5	YMR015C	lipid metabolic process
7	ERG6	YML008C	lipid metabolic process
7	ERG9	YHR190W	lipid metabolic process
7	ERV25	YML012W	vesicular transport
7	EXO1	YOR033C	DNA repair
7	FAS1	YKL182W	lipid metabolic process
7	FAS2	YPL231W	lipid metabolic process
7	FCF2	YLR051C	ribosome biogenesis
7	FLO11-BSC1		conjugation or flocculation
7	FLO9	YAL063C	conjugation or flocculation
7	FMO1	YHR176W	protein folding
7	FRK1	YPL141C	protein modification
7	FTR1	YER145C	transport
7	FUN30	YAL019W	DNA repair
7	GAS1	YMR307W	cell wall organization or biogenesis
7	GAS3	YMR215W	cell wall organization or biogenesis
7	GCD11	YER025W	translation
7	GGC1	YDL198C	transport
7	GIP2	YER054C	central metabolism
7	GLG1	YKR058W	carbohydrate metabolic process
7	GSH1	YJL101C	response to stress
7	GUA1	YMR217W	cell wall organization or biogenesis
7	GUF1	YLR289W	translation
7	GUK1	YDR454C	nucleobase-containing metabolic process
7	GUS1	YGL245W	cellular amino acid metabolic process
7	HAC1	YFL031W	protein folding
7	HAT1	YPL001W	regulation of transcription
7	HEM13	YDR044W	cofactor metabolic process
7	HHO1	YPL127C	regulation of transcription
7	HIS1	YER055C	cellular amino acid metabolic process
7	HIS4	YCL030C	cellular amino acid metabolic process
7	HIS5	YIL116W	cellular amino acid metabolic process
7	HMO1	YDR174W	transcription
7	HOF1	YMR032W	cytoskeleton organization
7	HOM2	YDR158W	cellular amino acid metabolic process
7	HOM3	YER052C	cellular amino acid metabolic process
7	HSH49	YOR319W	RNA metabolic process
7	HSL1	YKL101W	cell cycle
7	HTA1	YDR225W	DNA repair
7	HTB2	YBL002W	regulation of transcription
7	HXK2	YGL253W	central metabolism
7	IDI1	YPL117C	lipid metabolic process
7	ILM1	YJR118C	mitochondrion organization
7	ILV1	YER086W	cellular amino acid metabolic process
7	ILV2	YMR108W	cellular amino acid metabolic process
7	IMD4	YML056C	other
7	IOC4	YMR044W	regulation of transcription
7	KRE33	YNL132W	ribosome biogenesis
7	KRE9	YJL174W	cell wall organization or biogenesis
7	KRS1	YDR037W	cellular amino acid metabolic process
7	LAT1	YNL071W	central metabolism
7	LEU2	YCL018W	cellular amino acid metabolic process
7	LEU4	YNL104C	cellular amino acid metabolic process
7	LHP1	YDL051W	RNA metabolic process
7	LHS1	YKL073W	protein secretion
7	LIA1	YJR070C	cytoskeleton organization
7	LYS1	YIR034C	cellular amino acid metabolic process
7	LYS4	YDR234W	cellular amino acid metabolic process
7	LYS9	YNR050C	cellular amino acid metabolic process
7	MBF1	YOR298C-A	transcription
7	MCD1	YDL003W	DNA replication
7	MCM1	YMR043W	DNA replication
7	MCM5	YLR274W	DNA replication
7	MCM7	YBR202W	DNA replication
7	MDL2	YPL270W	response to stress
7	MEF1	YLR069C	translation
7	MET13	YGL125W	cellular amino acid metabolic process
[truncated: 344 more rows]

## Sheet: Phaffi methanol
SOM	Symbol	Gene	Simplified GO
0	ACS2	YLR153C	regulation of transcription
0	AHA1	YDR214W	protein folding
0	ALK2	YBL009W	cell cycle
0	ATS1	YAL020C	cytoskeleton organization
0	BET2	YPR176C	vesicular transport
0	BIM1	YER016W	cell cycle
0	BNA2	YJR078W	nucleobase-containing metabolic process
0	CBP6	YBR120C	translation
0	CDC37	YDR168W	cell cycle
0	CNE1	YAL058W	protein folding
0	CPR6	YLR216C	protein folding
0	CTF18	YMR078C	DNA replication
0	CTF3	YLR381W	cell cycle
0	CUP9	YPL177C	transport
0	CWC27	YPL064C	RNA metabolic process
0	DIP2	YLR129W	ribosome biogenesis
0	DSF2	YBR007C	cell wall organization or biogenesis
0	ERG2	YMR202W	lipid metabolic process
0	EXG1	YLR300W	cell wall organization or biogenesis
0	FES1	YBR101C	protein folding
0	FMO1	YHR176W	protein folding
0	GAS3	YMR215W	cell wall organization or biogenesis
0	GET3	YDL100C	vesicular transport
0	GID8	YMR135C	carbohydrate metabolic process
0	GIS1	YDR096W	regulation of transcription
0	GPI18	YBR004C	lipid metabolic process
0	HAT1	YPL001W	regulation of transcription
0	INO1	YJL153C	carbohydrate metabolic process
0	IQG1	YPL242C	cytoskeleton organization
0	JEN1	YKL217W	transport
0	KAR2	YJL034W	Protein folding
0	MAS2	YHR024C	mitochondrion organization
0	MGE1	YOR232W	protein folding
0	MIH1	YMR036C	cell cycle
0	MIP1	YOR330C	mitochondrion organization
0	MPS1	YDL028C	cell cycle
0	MRM1	YOR201C	RNA metabolic process
0	MRP1	YDR347W	mitochondrion organization
0	MSE1	YOL033W	cellular amino acid metabolic process
0	MTW1	YAL034W-A	cell cycle
0	MUS81	YDR386W	cell cycle
0	NBA1	YOL070C	unknown
0	NUP120	YKL057C	nuclear transport
0	PGA3	YML125C	other
0	PSE1	YMR308C	cell cycle
0	RAX2	YLR084C	cell cycle
0	RER1	YCL001W	vesicular transport
0	RNH202	YDR279W	DNA replication
0	RNY1	YPL123C	RNA metabolic process
0	RSM26	YJR101W	translation
0	RSR1	YGR152C	cell cycle
0	RTC4	YNL254C	unknown
0	SAE2	YGL175C	DNA repair
0	SBA1	YKL117W	DNA replication
0	SCP1	YOR367W	cytoskeleton organization
0	SER1	YOR184W	cellular amino acid metabolic process
0	SHY1	YGR112W	mitochondrion organization
0	SMC2	YFR031C	cell cycle
0	SMC6	YLR383W	DNA repair
0	SPC105	YGL093W	cell cycle
0	SSA1	YAL005C	protein folding
0	STN1	YDR082W	transcription
0	SUR4		lipid metabolic process
0	TDA2	YER071C	unknown
0	TID3		cell cycle
0	TMA20	YER007C-A	other
0	TUP1	YCR084C	conjugation or flocculation
0	UBC11	YOR339C	ubiquitin proteasome system
0	URA1	YKL216W	nucleobase-containing metabolic process
0	VPS38	YLR360W	vesicular transport
0	YBL029W		unknown
0	YHL008C		transport
1	ACH1	YBL015W	central metabolism
1	ACO2	YJL200C	unknown
1	ADD66	YKL206C	other
1	ADE8	YDR408C	nucleobase-containing metabolic process
1	ADK1	YDR226W	DNA replication
1	AIM45	YPR004C	other
1	AIM5		other
1	AIM7	YDR063W	cytoskeleton organization
1	ALD5	YER073W	central metabolism
1	ALG14	YBR070C	protein glycosylation
1	APA2	YDR530C	nucleobase-containing metabolic process
1	ARG7	YMR062C	cellular amino acid metabolic process
1	ARG82	YDR173C	cellular amino acid metabolic process
1	ARH1	YDR376W	cofactor metabolic process
1	ARO2	YGL148W	cellular amino acid metabolic process
1	ARP1	YHR129C	cell cycle
1	ARP7	YPR034W	regulation of transcription
1	ARP9	YMR033W	regulation of transcription
1	ASF1	YJL115W	regulation of transcription
1	ASP3-4	YLR160C	cellular amino acid metabolic process
1	ATG12	YBR217W	autophagy
1	ATP1	YBL099W	transport
1	ATP12	YJL180C	mitochondrion organization
1	ATP2	YJR121W	transport
1	ATP20	YPR020W	mitochondrion organization
1	ATP3	YBR039W	transport
1	AXL2	YIL140W	cell cycle
1	BET3	YKR068C	vesicular transport
1	BFR1	YOR198C	cell cycle
1	BNI4	YNL233W	cell cycle
1	BRE5	YNR051C	vesicular transport
1	BUD4	YJR092W	cell cycle
1	BUD7	YOR299W	vesicular transport
1	BUG1	YDL099W	vesicular transport
1	CAC2	YML102W	regulation of transcription
1	CAK1	YFL029C	cell cycle
1	CBR1	YIL043C	central metabolism
1	CCE1	YKL011C	mitochondrion organization
1	CCT8	YJL008C	protein folding
1	CDC1	YDR182W	cell wall organization or biogenesis
1	CDC10	YCR002C	cytoskeleton organization
1	CDC11	YJR076C	cell cycle
1	CDC12	YHR107C	cell cycle
1	CDC16	YKL022C	DNA replication
1	CDC27	YBL084C	ubiquitin proteasome system
1	CDC3	YLR314C	cell cycle
1	CDC36	YDL165W	transcription
1	CDC45	YLR103C	cell cycle
1	CDC5	YMR001C	cell cycle
1	CDC6	YJL194W	cell cycle
1	CHD1	YER164W	DNA replication
1	CHS2	YBR038W	cell cycle
1	CLG1	YGL215W	response to stress
1	CLN1	YMR199W	cell cycle
1	CNS1	YBR155W	protein folding
1	COA1	YIL157C	mitochondrion organization
1	COG6	YNL041C	vesicular transport
1	COG7	YGL005C	vesicular transport
1	COP1	YDL145C	vesicular transport
1	COQ10	YOL008W	cofactor metabolic process
1	CPR1	YDR155C	meiosis/sporulation
1	CSE4	YKL049C	cell cycle
1	CSR1	YLR380W	vesicular transport
1	CTF4	YPR135W	DNA replication
1	CTS2	YDR371W	meiosis/sporulation
1	DAM1	YGR113W	cytoskeleton organization
1	DBP5	YOR046C	transport
1	DCD1	YHR144C	nucleobase-containing metabolic process
1	DCN1	YLR128W	Ubiquitin proteasome system
1	DDI1	YER143W	ubiquitin proteasome system
1	DML1	YMR211W	mitochondrion organization
1	DOA1	YKL213C	ubiquitin proteasome system
1	DOC1	YGL240W	cell cycle
1	DOG1	YHR044C	carbohydrate metabolic process
1	DOM34	YNL001W	translation
1	DOT1	YDR440W	regulation of transcription
1	DPB2	YPR175W	DNA replication
1	DPB4	YDR121W	DNA repair
1	DSK2	YMR276W	signal transduction
1	DTD1	YDL219W	cellular amino acid metabolic process
1	DUT1	YBR252W	nucleobase-containing metabolic process
1	ECM29	YHL030W	ubiquitin proteasome system
1	EFB1	YAL003W	translation
1	EGD1	YPL037C	protein folding
1	ELG1	YOR144C	cell cycle
1	EMC1	YCL045C	protein folding
1	EMC2	YJR088C	protein folding
1	EMP24	YGL200C	vesicular transport
1	ERD2	YBL040C	vesicular transport
1	ERV41	YML067C	vesicular transport
1	ESP1	YGR098C	cell cycle
1	EST2	YLR318W	DNA replication
1	EXO1	YOR033C	DNA repair
1	EXO70	YJL085W	vesicular transport
1	FBA1	YKL060C	central metabolism
1	FLO9	YAL063C	conjugation or flocculation
1	FMS1	YMR020W	vitamin metabolic process
1	FRE3	YOR381W	cellular ion homeostasis
1	FRK1	YPL141C	protein modification
1	GAS4	YOL132W	cell wall organization or biogenesis
1	GCN1	YGL195W	translation
1	GEF1	YJR040W	cellular ion homeostasis
1	GIN4	YDR507C	cell cycle
1	GIP1	YBR045C	meiosis/sporulation
1	GPI10	YGL142C	lipid metabolic process
1	GPM1	YKL152C	central metabolism
1	GTR1	YML121W	signal transduction
1	GUF1	YLR289W	translation
1	GUK1	YDR454C	nucleobase-containing metabolic process
1	GYP5	YPL249C	vesicular transport
1	HCM1	YCR065W	response to stress
1	HEM13	YDR044W	cofactor metabolic process
1	HHO1	YPL127C	regulation of transcription
1	HIS1	YER055C	cellular amino acid metabolic process
1	HIS5	YIL116W	cellular amino acid metabolic process
1	HMO1	YDR174W	transcription
1	HOM3	YER052C	cellular amino acid metabolic process
1	HSH49	YOR319W	RNA metabolic process
1	HSL1	YKL101W	cell cycle
1	HTA1	YDR225W	DNA repair
1	HTB2	YBL002W	regulation of transcription
1	HTZ1	YOL012C	regulation of transcription
1	HUT1	YPL244C	transport
1	HXK2	YGL253W	central metabolism
1	IDI1	YPL117C	lipid metabolic process
1	IDP1	YDL066W	cellular amino acid metabolic process
1	IMP1	YMR150C	protein targeting
1	IMP2	YMR035W	mitochondrion organization
1	INM2	YDR287W	carbohydrate metabolic process
1	IRC5	YFR038W	unknown
1	KIN3	YAR018C	cell cycle
1	KIP3	YGL216W	cytoskeleton organization
1	KRE1	YNL322C	cell wall organization or biogenesis
1	KRE5	YOR336W	cell wall organization or biogenesis
1	KTR4	YBR199W	protein glycosylation
1	LAG1	YHL003C	lipid metabolic process
1	LAP2	YNL045W	lipid metabolic process
1	LAT1	YNL071W	central metabolism
1	LEU2	YCL018W	cellular amino acid metabolic process
1	LHS1	YKL073W	protein secretion
1	LIP2	YLR239C	other
1	LTE1	YAL024C	cell cycle
1	LYS12	YIL094C	cellular amino acid metabolic process
1	LYS4	YDR234W	cellular amino acid metabolic process
1	LYS5	YGL154C	cellular amino acid metabolic process
1	MAG1	YER142C	DNA repair
1	MBF1	YOR298C-A	transcription
1	MCD4	YKL165C	lipid metabolic process
1	MCM1	YMR043W	DNA replication
1	MCM10	YIL150C	DNA replication
1	MCM2	YBL023C	DNA replication
1	MCM3	YEL032W	DNA replication
1	MCM4	YPR019W	DNA replication
1	MCM5	YLR274W	DNA replication
1	MCM6	YGL201C	DNA replication
1	MCM7	YBR202W	DNA replication
1	MDH1	YKL085W	central metabolism
1	MED11	YMR112C	transcription
1	MEF2	YJL102W	mitochondrion organization
1	MEH1	YKR007W	cellular ion homeostasis
1	MET3	YJR010W	cellular amino acid metabolic process
1	MEU1	YLR017W	cellular amino acid metabolic process
1	MGM101	YJR144W	mitochondrion organization
1	MID1	YNL291C	transport
1	MIR1	YJR077C	transport
1	MKT1	YNL085W	response to stress
1	MLC1	YGL106W	cytoskeleton organization
1	MLH1	YMR167W	DNA repair
1	MMS4	YBR098W	DNA repair
1	MNP1	YGL068W	translation
1	MOG1	YJR074W	protein targeting
1	MPD1	YOR288C	protein folding
1	MRC1	YCL061C	cell cycle
1	MRP2	YPR166C	mitochondrion organization
1	MRP21	YBL090W	mitochondrion organization
1	MRPL1	YDR116C	mitochondrion organization
1	MRPL16	YBL038W	mitochondrion organization
1	MRPL20	YKR085C	mitochondrion organization
1	MRPL24	YMR193W	mitochondrion organization
1	MRPL31	YKL138C	mitochondrion organization
1	MRPL38	YKL170W	mitochondrion organization
1	MRPL50	YNR022C	mitochondrion organization
1	MRPL6	YHR147C	mitochondrion organization
1	MRPL7	YDR237W	mitochondrion organization
1	MRPL8	YJL063C	mitochondrion organization
1	MRPL9	YGR220C	mitochondrion organization
1	MRPS17	YMR188C	mitochondrion organization
1	MRPS5	YBR251W	mitochondrion organization
1	MRPS8	YMR158W	mitochondrion organization
1	MSC2	YDR205W	cellular ion homeostasis
1	MSC3	YLR219W	meiosis/sporulation
1	MSC7	YHR039C	meiosis/sporulation
1	MSD1	YPL104W	mitochondrion organization
1	MSH2	YOL090W	cell cycle
1	MSH6	YDR097C	meiosis/sporulation
1	MSI1	YBR195C	regulation of transcription
1	MSS1	YMR023C	RNA metabolic process
1	MTG2	YHR168W	translation
1	MTR2	YKL186C	ribosome biogenesis
1	NAT4	YMR069W	regulation of transcription
1	NIT1	YIL164C	unknown
1	NIT2	YJL126W	unknown
1	NUD1	YOR373W	cell cycle
1	NUP133	YKR082W	nuclear transport
1	NUT2	YPR168W	transcription
1	OCA1	YNL099C	response to stress
1	OGG1	YML060W	DNA repair
1	OPI3	YJR073C	lipid metabolic process
1	ORC2	YBR060C	DNA replication
1	ORC4	YPR162C	DNA replication
1	ORC5	YNL261W	DNA replication
1	ORC6	YHR118C	DNA replication
1	ORT1	YOR130C	cellular amino acid metabolic process
1	OST1	YJL002C	protein glycosylation
1	OST2	YOR103C	protein glycosylation
1	OST3	YOR085W	protein glycosylation
1	OXA1	YER154W	transport
1	PAM17	YKR065C	transport
1	PAN5	YHR063C	cofactor metabolic process
1	PBA1	YLR199C	ubiquitin proteasome system
1	PBP1	YGR178C	translation
1	PCL1	YNL289W	response to stress
1	PCL2	YDL127W	cell cycle
1	PDA1	YER178W	central metabolism
1	PDI1	YCL043C	protein folding
1	PDX3	YBR035C	cofactor metabolic process
1	PEP5	YMR231W	vesicular transport
1	PET123	YOR158W	translation
1	PET9	YBL030C	central metabolism
1	PFK2	YMR205C	central metabolism
1	PGK1	YCR012W	central metabolism
1	PIF1	YML061C	DNA replication
1	PLP1	YDR183W	protein folding
1	PMT1	YDL095W	protein glycosylation
1	PMT2	YAL023C	protein glycosylation
1	PNG1	YPL096W	ubiquitin proteasome system
1	POL12	YBL035C	DNA replication
1	POL31	YJR006W	DNA repair
1	POL32	YJR043C	DNA repair
1	POP5	YAL033W	RNA metabolic process
1	PPM2	YOL141W	RNA metabolic process
1	PRD1	YCL057W	other
1	PRE4	YFR050C	ubiquitin proteasome system
1	PRE6	YOL038W	ubiquitin proteasome system
1	PRI1	YIR008C	DNA replication
1	PRI2	YKL045W	DNA repair
1	PRY2	YKR013W	transport
1	PSA1	YDL055C	protein glycosylation
1	PSF2	YJL072C	DNA repair
1	PUB1	YNL016W	RNA metabolic process
1	RAD27	YKL113C	DNA repair
1	RAD51	YER095W	DNA repair
1	RAD52	YML032C	DNA repair
1	RAD53	YPL153C	DNA repair
1	RAD54	YGL163C	DNA repair
1	RAD59	YDL059C	DNA repair
1	RDH54	YBR073W	DNA repair
1	RFA1	YAR007C	DNA replication
1	RFA2	YNL312W	DNA replication
1	RFC1	YOR217W	DNA replication
1	RFC3	YNL290W	DNA replication
1	RFC4	YOL094C	DNA replication
1	RFC5	YBR087W	DNA replication
1	RFT1	YBL020W	transport
1	RHO4	YKR055W	signal transduction
1	RIF1	YBR275C	DNA replication
1	RKM3	YBR030W	protein modification
1	RNA1	YMR235C	nuclear transport
1	RNH1	YMR234W	RNA metabolic process
1	RNH201	YNL072W	DNA replication
1	RNR1	YER070W	nucleobase-containing metabolic process
1	RPB9	YGL070C	transcription
1	RPC53	YDL150W	transcription
1	RPL10	YLR075W	ribosome biogenesis
1	RPL3	YOR063W	ribosome biogenesis
1	RPL34A	YER056C-A	translation
1	RPL5	YPL131W	ribosome biogenesis
1	RPN13	YLR421C	ubiquitin proteasome system
1	RPN2	YIL075C	ubiquitin proteasome system
1	RPN3	YER021W	ubiquitin proteasome system
1	RPN9	YDR427W	ubiquitin proteasome system
1	RPP1B	YDL130W	translation
1	RPS31	YLR167W	ribosome biogenesis
1	RPT6	YGL048C	ubiquitin proteasome system
1	RRD1	YIL153W	DNA repair
1	RRT12	YCR045C	cell wall organization or biogenesis
1	RRT14	YIL127C	unknown
1	RRT2	YBR246W	transport
1	RSC4	YKR008W	regulation of transcription
1	RSM10	YDR041W	ribosome biogenesis
1	RSM25	YIL093C	mitochondrion organization
1	RSM7	YJR113C	mitochondrion organization
1	RTT106	YNL206C	transcription
1	RTT107	YHR154W	DNA repair
1	RTT109	YLL002W	DNA repair
1	SCL1	YGL011C	ubiquitin proteasome system
1	SCP160	YJL080C	meiosis/sporulation
1	SCW4	YGR279C	conjugation or flocculation
1	SEC23	YPR181C	vesicular transport
1	SEC28	YIL076W	vesicular transport
1	SEC53	YFL045C	vesicular transport
1	SEC59	YMR013C	protein glycosylation
1	SEC66	YBR171W	protein secretion
1	SEC72	YLR292C	protein secretion
1	SEE1		vesicular transport
1	SET2	YJL168C	regulation of transcription
1	SET5	YHR207C	regulation of transcription
1	SFB3	YHR098C	vesicular transport
1	SFP1	YLR403W	transcription
1	SGT2	YOR007C	protein targeting
1	SHE4	YOR035C	cytoskeleton organization
1	SHE9	YDR393W	mitochondrion organization
1	SHR3	YDL212W	vesicular transport
1	SIM1	YIL123W	cell wall organization or biogenesis
1	SLI1	YGR212W	signal transduction
1	SLK19	YOR195W	cell cycle
1	SMC1	YFL008W	cell cycle
1	SMC3	YJL074C	cell cycle
1	SMY2	YBR172C	vesicular transport
1	SPA2	YLL021W	meiosis/sporulation
1	SPC19	YDR201W	cell cycle
1	SPC34	YKR037C	cell cycle
1	SPC72	YAL047C	cell cycle
1	SPN1	YPR133C	regulation of transcription
1	SPO7	YAL009W	lipid metabolic process
1	SPT16	YGL207W	regulation of transcription
1	SPT4	YGR063C	transcription
1	SPT7	YBR081C	regulation of transcription
1	SRP21	YKL122C	protein targeting
1	SSH1	YBR283C	protein secretion
1	SSL2-like		signal transduction
1	SSO2	YMR183C	vesicular transport
1	STB1	YNL309W	transcription
1	STE3	YKL178C	conjugation or flocculation
1	STM1	YLR150W	translation
1	STO1	YMR125W	RNA metabolic process
1	STT4	YLR305C	lipid metabolic process
1	STU1	YBL034C	cytoskeleton organization
1	STU2	YLR045C	cytoskeleton organization
1	SUI2	YJR007W	translation
1	SWI4	YER111C	transcription
1	TAD1	YGL243W	RNA metabolic process
1	TAD3	YLR316C	RNA metabolic process
1	TAF5	YBR198C	regulation of transcription
1	TAH18	YPR048W	other
1	TAN1	YGL232W	RNA metabolic process
1	TDA5	YLR426W	response to stress
1	TDH3	YGR192C	central metabolism
1	TEX1	YNL253W	nuclear transport
1	TFC6	YDR362C	transcription
1	TGS1	YPL157W	regulation of transcription
1	THO1	YER063W	nuclear transport
1	TIF1	YKR059W	translation
1	TIF35	YDR429C	translation
1	TIM22	YDL217C	transport
1	TIM23	YNR017W	transport
1	TMA10	YLR327C	unknown
1	TOF1	YNL273W	DNA replication
1	TOP2	YNL088W	DNA replication
1	TOP3	YLR234W	DNA replication
1	TOS1	YBR162C	unknown
1	TPM1	YNL079C	cytoskeleton organization
1	TRM112	YNR046W	RNA metabolic process
1	TSC13	YDL015C	lipid metabolic process
1	TUB1	YML085C	cell cycle
1	TUB2	YFL037W	cell cycle
1	TUB3	YML124C	cell cycle
1	TYS1	YGR185C	cellular amino acid metabolic process
1	UBC9	YDL064W	Ubiquitin proteasome system
1	UMP1	YBR173C	Ubiquitin proteasome system
1	URA6	YKL024C	nucleobase-containing metabolic process
1	UTP13	YLR222C	ribosome biogenesis
1	VMA7	YGR020C	transport
1	VPS33	YLR396C	vesicular transport
1	WBP1	YEL002C	protein glycosylation
1	YAP1801	YHR161C	endosomal transport
1	YBL055C		response to stress
1	YBL095W		unknown
1	YBR271W		translation
1	YCR090C		unknown
1	YDL177C		unknown
1	YDR061W		other
1	YDR476C		unknown
1	YEL023C		unknown
1	YFH7	YFR007W	other
1	YGL108C		unknown
1	YGL242C		unknown
1	YGR017W		unknown
1	YGR021W		unknown
1	YGR111W		other
1	YGR251W		ribosome biogenesis
1	YHB1	YGR234W	response to stress
1	YHR020W		translation
1	YHR112C		other
1	YIH1	YCR059C	protein modification
1	YIL108W		other
1	YJR124C		transport
1	YKE2	YLR200W	protein folding
1	YKL069W		response to stress
1	YKL162C		unknown
1	YKR070W		unknown
1	YLL032C		unknown
1	YLR065C		endosomal transport
1	YLR283W		unknown
1	YMR074C		other
1	YMR310C		other
1	YNL022C		RNA metabolic process
1	YNL108C		signal transduction
1	YNL193W		unknown
1	YNR040W		unknown
1	YOR111W		unknown
1	YOR389W		unknown
1	YOX1	YML027W	transcription
1	YPL225W		carbohydrate metabolic process
1	YPR1	YDR368W	signal transduction
1	YPR109W		cell cycle
1	YTA7	YGR270W	conjugation or flocculation
1	ZPR1	YGR211W	cell cycle
2	ADE2	YOR128C	nucleobase-containing metabolic process
2	ADI1	YMR009W	cellular amino acid metabolic process
2	ADK2	YER170W	nucleobase-containing metabolic process
2	AGC1	YPR021C	transport
2	AGX1	YFL030W	cellular amino acid metabolic process
2	AIF1	YNR074C	response to stress
2	ALG13	YGL047W	protein glycosylation
2	APC5	YOR249C	ubiquitin proteasome system
2	APS2	YJR058C	other
2	ARG2	YJL071W	cellular amino acid metabolic process
2	BET4	YJL031C	vesicular transport
2	BPH1	YCR032W	cell wall organization or biogenesis
2	CAB1	YDR531W	cofactor metabolic process
2	CCM1	YGR150C	RNA metabolic process
2	CDC48	YDL126C	cell cycle
2	CIR2	YOR356W	unknown
2	CUE3	YGL110C	ubiquitin proteasome system
2	CYB2	YML054C	lipid metabolic process
2	DAD2	YKR083C	cell cycle
2	DED81	YHR019C	cellular amino acid metabolic process
2	DIA2	YOR080W	ubiquitin proteasome system
2	DIF1	YLR437C	unknown
2	DPP1	YDR284C	lipid metabolic process
2	EAF3	YPR023C	regulation of transcription
2	EBS1	YDR206W	translation
2	ERG20	YJL167W	lipid metabolic process
2	FBP1	YLR377C	carbohydrate metabolic process
2	FET4	YMR319C	transport
2	FIG1	YBR040W	conjugation or flocculation
2	FLO_ALS2		conjugation or flocculation
2	FMN1	YDR236C	cofactor metabolic process
2	FSH1	YHR049W	unknown
2	GDT1	YBR187W	cellular ion homeostasis
2	GLO1	YML004C	lipid metabolic process
2	GLR1	YPL091W	response to stress
2	GRE3	YHR104W	response to stress
2	GSH1	YJL101C	response to stress
2	GSH2	YOL049W	other
2	GUD1	YDL238C	nucleobase-containing metabolic process
2	HBN1	YCL026C-B	unknown
2	HDA2	YDR295C	regulation of transcription
2	HNT1	YDL125C	nucleobase-containing metabolic process
2	HST2	YPL015C	regulation of transcription
2	HUL5	YGL141W	ubiquitin proteasome system
2	HXK1	YFR053C	carbohydrate metabolic process
2	IAH1	YOR126C	central metabolism
2	IES1	YFL013C	regulation of transcription
2	IMP3	YHR148W	ribosome biogenesis
2	IST2	YBR086C	lipid metabolic process
2	ITC1	YGL133W	regulation of transcription
2	LTP1	YPR073C	signal transduction
2	LYS2	YBR115C	cellular amino acid metabolic process
2	MAE1	YKL029C	transport
2	MCH1	YDL054C	other
2	MET16	YPR167C	cellular amino acid metabolic process
2	MIS1	YBR084W	cofactor metabolic process
2	ODC1	YPL134C	other
2	PBY1	YBR094W	unknown
2	PEP8	YJL053W	vesicular transport
2	PTC4	YBR125C	signal transduction
2	QNS1	YHR074W	cofactor metabolic process
2	RAD17	YOR368W	DNA repair
2	RBS1	YDL189W	carbohydrate metabolic process
2	RIB2	YOL066C	vitamin metabolic process
2	RIB3	YDR487C	vitamin metabolic process
2	RIB4	YOL143C	vitamin metabolic process
2	RKI1	YOR095C	central metabolism
2	RRP1	YDR087C	RNA metabolic process
2	RRP8	YDR083W	ribosome biogenesis
2	RTT10	YPL183C	transport
2	RTT105	YER104W	DNA repair
2	SAS2	YMR127C	regulation of transcription
2	SGF29	YCL010C	regulation of transcription
2	SHB17	YKR043C	other
2	SPS22	YCL048W	meiosis/sporulation
2	STE5	YDR103W	conjugation or flocculation
2	STE6	YKL209C	conjugation or flocculation
2	TAE1	YBR261C	protein modification
2	TAE2		other
2	TCA17	YEL048C	vesicular transport
2	TFB3	YDR460W	DNA repair
2	TFC1	YBR123C	transcription
2	THI22	YPR121W	vitamin metabolic process
2	TIP41	YPR040W	signal transduction
2	TMT1	YER175C	unknown
2	TNA1	YGR260W	transport
2	TRM12	YML005W	RNA metabolic process
2	TWF1	YGR080W	cytoskeleton organization
2	UBA1	YKL210W	ubiquitin proteasome system
2	UBX4	YMR067C	Ubiquitin proteasome system
2	URB2	YJR041C	other
2	URE2	YNL229C	ubiquitin proteasome system
2	UTH1	YKR042W	other
2	YAF9	YNL107W	DNA repair
2	YBR062C		Unknown
2	YDR333C		ubiquitin proteasome system
2	YEL047C		central metabolism
2	YGL159W		unknown
2	YGL185C		cellular amino acid metabolic process
2	YGR237C		unknown
2	YJL171C		unknown
2	YJU3	YKL094W	lipid metabolic process
2	YLR456W		other
2	YMR130W		other
2	YMR155W		unknown
2	YNL234W		unknown
2	YNL320W		Unknown
2	YOL087C		Unknown
2	YPL088W		central metabolism
2	YPR022C		transcription
2	YVC1	YOR087W	cellular ion homeostasis
3	ABD1	YBR236C	RNA metabolic process
3	ADE1	YAR015W	nucleobase-containing metabolic process
3	ADE12	YNL220W	nucleobase-containing metabolic process
3	ADE17	YMR120C	nucleobase-containing metabolic process
3	ADE5,7	YGL234W	nucleobase-containing metabolic process
3	ADE6	YGR061C	nucleobase-containing metabolic process
3	ADP1	YCR011C	transport
3	ADY4	YLR227C	meiosis/sporulation
3	AFI1	YOR129C	cell cycle
3	AIM18	YHR198C	unknown
3	AIM27		protein folding
3	AIM41	YOR215C	unknown
3	AIM43		transport
3	AIP1	YMR092C	cell cycle
3	ALB1	YJL122W	ribosome biogenesis
3	ALD2	YMR170C	cellular amino acid metabolic process
3	ALE1	YOR175C	lipid metabolic process
3	ALG2	YGL065C	protein glycosylation
3	ALG9	YNL219C	protein glycosylation
3	ALO1	YML086C	response to stress
3	APC4	YDR118W	cytoskeleton organization
3	APE2	YKL157W	other
3	APE4	YHR113W	other
3	APL3	YBL037W	cell wall organization or biogenesis
3	APL5	YPL195W	cell wall organization or biogenesis
3	APM3	YBR288C	vesicular transport
3	APM4	YOL062C	other
3	APN1	YKL114C	DNA repair
3	APT1	YML022W	nucleobase-containing metabolic process
3	ARB1	YER036C	nuclear transport
3	ARC1	YGL105W	cellular amino acid metabolic process
3	ARC19	YKL013C	cytoskeleton organization
3	ARC40	YBR234C	cytoskeleton organization
3	ARF1	YDL192W	vesicular transport
3	ARL1	YBR164C	vesicular transport
3	ARO8	YGL202W	cellular amino acid metabolic process
3	ARP2	YDL029W	meiosis/sporulation
3	ARP3	YJR065C	cytoskeleton organization
3	ARP4	YJL081C	regulation of transcription
3	ASA1	YPR085C	unknown
3	ASH1	YKL185W	cell cycle
3	ATE1	YGL017W	ubiquitin proteasome system
3	ATG11	YPR049C	autophagy
3	ATG27	YJL178C	autophagy
3	ATP16	YDL004W	transport
3	ATP23	YNR020C	mitochondrion organization
3	ATP25	YMR098C	mitochondrion organization
3	ATP4	YPL078C	transport
3	ATP5	YDR298C	transport
3	ATP7	YKL016C	transport
3	AVL9	YLR114C	vesicular transport
3	AVT2	YEL064C	transport
3	AYR1	YIL124W	lipid metabolic process
3	BCS1	YDR375C	mitochondrion organization
3	BEM3	YPL115C	cytoskeleton organization
3	BIG1	YHR101C	cell wall organization or biogenesis
3	BNA3	YJL060W	nucleobase-containing metabolic process
3	BNA6	YFR047C	nucleobase-containing metabolic process
3	BOS1	YLR078C	vesicular transport
3	BRE2	YLR015W	regulation of transcription
3	BRX1	YOL077C	ribosome biogenesis
3	BST1	YFL025C	vesicular transport
3	BUB3	YOR026W	ubiquitin proteasome system
3	BUD13	YGL174W	cell cycle
3	BUD17	YNR027W	cell cycle
3	BUD32	YGR262C	ribosome biogenesis
3	BUD5	YCR038C	cell cycle
3	CAF16	YFL028C	transcription
3	CAF20	YOR276W	translation
3	CAM1	YPL048W	translation
3	CAP1	YKL007W	cytoskeleton organization
3	CAT5	YOR125C	Cofactor metabolic process
3	CBP3	YPL215W	translation
3	CCA1	YER168C	RNA metabolic process
3	CCL1	YPR025C	transcription
3	CCT2	YIL142W	protein folding
3	CCT3	YJL014W	protein folding
3	CCT4	YDL143W	protein folding
3	CCT5	YJR064W	protein folding
3	CCT6	YDR188W	protein folding
3	CCT7	YJL111W	protein folding
3	CDC33	YOL139C	translation
3	CDC50	YCR094W	transport
3	CDC55	YGL190C	cell cycle
3	CDC60	YPL160W	RNA metabolic process
3	CDC73	YLR418C	regulation of transcription
3	CEM1	YER061C	lipid metabolic process
3	CFT1	YDR301W	transcription
3	CFT2	YLR115W	RNA metabolic process
3	CGI121	YML036W	transcription
3	CHK1	YBR274W	cell cycle
3	CHS5	YLR330W	cell wall organization or biogenesis
3	CIA1	YDR267C	RNA metabolic process
3	CIN4	YMR138W	protein folding
3	CIR1	YGR207C	unknown
3	CKA2	YOR061W	response to stress
3	CKB1	YGL019W	transcription
3	CLC1	YGR167W	transport
3	CLP1	YOR250C	RNA metabolic process
3	CMD1	YBR109C	signal transduction
3	COF1	YLL050C	vesicular transport
3	COG4	YPR105C	vesicular transport
3	COG5	YNL051W	vesicular transport
3	COG8	YML071C	vesicular transport
3	COQ1	YBR003W	cofactor metabolic process
3	COQ2	YNR041C	cofactor metabolic process
3	COQ3	YOL096C	cofactor metabolic process
3	COQ4	YDR204W	cofactor metabolic process
3	COQ5	YML110C	cofactor metabolic process
3	COQ6	YGR255C	cofactor metabolic process
3	COQ9	YLR201C	cofactor metabolic process
3	COR1	YBL045C	central metabolism
3	COX11	YPL132W	central metabolism
3	COX13	YGL191W	central metabolism
3	COX15	YER141W	central metabolism
3	COX16	YJL003W	central metabolism
3	COX4	YGL187C	central metabolism
3	COX5A	YNL052W	central metabolism
3	COX5B	YIL111W	central metabolism
3	CPR3	YML078W	protein folding
3	CPR7	YJR032W	protein folding
3	CRG1	YHR209W	other
3	CRN1	YLR429W	cytoskeleton organization
3	CSE1	YGL238W	transport
3	CSL4	YNL232W	RNA metabolic process
3	CTK2	YJL006C	translation
3	CTP1	YBR291C	transport
3	CTR2	YHR175W	transport
3	CTR86	YCR054C	unknown
3	CTR9	YOL145C	regulation of transcription
3	CTS1	YLR286C	other
3	CUE5	YOR042W	ubiquitin proteasome system
3	CUL3	YGR003W	ubiquitin proteasome system
3	CUS2	YNL286W	RNA metabolic process
3	CWC2	YDL209C	RNA metabolic process
3	CWC22	YGR278W	RNA metabolic process
3	CWH41	YGL027C	protein glycosylation
3	CYB5	YNL111C	lipid metabolic process
3	CYM1	YDR430C	Ubiquitin proteasome system
3	CYS3	YAL012W	cellular amino acid metabolic process
3	CYS4	YGR155W	cellular amino acid metabolic process
3	CYT1	YOR065W	central metabolism
3	DAL82	YNL314W	transcription
3	DAP1	YPL170W	lipid metabolic process
3	DAS2	YDR020C	unknown
3	DBP3	YGL078C	ribosome biogenesis
3	DBR1	YKL149C	RNA metabolic process
3	DCC1	YCL016C	cell cycle
3	DCP1	YOL149W	RNA metabolic process
3	DCR2	YLR361C	cell cycle
3	DCS1	YLR270W	RNA metabolic process
3	DCW1	YKL046C	cell wall organization or biogenesis
3	DEG1	YFL001W	RNA metabolic process
3	DFG5	YMR238W	cell wall organization or biogenesis
3	DIE2	YGR227W	protein glycosylation
3	DLD2	YDL178W	lipid metabolic process
3	DNL4	YOR005C	DNA repair
3	DOS2	YDR068W	unknown
3	DSE1	YER124C	conjugation or flocculation
3	DSE4	YNR067C	other
3	DUG1	YFR044C	other
3	DUN1	YDL101C	DNA replication
3	DYS1	YHR068W	protein modification
3	EAR1	YMR171C	ubiquitin proteasome system
3	EDC3	YEL015W	RNA metabolic process
3	EFG1	YGR271C-A	ribosome biogenesis
3	EFT1	YOR133W	translation
3	ELF1	YKL160W	transcription
3	EMG1	YLR186W	ribosome biogenesis
3	END3	YNL084C	meiosis/sporulation
3	ERG10	YPL028W	lipid metabolic process
3	ERG12	YMR208W	lipid metabolic process
3	ERG26	YGL001C	lipid metabolic process
3	ERG28	YER044C	lipid metabolic process
3	ERG4	YGL012W	lipid metabolic process
3	ERG7	YHR072W	lipid metabolic process
3	ERG9	YHR190W	lipid metabolic process
3	ERP5	YHR110W	protein folding
3	ERV25	YML012W	vesicular transport
3	ERV29	YGR284C	vesicular transport
3	ERV46	YAL042W	vesicular transport
3	ETT1	YOR051C	other
3	FCF2	YLR051C	ribosome biogenesis
3	FLX1	YIL134W	transport
3	FMC1	YIL098C	mitochondrion organization
3	FMP41	YNL168C	unknown
3	FMP43		transport
3	FPK1	YNR047W	conjugation or flocculation
3	FPR1	YNL135C	regulation of transcription
3	FRS1	YLR060W	cellular amino acid metabolic process
3	FRS2	YFL022C	cellular amino acid metabolic process
3	FSF1	YOR271C	transport
3	FUM1	YPL262W	central metabolism
3	FUN12	YAL035W	translation
3	FYV7	YLR068W	ribosome biogenesis
3	GAA1	YLR088W	lipid metabolic process
3	GAB1	YLR459W	lipid metabolic process
3	GAD1	YMR250W	response to stress
3	GAP1	YKR039W	transport
3	GCD1	YOR260W	translation
3	GCD10	YNL062C	RNA metabolic process
3	GCD11	YER025W	translation
3	GCD14	YJL125C	RNA metabolic process
3	GCN20	YFR009W	translation
3	GCN3	YKR026C	translation
3	GCN5	YGR252W	regulation of transcription
3	GCS1	YDL226C	vesicular transport
3	GDA1	YEL042W	protein glycosylation
3	GEP4	YHR100C	lipid metabolic process
3	GET1	YGL020C	vesicular transport
3	GET2	YER083C	vesicular transport
3	GET4	YOR164C	vesicular transport
3	GIM5	YML094W	transcription
3	GLC8	YMR311C	central metabolism
3	GLE1	YDL207W	translation
3	GLE2	YER107C	nuclear transport
3	GLO2	YDR272W	lipid metabolic process
3	GLO3	YER122C	vesicular transport
3	GON7	YJL184W	transcription
3	GPH1	YPR160W	carbohydrate metabolic process
3	GPI1	YGR216C	lipid metabolic process
3	GPI11	YDR302W	lipid metabolic process
3	GPI14	YJR013W	cell wall organization or biogenesis
3	GPI17	YDR434W	lipid metabolic process
3	GPI8	YDR331W	lipid metabolic process
3	GRC3	YLL035W	ribosome biogenesis
3	GSF2	YML048W	protein folding
3	GTB1	YDR221W	protein glycosylation
3	GTF1	YGR102C	cellular amino acid metabolic process
3	GTR2	YGR163W	signal transduction
3	GTS1	YGL181W	lipid metabolic process
3	GUS1	YGL245W	cellular amino acid metabolic process
3	GVP36	YIL041W	cytoskeleton organization
3	HAT2	YEL056W	regulation of transcription
3	HBS1	YKR084C	translation
3	HCS1	YKL017C	DNA replication
3	HDA1	YNL021W	regulation of transcription
3	HEK2	YBL032W	transcription
3	HEM12	YDR047W	cofactor metabolic process
3	HEM14	YER014W	cofactor metabolic process
3	HFI1	YPL254W	regulation of transcription
3	HGH1	YGR187C	unknown
3	HIR1	YBL008W	regulation of transcription
3	HIR2	YOR038C	regulation of transcription
3	HIS4	YCL030C	cellular amino acid metabolic process
3	HNT2	YDR305C	nucleobase-containing metabolic process
3	HOG1	YLR113W	regulation of transcription
3	HOM6	YJR139C	cellular amino acid metabolic process
3	HRD3	YLR207W	ubiquitin proteasome system
3	HSH155	YMR288W	RNA metabolic process
3	HST4	YDR191W	regulation of transcription
3	IBA57	YJR122W	other
3	IES2	YNL215W	unknown
3	IES6	YEL044W	cell cycle
3	IFA38	YBR159W	lipid metabolic process
3	IFM1	YOL023W	translation
3	IKI1	YHR187W	RNA metabolic process
3	ILM1	YJR118C	mitochondrion organization
3	ILS1	YBL076C	cellular amino acid metabolic process
3	ILV2	YMR108W	cellular amino acid metabolic process
3	ILV6	YCL009C	cellular amino acid metabolic process
3	IMD2	YHR216W	nucleobase-containing metabolic process
3	IMG1	YCR046C	mitochondrion organization
3	IMG2	YCR071C	translation
3	IMO32	YGR031W	unknown
3	IPL1	YPL209C	cell cycle
3	IPP1	YBR011C	other
3	IRC19	YLL033W	meiosis/sporulation
3	IRC22	YEL001C	unknown
3	ISM1	YPL040C	cellular amino acid metabolic process
3	IST1	YNL265C	endosomal transport
3	IST3	YIR005W	nuclear transport
3	ISW2	YOR304W	regulation of transcription
3	IWR1	YDL115C	nuclear transport
3	KAE1	YKR038C	transcription
3	KAP114	YGL241W	nuclear transport
3	KEL3	YPL263C	unknown
3	KES1	YPL145C	vesicular transport
3	KIN28	YDL108W	transcription
3	KOG1	YHR186C	response to stress
3	KRE2	YDR483W	protein glycosylation
3	KRE33	YNL132W	ribosome biogenesis
3	KTI12	YKL110C	RNA metabolic process
3	KTR1	YOR099W	protein glycosylation
3	KXD1	YGL079W	other
3	LAC1	YKL008C	lipid metabolic process
3	LCL2	YLR104W	Ubiquitin proteasome system
3	LCL3	YGL085W	unknown
3	LDB17	YDL146W	endosomal transport
3	LEA1	YPL213W	RNA metabolic process
3	LEO1	YOR123C	transcription
3	LEU4	YNL104C	cellular amino acid metabolic process
3	LIA1	YJR070C	cytoskeleton organization
3	LSC1	YOR142W	central metabolism
3	LSM12	YHR121W	other
3	LYS1	YIR034C	cellular amino acid metabolic process
3	LYS9	YNR050C	cellular amino acid metabolic process
3	MAK10	YEL053C	protein modification
3	MAK32	YCR019W	other
3	MAM33	YIL070C	translation
3	MBA1	YBR185C	translation
3	MCA1	YOR197W	ubiquitin proteasome system
3	MCR1	YKL150W	lipid metabolic process
3	MCX1	YBR227C	protein folding
3	MDE1	YJR024C	cellular amino acid metabolic process
3	MDJ2	YNL328C	mitochondrion organization
3	MDM1	YML104C	mitochondrion organization
3	MDM10	YAL010C	transport
3	MDM20	YOL076W	cytoskeleton organization
3	MDV1	YJL112W	peroxisome organization
3	MEC3	YLR288C	DNA repair
3	MED1	YPR070W	transcription
3	MED4	YOR174W	transcription
3	MED7	YOL135C	transcription
3	MET13	YGL125W	cellular amino acid metabolic process
3	MET14	YKL001C	cellular amino acid metabolic process
3	MET2	YNL277W	cellular amino acid metabolic process
3	MET22	YOL064C	cellular amino acid metabolic process
3	MET8	YBR213W	cofactor metabolic process
3	MEX67	YPL169C	nuclear transport
3	MMM1	YLL006W	mitochondrion organization
3	MMS2	YGL087C	DNA repair
3	MMT2	YPL224C	cellular ion homeostasis
3	MNN10	YDR245W	protein glycosylation
3	MOT2	YER068W	ubiquitin proteasome system
3	MPH1	YIR002C	DNA replication
3	MRH4	YGL064C	ribosome biogenesis
3	MRI1	YPR118W	cellular amino acid metabolic process
3	MRP20	YDR405W	mitochondrion organization
3	MRP49	YKL167C	mitochondrion organization
3	MRP51	YPL118W	mitochondrion organization
3	MRP7	YNL005C	mitochondrion organization
3	MRPL11	YDL202W	mitochondrion organization
3	MRPL17	YNL252C	mitochondrion organization
3	MRPL23	YOR150W	mitochondrion organization
3	MRPL28	YDR462W	mitochondrion organization
3	MRPL35	YDR322W	mitochondrion organization
3	MRPL4	YLR439W	mitochondrion organization
3	MRPL51	YPR100W	mitochondrion organization
3	MRPS28	YDR337W	mitochondrion organization
3	MRPS9	YBR146W	mitochondrion organization
3	MRS3	YJL133W	transport
3	MSF1	YPR047W	mitochondrion organization
3	MSK1	YNL073W	cellular amino acid metabolic process
3	MSL5	YLR116W	RNA metabolic process
3	MSM1	YGR171C	cellular amino acid metabolic process
3	MSS2	YDL107W	mitochondrion organization
3	MST1	YKL194C	mitochondrion organization
3	MTC4	YBR255W	unknown
3	MTQ1	YNL063W	translation
3	MTQ2	YDR140W	translation
3	NAM7	YMR080C	translation
3	NAP1	YKR048C	regulation of transcription
3	NAT1	YDL040C	protein modification
3	NAT3	YPR131C	cytoskeleton organization
3	NAT5	YOR253W	cell cycle
3	NCL1	YBL024W	response to stress
3	NGL2	YMR285C	RNA metabolic process
3	NHP2	YDL208W	RNA metabolic process
3	NIC96	YFR002W	nuclear transport
3	NIF3	YGL221C	unknown
3	NIP1	YMR309C	translation
3	NIP100	YPL174C	cytoskeleton organization
3	NIP7	YPL211W	ribosome biogenesis
3	NIT3	YLR351C	unknown
3	NMD5	YJR132W	nuclear transport
3	NMT1	YLR195C	protein modification
3	NOC3	YLR002C	DNA replication
3	NOP56	YLR197W	ribosome biogenesis
3	NOP58	YOR310C	ribosome biogenesis
3	NPL3	YDR432W	transcription
3	NPT1	YOR209C	cofactor metabolic process
3	NRP1	YDL167C	unknown
3	NTA1	YJR062C	other
3	NUC1	YJL208C	RNA metabolic process
3	NUM1	YDR150W	cytoskeleton organization
3	NUP145	YGL092W	nuclear transport
3	NUP159	YIL115C	nuclear transport
3	NUP188	YML103C	nuclear transport
3	NUP85	YJR042W	nuclear transport
3	OCA4	YCR095C	unknown
3	OLA1	YBR025C	unknown
3	OMA1	YKR087C	other
3	OSH3	YHR073W	conjugation or flocculation
3	PAA1	YDR071C	regulation of transcription
3	PAF1	YBR279W	regulation of transcription
3	PAM18	YLR008C	mitochondrion organization
3	PAN1	YIR006C	cell cycle
3	PAN2	YGL094C	DNA repair
3	PAP1	YKR002W	RNA metabolic process
3	PCI8	YIL071C	protein modification
3	PCM1	YEL058W	cell wall organization or biogenesis
3	PCT1	YGR202C	lipid metabolic process
3	PDC1	YLR044C	central metabolism
3	PDX1	YGR193C	cofactor metabolic process
3	PEF1	YGR058W	cell cycle
3	PET112	YBL080C	mitochondrion organization
3	PEX30	YLR324W	peroxisome organization
3	PFK1	YGR240C	central metabolism
3	PFS2	YNL317W	RNA metabolic process
3	PGI1	YBR196C	carbohydrate metabolic process
3	PGM2	YMR105C	carbohydrate metabolic process
3	PHO13	YDL236W	signal transduction
3	PHO8	YDR481C	cofactor metabolic process
3	PHO85	YPL031C	signal transduction
3	PIK1	YNL267W	lipid metabolic process
3	PIL1	YGR086C	cell wall organization or biogenesis
3	PIS1	YPR113W	lipid metabolic process
3	PKH2	YOL100W	endosomal transport
3	PLP2	YOR281C	protein folding
3	PMR1	YGL167C	protein secretion
3	PMT6	YGR199W	protein glycosylation
3	POB3	YML069W	regulation of transcription
3	POL1	YNL102W	DNA replication
3	POL2	YNL262W	DNA replication
3	POL3	YDL102W	DNA replication
3	POL5	YEL055C	DNA replication
3	POP6	YGR030C	RNA metabolic process
3	PPE1	YHR075C	mitochondrion organization
3	PPG1	YNR032W	central metabolism
3	PPN1	YDR452W	other
3	PRE1	YER012W	ubiquitin proteasome system
3	PRE10	YOR362C	ubiquitin proteasome system
3	PRE3	YJL001W	ubiquitin proteasome system
3	PRE7	YBL041W	Ubiquitin proteasome system
3	PRK1	YIL095W	cytoskeleton organization
3	PRP18	YGR006W	RNA metabolic process
3	PRP2	YNR011C	RNA metabolic process
3	PRP22	YER013W	RNA metabolic process
3	PRP3	YDR473C	RNA metabolic process
3	PRP40	YKL012W	RNA metabolic process
3	PRP42	YDR235W	RNA metabolic process
3	PRP45	YAL032C	RNA metabolic process
3	PRT1	YOR361C	translation
3	PRX1	YBL064C	response to stress
3	PSD1	YNL169C	mitochondrion organization
3	PTC1	YDL006W	signal transduction
3	PTC7	YHR076W	other
3	PTH1	YHR189W	mitochondrion organization
3	PTI1	YGR156W	RNA metabolic process
3	PUN1	YLR414C	cell wall organization or biogenesis
3	PUP1	YOR157C	ubiquitin proteasome system
3	PUP3	YER094C	Ubiquitin proteasome system
3	PUS4	YNL292W	RNA metabolic process
3	PUS9	YDL036C	RNA metabolic process
3	QCR2	YPR191W	central metabolism
3	QCR6	YFR033C	central metabolism
3	QCR7	YDR529C	central metabolism
3	RAD1	YPL022W	DNA repair
3	RAD23	YEL037C	DNA repair
3	RAD28	YDR030C	DNA repair
3	RAD9	YDR217C	DNA repair
3	RAM1	YDL090C	other
3	RAV1	YJR033C	endosomal transport
3	RBD2	YPL246C	unknown
3	RBG1	YAL036C	translation
3	RBG2	YGR173W	translation
3	RCL1	YOL010W	ribosome biogenesis
3	RDL2	YOR286W	unknown
3	REC8	YPR007C	meiosis/sporulation
3	REH1	YLR387C	ribosome biogenesis
3	RET3	YPL010W	vesicular transport
3	RFC2	YJR068W	DNA replication
3	RHO1	YPR165W	signal transduction
3	RHO3	YIL118W	signal transduction
3	RIC1	YLR039C	endosomal transport
3	RIM2	YBR192W	transport
3	RLF2	YPR018W	regulation of transcription
3	RLI1	YDR091C	ribosome biogenesis
3	RLP24	YLR009W	ribosome biogenesis
3	RMI1	YPL024W	cell cycle
3	RNA15	YGL044C	RNA metabolic process
3	RNT1	YMR239C	RNA metabolic process
3	ROT1	YMR200W	cell wall organization or biogenesis
3	ROT2	YBR229C	protein glycosylation
3	ROY1	YMR258C	vesicular transport
3	RPA34	YJL148W	transcription
3	RPA43	YOR340C	transcription
3	RPA49	YNL248C	transcription
3	RPB2	YOR151C	transcription
3	RPB5	YBR154C	transcription
3	RPB7	YDR404C	transcription
3	RPL11A	YPR102C	ribosome biogenesis
3	RPL12A	YEL054C	ribosome biogenesis
3	RPL13A	YDL082W	translation
3	RPL14B	YHL001W	translation
3	RPL16A	YIL133C	translation
3	RPL17B	YJL177W	translation
3	RPL19A	YBR084C-A	translation
3	RPL1A	YPL220W	translation
3	RPL20B	YOR312C	translation
3	RPL21B	YPL079W	translation
3	RPL23B	YER117W	translation
3	RPL24B	YGR148C	translation
3	RPL25	YOL127W	ribosome biogenesis
3	RPL27B	YDR471W	translation
3	RPL28	YGL103W	translation
3	RPL31B	YLR406C	translation
3	RPL32	YBL092W	translation
3	RPL35A	YDL191W	ribosome biogenesis
3	RPL36A	YMR194W	translation
3	RPL40B	YKR094C	ribosome biogenesis
3	RPL4B	YDR012W	translation
3	RPL6B	YLR448W	ribosome biogenesis
3	RPN1	YHR027C	ubiquitin proteasome system
3	RPN10	YHR200W	ubiquitin proteasome system
3	RPN7	YPR108W	ubiquitin proteasome system
3	RPP0	YLR340W	ribosome biogenesis
3	RPP1A	YDL081C	translation
3	RPS0A	YGR214W	ribosome biogenesis
3	RPS12	YOR369C	translation
3	RPS13	YDR064W	ribosome biogenesis
3	RPS14A	YCR031C	ribosome biogenesis
3	RPS15	YOL040C	ribosome biogenesis
3	RPS16A	YMR143W	ribosome biogenesis
3	RPS17B	YDR447C	ribosome biogenesis
3	RPS18B	YML026C	ribosome biogenesis
3	RPS19A	YOL121C	ribosome biogenesis
3	RPS1B	YML063W	ribosome biogenesis
3	RPS2	YGL123W	translation
3	RPS20	YHL015W	ribosome biogenesis
3	RPS23B	YPR132W	ribosome biogenesis
3	RPS25A	YGR027C	translation
3	RPS26A	YGL189C	translation
3	RPS3	YNL178W	ribosome biogenesis
3	RPS4A	YJR145C	translation
3	RPS7B	YNL096C	translation
3	RPS8B	YER102W	ribosome biogenesis
3	RPS9A	YPL081W	ribosome biogenesis
3	RPT1	YKL145W	ubiquitin proteasome system
3	RPT4	YOR259C	ubiquitin proteasome system
3	RRN10	YBL025W	transcription
3	RRP43	YCR035C	RNA metabolic process
3	RRP45	YDR280W	RNA metabolic process
3	RRP46	YGR095C	RNA metabolic process
3	RSB1	YOR049C	transport
3	RSC9	YML127W	regulation of transcription
3	RSE1	YML049C	RNA metabolic process
3	RUD3	YOR216C	vesicular transport
3	RVB1	YDR190C	regulation of transcription
3	RVB2	YPL235W	transcription
3	SAC1	YKL212W	lipid metabolic process
3	SAD1	YFR005C	RNA metabolic process
3	SAM35	YHR083W	protein targeting
3	SAM37	YMR060C	transport
3	SAR1	YPL218W	vesicular transport
3	SAT4	YCR008W	cell cycle
3	SCC2	YDR180W	cell cycle
3	SCD6	YPR129W	translation
3	SCJ1	YMR214W	protein folding
3	SCO1	YBR037C	transport
3	SCW11	YGL028C	cell wall organization or biogenesis
3	SEC11	YIR022W	protein secretion
3	SEC12	YNR026C	vesicular transport
3	SEC14	YMR079W	vesicular transport
3	SEC2	YNL272C	vesicular transport
3	SEC21	YNL287W	vesicular transport
3	SEC22	YLR268W	protein secretion
3	SEC24	YIL109C	vesicular transport
3	SEC26	YDR238C	vesicular transport
3	SEC27	YGL137W	vesicular transport
3	SEC39	YLR440C	vesicular transport
3	SEC4	YFL005W	vesicular transport
3	SEC5	YDR166C	vesicular transport
3	SEC6	YIL068C	vesicular transport
3	SEC63	YOR254C	protein secretion
3	SEC65	YML105C	protein secretion
3	SEC7	YDR170C	vesicular transport
3	SEC8	YPR055W	vesicular transport
3	SEN34	YAR008W	RNA metabolic process
3	SES1	YDR023W	translation
3	SET1	YHR119W	regulation of transcription
3	SFH5	YJL145W	vesicular transport
3	SFT2	YBL102W	endosomal transport
3	SGN1	YIR001C	other
3	SGV1	YPR161C	regulation of transcription
3	SHP1	YBL058W	meiosis/sporulation
3	SHS1	YDL225W	cytoskeleton organization
3	SIL1	YOL031C	protein secretion
3	SIR2	YDL042C	regulation of transcription
3	SKG3	YLR187W	unknown
3	SKI2	YLR398C	RNA metabolic process
3	SKI8	YGL213C	meiosis/sporulation
3	SLC1	YDL052C	lipid metabolic process
3	SLD5	YDR489W	DNA repair
3	SLH1	YGR271W	translation
3	SLM3	YDL033C	RNA metabolic process
3	SLM5	YCR024C	cellular amino acid metabolic process
3	SMA2	YML066C	meiosis/sporulation
3	SMC4	YLR086W	cell cycle
3	SMF1	YOL122C	cellular ion homeostasis
3	SNF12	YNR023W	response to stress
3	SNL1	YIL016W	protein folding
3	SNN1	YNL086W	other
3	SNP1	YIL061C	RNA metabolic process
3	SNT2	YGL131C	regulation of transcription
3	SNU114	YKL173W	RNA metabolic process
3	SNU13	YEL026W	RNA metabolic process
3	SNU66	YOR308C	RNA metabolic process
3	SNU71	YGR013W	RNA metabolic process
3	SOG2	YOR353C	signal transduction
3	SOM1	YEL059C-A	mitochondrion organization
3	SPC3	YLR066W	protein secretion
3	SPE4	YLR146C	vitamin metabolic process
3	SPT6	YGR116W	regulation of transcription
3	SPT8	YLR055C	regulation of transcription
3	SRB2	YHR041C	transcription
3	SRB4	YER022W	transcription
3	SRB5	YGR104C	transcription
3	SRB7	YDR308C	transcription
3	SRP101	YDR292C	protein targeting
3	SRP68	YPL243W	protein targeting
3	SRP72	YPL210C	protein targeting
3	SRV2	YNL138W	cytoskeleton organization
3	SSB2	YNL209W	translation
3	SSN3	YPL042C	regulation of transcription
3	SSN8	YNL025C	cell cycle
3	SSP120	YLR250W	protein secretion
3	SSZ1	YHR064C	translation
3	STB2	YMR053C	other
3	STE24	YJR117W	protein secretion
3	STT3	YGL022W	protein glycosylation
3	SUI3	YPL237W	translation
3	SUP45	YBR143C	transcription
3	SUV3	YPL029W	DNA replication
3	SVL3	YPL032C	endosomal transport
3	SVP26	YHR181W	protein glycosylation
3	SWA2	YDR320C	ubiquitin proteasome system
3	SWC4	YGR002C	DNA repair
3	SWD2	YKL018W	regulation of transcription
3	SWI1	YPL016W	DNA replication
3	SWI6	YLR182W	cell cycle
3	SWP1	YMR149W	protein glycosylation
3	SYP1	YCR030C	cytoskeleton organization
3	TAF13	YML098W	transcription
3	TAF14	YPL129W	regulation of transcription
3	TAO3	YIL129C	cell cycle
3	TAP42	YMR028W	signal transduction
3	TCP1	YDR212W	protein folding
3	TDA10	YGR205W	unknown
3	TDA3	YHR009C	transport
3	TED1	YIL039W	vesicular transport
3	TEF1	YPR080W	translation
3	TFA1	YKL028W	transcription
3	TFB1	YDR311W	DNA repair
3	TFC4	YGR047C	transcription
3	THG1	YGR024C	RNA metabolic process
3	THR4	YCR053W	cellular amino acid metabolic process
3	THS1	YIL078W	translation
3	TIF11	YMR260C	translation
3	TIF3	YPR163C	translation
3	TIF5	YPR041W	translation
3	TIM50	YPL063W	transport
3	TIM54	YJL054W	transport
3	TIP20	YGL145W	vesicular transport
3	TMA22	YJR014W	unknown
3	TMA64	YDR117C	RNA metabolic process
3	TOM40	YMR203W	transport
3	TPA1	YER049W	DNA repair
3	TPI1	YDR050C	carbohydrate metabolic process
3	TPK2	YPL203W	conjugation or flocculation
3	TPS2	YDR074W	carbohydrate metabolic process
3	TRE2	YOR256C	endosomal transport
3	TRM44	YPL030W	RNA metabolic process
3	TRM5	YHR070W	RNA metabolic process
3	TRM7	YBR061C	RNA metabolic process
3	TRP1	YDR007W	cellular amino acid metabolic process
3	TRP3	YKL211C	cellular amino acid metabolic process
3	TRP4	YDR354W	cellular amino acid metabolic process
3	TRP5	YGL026C	cellular amino acid metabolic process
3	TRS120	YDR407C	vesicular transport
3	TRS31	YDR472W	vesicular transport
3	TSR1	YDL060W	ribosome biogenesis
3	TUM1	YOR251C	RNA metabolic process
3	TVP18	YMR071C	other
3	TVP23	YDR084C	other
3	TVP38	YKR088C	cytoskeleton organization
3	UBA3	YPR066W	ubiquitin proteasome system
3	UBA4	YHR111W	Ubiquitin proteasome system
3	UBC1	YDR177W	Ubiquitin proteasome system
3	UBC7	YMR022W	Ubiquitin proteasome system
3	UBP2	YOR124C	ubiquitin proteasome system
3	UBP3	YER151C	ubiquitin proteasome system
3	UBX3	YDL091C	ubiquitin proteasome system
3	UBX5	YDR330W	ubiquitin proteasome system
3	UFD2	YDL190C	ubiquitin proteasome system
3	ULA1	YPL003W	ubiquitin proteasome system
3	UNG1	YML021C	DNA repair
3	URA3	YEL021W	nucleobase-containing metabolic process
3	URA4	YLR420W	nucleobase-containing metabolic process
3	URA5	YML106W	nucleobase-containing metabolic process
3	USO1	YDL058W	vesicular transport
3	UTP23	YOR004W	ribosome biogenesis
3	UTP30	YKR060W	ribosome biogenesis
3	UTP7	YER082C	ribosome biogenesis
3	UTP9	YHR196W	ribosome biogenesis
3	UTR1	YJR049C	cellular ion homeostasis
3	UTR4	YEL038W	cellular amino acid metabolic process
3	VAC14	YLR386W	lipid metabolic process
3	VAM6	YDL077C	vesicular transport
3	VAS1	YGR094W	cellular amino acid metabolic process
3	VIP1	YLR410W	other
3	VMA1	YDL185W	cellular ion homeostasis
3	VMA13	YPR036W	cellular ion homeostasis
3	VMA16	YHR026W	cellular ion homeostasis
3	VMA22	YHR060W	protein folding
3	VMA3	YEL027W	transport
3	VMA4	YOR332W	cellular ion homeostasis
3	VMA5	YKL080W	cellular ion homeostasis
3	VMA6	YLR447C	cellular ion homeostasis
3	VMA8	YEL051W	cellular ion homeostasis
3	VPH1	YOR270C	cellular ion homeostasis
3	VPS1	YKR001C	protein targeting
3	VPS29	YHR012W	transport
3	VPS3	YDR495C	protein targeting
3	VPS35	YJL154C	endosomal transport
3	VPS4	YPR173C	endosomal transport
3	VPS51	YKR020W	vesicular transport
3	VPS53	YJL029C	vesicular transport
3	VPS54	YDR027C	vesicular transport
3	VPS75	YNL246W	regulation of transcription
3	VRG4	YGL225W	transport
3	VRP1	YLR337C	cell cycle
3	VTS1	YOR359W	RNA metabolic process
3	WRS1	YOL097C	cellular amino acid metabolic process
3	WSC3	YOL105C	response to stress
3	WWM1	YFL010C	unknown
3	XKS1	YGR194C	carbohydrate metabolic process
3	XRN1	YGL173C	cell cycle
3	YBL036C		unknown
3	YBR141C		translation
3	YBR220C		transport
3	YCK2	YNL154C	signal transduction
3	YCR015C		signal transduction
3	YCR016W		unknown
3	YCR087C-A		unknown
3	YDL114W		other
3	YDL144C		other
3	YDL160C-A		DNA repair
3	YDL183C		transport
3	YDL206W		transport
3	YDR115W		translation
3	YDR132C		other
3	YDR161W		Ubiquitin proteasome system
3	YDR341C		RNA metabolic process
3	YDR415C		other
3	YDR514C		unknown
3	YEH2	YLR020C	cell wall organization or biogenesis
3	YER152C		unknown
3	YER156C		unknown
3	YFR006W		other
3	YGR012W		cellular amino acid metabolic process
3	YGR016W		unknown
3	YGR117C		Unknown
3	YGR210C		unknown
3	YGR266W		Unknown
3	YHR045W		Unknown
3	YHR140W		unknown
3	YIA6	YIL006W	transport
3	YIL001W		unknown
3	YIP3	YNL044W	vesicular transport
3	YIP5	YGL161C	vesicular transport
3	YJL218W		unknown
3	YJR003C		unknown
3	YJR054W		transport
3	YKE4	YIL023C	transport
3	YKL033W-A		unknown
3	YKL091C		Unknown
3	YKR023W		regulation of transcription
3	YKU70	YMR284W	DNA repair
3	YLF2	YHL014C	unknown
3	YLH47	YPR125W	transport
3	YLR057W		ubiquitin proteasome system
3	YLR241W		transport
3	YLR253W		mitochondrion organization
3	YLR290C		cofactor metabolic process
3	YMR027W		other
3	YMR090W		Unknown
3	YMR144W		Unknown
3	YMR209C		unknown
3	YMR244C-A		transport
3	YMR262W		unknown
3	YMR265C		unknown
3	YNG2	YHR090C	DNA repair
3	YNK1	YKL067W	response to stress
3	YNL010W		signal transduction
3	YNL050C		unknown
3	YNL122C		unknown
3	YNL200C		response to stress
3	YNL247W		translation
3	YNR021W		unknown
3	YNR029C		unknown
3	YNR063W		transcription
3	YOL073C		Unknown
3	YOL098C		other
3	YOL107W		vesicular transport
3	YOR238W		unknown
3	YOR352W		Unknown
3	YPD1	YDL235C	response to stress
3	YPL150W		signal transduction
3	YPL260W		Unknown
3	YPR089W		unknown
3	YPR097W		Unknown
3	YPR114W		unknown
3	YRB2	YIL063C	ribosome biogenesis
3	YSH1	YLR277C	transcription
3	YTA12	YMR089C	protein targeting
3	YTP1	YNL237W	unknown
3	ZIM17	YNL310C	mitochondrion organization
3	ZRG17	YNR039C	transport
3	ZUO1	YGR285C	nuclear transport
4	ABP1	YCR088W	cytoskeleton organization
4	ADH6	YMR318C	other
4	ADO1	YJR105W	nucleobase-containing metabolic process
4	AFG3	YER017C	translation
4	AFT2	YPL202C	response to stress
4	AHC1	YOR023C	regulation of transcription
4	AIM11	YER093C-A	unknown
4	AIM34	YMR003W	unknown
4	AIM44	YPL158C	cell cycle
4	ALF1	YNL148C	protein folding
4	ALG5	YPL227C	protein glycosylation
4	APS3	YJL024C	vesicular transport
4	ARF3	YOR094W	cell cycle
4	ARG5,6	YER069W	cellular amino acid metabolic process
4	ARO4	YBR249C	other
4	ASN2	YGR124W	cellular amino acid metabolic process
4	ATM1	YMR301C	cellular ion homeostasis
4	ATP11	YNL315C	mitochondrion organization
4	BGL2	YGR282C	cell wall organization or biogenesis
4	BIR1	YJR089W	cell cycle
4	BPL1	YDL141W	other
4	BRN1	YBL097W	cell cycle
4	BUB1	YGR188C	cell cycle
4	BUB2	YMR055C	cell cycle
4	BZZ1	YHR114W	cytoskeleton organization
4	CDC20	YGL116W	cell cycle
4	CDC28	YBR160W	cell cycle
4	CDC42	YLR229C	cell cycle
4	CHO2	YGR157W	lipid metabolic process
4	CIN1	YOR349W	protein folding
4	CLB4	YLR210W	cell cycle
4	CLU1	YMR012W	translation
4	CRH1	YGR189C	cell wall organization or biogenesis
4	CSM3	YMR048W	DNA repair
4	CWH43	YCR017C	cell wall organization or biogenesis
4	CYC2	YOR037W	mitochondrion organization
4	CYK3	YDL117W	cytoskeleton organization
4	DAL5	YJR152W	transport
4	DAL81	YIR023W	regulation of transcription
4	DIA4	YHR011W	RNA metabolic process
4	DSS1	YMR287C	RNA metabolic process
4	DSS4	YPR017C	vesicular transport
4	ECM25	YJL201W	unknown
4	ECO1	YFR027W	cell cycle
4	ENO1	YGR254W	central metabolism
4	EPS1	YIL005W	ubiquitin proteasome system
4	ERD1	YDR414C	protein glycosylation
4	ERG1	YGR175C	lipid metabolic process
4	ERG11	YHR007C	lipid metabolic process
4	ERG13	YML126C	lipid metabolic process
4	ERG24	YNL280C	lipid metabolic process
4	ERG27	YLR100W	lipid metabolic process
4	ERG6	YML008C	lipid metabolic process
4	ERP3	YDL018C	other
4	EXO5	YBR163W	mitochondrion organization
4	FEN1		Unknown
4	FET3	YMR058W	transport
4	FIP1	YJR093C	RNA metabolic process
4	FMP30	YPL103C	lipid metabolic process
4	FTR1	YER145C	transport
4	GAS1	YMR307W	cell wall organization or biogenesis
4	GEA2	YEL022W	vesicular transport
4	GGC1	YDL198C	transport
4	GIP2	YER054C	central metabolism
4	GIP4	YAL031C	signal transduction
4	GLG1	YKR058W	carbohydrate metabolic process
[truncated: 865 more rows]
