# Supplementary material for: Comparative genomics and transcriptomics of Pichia pastoris
Source: BMC Genomics. 2016 Aug 5;17:550. doi: 10.1186/s12864-016-2876-y (PMC4974788; doi:10.1186/s12864-016-2876-y)
Supplement: Additional file 13: Table S12. — Raw gene expression data for all replicates, all genes (log2 FPKM and integer counts). (XLSX 8921 kb) [file 12864_2016_2876_MOESM13_ESM.xlsx]

## Sheet: K. pastoris
Table S12: Raw gene expression data for all replicates, all genes (log2 FPKM and integer counts).
gene_id	PA.A-0-G-R1_l2_fpkm	PA.A-0-G-R2_l2_fpkm	PA.A-0-G-R3_l2_fpkm	PA.A-24-D-R1_l2_fpkm	PA.A-24-D-R2_l2_fpkm	PA.A-24-D-R3_l2_fpkm	PA.A-24-G-R1_l2_fpkm	PA.A-24-G-R2_l2_fpkm	PA.A-24-G-R3_l2_fpkm	PA.A-24-M-R1_l2_fpkm	PA.A-24-M-R2_l2_fpkm	PA.A-24-M-R3_l2_fpkm	PA.A-48-D-R1_l2_fpkm	PA.A-48-D-R2_l2_fpkm	PA.A-48-D-R3_l2_fpkm	PA.A-48-G-R1_l2_fpkm	PA.A-48-G-R2_l2_fpkm	PA.A-48-G-R3_l2_fpkm	PA.A-48-M-R1_l2_fpkm	PA.A-48-M-R2_l2_fpkm	PA.A-48-M-R3_l2_fpkm	PA.A-6-D-R1_l2_fpkm	PA.A-6-D-R2_l2_fpkm	PA.A-6-D-R3_l2_fpkm	PA.A-6-G-R1_l2_fpkm	PA.A-6-G-R2_l2_fpkm	PA.A-6-G-R3_l2_fpkm	PA.A-6-M-R1_l2_fpkm	PA.A-6-M-R2_l2_fpkm	PA.A-6-M-R3_l2_fpkm	PA.A-0-G-R1_IntCounts	PA.A-0-G-R2_IntCounts	PA.A-0-G-R3_IntCounts	PA.A-24-D-R1_IntCounts	PA.A-24-D-R2_IntCounts	PA.A-24-D-R3_IntCounts	PA.A-24-G-R1_IntCounts	PA.A-24-G-R2_IntCounts	PA.A-24-G-R3_IntCounts	PA.A-24-M-R1_IntCounts	PA.A-24-M-R2_IntCounts	PA.A-24-M-R3_IntCounts	PA.A-48-D-R1_IntCounts	PA.A-48-D-R2_IntCounts	PA.A-48-D-R3_IntCounts	PA.A-48-G-R1_IntCounts	PA.A-48-G-R2_IntCounts	PA.A-48-G-R3_IntCounts	PA.A-48-M-R1_IntCounts
BA75_04146	1.46467	1.61824	1.1177	1.70487	1.41143	1.22651	0.62293	1.05658	1.4489	0.333424	1.23266	0.443607	0.333424	0.565597	0.536053	0.879706	0.226509	0.464668	0.214125	0.321928	0.214125	1.46467	1.56071	0.871844	1.46989	1.10434	0.739848	0.286881	0.887525	1.49057	16	8	10	17	12	9	3	13	12	1	9	2	4	8	11	6	1	3	1
BA75_04148	1.90304	2.0072	1.91839	2.89336	3.14241	3.37295	2.58976	1.926	2.22033	0.799087	1.23879	1.11103	1.0072	0.903038	1.27501	0.85599	0.748461	0.790772	0.790772	1.05658	0.765535	1.25096	2.49313	1.53107	1.95606	1.49057	1.80323	0.863938	1.57046	2.7866	84	40	78	167	201	227	112	114	91	10	31	26	59	48	119	20	14	20	16
BA75_00009	4.52732	4.70487	4.5552	5.5404	5.54535	5.69822	5.95652	6.72846	6.12846	5.29278	4.90207	5.10476	5.39643	5.51317	5.61383	4.76341	4.91265	4.57046	5.17313	4.75542	4.43162	5.44824	6.0542	6.09803	5.18031	5.07639	5.09381	5.02148	5.24527	5.09761	1127	555	1057	1969	1952	2057	2260	7135	2840	856	1099	1230	3955	4138	6705	1070	998	1034	1274
BA75_01863	1.76977	1.67356	1.43829	1.56071	1.22651	0.941106	2.37851	2.35332	1.71809	2.01078	1.18269	1.59455	0.584963	0.443607	0.505891	1.03562	0.773996	0.400538	0.298658	0.722466	0.555816	1.41143	2.16672	1.62761	2.11103	2.17313	2.15056	2.02857	2.79909	1.9486	66	26	43	45	31	20	84	150	51	36	26	40	26	18	32	23	13	8	4
BA75_04351	1.31034	1.10434	1.02148	0.443607	0.356144	0.389567	1.16993	1.42223	1	0.739848	0.992768	0.815575	0.0285692	0.0703893	0.137504	0.887525	0.941106	0.584963	0.695994	1.09085	0.367371	1	0.871844	1.05658	1.63227	1.28096	1.54102	0.918386	1.33342	1.85997	45	15	29	9	7	7	27	68	24	9	22	16	1	3	8	21	19	13	13
BA75_05273	1.17632	0	0	0.298658	0	0.321928	0	1.33342	0	0	0	0.15056	0.0426443	0	0	0	0.757023	0	0	0	0	1.73552	0	0.584963	1.65992	0.773996	1.70044	0.887525	0	0.659925	3	0	0	0	0	0	0	5	0	0	0	0	0	0	0	0	1	0	0
BA75_05274	0	0	0	0	0	0	0	0	0	0	0	0	0	0	0	0	0	0	0.0426443	0	0.505891	0	0	0	0	0	0	0	0	0	0	0	0	0	0	0	0	0	0	0	0	0	0	0	0	0	0	0	0
BA75_05281	0	0	0	0	0	0	0	0	0	0	0.111031	0	0	0	0	0	0	0.333424	0	0	0	0	0	0	0	0	0	0	0	0	0	0	0	0	0	0	0	0	0	0	1	0	0	0	0	0	0	2	0
BA75_05283	0	0	0	0	0	0	0	0	0	0	0	0	0	0.62293	0	0	0	0	0	0	0	0	0	0	0	0	0.214125	0	0	0	0	0	0	0	0	0	0	0	0	0	0	0	0	3	0	0	0	0	0
BA75_00002	1.31034	1.57046	1.61353	0.464668	0.604071	0.575312	1.91073	1.79077	1.41143	0.739848	0.963474	1	0.238787	0.201634	0.31034	0.815575	0.910733	0.83996	0.722466	0.748461	0.831877	1.21412	1.36737	1.17632	2.12763	1.88362	1.91073	1.91456	2.08746	2.0072	44	25	56	10	13	11	59	97	39	9	21	21	10	8	19	18	17	21	14
BA75_04767	6.34873	6.34056	6.48285	5.71149	6.02768	5.80864	6.09592	5.98596	5.90761	5.79103	4.68145	4.47508	3.42358	3.37712	3.774	2.854	3.85898	2.28096	3.43296	3.16027	2.89724	6.25304	6.48253	6.29499	6.39472	6.44211	6.35403	5.78633	5.8495	6.07724	518	220	518	279	341	275	313	533	305	152	118	98	117	108	222	32	58	22	45
BA75_03304	4.10685	5.48059	6.02037	5.69265	5.8679	5.94087	6.19081	5.37782	6.42223	4.70266	5.2426	3.62644	6.58361	6.56788	7.01814	3.89239	3.29572	3.01614	3.6241	3.12598	2.9279	8.59939	8.29742	9.23738	5.31651	5.4019	5.52826	6.54288	6.43062	5.58406	675	786	2442	1785	1995	1986	2169	2244	2841	457	1141	340	7430	7076	14634	461	246	262	335
BA75_03681	6.37086	6.49889	6.65449	5.95699	6.1297	6.27333	6.44062	6.21432	6.25437	6.7662	6.25267	6.66846	4.42828	4.48414	4.40871	5.87332	5.88655	5.73823	5.61648	5.86518	5.47832	5.84097	6.18982	6.12039	6.34554	6.40105	6.37121	6.34554	6.03386	5.91241	558	261	620	352	389	405	423	664	413	320	382	493	262	261	376	314	265	317	234
BA75_04766	6.91301	6.98402	7.10497	5.39541	5.61235	5.82706	6.46189	6.23209	6.47735	7.25049	7.29701	7.4307	4.82171	5.1102	5.07168	5.58376	5.82528	5.18507	6.41988	5.81813	6.14527	6.27445	6.64328	6.57999	6.80787	6.83428	6.86839	6.37851	6.31578	6.30177	762	342	793	221	252	276	401	628	451	419	741	784	325	382	566	239	237	200	385
BA75_00006	2.52356	2.67807	2.66448	3.849	4.0268	4.34767	3.73444	3.10601	3.53605	3.76341	2.852	3.39232	3.73985	4.05485	4.09845	1.64616	2.32481	1.32769	2.25096	1.88753	1.25701	3.29719	3.0635	3.44493	2.52105	2.92029	2.79286	3.36457	3.58736	2.41143	39	19	40	93	104	124	73	83	70	45	38	56	190	230	361	14	22	11	22
BA75_02140	0.575312	0.757023	0.669027	8.82887	9.63758	9.6115	8.5883	8.37877	8.57822	8.28859	5.57289	7.34802	6.0864	6.89857	7.00304	3.71918	3.01436	2.67582	3.76235	3.27202	3.90881	1.84398	1.65076	2.40599	4.38957	5.25512	5.74819	2.76553	1.5008	2.32193	10	6	11	7766	13423	12452	5621	8928	6214	2761	702	2359	2547	4328	7039	197	96	97	181
BA75_03324	4.36807	4.50526	5.0148	5.53792	5.42794	5.51916	5.37156	5.12805	4.89724	4.59036	4.01436	4.24641	4.32481	4.42492	4.14812	2.9222	3.08576	2.852	3.11936	3.19535	2.25096	4.46205	5.20006	4.90352	4.87676	4.80012	4.66959	4.0635	4.22419	4.76818	75	35	108	146	131	131	111	172	88	38	43	49	135	138	173	20	19	21	21
BA75_03325	4.90207	4.94017	4.83643	5.52576	5.43929	5.52231	5.27202	5.51633	5.31542	5.37191	4.12928	4.08066	4.31976	4.24336	3.9982	2.23573	3.19849	3.30743	3.19692	2.42761	1.93734	5.04789	5.36877	4.83996	5.08619	4.84449	5.28503	3.75596	4.46271	4.92362	59	25	50	77	69	68	55	121	63	35	25	23	71	63	82	6	11	16	12
BA75_05255	8.75535	8.5806	8.32166	2.8679	2.40327	2.46205	6.31524	7.13309	5.75195	3.78973	4.44956	3.33628	1.53107	1.29278	1.36737	3.76977	4.09085	3.08576	2.89142	2.62527	2.43563	5.852	5.41481	5.5472	9.68655	9.35632	9.12645	7.03386	7.70287	8.87175	17554	6732	11933	217	146	145	2318	7546	1736	229	632	267	145	107	176	412	438	271	186
BA75_01866	2.06005	2.10434	1.9486	3.60763	3.90497	3.95513	4.71425	3.92695	4.60229	3.21723	3.40327	3.30889	2.08406	2.20163	2.32769	2.74201	3.17473	3.63227	4.42291	4.35966	4.43363	1.83592	2.30159	2.32193	2.30159	2.15056	2.37851	3.05311	3.10769	3.27202	129	58	107	385	475	466	743	768	763	148	290	261	248	265	447	185	219	412	591
BA75_04313	4.39232	4.67469	4.59813	4.57531	4.59395	4.61117	4.1416	4.64674	3.91648	3.49697	4.39643	2.51854	3.87184	3.76235	4.06867	2.32769	2.51349	1.9782	4.40531	3.85599	4.2032	3.19535	3.00899	2.9241	4.73498	4.63981	4.32769	4.89045	5.0505	4.7339	1138	605	1215	1100	1102	1055	686	1820	647	257	850	194	1462	1298	2457	183	180	149	817
BA75_04606	3.97453	4.38198	4.49697	5.79103	6.18448	6.17053	5.59216	5.24869	5.6907	4.97957	5.0045	5.02414	4.49249	4.57833	4.67356	3.74416	4.20398	3.22033	3.81967	3.64501	3.52857	5.15462	5.31759	5.04396	4.59753	4.5292	4.8334	4.09255	4.15137	4.01792	227	132	305	709	921	861	527	759	629	206	357	350	623	637	1033	153	180	114	144
BA75_03307	4.51791	4.1102	4.37921	5.28021	5.5656	5.53854	4.96347	4.60051	4.61176	5.8339	6.03474	6.85649	3.75809	4.1035	3.93074	4.68145	5.47444	6.43329	6.39043	6.89045	6.72969	4.51916	5.1914	5.09635	4.18269	4.37434	3.93168	4.85649	4.92647	4.23343	362	116	300	529	638	591	361	511	312	405	794	1366	389	483	643	326	481	1254	975
BA75_00007	4.82171	4.77821	4.84298	5.26153	5.46565	5.488	6.27277	6.54024	5.84474	6.91037	7.73105	5.84348	4.44559	4.40054	4.58436	4.16269	4.64616	4.4363	6.38405	5.96486	6.09402	4.42358	4.9331	4.82222	6.65306	6.80155	6.97143	6.00383	6.02237	5.50367	951	399	887	1102	1258	1208	1926	4268	1587	1823	5488	1417	1364	1271	2192	472	562	640	2046
BA75_05272	2.70708	2.21412	1.87578	0.782409	0.15056	0.333424	2	2.01078	2.04963	0.632268	0.815575	0	0.0840643	0	0.263034	0.807355	1.28096	0	1.58015	1.56071	0.978196	2.32481	1.27501	2.38405	2.83996	3.07895	3.35755	2.3505	2.94298	2.34767	23	6	10	3	0	1	9	17	10	1	2	0	0	0	2	2	4	0	6
BA75_05282	0	0	0	0	0	0	0.815575	0	0	0	0	0	0	0	0	0	0	0	0	0	0	0	0	0	0	0	0	0	0	0	0	0	0	0	0	0	1	0	0	0	0	0	0	0	0	0	0	0	0
BA75_05284	2.28392	1.63227	0.641546	0.495695	0	0	0	0	0	0	0	0.0565835	0	0	0	0	0.0285692	0	0.871844	0	0.31034	0.799087	0	0	2.17313	0	0.286881	0	0	0	11	2	1	1	0	0	0	0	0	0	0	0	0	0	0	0	0	0	2
BA75_00003	0	0	1.03562	0.641546	0	0	0	0	0	0	0.704872	0	0	0	0	0	0	0	0.722466	0	0.748461	0	0	0.432959	2.28983	1.39506	0	0.400538	0.669027	1.1375	0	0	2	1	0	0	0	0	0	0	1	0	0	0	0	0	0	0	1
BA75_00004	0.992768	0.799087	1.02857	0	0	0.333424	0.687061	0.495695	0.189034	0	0.367371	0	0	0.0840643	0	0.176323	0.214125	0	0	0.298658	0.378512	0	0	0.201634	1.99639	1.53605	1.47508	0.356144	0.895303	1.0072	10	3	9	0	0	2	4	5	1	0	2	0	0	1	0	1	1	0	0
BA75_00005	1.64616	1.88362	1.65535	4.62877	5.15543	5.12722	4.1177	3.78136	3.95047	3.19061	3.04089	4.1375	3.22188	3.34625	3.27798	3.42895	3.04789	2.8953	2.63691	2	2.0321	2.51096	3.12598	2.93168	2.06695	1.9782	2.1635	2.9782	2.9222	2.21723	55	30	51	519	747	692	306	438	301	92	139	309	405	429	615	202	126	148	96
BA75_00008	5.39232	5.46565	5.26866	5.5735	5.83036	6.05398	5.59604	5.05485	5.32841	5.46467	6.62088	5.96324	4.98504	5.1815	5.1416	4.17393	4.63227	4.25475	4.89918	4.74846	4.96763	4.9514	5.56773	5.39369	5.30268	5.39609	5.43396	5.47735	5.64097	5.92481	271	122	226	260	305	336	226	283	208	124	479	291	379	417	617	90	105	106	136
BA75_00010	5.79025	5.73173	5.8301	4.30232	4.33271	4.59634	4.74739	4.45943	4.70432	5.75409	4.86592	5.31107	2.50589	2.94673	2.84398	3.64731	3.98277	3.14241	4.41007	3.98732	4.27575	4.10014	4.65821	4.52168	5.1815	5.36982	5.17991	5.97315	5.88142	5.30451	625	258	588	182	183	209	215	321	232	266	241	320	101	139	194	106	114	80	166
BA75_00011	1.62761	1.38957	1.54102	2.07039	2.31904	2.22342	2.0036	2.05311	2.35614	2.31904	2.59455	2.8679	3.19849	2.47249	2.64847	2.39232	2.17632	1.65992	3.12267	2.76553	2.87578	1.4489	0.748461	1.45943	1.72247	1.55582	1.41684	2.61589	3.0018	2.35614	24	8	20	31	38	33	25	48	38	20	43	52	176	94	165	39	27	22	63
BA75_00012	1.02857	1	1.15704	1.74416	2.0072	2.28096	2.72683	2.52356	2.91648	2.31034	2.4957	3.47249	1.70487	1.68257	1.59932	2.12102	2.32193	1.60407	2.42492	1.63691	2.15381	2.06695	1.22651	1.87184	0.970854	1.87184	1.33914	2.33914	1.88753	1.45943	12	5	13	23	29	35	47	73	61	20	40	84	49	46	64	31	31	21	36
BA75_00013	4.66619	4.66903	4.749	5.45549	5.6017	5.56803	5.13052	4.93121	4.93263	5.31252	4.66789	5.09128	3.89433	3.93829	3.9222	2.54844	4.12019	3.25399	3.34908	2.5509	2.59694	4.58616	5.19849	4.59096	5.19967	4.90689	4.94579	4.78712	4.79338	4.96901	145	62	140	215	233	214	146	233	141	100	108	141	154	152	229	23	65	45	39
BA75_00014	4.86096	5.00854	5.06953	5.47638	5.40735	5.45713	5.37921	5.45582	5.27389	5.62352	4.52482	5.22381	3.60288	3.60644	3.77083	3.12763	4.14323	3.32625	3.23879	3.24945	2.99458	5.51128	5.66761	5.58436	5.24793	5.28207	5.22805	4.78346	4.66619	4.75649	322	154	342	422	395	386	337	654	348	242	188	300	240	231	396	71	128	92	69
BA75_00015	3.40463	3.35332	3.46336	4.65878	4.74792	5.19535	4.18269	3.68706	3.72574	8.34239	10.2512	10.2954	2.66221	2.55336	2.75702	8.59976	9.15616	10.1523	10.5923	11.0041	10.8233	3.46989	3.1811	3.15866	3.62994	3.2555	3.35896	5.45615	5.88899	4.74093	116	48	111	248	260	338	150	191	119	1709	10960	10919	121	106	190	3742	4610	12211	13290
BA75_00016	4.7021	4.68538	4.47897	5.76368	5.81916	5.76394	5.14731	5.08236	4.9486	5.13873	3.43962	3.57894	4.84348	4.66164	4.83946	3.64616	3.60051	3.21101	3.76553	3.50589	3.74953	4.57471	4.848	4.71754	4.96763	5.06609	5.10014	4.23036	4.23649	3.95513	413	176	322	744	762	692	411	721	397	247	121	130	859	724	1245	152	123	121	148
BA75_00017	3.25701	2.53107	2.55827	3.51349	3.64386	3.852	2.774	2.87774	3.08746	4.54905	4.33056	4.92505	2.44361	2.18903	2.48543	3.851	3.12928	3.39369	3.66221	3.73444	3.98277	2.84197	2.5509	2.48285	3.10769	2.94673	2.81762	4.41549	4.30378	3.64501	71	17	37	73	79	87	35	70	50	81	118	175	69	53	104	89	43	70	69
BA75_00018	4.63633	4.32409	4.76341	4.89724	5.0343	5.20163	4.80529	4.71149	4.5509	5.06264	4.0063	4.58556	4.5656	4.15218	4.26454	3.32912	3.22033	3.06178	3.95606	3.13258	3.60051	4.72083	4.98048	4.6865	4.78607	4.70874	4.68594	3.96625	4.16912	3.91552	300	103	301	306	332	353	245	421	227	178	141	208	535	380	625	91	70	82	130
BA75_00019	5.41007	5.40633	5.3726	4.41007	4.88704	4.7666	5.32265	5.24641	5.06695	4.48543	3.78764	4.27798	3.3978	3.41007	3.30451	1.82782	3.09761	2.69599	3.67129	3.16832	3.13422	6.64904	6.51916	7.06609	5.08364	5.04876	5.20359	4.03034	4.24869	4.31904	427	183	380	176	244	211	290	505	269	96	98	136	184	178	249	21	52	50	86
BA75_00020	4.50144	4.31687	4.0009	5.11478	5.3837	5.59276	4.26529	3.8846	4.14405	6.19101	6.09635	6.92136	3.43162	3.60051	3.42223	3.77505	4.87823	4.29425	6.0009	5.45055	5.44758	4.33199	4.41278	4.60703	3.97911	3.71699	3.90785	4.33914	4.22728	3.62293	271	102	172	356	424	464	165	229	168	394	628	1082	230	251	332	127	238	207	562
BA75_00021	10.5537	10.6676	10.5932	10.3153	10.4291	10.3039	9.09048	8.69112	8.732	5.16993	5.60999	4.73227	6.94099	7.48422	7.12825	3.7845	4.19928	3.03914	3.23573	4.07039	3.20945	9.3293	10.8904	10.3965	9.70872	9.18403	9.12159	8.42038	9.222	10.5023	21307	9937	20056	15267	16261	14071	5582	7774	4844	217	505	261	3246	4555	5380	145	165	91	85
BA75_00023	0.815575	0.613532	0.871844	1.40054	1.62761	1.73985	1.82782	1.96347	1.96347	2.13093	2.41684	3.00899	1.66448	1.67807	1.63691	1.97085	2.05311	1.5509	2.62994	2.28392	1.85997	2.29572	1.04963	2.12102	1.02148	0.970854	0.903038	1.23266	1.17632	1.05658	23	7	23	42	53	56	56	117	71	45	98	154	124	121	175	71	64	52	112
BA75_00024	5.52199	5.53356	5.61324	4.42223	4.59694	4.79077	4.75809	4.81967	4.47184	4.58135	3.8846	3.51096	5.11853	4.33414	4.60348	3.13093	3.04614	1.88362	3.09761	2.45418	3.08236	5.59932	5.15583	5.374	5.78973	5.83213	5.81865	4.11437	4.15137	4.54411	601	261	587	231	258	280	252	484	228	134	137	100	847	462	851	83	65	32	72
BA75_00025	4.40667	4.45418	4.6153	4.53481	4.65076	4.78973	4.95699	4.91169	5.1334	3.99639	4.13668	3.41143	3.92695	3.8339	3.82782	3.43962	3.45286	2.95047	3.34056	3.28392	2.4489	4.58256	4.88753	4.68986	4.45418	4.71864	4.71315	3.853	3.90014	4.06264	149	66	158	138	147	153	160	285	202	48	91	51	196	175	265	58	49	44	48
BA75_00026	8.10826	8.33222	8.31061	8.60329	8.77063	8.77703	8.82559	8.69146	8.64605	8.6726	8.76022	8.75251	7.38007	7.57046	7.63554	8.59995	8.6252	8.7212	8.68836	8.68191	8.81545	8.01853	8.15188	8.04264	8.3262	8.30916	8.27757	7.93298	8.08438	7.90845	2532	1270	2662	3017	3326	3149	3012	5046	2959	1634	2964	2846	2857	3127	4967	2848	2425	3441	2701
BA75_00027	7.44609	7.16058	7.26454	6.68103	6.82171	6.83908	6.7786	6.8098	6.54024	6.67976	6.58451	5.45154	5.05702	4.53169	5.00675	5.32948	5.62615	4.53481	6.2538	5.83517	6.38042	7.011	6.70943	6.74927	7.43771	7.54342	7.33557	6.94416	7.30342	7.19849	1058	370	848	523	564	537	479	901	451	269	431	187	368	241	517	191	197	120	328
BA75_00028	8.54913	8.7976	8.73731	7.44741	7.22294	7.25011	7.83453	7.98339	7.61117	6.67596	5.76739	5.27873	5.43396	5.62498	5.65878	4.76288	5.0027	3.99095	4.749	4.765	4.58195	7.64623	8.07836	8.08082	8.28119	8.45413	8.31719	6.86962	6.93993	7.35103	2630	1337	2731	1031	863	828	1155	2357	1100	310	280	191	556	609	949	147	146	93	130
BA75_00029	8.39515	8.37069	8.45553	8.15426	8.08034	8.20775	8.53877	8.6351	8.28864	9.0376	6.11312	7.58015	5.2114	5.67807	5.74012	5.98846	6.71918	5.9305	5.67694	5.5097	5.30195	7.40846	8.23802	7.80064	8.26242	8.34199	8.20604	9.87532	9.8451	9.76693	2844	1199	2707	2031	1892	1948	2270	4464	2123	1936	430	1158	572	763	1211	423	591	451	303
BA75_00031	1.61353	0.713696	1.70487	3.59096	3.59813	3.26754	2.86196	2.67129	3.32769	2.73769	1.30451	2.21101	2.39232	2.29572	2.24184	0.895303	0.495695	0.823749	1.23266	0.687061	0.669027	2.64847	2.75275	2.68482	1.75702	1.79494	2.39232	2.35332	2.10769	2.30451	15	2	15	68	67	49	33	52	53	18	8	19	58	51	74	5	2	5	7
BA75_00032	3.06005	3.06005	3.27947	4.4522	4.7339	4.70708	3.90207	3.9486	3.75809	4.67412	3.66789	4.62234	2.96532	2.84197	2.9782	2.4957	2.72028	2.24489	2.9982	2.72247	2.40871	3.96347	4.13668	4.0027	3.29719	3.51979	3.57531	3.29131	3.15381	2.87774	192	83	209	462	559	518	264	502	264	281	228	445	335	292	492	97	98	87	130
BA75_00033	5.58526	5.3505	5.42928	5.28355	5.53574	5.64155	5.8125	5.86691	5.61324	8.09793	6.88838	7.83226	4.12928	4.47444	4.57531	6.42055	6.99707	6.75435	6.05007	6.20906	5.83895	5.20242	5.51696	5.37016	4.72955	4.82426	4.79233	8.42903	8.11728	7.31596	462	168	378	315	370	376	392	749	379	1170	859	1602	304	375	612	665	833	933	457
BA75_00034	6.89494	6.61235	6.82655	6.15036	6.33092	6.28225	6.73471	6.81519	6.606	6.02945	4.41954	5.3906	5.03958	4.55213	4.52168	3.63923	3.99729	3.2032	2.82985	3.59574	2.73552	7.07596	7.05972	7.02303	6.78842	6.74497	6.83807	5.66448	5.95513	6.21101	568	198	491	284	314	285	366	713	372	134	73	141	286	192	287	44	48	35	21
BA75_00035	4.41549	4.66562	4.45286	5.75328	6.07296	6.27445	5.41007	5.26828	5.41785	5.65335	4.68482	5.44559	4.36247	4.5373	4.59395	3.17951	3.36177	3.06695	3.07382	3.15543	2.82375	5.29315	5.42156	5.37921	4.78607	4.73173	4.75168	4.93923	5.23649	4.75061	177	91	166	389	478	519	261	434	292	187	160	266	319	347	549	56	54	57	46
BA75_00036	4.26529	4.35544	4.31542	5.42122	5.42223	5.66363	4.98868	5.17871	4.96162	5.82985	5.851	6.4441	3.60051	3.97636	3.97361	4.88118	5.29646	4.69655	6.58767	6.05832	6.49617	4.87283	4.96947	5.24146	4.40735	4.61765	4.48671	5.06609	5.03078	5.08023	1173	543	1119	2280	2255	2530	1433	3014	1565	1578	2718	3993	1349	1721	2591	1467	1654	1427	4355
BA75_00037	4.10434	4.22188	4.40667	3.77294	4.10434	4.12763	4.49313	4.47314	4.05137	3.67129	2.59455	2.72247	1.53605	1.30451	1.63691	2.0321	2.09761	1.3505	1.34483	1.86394	1.5656	3.61941	4.60051	3.97085	4.32769	4.52231	4.68313	2.67582	2.83996	3.852	177	83	202	117	147	141	170	308	137	56	41	44	39	29	63	27	24	15	12
BA75_00038	3.95884	3.91169	4.30232	4.54411	4.84398	4.68257	4.27277	4.44758	3.96255	3.33199	1.69153	1.67807	1.22651	0.847997	1.69599	0.85599	2.15056	1.38957	1.38957	0.565597	1.22651	3.96347	4.64386	4.06695	4.56255	4.54473	4.54844	2.04963	2.43296	3.75702	202	84	238	262	320	269	184	384	163	55	23	22	35	20	85	9	32	20	16
BA75_00039	5.337	5.30232	5.34625	6.17433	6.22747	6.4065	5.90905	5.73227	5.57228	5.8296	5.20281	5.27352	5.87431	5.36772	5.52576	4.07639	4.7137	4.17153	4.33485	3.80941	3.62877	5.83769	5.849	5.97568	5.62556	5.7252	5.62088	4.95791	5.1416	5.37678	618	260	570	944	965	1033	670	1087	588	383	418	425	1698	1140	1930	199	265	237	214
BA75_00040	6.06242	5.7926	6.0387	5.85	6.09107	6.1981	5.74792	5.83466	5.61235	6.011	4.65478	5.00495	3.72574	3.69153	3.85499	3.76235	4.337	3.56682	4.24717	3.44758	3.76129	5.92434	5.98823	5.79597	6.22381	5.90472	5.82248	5.88972	5.70266	5.72792	472	167	423	343	398	404	273	534	276	198	129	160	164	153	263	72	92	69	92
BA75_00041	5.47151	5.25814	5.0781	6.02636	6.33664	6.26266	5.1334	5.75007	5.23917	6.9384	5.31325	6.37799	4.24031	4.20789	4.23726	4.22882	5.01257	4.10852	4.78816	4.11103	4.67525	5.52607	6.01123	5.64039	5.19574	5.23726	5.15259	5.393	5.43162	5.17473	361	133	249	451	550	492	205	584	246	441	240	491	279	261	405	118	174	120	158
BA75_00042	5.5043	5.43095	5.6659	4.91121	4.96394	4.95187	4.84147	4.38128	4.63401	4.35403	4.1375	3.51602	4.97269	4.5435	4.84348	3.08236	3.39917	2.50843	3	3.07039	2.52607	5.2292	5.24717	5.38094	5.27016	5.45615	5.34056	5.39506	5.40054	4.65306	320	130	327	177	180	168	144	190	138	61	89	54	410	288	544	43	46	30	36
BA75_00043	5.08874	4.93782	4.82426	4.78869	4.89191	5.02059	3.78136	2.98732	3.57168	4.37712	5.01033	4.25475	4.0009	4.08321	4.17153	3.58015	4.05224	3.22342	4.21335	3.70819	3.66107	5.66164	5.23688	5.34376	4.78764	4.89918	4.926	7.01402	6.87184	5.74308	219	84	165	149	157	162	61	61	58	57	154	86	186	189	307	58	69	49	83
BA75_00044	10.7318	10.5385	10.4944	8.95286	9.03716	9.09099	8.79516	9.33546	8.82027	7.97482	7.43446	7.4292	10.6002	10.1226	10.304	9.30964	8.06534	6.39815	6.8695	6.02746	6.35332	11.4067	10.5928	10.901	10.8064	10.6733	10.7711	8.00293	8.45726	8.8525	9940	3707	7665	2439	2526	2466	1870	5009	2117	636	748	718	16939	11618	20086	2957	1041	432	484
BA75_00045	11.4542	11.4051	11.279	9.39938	9.29322	9.29556	10.1471	10.3154	9.81992	9.03637	8.63459	7.60874	6.3644	6.42593	6.41583	7.82915	7.79513	6.56377	7.63452	7.18567	7.56575	9.84967	10.3683	10.1814	11.127	11.1686	11.0557	10.1863	10.2469	10.5103	11783	4823	9442	2385	2153	2023	3428	7098	3038	951	1238	583	636	632	961	758	618	348	594
BA75_00046	5.69181	5.2902	5.45088	5.06867	5.37086	5.43162	4.98413	5.31397	5.0993	4.37434	3.51602	2.68032	3.67356	3.32912	3.74739	2.34199	3.09255	2.02503	2.72247	1.926	2.49825	5.10978	5.22651	4.95652	5.79207	5.43596	5.67666	3.42626	3.98003	4.56071	483	156	372	262	319	314	211	491	255	82	74	37	210	155	323	31	48	26	38
BA75_00047	4.99232	4.5373	4.97911	5.04963	5.3978	5.1416	5.4522	5.23496	5.01792	4.71149	5.60526	4.96347	3.49185	3.6792	3.72356	5.02547	5.09043	4.4489	4.12433	4.29719	3.91934	5.00809	4.66619	5.02459	4.87135	4.73335	4.61941	4.51979	4.37156	4.83592	147	45	132	129	161	126	147	232	120	52	169	103	91	100	158	120	105	88	56
BA75_00048	4.75542	4.77558	5.14975	5.28799	5.4192	5.32984	5.55459	5.33593	5.32841	4.78084	3.99458	4.16832	3.86096	4.17473	4.18745	3.14241	3.39506	2.32481	2.62059	2.53356	2.45154	5.0917	4.87922	5.12598	4.75596	5.04177	4.87431	4.51791	4.66846	4.62059	241	105	292	298	321	284	308	485	292	107	103	113	235	284	435	58	59	33	34
BA75_00049	5.42291	5.46172	5.54874	5.68846	6.00045	5.95884	5.76155	5.85972	5.67751	5.5097	5.67497	5.24641	4.66846	4.9241	4.97269	5.32589	5.23611	4.43363	4.88557	4.63575	5.07168	5.8748	5.74174	5.916	5.59634	5.58045	5.77004	4.77294	4.90111	5.03386	643	285	644	656	805	738	591	1164	620	299	572	408	704	813	1274	480	377	281	312
BA75_00050	6.48527	6.76195	7.01892	5.82375	6.16189	6.0018	6.17971	5.95373	5.88264	5.17792	4.37643	4.74039	4.1177	4.1643	4.25927	3.12102	3.76129	2.90881	2.75061	2.36177	2.15704	5.97476	6.28633	6.13586	6.2817	6.45055	6.56727	5.43296	5.60733	5.76633	476	246	628	252	312	262	277	435	250	82	79	99	164	162	265	33	45	31	22
BA75_00051	7.32418	7.13432	7.07489	7.35746	7.50502	7.47695	7.57433	7.4818	7.45434	7.29471	7.17123	7.19712	6.41278	6.06717	6.24241	6.40599	6.21684	5.94298	6.52544	6.01592	6.33771	6.97968	7.04701	7.06813	7.33101	7.41903	7.15916	7.02248	7.04832	6.94591	950	355	726	820	888	819	816	1408	835	404	635	623	938	703	1212	399	292	320	388
BA75_00052	5.2791	5.17273	5.28688	5.7339	5.86468	5.86518	5.57622	5.38024	5.39403	5.49474	5.37573	5.33557	5.18428	5.21917	5.14771	3.35896	4.07895	3.55213	3.90881	3.73552	3.54844	5.53201	5.75596	5.6372	5.43196	5.42593	5.29719	4.84549	4.87529	5.04133	409	163	376	477	514	485	365	584	357	208	326	306	717	705	1016	80	115	103	108
BA75_00053	1.5656	1.54597	1.59932	0.687061	1.08406	1.43829	0.895303	0.831877	0.823749	0.963474	1.55582	1.65535	0.871844	0.604071	0.505891	1.42223	1.85599	0.432959	1.90689	2.35614	2.0321	1.60881	1.08406	1.22033	1.28096	1.26903	1.33342	0.695994	0.584963	0.226509	19	8	18	5	9	13	6	10	6	4	14	15	15	9	11	13	17	3	19
BA75_00054	4.87036	4.89724	5.04089	5.55766	5.69237	5.7952	5.1297	5.4019	5.01212	5.2555	5.99345	4.73985	4.73335	4.82883	5.0063	4.63865	4.6565	3.97636	5.94837	5.83213	5.72137	5.14934	5.15218	5.1469	5.54164	5.67497	5.50462	5.20945	5.38232	5.30086	927	409	962	1280	1390	1413	808	1801	827	535	1532	608	1581	1630	2795	628	533	430	1418
BA75_00055	6.43513	6.35808	6.50351	7.04691	7.32094	7.15836	6.57531	6.51617	6.14445	6.57682	6.09466	6.40412	4.3799	4.90737	4.92742	5.69349	6.12081	6.03452	5.25096	5.14282	5.30597	7.04974	7.64111	7.39266	6.36527	6.17013	6.13832	5.45713	5.45055	5.73227	410	165	390	530	625	524	326	576	268	196	240	287	177	247	383	194	219	274	127
BA75_00056	10.2094	9.70073	9.30993	10.8122	11.0153	10.7978	8.84138	9.86607	8.2436	6.45582	8.8489	5.28799	9.9215	10.0493	9.98184	6.95059	7.47824	6.40139	6.81558	7.01892	6.19712	10.1761	10.3463	9.98334	10.4432	10.3664	10.1262	7.8275	8.16511	8.49221	5948	1777	2891	7614	8544	6903	1659	6222	1218	189	1720	137	9080	9463	13793	492	594	372	401
BA75_00057	6.67087	6.76699	6.73064	7.15441	7.15674	7.00652	7.0387	6.96717	6.8421	6.70943	5.60822	5.41447	5.78031	5.7126	6.03232	5.80271	5.83542	4.63401	5.18468	5.28244	4.93593	7.09793	7.11936	7.04352	6.93381	6.82896	6.72846	6.32211	6.42089	6.41329	202	89	187	237	226	189	187	329	181	88	71	59	198	177	346	87	74	42	51
BA75_00058	5.73173	5.7761	6.13791	5.68482	5.80168	5.83188	5.97407	5.82604	5.75409	5.43329	4.38888	3.71699	4.0321	4.03826	4.23726	3.66562	4.0009	3.14893	3.08406	2.80941	3.22497	5.69098	5.58796	5.64818	5.88191	5.9782	5.93074	5.01792	5.16712	5.24222	597	265	727	488	521	502	512	848	488	211	170	100	330	318	558	107	115	80	61
BA75_00059	7.30451	6.93899	6.92636	9.9953	10.6106	10.6456	9.76709	8.22685	9.24674	8.81006	9.07248	9.42427	6.59216	6.42105	6.66818	9.57331	9.44243	9.63499	8.7831	8.9397	8.68881	6.1918	5.97545	6.25229	6.46809	6.25626	6.40037	5.47249	5.22882	3.79077	2044	682	1437	11215	16907	16347	8189	5164	6352	2546	5204	6420	2332	1986	3577	7917	6052	9177	4073
BA75_00060	3.58976	3.60644	3.26604	4.62	4.98368	5.04571	3.9222	3.46858	3.77821	4.84348	5.16912	5.06091	4.10852	4.21335	4.16108	3.0197	3.87676	3.7148	3.77505	4.31179	3.66107	3.57289	4.14568	3.80219	3.54226	3.51854	3.40054	3.09761	3.34199	3.26003	165	72	118	298	381	376	153	200	153	181	389	348	456	473	689	85	137	161	135
BA75_00061	6.62	6.45187	6.2791	6.00832	6.00944	6.13217	5.99729	6.11416	5.88142	5.71617	5.94322	4.64097	4.10266	3.73444	4.05224	6.38163	6.05897	5.31288	5.51696	5.50621	5.7046	5.69738	5.94134	5.53356	6.3579	6.41193	6.39438	4.66619	4.75542	4.7845	759	289	545	417	409	420	354	707	363	175	351	134	236	172	331	513	342	268	249
BA75_00062	2.11437	1.52607	1.74846	1.83188	1.50589	1.44361	2.03914	1.75275	1.926	2.52356	3.04614	2.58736	1.4957	1.16993	1.25701	3.58976	3.30451	2.31034	2.18269	2.63227	2.58736	0.918386	1.26303	1.07039	1.45943	1.79077	1.29866	0.918386	0.722466	0.748461	37	9	24	24	17	15	25	35	25	23	60	40	38	25	42	98	66	39	28
BA75_00063	5.31288	5.51507	5.64097	6.03738	6.33253	6.27221	6.03848	5.92434	5.95954	5.30743	4.48414	4.8679	3.35896	3.13586	3.39232	3.52105	4.21023	3.47508	3.8885	3.53978	3.21723	5.30195	5.70515	5.53325	5.83895	5.88557	5.91313	4.42626	4.47638	5.46238	453	225	523	639	773	699	547	928	576	197	186	237	203	164	303	98	137	105	115
BA75_00064	6.04133	6.20301	6.2804	6.96728	7.0568	7.16932	6.94767	6.66078	6.82502	7.27715	7.39429	7.15987	5.73335	5.92315	5.98732	6.24051	6.57531	6.42324	7.54272	7.29057	6.96301	6.53403	6.30889	6.60896	5.90256	5.93546	5.98846	6.21665	6.34536	6.16611	977	472	1059	1581	1657	1692	1334	2006	1363	1015	1875	1539	1477	1622	2569	899	952	1135	1989
BA75_00065	4.62	4.4614	4.95047	4.90304	4.92458	5.16471	4.84599	4.62117	4.41752	4.83693	3.75168	4.23802	2.52105	2.95977	2.80941	2.02503	2.8339	1.42761	1.80323	1.774	0.831877	4.49378	5.02237	4.52356	4.59753	4.35826	4.49442	4.16752	4.43296	4.60881	173	66	200	179	178	199	147	230	120	88	68	94	65	89	120	18	30	11	13
BA75_00066	4.76129	4.48349	4.89676	5.10852	5.40735	5.50208	4.89869	4.71864	4.73877	5.00675	4.26153	4.9222	3.62761	3.60644	3.60288	2.58976	2.9222	2.26604	1.41143	2.46989	1.64616	4.76553	5.02015	4.89724	4.75328	4.67412	4.83137	4.74147	4.83086	4.81455	332	117	335	360	438	442	265	428	263	173	172	268	271	256	387	51	56	43	15
BA75_00067	5.48929	5.46499	5.65707	5.34944	5.41041	5.6097	5.2817	5.02813	4.91025	4.62469	4.3799	3.96901	2.82171	2.67582	3.1635	2.58736	3.01614	2.36457	2.55582	2.50589	2.42223	5.27352	5.14078	5.01257	5.64904	5.62059	5.72901	4.8089	5.01391	5.32337	417	176	429	319	327	355	260	399	222	98	140	100	108	92	206	38	45	35	33
BA75_00069	5.69655	5.77821	5.75889	6.92077	7.1126	7.03936	6.03936	5.79805	5.90641	5.68285	5.87184	5.43296	8.38146	8.49613	8.33784	3.89239	4.71094	4.1035	5.50016	4.99729	5.12019	5.84825	6.35191	6.31343	5.20124	5.34625	5.5472	6.40939	6.58691	6.34216	799	365	765	1596	1797	1612	736	1141	746	346	673	477	9811	10209	13840	174	265	226	495
BA75_00070	8.59932	9.04819	9.05861	8.0398	8.11754	8.17253	8.78833	9.01753	8.81532	5.97384	3.37156	3.26604	5.40939	5.55059	5.54504	4.9982	5.54535	4.41481	2.72247	3.21723	1.91073	8.72024	9.75916	9.00158	8.47021	8.48957	8.596	6.63778	6.95059	8.15446	3003	1757	3768	1718	1777	1739	2473	5334	2804	209	54	48	603	638	966	192	237	140	31
BA75_00071	7.83983	8.0343	8.17742	6.70846	6.74281	6.62176	7.20389	7.38871	7.05604	5.96301	5.30998	3.15866	5.21878	5.2384	5.45845	4.24945	4.4614	3.29425	5.27761	4.67016	5.29902	7.30369	7.31759	7.10685	7.82209	7.9822	7.93976	6.70639	6.79935	7.03166	1285	627	1477	492	492	425	595	1246	597	150	162	32	381	369	658	81	79	44	152
BA75_00072	5.27761	5.19692	5.54535	6.69766	6.7866	6.66747	6.14812	6.4645	6.09424	5.93734	6.49889	6.79155	7.12288	6.90773	7.01313	5.58256	5.6427	5.14323	5.61176	5.92291	5.9528	6.69209	6.20222	6.6659	6.08746	6.10413	6.29131	5.77847	5.63691	5.76182	221	89	243	507	527	456	295	678	316	153	389	460	1511	1242	2038	219	191	178	200
BA75_00073	5.14934	5.25134	5.42021	5.49729	5.73688	5.61117	5.31687	5.22959	5.1811	5.09381	5.0751	4.78869	4.10098	4.15623	4.17073	3.17473	3.80323	2.90689	3.7761	3.7761	3.56194	5.16229	5.39746	5.2817	5.31976	5.45286	5.32841	4.4614	4.73823	5.06953	687	319	764	744	869	751	560	967	566	289	485	382	605	606	926	128	173	115	180
BA75_00074	4.22728	3.97361	4.15299	4.06005	4.26978	4.37782	4.24793	4.16591	4.01525	4.26754	3.88947	4.06781	2.91073	2.66676	2.7845	2.4489	2.80116	2.1635	3.30451	3.38128	3.15218	4.06005	3.6427	3.87873	4.0781	4.04876	4.06178	3.90497	4.05572	4.06178	660	237	574	494	569	582	485	839	455	298	383	423	457	361	600	133	149	115	235
BA75_00075	12.5837	12.5625	12.436	10.0508	10.0353	10.0332	10.6687	11.1652	10.4035	9.92686	10.658	10.4244	10.7013	10.128	10.3628	9.18138	9.11455	8.81737	10.2665	10.2235	10.2413	12.7891	11.7918	12.6245	12.4958	12.514	12.4185	9.79092	10.0743	11.0511	52921	22368	43608	7716	7487	7045	10133	26296	9382	3653	10359	8502	26872	17298	30920	3993	3189	3444	7565
BA75_00076	4.7447	4.69153	4.77716	4.89579	5.32445	5.32193	4.9222	5.07596	4.85599	5.02813	4.47638	4.15866	4.82833	4.05137	4.34696	4.27501	4.27575	3.33056	4.86839	4.65306	5.20281	5.1635	4.95699	5.06048	5.27538	5.11853	5.11894	3.68594	3.97545	4.37504	455	189	427	429	574	541	374	767	397	244	279	214	908	496	932	259	217	142	354
BA75_00077	3.76235	3.48156	3.10434	4.87922	5.15299	5.34163	3.62994	3.88655	3.37016	4.16511	3.5741	3.37573	1.848	1.73985	2.0321	3.42492	3.10769	2.54102	3.60644	3.44228	3.90014	3.32337	3.64155	3.59932	3.7845	3.7148	3.50462	3.54226	3.32193	3.10266	229	80	127	438	525	567	150	334	137	135	148	123	89	77	154	142	93	78	145
BA75_00078	7.02923	7.1984	7.31805	6.48172	6.64501	6.66775	6.72124	6.76845	6.48123	7.0278	5.35509	5.44857	5.62527	5.31143	5.44062	4.51854	4.92315	4.18349	3.79909	4.13258	3.17153	7.11082	7.05398	7.07039	7.22333	7.32157	7.24698	8.60748	8.55597	7.94087	1479	716	1655	852	939	900	862	1638	811	645	339	350	1035	795	1321	200	224	174	105
BA75_00079	5.84398	5.83264	5.84549	5.1206	5.03166	5.18706	5.62264	5.48961	5.39129	5.53263	4.73715	4.96255	2.5656	2.40599	2.62293	3.75382	4.23343	3.69711	3.94953	4.32625	3.58976	5.03078	5.69265	5.20789	5.80813	5.80478	5.7126	7.43446	7.05983	6.37678	526	224	481	266	245	258	325	544	307	184	178	202	86	72	131	93	111	99	96
BA75_00080	5.2407	5.02414	5.26903	4.9982	4.94298	4.8166	5.2891	5.40701	5.07938	4.90448	5.25361	4.12516	3.91456	3.75061	3.92029	4.1177	4.65478	3.64386	4.8334	5.42694	4.21179	5.42727	4.99684	5.23496	5.66448	5.78084	5.69822	4.29646	4.58976	4.78869	321	118	299	228	215	185	240	480	230	110	241	103	230	195	336	114	141	89	171
BA75_00081	4.20085	4.27426	4.34908	4.90833	4.88801	4.76924	5.22805	5.16471	5.06695	5.17871	5.77531	4.7021	6.56697	7.01201	6.88692	4.03298	4.9486	4.05658	5.25852	5.8505	4.61294	4.41886	4.52607	4.76447	4.26153	4.19535	4.05572	4.71039	4.81404	4.52168	434	198	444	613	596	517	659	1157	654	385	999	450	4404	5784	8008	307	500	347	662
BA75_00082	6.50016	6.42021	6.27743	6.61574	6.56773	6.24489	7.0677	6.56468	6.60733	6.67864	8.21844	7.2183	10.3161	10.7487	10.489	6.48301	6.64357	6.29149	8.07264	8.29985	8.46708	6.62381	5.61235	6.87823	6.36527	6.23534	5.89288	7.27519	7.51885	6.97327	611	247	476	559	529	397	656	849	529	301	1507	724	16255	20989	26679	482	451	468	1306
BA75_00083	6.74362	6.41819	6.36422	5.74093	5.77979	5.75542	6.12784	6.35808	5.64731	5.10056	5.96162	4.67469	3.16993	2.67356	3.04963	5.86888	5.45352	4.64501	6.20692	6.17792	6.59485	6.14139	5.904	6.16892	6.72	6.59947	6.68524	6.09297	6.31379	6.81301	196	64	133	81	79	72	91	198	72	26	84	32	27	17	36	84	52	39	97
BA75_00084	11.3431	11.392	11.4251	10.0828	9.90429	9.94764	10.6868	10.6022	10.4543	9.72911	9.30268	8.75485	8.14374	8.06307	8.23477	8.75144	8.78676	7.7498	8.65642	8.26256	8.71032	10.3428	10.7236	10.4561	11.2254	11.2695	11.0096	10.7114	10.7511	10.9513	12414	5455	11914	4364	3755	3634	5676	9857	5373	1754	2241	1474	2510	2262	3896	1639	1403	907	1375
BA75_00085	6.69988	6.80761	6.61809	6.14078	6.31433	6.26847	6.49185	6.29205	6.18051	6.37591	7.5216	7.2149	3.74093	3.64616	3.98459	6.07468	6.27631	5.89069	7.12019	7.06167	7.34083	6.63285	6.52716	6.52293	6.83517	6.85025	6.7343	5.63633	5.92719	6.42341	1427	663	1234	815	906	828	892	1425	798	497	1885	1471	322	288	561	736	710	718	1363
BA75_00086	6.23974	6.01235	5.94345	6.1534	6.31904	6.35913	6.02037	5.854	5.75221	5.67129	7.05528	5.63401	4.70874	4.40259	4.6792	5.63575	5.59902	5.14241	7.1152	6.86146	7.2867	6.17373	5.79051	5.91073	6.47897	6.47638	6.34074	6.04985	6.23228	6.35878	1643	605	1224	1308	1449	1408	1019	1665	939	482	2165	772	1042	803	1483	859	701	672	2158
BA75_00087	7.64198	7.6865	7.76812	5.19101	5.02059	4.76447	9.00543	8.6786	9.03925	10.7019	10.5985	10.5805	4.92458	4.20085	4.23573	7.55105	8.69101	8.79591	9.57247	9.28494	9.34394	9.01112	8.37265	8.82365	7.91785	8.04336	7.94883	8.79451	8.80494	8.95881	2832	1259	2832	428	373	293	5286	7742	6024	10369	16433	15686	786	447	694	2126	3934	5613	7715
BA75_00088	3.21878	2.70929	3.01436	3.47249	3.91456	3.93074	3.73118	3.59574	3.77083	3.76765	2.81558	3.02148	0.978196	0.963474	1.18269	2.66448	2.56803	1.93357	2.22651	2.09761	2.19219	3.5097	3.52356	3.64731	3.31904	3.57046	3.43429	2.40054	2.36737	2.86592	146	42	114	150	206	197	156	259	179	97	79	90	32	30	61	75	58	44	46
BA75_00089	7.00899	6.7498	6.81865	6.85748	7.01235	6.87073	7.25974	7.22149	7.26679	7.27752	6.99887	7.28216	6.4138	6.02081	6.0555	6.49969	6.35103	5.90135	6.56925	6.1206	6.38042	6.79351	6.58752	6.52027	6.75716	6.66803	6.67582	7.87762	7.804	7.6962	477	168	377	361	390	331	409	734	457	248	352	412	584	421	662	266	200	194	251
BA75_00090	5.97888	5.73281	5.71946	5.45615	5.42828	5.66704	6.17752	6.02037	5.87848	9.98965	7.66349	9.50204	4.18982	3.96255	4.10518	7.20926	8.53002	8.00994	7.14771	6.86158	6.6799	5.84248	5.61235	5.85025	5.75248	5.54566	5.56894	10.8986	10.8125	9.80292	538	194	409	314	302	337	447	736	403	3836	1301	4507	280	227	383	1018	2136	1975	870
BA75_00091	6.41735	6.224	6.17013	5.50748	5.62907	5.62907	6.17213	6.14995	6.0917	5.65105	5.43929	4.74255	3.33628	3.10936	3.57773	5.16591	5.23573	4.37016	4.35966	4.05658	4.28244	6.25096	6.17752	6.28725	6.3844	6.39592	6.29517	5.75087	5.83466	5.76686	576	215	441	256	273	257	350	634	368	146	215	126	116	93	203	190	167	119	95
BA75_00092	10.6295	10.5896	10.6705	8.71716	8.25838	8.38931	9.62337	9.82507	9.43761	8.64169	7.53667	6.83908	5.39815	4.97269	5.67186	6.61618	6.81992	5.66903	6.56849	5.99842	5.74228	8.9357	9.69905	8.93626	10.248	10.3657	10.2029	9.58128	9.79623	9.88269	2923	1166	2662	648	447	454	1040	2214	1015	311	253	148	139	96	247	142	136	81	125
BA75_00093	4.41346	3.75061	4.02768	4.75756	4.91361	5	4.9279	4.93074	4.6011	5.01033	3.56438	2.98185	2.76341	2.26303	2.62994	3.06005	3.54967	2.10434	2.7845	2.74416	2.64155	4.61471	4.56682	4.58075	4.7447	4.65535	4.337	3.854	4.2149	4.23419	111	29	76	120	131	131	116	214	102	74	44	27	59	37	77	32	39	16	23
BA75_00094	2.1177	1.37295	0	2.31325	1.95606	2.31325	1.73118	1.46467	1.41684	2.50335	1.48543	2.62293	0.238787	0.815575	0.992768	1.17632	1.32769	2.0072	0.948601	1.98914	1.28688	0.970854	1.84398	1.89142	0.298658	1.4489	1.57531	2.06005	1.40599	1.94111	10	2	0	10	7	9	5	7	4	6	4	11	1	4	8	3	3	8	2
BA75_00095	2.01792	1.29278	1.01436	1.4957	2.13093	2.07382	0.887525	1.91073	1.87578	2.18587	2.35332	2.14731	0.863938	1.02857	0.422233	2.15381	2.48543	1.25096	1.18903	0	1.21412	2.17313	1.27501	2.51349	1.31034	0.613532	2.58015	0.695994	1.32769	2.03914	10	2	3	5	9	8	2	12	7	5	10	8	5	6	3	9	10	4	3
BA75_00096	9.15596	8.99628	8.92858	8.76494	8.97851	8.83596	9.80206	9.92046	9.65589	9.11189	8.6726	8.89339	7.05572	7.16591	7.05669	8.12485	8.17916	7.53761	8.12748	7.60851	7.56453	8.89364	9.14952	9.04374	9.30328	9.12208	9.16345	8.91208	9.00512	9.34139	2967	1130	2300	1906	2156	1835	3350	6696	3367	1247	1577	1770	1283	1322	1870	1156	1003	853	1037
BA75_00097	9.32578	9.12639	8.90752	8.02896	7.92261	8.07671	8.96414	9.16443	8.68513	8.6024	7.06329	8.18075	6.01324	6.28114	6.02503	7.21364	6.89251	6.19692	6.62117	5.91528	6.16007	8.66534	8.78735	8.71187	8.88197	9.01814	8.73975	8.42547	8.21805	8.46193	1158	413	766	393	346	357	644	1370	589	296	178	369	210	237	310	211	140	115	127
BA75_00098	6.72833	6.90629	6.71301	6.47249	6.84046	6.90953	6.852	6.64933	6.67948	6.19731	5.13586	5.26266	4.75756	4.851	5.03782	4.42021	4.90689	4.08406	3.90593	4.0054	3.7939	6.73742	6.6744	6.68972	6.81044	6.81839	6.96209	5.80064	5.88655	5.9222	1223	596	1107	864	1099	1088	964	1538	951	368	296	313	569	584	1012	190	226	165	116
BA75_00099	5.40259	5.46303	5.57622	6.16269	6.32841	6.26322	6.66164	6.20301	6.46532	5.2114	4.1914	4.58616	3.86096	3.90689	3.97453	3.39917	3.9782	3.67356	2.82579	2.85599	2.84599	5.15502	5.88631	5.50176	5.28207	5.22959	5.16269	4.63923	4.73606	4.88118	514	231	532	743	821	740	902	1202	875	196	160	206	316	314	500	95	123	130	54
BA75_00100	6.52199	6.46744	6.52982	6.18606	6.23496	6.26716	6.63503	6.55382	6.35297	6.33217	5.84975	6.2948	4.09845	4.29572	4.2765	4.76818	5.0751	4.34127	4.1035	3.42223	3.99186	6.09445	6.53931	6.30268	6.53667	6.63517	6.5108	6.07575	6.15886	6.29131	914	378	840	610	620	598	715	1242	653	349	424	560	304	337	504	211	220	172	116
BA75_00101	3.51854	3.49825	3.58856	4.33842	4.59455	4.70984	4.32265	4.20163	4.32481	4.54102	3.16832	3.69488	2.38681	2.20477	2.41414	1.98185	2.43029	1.774	2.04264	2.0635	1.22033	3.68594	4.19456	3.94767	3.63807	3.51854	3.90977	3.09255	3.09592	3.34767	146	62	141	227	269	276	192	323	214	136	83	120	111	91	165	33	41	30	31
BA75_00102	4.33342	4.15947	4.33557	5.01167	5.15381	5.15502	4.42089	4.41886	4.54782	4.78188	4.85699	3.84499	3.29131	2.9241	3.38957	2.69822	3.21101	1.89918	3.98003	3.46989	3.53481	4.71205	4.22651	4.27426	4.68257	4.8485	4.46532	4.02414	4.21101	4.57289	253	96	232	349	380	359	195	358	238	153	275	127	218	157	342	58	73	32	139
BA75_00103	5.24184	5.41752	5.19653	6.22168	6.46516	6.51712	5.90857	5.72846	5.76871	6.45664	6.45269	7.09297	5.64443	6.02126	5.90256	5.86913	6.09635	5.68622	5.97361	5.70016	5.87799	5.48156	5.44427	5.64674	5.11103	5.00988	5.08236	5.53356	5.49474	5.46009	502	245	445	848	990	969	582	942	587	517	878	1328	1254	1571	2188	626	615	611	600
BA75_00104	4.75061	4.42962	4.58075	4.68201	4.72301	4.90737	4.77979	4.79181	4.71589	5.16189	4.88264	4.7447	3.83491	3.78973	3.96809	3.3505	3.60881	2.63923	3.68257	3.39369	3.34625	4.42223	4.23419	4.13668	4.62176	4.83643	4.48993	4.49313	4.53419	4.54905	363	124	294	292	296	319	268	497	285	213	297	260	349	324	560	103	105	65	118
BA75_00105	5.24108	5.26604	5.09803	5.0045	5.25248	5.14241	5.71507	5.30706	5.22342	5.34447	4.73823	4.79025	2.71809	3.0018	3.13586	3.10769	4.05572	2.56071	2.72247	2.84398	2.63691	5.06393	5.15947	5.06264	5.28577	5.25248	5.19692	5.34625	5.35226	5.28281	212	92	174	151	176	153	214	295	168	99	110	110	60	72	122	35	60	25	23
BA75_00106	5.43996	5.34305	5.52482	5.34908	5.54905	5.47151	5.85075	5.70598	5.73227	5.69125	4.45154	4.72192	3.15704	3.09592	3.38957	3.21878	3.84298	2.75916	2.77189	2.49313	2.41684	4.94158	5.25852	5.07895	5.42021	5.54998	5.35861	5.22805	5.18824	5.1811	224	89	216	177	199	177	216	359	221	116	82	96	78	71	136	35	47	27	22
BA75_00107	5.78084	5.97545	5.97774	6.02037	6.2386	6.26959	6.46483	6.57849	6.20144	6.43212	6.57061	6.14812	6.77584	6.52638	6.59798	6.46516	6.23228	5.39129	6.3799	5.97774	6.46369	6.40173	6.0009	6.23726	6.49969	6.40565	6.34412	6.23496	6.31343	6.14139	869	430	915	870	999	964	1017	2024	941	601	1127	810	3284	2650	4216	1125	800	586	943
BA75_00108	5.04832	5.1918	5.32012	4.38405	4.64674	4.55888	4.84599	4.66391	4.42223	4.45022	3.76447	3.24641	2.08746	1.58976	1.83188	2.77821	2.9279	1.67356	2.45154	2.1177	2.17951	4.23266	4.83441	4.56438	4.7241	4.91121	4.66505	5.20006	5.1416	5.1177	363	173	403	190	226	200	227	366	186	103	106	69	69	41	79	53	50	22	36
BA75_00109	4.98094	4.82018	4.81967	5.52168	5.71039	5.61648	4.95373	4.76288	4.60763	5.04571	5.13586	4.88118	5.41515	5.2211	5.14486	3.44361	3.46728	2.54597	3.12763	3.08406	2.96162	5.33628	5.26115	5.42694	4.94953	4.89821	4.853	4.70764	4.78241	5.01703	789	304	645	981	1106	978	560	897	486	362	656	529	2022	1695	2425	204	174	111	142
BA75_00110	4.13504	4.29866	4.45154	4.63981	4.80323	4.89869	4.70044	4.58916	4.45154	4.35826	2.99277	2.95606	1.926	1.81558	1.90304	2.19849	2.84599	1.848	1.29278	1.93734	1.80735	4.52419	4.73064	4.42694	4.57954	4.62117	4.84298	3.35332	3.30597	3.83794	208	101	240	254	281	284	227	385	211	107	65	61	66	57	94	36	52	29	13
BA75_00111	7.12184	7.09645	7.06835	6.57137	6.80336	6.70501	6.07703	6.01011	5.79103	5.62	5.06048	4.2854	4.34767	4.26903	4.31179	4.08746	4.06953	3.70377	4.38198	3.88655	3.87381	6.37903	6.57698	6.55628	6.86406	6.90737	6.85624	5.45055	5.71067	5.61589	1114	469	979	640	738	649	387	679	352	169	194	107	292	264	414	103	85	86	114
BA75_00112	4.79649	4.68818	4.56316	4.62	4.9782	4.44758	4.25248	4.04701	3.38543	4.25701	4.49633	3.20006	2.15381	2.27501	2.32193	3.26454	3.67807	2.28688	4.02326	3.30889	3.23266	4.81301	4.78869	4.90737	4.80064	4.92315	4.63807	3.46074	3.55336	4.22342	187	74	144	139	176	113	91	144	53	55	112	41	45	48	76	48	55	24	76
BA75_00113	6.93699	6.68678	6.82248	6.5552	6.90014	6.58616	6.48317	6.45022	6.38595	5.78869	5.57743	5.07425	5.42861	5.22265	5.31687	5.43829	4.97269	4.25475	5.10476	4.5509	4.95327	6.9735	6.86839	6.87664	6.96463	6.95954	6.73078	5.79546	5.9782	6.34767	350	123	290	225	276	207	183	330	190	67	100	67	224	183	302	97	58	46	69
BA75_00114	7.8327	7.60999	7.70058	6.67327	6.8759	6.91001	6.85898	6.86703	6.68832	6.25456	6.02348	5.21878	4.38267	4.33628	4.61941	5.94977	5.88215	4.60466	6.18725	5.84147	5.48704	6.31433	6.28983	6.38249	7.31805	7.10967	7.25068	5.67101	5.87036	6.34696	825	298	679	309	345	331	301	558	297	118	173	94	134	123	232	176	140	75	187
BA75_00115	8.40382	8.46479	8.49693	6.69223	6.76686	6.84925	6.71891	6.93133	6.63807	6.63967	5.83719	5.00854	8.44394	7.63336	7.8289	6.98356	6.26735	4.79025	6.57516	6.16027	6.45631	8.14634	7.56674	7.73965	8.42936	8.41015	8.40535	6.25456	6.68215	6.89712	3466	1554	3380	888	919	918	774	1651	814	442	429	230	6682	3646	6337	1030	522	243	690
BA75_00116	4.33199	4.34554	4.26153	4.16269	3.72356	3.85499	4.14405	4.0018	4.02148	5.80245	4.5097	4.95559	1.92979	1.88753	2.26003	3.90111	4.58616	4.06609	4.09255	3.78869	3.93734	3.66107	3.81044	3.44361	4.39163	4.3505	4.04701	6.69028	6.88692	5.97728	189	82	164	141	100	104	119	197	121	236	160	213	52	48	102	110	152	138	113
BA75_00117	8.82899	8.67136	8.78473	9.47334	9.47774	9.56499	9.4296	9.26224	9.30522	9.68886	10.8176	10.3475	9.1457	9.10552	9.07655	11.2834	11.3402	10.9467	10.802	10.7429	10.8207	8.98778	8.84285	8.89454	8.80755	8.64472	8.66612	9.51193	9.71845	9.64589	1360	511	1185	1787	1729	1717	1483	2436	1512	1060	4016	2778	3135	2886	4361	5939	5149	5222	3834
BA75_00118	6.4793	6.56362	6.49586	6.16007	6.19239	6.10245	6.26922	6.12453	5.95699	5.78999	5.44989	5.3875	6.15137	6.01502	6.07382	5.03342	4.64443	4.01078	4.47962	4.10601	4.44956	6.72479	6.3978	6.57168	6.59186	6.52372	6.60629	5.86493	5.96532	6.22439	1629	746	1511	1101	1110	984	1017	1688	909	439	587	543	2432	2124	3348	469	297	248	280
BA75_00119	5.24031	5.51065	5.55735	5.26679	5.59455	5.67469	5.51854	5.63546	5.17353	4.18031	3.40871	2.31325	4.14078	3.94673	4.15947	3.60763	4.18349	3.60051	3.46074	4.04527	2.85997	5.4591	6.0018	5.54226	5.904	5.93263	5.95582	4.37156	4.54597	5.65907	863	452	992	744	926	926	761	1519	663	176	168	67	734	612	1082	210	270	232	167
BA75_00120	4.56438	4.79597	4.67694	5.65105	5.75649	5.64068	5.33307	5.06996	5.06738	4.96532	4.02503	4.65935	3.73227	3.44758	3.55213	2.76765	3.31759	3.06867	2.79909	3.08066	2.25399	5.23917	5.3512	5.22342	4.69599	4.73985	4.60644	4.24031	4.37086	4.54967	283	144	281	520	551	479	355	541	327	165	142	218	288	223	366	58	75	82	53
BA75_00121	4.93357	4.99458	4.96763	5.49281	5.804	5.76765	5.39129	5.17353	5.21062	5.28318	4.8674	4.43029	3.60999	3.37295	3.62994	3.64847	4.17073	3.36457	3.23879	3.26754	2.94111	4.88215	4.96301	4.91504	5.11395	5.13832	5.12474	5.1807	5.02989	4.92647	669	302	629	843	1036	954	671	1056	657	376	475	335	477	383	704	209	258	187	136
BA75_00122	4.54288	4.25776	4.41616	5.08661	5.30524	5.40224	5.68285	5.39575	5.41752	5.35085	4.59634	4.23726	2.71149	2.07039	2.93546	3.02148	3.99277	2.41954	3.29278	1.89142	2.42223	4.81967	4.44361	4.44427	4.47703	4.71534	4.71149	4.73064	4.49185	4.85	110	38	91	137	156	157	179	269	165	85	85	63	51	28	89	28	49	19	31
BA75_00123	6.54241	6.34376	6.24089	6.63793	6.70404	6.75622	6.65421	6.6241	6.39163	6.13668	6.57334	5.72683	5.18388	5.44857	5.48832	5.09297	5.70349	4.14486	5.60259	5.38612	5.804	6.03034	6.06501	6.06221	6.51286	6.63488	6.47752	6.30634	6.54982	6.56041	412	152	302	371	378	368	321	579	297	134	313	166	294	338	532	118	152	66	152
BA75_00124	5.20633	5.45483	5.19219	6.04941	6.28466	6.24108	5.71864	5.46074	5.51159	5.50621	5.34092	5.13545	4.42492	4.49249	4.48671	3.58976	4.05572	3.18428	3.74416	3.57652	3.46597	5.1811	5.34163	5.24413	5.30268	5.32948	5.18903	4.94673	5.01436	5.12639	525	270	476	806	936	857	546	836	525	284	430	359	562	567	855	129	153	105	129
BA75_00125	7.52388	7.24289	7.24041	7.25946	7.61927	7.54674	7.41397	7.36142	7.10852	6.72765	7.09392	5.81839	6.12598	6.2466	6.4224	6.92813	6.9148	5.38578	6.93711	6.16912	6.6476	7.22458	6.83693	7.04253	7.55444	7.5552	7.37391	6.69502	6.93168	6.61985	1930	682	1448	1356	1712	1535	1292	2290	1162	483	1064	420	1361	1421	2438	1018	844	382	913
BA75_00126	6.05398	5.78947	5.90135	6.23898	6.12433	6.03276	6.42223	6.21471	6.13196	5.28947	5.49153	4.28983	5.59962	5.34837	5.2791	4.21412	4.57954	3.03386	4.6792	4.38059	4.23419	5.95606	5.9397	6.05832	6.09212	5.99729	5.88606	5.58946	5.88411	5.90521	462	164	378	444	401	354	432	687	392	117	231	94	627	502	727	99	108	45	124
BA75_00127	5.1981	5.5549	5.58796	5.91791	5.78503	5.95675	5.65793	5.88996	5.58826	5.43429	5.31651	4.07468	4.96116	4.916	5.02015	3.80839	3.71809	2.73985	4.45418	4.01346	4.32481	5.67779	5.86716	5.74255	5.69961	5.64414	5.76739	5.34837	5.70487	5.75515	220	121	264	309	275	292	220	477	233	113	178	70	347	321	527	64	50	31	92
BA75_00128	7.14282	7.11749	7.09128	7.92309	8.08667	7.94023	7.98954	7.83914	7.89342	7.25824	7.19436	6.79064	7.23726	7.87983	7.47111	6.40735	6.28503	4.92458	7.1207	6.62469	7.08736	7.43621	7.38198	7.63938	7.36098	7.13412	7.04712	6.4707	6.63343	6.55444	1018	428	895	1480	1624	1381	1326	2197	1380	480	785	571	2034	3046	3485	486	373	189	715
BA75_00129	4.43363	4.45154	4.49761	4.9528	5.34837	5.24793	5.22033	5.16912	5.05832	5.11562	3.92125	3.80116	3.43296	3.91648	4.02945	2.7845	3.46597	2.33342	2.66448	2.80116	2.79077	4.75114	4.55888	4.8166	4.66448	4.68538	4.68818	4.09845	3.87086	4.37016	184	80	176	226	294	258	234	415	232	131	94	83	164	226	373	42	60	32	34
BA75_00130	3.0321	3.62176	3.36877	4.02503	4.58916	4.33842	4.0018	4.00988	3.43962	3.55827	2.98003	2.95233	1.96347	2.03914	2.31615	2.85599	2.64847	1.86394	2.92029	2.90881	2.6893	4.1102	4.11686	4.1102	3.75702	3.852	4.06953	2.6017	3.01614	3.09761	49	33	58	88	130	102	74	137	54	32	35	33	37	38	74	34	24	16	32
BA75_00131	4.58856	4.61471	4.84549	5.12267	5.2292	5.02326	4.99367	5.19653	4.57592	4.71534	3.83693	3.43962	2.15056	1.79077	2.62994	3.32769	3.59096	2.774	2.59932	2.86196	2.77189	4.90929	4.99458	4.74524	4.82528	4.87676	4.63575	4.15704	3.65421	4.20006	147	64	161	182	192	156	142	302	117	70	63	45	41	28	90	46	47	33	23
BA75_00132	7.05897	6.99741	6.84624	7.05365	7.10863	7.252	8.32197	8.47269	7.90749	8.97034	7.9978	8.62476	5.56041	5.34979	5.39163	6.43363	6.14139	5.70846	8.04996	7.60459	7.7658	7.41785	8.09027	7.63292	7.38578	7.69919	7.45672	6.75689	6.854	7.06016	699	285	547	587	595	618	1215	2484	1013	1146	1000	1489	455	374	588	360	245	240	996
BA75_00133	5.804	5.99005	6.08236	4.82833	5.0268	5.1639	5.93145	6.0706	5.75328	3.74093	3.94953	3.0072	3.29278	3.62176	3.58015	3.43162	3.82579	2.78241	3.05311	4.30889	2.55827	5.05528	5.15299	5.48446	6.03056	6.13791	6.24451	4.24184	4.92647	4.69711	337	164	373	142	160	166	266	540	261	33	66	31	101	124	183	48	54	32	32
BA75_00134	7.82953	7.60511	7.64357	6.93026	6.7896	6.83706	7.43137	7.70473	7.41962	6.52497	8.2328	6.54566	5.3906	4.93923	5.16872	6.12122	6.17812	4.91169	7.1537	6.732	7.1035	8.86462	8.33226	8.64061	7.97206	7.99441	7.82177	7.33441	7.53823	7.57856	3627	1338	2920	1638	1462	1427	1988	4420	2195	638	3574	1065	1232	858	1530	879	766	414	1612
BA75_00135	5.66391	5.53481	5.71617	5.20828	5.14445	5.47249	5.57107	5.48639	5.36912	5.45943	4.77979	4.51791	3.83491	4.02326	4.1127	3.11437	3.44361	2.93168	3.55827	3.08236	3.06695	5.69125	5.82833	5.54659	5.62117	5.71672	5.57803	5.32769	5.48768	5.39163	414	162	392	253	237	282	280	485	270	156	164	131	207	228	370	51	55	49	64
BA75_00136	8.23194	8.36221	8.49506	8.12153	8.17308	8.24308	8.23707	8.14751	8.09107	7.81044	6.9991	7.58361	6.10014	6.39815	6.37521	5.849	6.80116	5.85649	5.97774	5.78293	5.84273	7.93782	8.26945	8.06016	8.22675	8.39767	8.22564	7.74994	7.83112	7.89373	1651	770	1801	1289	1304	1287	1195	2067	1201	534	520	753	695	818	1228	249	406	278	244
BA75_00137	7.65191	7.67532	7.80858	7.06296	7.29591	7.26388	7.46915	7.41439	7.14985	6.93923	6.58135	6.39575	5.75409	5.79935	5.88947	5.21023	5.53885	4.66505	5.1375	4.68145	4.765	6.99786	7.22574	7.06232	7.70998	7.74994	7.77762	7.06738	7.21578	7.18458	2432	1064	2482	1363	1577	1455	1548	2739	1379	646	857	727	1208	1197	1933	350	370	263	296
BA75_00138	4.69321	4.84398	4.78241	5.79442	6.05832	6.01703	5.49633	5.30524	5.2407	5.3906	4.82629	5.36457	5.20789	5.25248	5.33557	3.53356	4.05224	3.21723	3.41819	3.68706	3.49825	5.17433	5.30925	5.37921	4.98732	4.97315	5.05311	4.86196	5.07767	4.82883	664	320	650	1231	1463	1343	853	1368	792	479	544	773	1806	1794	2875	226	279	197	184
BA75_00139	0.739848	0.704872	0.799087	0.400538	0.575312	0.432959	0.250962	0.495695	1.12433	0.389567	0.238787	0.250962	0.189034	0.111031	0.137504	0.594549	0.687061	0.378512	0.464668	0	0.250962	0.659925	0.704872	0.367371	0.807355	0.659925	0.263034	0.62293	0.411426	0.545968	5	2	5	2	3	2	1	4	7	1	1	1	2	1	2	3	3	2	2
BA75_00140	3.31179	3.51349	3.61353	4.17712	4.47054	4.46271	3.6241	3.58015	3.45418	4.00809	3.1375	3.12928	3.57289	3.45418	3.61471	2.49057	2.41414	1.93357	1.926	1.8679	1.97085	3.69153	3.67016	3.87578	3.52607	3.65076	3.79805	2.83996	2.85997	2.89336	157	79	181	254	310	291	144	256	141	116	102	98	360	316	540	65	51	44	35
BA75_00141	4.49313	4.50398	4.69544	5.31759	5.47994	5.51223	4.9542	4.91695	4.89288	5.75355	5.58015	6.19002	5.0237	5.16832	5.12184	5.09466	5.18388	4.86839	5.59455	5.25475	5.11437	4.88947	4.98732	5.12516	4.49442	4.63343	4.5435	4.93074	4.93687	4.65421	864	377	919	1321	1464	1416	872	1559	929	932	1400	2083	2383	2544	3714	1066	952	1007	1351
BA75_00142	2.70266	2.80529	2.02857	2.91073	2.75702	3.03914	3.10769	3.86196	3.15704	1.08406	2.88947	2.9982	1.28688	1.57531	1.81147	3.85599	4.29866	3.37573	2.53605	2.68482	1.70929	1.91839	2.47249	2.20477	2.34483	2.08746	2.55336	1.63691	2.27501	2.20789	45	21	23	45	39	46	45	147	52	4	39	41	22	29	56	88	102	68	28
BA75_00143	8.69286	8.7305	8.75215	8.44506	8.57815	8.58568	8.61265	8.69105	8.41958	7.6295	6.78031	6.93829	6.61221	6.78934	6.82947	6.10978	6.63648	5.69042	5.84021	5.68958	5.22149	8.14868	8.70501	8.37125	8.50637	8.68317	8.71706	7.633	7.75181	8.03546	2538	1112	2406	1802	1932	1827	1732	3366	1685	526	498	536	1112	1203	1885	334	404	276	247
BA75_00144	7.31116	7.23965	7.25607	8.01151	8.11962	8.0404	6.95	7.47646	6.72697	6.11499	6.4271	5.25814	7.06426	7.10066	7.07553	5.77056	5.23266	4.4522	5.4192	4.9814	5.10978	7.71438	7.60236	7.51767	7.79058	7.61758	7.73207	6.27072	6.54828	6.75007	963	391	843	1323	1394	1241	540	1435	514	181	386	163	1514	1484	2222	261	149	113	182
BA75_00145	6.32535	6.17732	6.25248	6.224	6.30067	6.36527	6.26003	6.37712	6.23554	6.11645	6.36947	5.90953	4.29352	4.26604	4.27053	5.90905	5.93946	4.82731	5.17792	4.32193	5.10601	6.54226	6.17493	6.38232	6.38232	6.31596	6.3087	5.77268	5.93381	5.77742	343	131	295	269	276	271	236	472	258	128	263	183	150	140	215	204	174	105	109
BA75_00146	5.23036	4.28688	4.50906	3.62176	3.61706	3.7126	3.89239	3.488	3.15866	3.77821	1.77821	2.4489	1.30451	1.02857	1.58976	1.94111	2.14405	1.01436	2.25096	1.0072	1.852	3.24945	4.15462	3.28983	4.7703	4.41886	4.49185	2.14078	3.06523	3.93263	81	17	43	21	20	20	22	30	14	12	4	7	6	4	12	5	5	2	6
BA75_00147	5.2765	5.55244	5.51538	5.76394	5.80658	5.76792	5.54751	5.4165	5.41278	5.10894	5.00809	4.36457	3.73118	3.63807	3.98185	3.15218	3.50462	2.54102	3.58976	3.21723	2.93923	5.28799	5.79233	5.59664	5.61294	5.72492	5.60674	4.73877	4.81198	5.27426	485	254	526	579	587	539	425	712	430	188	298	181	296	265	519	81	89	55	101
BA75_00148	5.98322	5.76633	5.58736	5.96648	5.77426	5.97407	5.53263	6.03562	5.52105	5.12846	4.14893	4.20789	7.66149	7.17283	7.24327	6.30214	5.23955	3.48543	2.63227	2.22033	2.13093	6.37695	5.93758	6.26322	5.89312	5.86121	5.60466	4.81916	4.7148	4.83086	605	223	418	505	433	470	318	834	351	144	121	122	3669	2502	3988	605	239	88	36
BA75_00149	7.02702	7.21014	7.28531	6.54396	6.71644	6.46891	7.14578	7.07767	7.04199	5.99797	5.60259	4.90737	4.59156	4.75382	4.88899	4.51412	4.69042	3.91743	4.02591	4.44228	3.65535	5.7879	6.40156	5.73823	6.73064	6.83731	6.88399	5.988	6.25304	6.40565	735	356	800	442	487	385	576	1011	596	155	201	118	245	263	442	99	94	71	62
BA75_00150	4.80426	4.64212	4.81096	5.53543	5.50589	5.8212	5.73525	5.6094	5.48704	5.56285	3.66789	4.62059	3.22033	3.31034	3.36877	3.12928	4.22882	2.74631	3.01078	3.45943	2.81762	4.88801	5.03474	4.81558	4.71864	4.80064	5.11686	5.01212	4.83895	5.05268	96	36	87	136	129	151	134	226	125	71	31	60	55	56	90	22	42	18	18
BA75_00151	5.61442	5.34767	5.75596	5.67101	5.81275	5.8716	5.86096	5.60822	5.63865	5.33771	4.17473	5.1035	4.43962	4.3875	4.41278	3.1811	3.88655	2.67807	2.42761	2.8339	2.22959	5.86962	5.78581	5.82807	5.3345	5.45746	5.58586	5.29866	5.42694	5.2384	261	92	262	229	247	242	224	345	213	93	69	130	210	193	300	35	50	26	17
BA75_00152	7.23774	7.43388	7.4002	6.43846	6.78673	6.6669	7.2866	7.3137	7.0321	6.22497	5.43095	4.749	4.56438	4.40599	4.67525	4.43496	4.54844	3.90014	3.79909	4.08746	3.94205	6.96197	6.92659	6.90424	7.49338	7.62176	7.62943	6.7039	6.77255	6.75515	584	283	591	281	348	300	435	817	405	124	122	72	164	139	259	64	58	48	36
BA75_00153	4.16027	4.26754	4.32841	5.34802	5.35966	5.42828	4.78293	4.77926	4.59276	4.91648	4.45615	4.31107	4.75328	4.67356	4.6427	3.23879	3.59574	3.20633	3.06178	3.40871	2.59932	4.71425	4.5601	4.96671	4.43896	4.30232	4.47379	5.11187	5.02591	4.62761	300	140	311	597	593	588	341	625	331	227	277	241	867	787	1164	120	132	130	93
BA75_00154	3.72683	3.22497	3.8125	4.06091	4.07553	4.03034	3.95513	4.09255	3.83693	3.96162	2.774	2.19535	2.85798	2.47249	3.15704	1.69153	2.09085	1.07724	1.25096	2.30743	0.356144	4.0197	4.22882	3.65535	3.94392	4.21956	4.21023	3.93263	3.82985	4.0197	62	18	60	67	66	60	53	108	54	32	22	13	59	41	109	9	11	5	5
BA75_00155	6.60984	6.5108	6.63923	6.06026	5.98618	6.15015	6.43045	6.50016	6.2485	6.15502	5.50684	3.88947	3.91743	3.54226	4.15381	3.43429	4.49506	3.03738	4.35614	3.95977	4.19928	6.22863	6.35315	6.22168	6.95035	7.06232	6.78816	6.19061	6.39678	6.59156	605	241	562	347	322	340	385	744	377	191	207	62	165	119	286	49	90	40	87
BA75_00156	3.75168	3.94392	4.07211	4.81352	5.03122	4.99639	4.60526	4.51096	4.49953	5.11562	4.5472	4.91025	4.32048	4.48929	4.47249	3.20477	3.54967	2.74846	3.74201	3.10769	3.26754	4.24717	4.22574	4.44029	4.06867	4.07211	4.0072	3.86096	3.62877	3.77821	167	83	194	307	353	325	226	388	233	197	223	280	477	518	775	88	96	68	118
BA75_00157	4.5735	4.59872	4.58796	5.19061	5.31361	5.47411	4.92172	5.04658	4.849	5.34873	5.39369	5.63807	3.87873	4.58616	4.37782	3.93263	4.57228	3.7761	5.41177	5.18785	5.12887	4.69265	5.0045	5.06781	4.75756	4.69544	4.74685	4.87627	4.8885	4.96625	1210	534	1124	1595	1720	1823	1126	2261	1190	925	1621	1866	1370	2215	2873	606	811	599	1568
BA75_00158	11.7717	11.5958	11.6536	9.68001	9.65969	9.65932	10.6212	10.7291	10.4052	9.31746	8.87581	7.88142	6.28762	6.36894	6.59842	7.8794	8.2294	6.90183	7.82197	7.39917	7.86635	10.1364	10.8184	10.5256	11.5207	11.4907	11.4391	10.6773	10.8004	10.8595	8226	3023	6765	1616	1526	1421	2656	5288	2540	639	819	392	334	333	607	438	465	246	381
BA75_00159	5.77558	5.91791	5.82858	6.6792	6.76075	6.75782	6.31633	6.2114	6.17832	6.19377	6.13607	6.02081	6.04985	6.11187	6.09445	5.34873	5.30524	4.74953	5.04089	4.89288	4.74255	6.24336	6.45434	6.45943	5.98413	6.05658	6.01257	5.31179	5.36457	5.47411	1089	520	1037	1738	1814	1710	1153	1968	1165	640	1045	932	2484	2495	3726	644	523	466	460
BA75_00160	2.05311	1.8679	1.45418	2.94111	2.70044	2.77821	2.04264	1.68257	1.42761	2.50843	1.32769	2.80323	1.29278	1.33342	1.36737	1.70487	1.89142	0	0.704872	1	0.722466	2.83188	2.64155	3.06695	2.29572	2.03562	2.11437	1.95233	1.67807	1.54102	14	5	7	25	20	20	10	13	6	9	5	19	12	12	19	8	8	0	2
BA75_00161	6.17951	6.16912	6.42139	5.68004	5.84398	5.62469	6.01881	6.19948	5.79831	5.81121	5.39163	5.37051	4.17871	4.31759	4.35473	4.59455	4.57228	3.60288	4.14323	3.78136	4.08491	6.37104	6.34145	6.35738	6.28503	6.26266	6.42811	5.70736	5.65907	5.64789	722	308	782	429	473	382	466	973	444	243	308	293	324	344	536	187	154	100	120
BA75_00162	6.64688	6.71205	6.83782	6.05311	6.18982	6.16189	6.25229	6.22419	6.0864	5.749	4.51349	4.32481	4.10936	3.82375	4.34625	3.80735	3.98823	3.38957	3.34341	2.84398	3.09085	5.81762	6.1266	5.89506	6.57969	6.75836	6.75235	5.74846	5.98071	6.02459	1355	611	1418	755	818	757	743	1339	736	315	222	187	417	324	721	142	136	115	89
BA75_00163	7.03408	7.09466	7.06458	7.37851	7.43929	7.7037	6.23764	5.99526	6.12453	7.28623	6.01346	7.0054	4.3799	4.09677	4.35966	6.0045	5.47508	5.70598	5.58376	5.54905	5.65163	4.81404	5.43263	5.35085	6.7909	6.67652	6.68145	7.39729	7.29085	6.79129	1462	656	1366	1571	1611	1827	605	938	622	761	532	1030	418	326	599	568	327	511	376
BA75_00164	7.60947	7.71953	7.78418	6.46516	6.33842	6.30834	6.60318	6.58511	6.2521	8.70151	6.32733	7.18953	2.78031	3.31325	3.26454	7.0608	7.40088	7.44857	5.97751	5.58796	5.50144	6.52042	7.16027	6.77913	7.41032	7.29462	7.4054	9.42276	9.40669	8.15836	643	292	654	243	215	197	229	417	199	591	195	342	36	52	77	349	369	508	147
BA75_00165	5.12805	5.35368	5.33378	5.80374	6.03298	6.21994	5.45516	5.44659	5.23304	6.85599	5.44526	6.23055	5.42223	5.50748	5.45582	5.51096	5.50684	5.74066	4.50779	4.95466	4.4489	4.99367	5.59872	5.3906	5.38819	5.40395	5.35614	6.63996	6.37678	5.84222	131	65	137	178	203	217	119	218	113	191	122	204	300	303	448	137	114	179	60
BA75_00166	5.87946	6.0648	6.02989	6.41414	6.5245	6.52951	6.15137	6.20633	6.15967	5.44095	5.20516	5.6907	5.38474	5.37434	5.41109	4.63749	4.80426	4.51854	3.77716	3.6792	3.52732	6.19554	6.45746	6.2034	5.79623	5.81865	5.81865	5.1631	5.41515	5.71562	479	234	486	589	624	590	419	801	469	153	221	301	632	601	937	158	149	161	75
BA75_00167	4.88313	4.80426	4.96809	5.61058	5.8936	5.94087	5.61117	5.49474	5.25248	5.6851	5.46303	5.32048	4.85	4.97223	4.94439	4.63169	4.59634	4.02148	4.01346	4.46205	4.1102	5.53138	5.36212	5.65019	5.1811	5.00944	5.1297	5.38888	5.44758	5.23764	415	169	404	589	708	691	504	853	435	321	467	408	761	798	1184	277	226	197	157
BA75_00168	8.34354	8.23702	8.40956	7.28355	7.09001	7.12732	7.46197	7.69579	7.29948	6.86344	5.8711	6.61765	8.67515	8.82426	8.89421	6.595	6.32193	6.41583	6.94661	6.88789	7.26622	8.84467	8.19648	8.64559	8.39832	8.47634	8.49273	8.01848	7.71074	7.74039	1038	405	978	417	352	338	404	877	401	159	137	222	2421	2545	4113	244	168	239	281
BA75_00169	5.01436	5.36352	5.51538	5.17911	5.4353	5.72219	5.70016	5.45154	5.48349	4.76607	2.01436	3.4957	2.72901	2.12433	2.40054	2.57531	2.60881	1.69153	1.74846	2.98368	2.64847	4.72955	5.84474	5.19338	5.60348	5.56955	5.74712	4.1819	4.32912	4.93026	111	60	143	105	122	140	130	201	124	40	8	26	37	21	41	14	12	7	6
BA75_00170	3.44493	3.6837	3.99005	3.80529	3.79286	3.76977	4.21878	4.03562	4.19298	1.08406	1.91073	2.26903	1.95233	1.59455	1.91073	2.43563	2.3505	1.68257	2.0072	1.66448	1.9782	3.08746	3.73227	3.45549	3.69042	3.81352	4.09001	0.773996	1.04264	2.31325	101	52	139	112	109	101	130	209	142	5	21	28	55	37	77	36	28	20	22
BA75_00171	3.10266	3.36457	3.53232	4.57531	4.81147	4.92315	4.22959	4.34341	3.91169	3.69265	1.96347	1.4489	1.65076	1.48027	1.82782	1.02857	1.57531	0.9855	1.1177	0.941106	1	3.5008	3.94953	3.74093	3.86493	3.93734	4.0018	1.94111	2.19219	3.39232	183	97	234	466	545	558	310	619	273	126	52	30	97	78	168	20	32	21	20
BA75_00172	4.08746	4.63459	4.57046	5.34731	5.5043	5.60851	4.91791	4.82985	4.84499	4.85449	3.89724	4.48027	4.09255	4.17712	4.28836	3.74201	3.55827	3.1635	2.73118	2.65306	2.16993	4.30524	4.72083	4.45022	4.15866	4.32265	4.34341	3.79077	3.90785	3.92505	215	138	280	451	496	504	284	490	300	164	139	206	405	414	680	133	97	95	54
BA75_00173	7.02226	7.15391	7.06437	6.73863	6.93463	6.80555	6.82871	6.69613	6.43329	6.21335	5.46532	5.65793	5.08066	5.30925	5.22304	4.42626	5.00495	4.44162	4.04876	3.95884	3.58256	6.27221	6.92896	6.71067	6.83289	6.8857	6.77558	6.16993	6.50271	6.71122	1024	481	962	709	797	686	646	1083	545	253	255	282	488	550	786	130	165	146	88
BA75_00174	6.63387	6.7654	6.61559	6.24755	6.37191	6.27575	6.53699	6.37382	6.40939	6.37851	5.85275	6.23515	4.22419	4.15056	4.1635	5.87553	5.25927	5.8107	4.08066	4.42828	4.16108	6.28522	6.98539	6.75101	6.32571	6.35297	6.49073	6.42928	6.54551	6.42677	840	395	757	541	579	510	567	930	577	306	361	456	283	257	394	394	213	418	97
BA75_00175	5.13175	5.31107	5.20438	5.47281	5.68257	5.6343	5.21762	5.22381	5.24869	5.21257	4.76818	4.68089	4.59036	4.46271	4.57954	3.81044	3.91648	3.22033	3.12433	2.69153	2.5656	5.21218	5.21412	5.20906	5.15462	5.26228	5.19692	4.51602	4.72301	4.65306	415	203	400	447	510	465	319	589	363	192	238	216	528	462	762	127	115	90	67
BA75_00176	5.88142	6	6.0766	6.87369	6.98641	7.21742	6.01369	5.86542	5.82883	6.0917	6.07103	5.98071	5.47671	5.67948	5.83769	5.11977	5.69404	5.13627	5.01212	5.03298	5.04745	6.35597	6.25814	6.17273	6.16189	6.04854	6.25342	5.5601	5.63081	5.43696	434	202	454	735	779	862	344	570	336	219	369	334	610	674	1146	202	254	227	167
BA75_00177	6.98299	7.17163	7.25096	5.75942	5.55796	5.53325	6.19515	6.34483	6.07489	5.2502	4.71094	4.71589	5.47119	4.99729	5.14119	4.30232	4.06091	3.36457	3.15866	2.57773	3.12928	6.86678	6.65163	6.58511	6.91061	6.95373	6.99718	5.59991	5.78477	6.04243	1065	521	1172	381	324	300	443	905	453	137	159	154	689	471	793	127	89	70	48
BA75_00178	5.3147	5.09635	5.1534	5.63314	5.78947	5.89239	5.64731	5.74927	5.66959	5.53045	5.30159	5.12433	4.29939	4.72247	4.87332	4.1035	4.37226	3.61235	3.36737	3.42626	3.74201	5.374	5.17513	5.35156	5.41414	5.37608	5.30451	5.44228	5.4138	5.16952	327	120	266	346	379	384	299	591	338	166	241	205	295	384	650	109	111	84	56
BA75_00179	3.9514	4.28762	4.25475	5.30049	5.42995	5.68622	4.80116	4.64559	4.38681	4.78346	3.58135	3.54102	4	3.73985	4.02059	2.16672	2.53356	1.83188	2.37851	2.15056	1.87184	4.17153	4.851	4.59694	4.52168	4.80064	4.54844	4.20711	4.37643	4.27873	140	77	160	314	338	382	188	309	155	112	79	74	272	215	402	27	31	22	29
BA75_00180	5.5552	5.70901	5.75942	5.85574	5.91767	6.00405	6.06824	5.93286	5.75889	5.39678	4.30305	4.65019	4.11686	4.07553	4.24565	3.18269	3.69599	2.85599	3.10769	3.08916	2.64847	5.56742	5.9357	5.62147	5.77558	5.86419	5.8802	5.44228	5.4363	5.60792	449	215	474	469	481	482	466	779	417	175	136	169	299	278	478	63	78	54	53
BA75_00181	7.66654	7.54048	7.49394	7.57577	7.8249	8.00725	7.35553	8.17737	7.29352	7.37582	6.78895	6.49937	7.88283	8.01948	8.08693	5.97177	5.99571	5.30049	5.61824	5.73552	6.02459	6.71768	7.15916	6.73606	7.27547	7.32391	7.42173	7.20389	7.192	8.15	2395	944	1943	1900	2222	2380	1394	4542	1486	854	966	762	5224	5514	8758	585	498	404	406
BA75_00182	1.04264	1.36177	0.400538	1.5008	1.68257	1.51096	1.37851	0.903038	0.970854	0.910733	0.933573	1.38405	1.99277	2.21723	2.08746	1.22033	0.903038	1.20163	0.85599	0.713696	1.67807	0.632268	1.1375	0.871844	1.45418	0.992768	1.43829	0.713696	0.432959	0.650765	11	7	3	16	19	15	12	12	8	4	7	12	58	68	92	11	6	12	6
BA75_00183	4.70708	4.51286	4.45943	4.10518	4.56682	4.17712	4.06953	3.79286	3.7137	4.47314	5.4822	5.34447	4.0063	4.39643	4.29278	5.2555	5.70183	4.84449	4.75221	4.87086	4.90785	4.93546	4.55582	4.98413	4.77083	4.70044	4.49889	4.81096	4.95093	4.77189	363	136	278	198	273	194	165	247	141	134	470	412	409	523	734	430	494	356	267
BA75_00184	1.93357	1.85997	2.23573	3.42761	3.75916	3.83794	3.19061	3.03914	2.95233	2.68706	2.06695	1.99639	2.82579	2.73552	3.14241	1.64155	2.13093	1.60407	1.36737	0.807355	0.565597	2.6893	2.64386	2.59216	2.45154	2.65764	2.66221	2.17632	1.8953	1.9855	25	10	30	73	92	92	52	85	48	21	21	19	101	90	189	15	20	16	10
BA75_00186	1.18903	1.32769	0.956057	0.594549	0.604071	0.641546	0.918386	1.38405	0	1.31034	0	1.62761	1.25096	1.1375	1.07039	0.847997	0.713696	0.31034	1.1375	0.963474	0	0.389567	1.22033	0.831877	0.378512	1.07039	0.400538	0.650765	0.831877	0	6	3	4	2	2	2	3	10	0	3	0	7	12	10	14	3	2	1	4
BA75_00187	5.21374	5.09635	5.21218	4.77294	5.10266	5.12639	5.24869	5.11103	5.06178	5.0063	3.49057	4.48027	3.43696	3.56316	3.68257	2.63227	3.50462	2.55582	2.66676	2.33342	2.41414	4.99774	5.14934	5.1127	5.11187	5.19101	5.17433	4.37712	4.76607	4.65076	417	165	381	257	320	307	309	515	301	157	88	177	213	225	373	48	80	50	44
BA75_00188	12.0961	12.2113	12.151	10.4152	10.4619	10.3608	9.98098	10.3275	9.67608	9.28105	10.0698	9.35757	12.7994	12.3976	12.494	7.97482	7.94615	7.72055	8.81868	8.92374	8.87952	11.7202	10.8827	11.5077	11.9697	11.9708	12.082	10.3899	10.6391	11.188	48662	22668	46231	12817	13012	11442	8113	18968	7308	3014	8883	5234	148623	107929	174931	2227	1827	2072	3568
BA75_00189	5.56224	5.47832	5.17752	5.5601	5.91361	5.84975	5.5549	5.25701	5.16027	7.3394	7.10129	7.40684	7.00068	6.58421	6.62015	7.79876	7.78829	8.10029	7.56628	7.69676	7.62029	4.86096	5.00405	4.64386	4.80581	4.69877	4.69265	5.78372	5.59634	5.17153	770	313	537	650	822	742	554	824	466	1172	1689	2021	3974	2854	4428	2952	2454	4044	2234
BA75_00190	5.92695	5.53916	5.87529	5.41177	5.36492	5.64962	4.39985	5.08831	4.99774	5.07382	6.05202	4.6792	3.03914	3.34483	3.49953	6.23113	5.97705	5.13175	6.89105	6.58511	7.18893	5.39951	5.28947	4.95977	5.60615	5.60437	5.48736	2.58736	2.67129	4.03738	100	31	85	58	53	60	24	73	41	23	81	29	22	26	46	98	68	50	142
BA75_00191	2.81762	2.88753	2.80941	4.42492	4.55459	4.8475	3.0321	3.36877	2.9982	2.93168	2.88557	1.68257	2.30159	2.02148	2.7137	2.14731	2.90111	1.63691	3.64501	3.53107	3.71699	3.38267	3.68145	3.69377	3.2032	3.41007	3.56682	1.68257	2.32481	2.55336	42	19	38	120	129	150	36	86	39	20	33	11	51	38	105	19	30	13	57
BA75_00192	7.53939	7.48454	7.75007	6.69265	6.83251	6.64357	7.34563	7.17503	6.82069	4.11603	5.69572	5.02857	6.21101	6.4187	6.47346	4.7703	4.98868	5.68089	3.58856	4.49825	4.63459	7.57342	7.22458	7.66576	7.64227	7.33896	7.262	5.96855	6.39832	6.18844	1199	493	1264	560	604	498	756	1235	583	46	245	147	885	979	1549	136	133	289	51
BA75_00193	5.44956	5.7252	5.65163	6.09824	6.36142	6.35014	6.05658	5.98345	6.03892	5.73985	5.79103	5.21218	4.22728	4.25701	4.41616	4.98823	5.16712	4.01703	5.19061	4.69933	4.95187	5.82985	5.89772	5.76633	5.88435	5.93899	5.79025	4.93357	5.16027	5.69377	535	280	565	715	846	792	594	1037	653	287	507	325	417	409	696	308	293	169	317
BA75_00195	5.98254	5.97865	6.18982	5.75328	5.71012	5.72819	5.79416	5.59962	5.58616	5.51001	4.34056	5.08321	3.70266	3.74416	3.95884	2.38405	3.60288	2.11437	2.78869	2.33914	2.43829	5.26978	5.5598	5.56255	5.77821	5.87431	5.87431	5.5404	5.5659	5.51286	443	189	467	318	302	288	280	449	269	138	102	168	160	158	282	24	53	21	30
BA75_00196	2.75061	2.80116	3.03738	3.49185	3.46074	3.57773	3.26303	2.94486	3.20006	3.3147	1.40054	2.38957	1.99639	1.66448	2.09424	0.941106	1.67356	1.07039	1.1375	1.23266	0.432959	2.36737	2.51602	2.42761	2.87774	2.75275	3.09592	2.11103	2.22342	2.46728	47	21	54	71	68	70	51	73	54	32	10	25	46	32	73	6	12	8	7
BA75_00197	2.90497	3.36737	3.17473	3.8846	4.37573	4.38267	3.75916	3.76129	3.34056	3.43829	2.73118	2.46205	2.85	2.64386	2.96717	1.28096	1.774	1.26303	1.76977	1.04264	0.963474	3.31179	3.34483	2.89142	3.16189	3.37573	3.36177	2.7137	2.70044	3.08576	68	42	77	122	172	163	95	175	77	45	44	34	122	99	195	12	17	13	18
BA75_00198	4.82883	4.71973	4.49249	5.17832	5.4522	5.26228	5.07253	5.01167	4.83036	4.9241	5.11853	4.20163	3.32769	3.36597	3.43296	2.73985	3.28392	2.21101	4.12184	3.851	3.80323	4.72629	4.93216	4.71699	4.852	4.84649	4.74792	4.91025	4.91791	4.99548	272	108	195	295	352	290	234	412	219	127	249	124	168	166	265	45	58	32	116
BA75_00199	5.71507	5.75195	5.72137	6.53621	6.99673	6.91564	6.78333	6.99628	6.50605	6.02192	6.37539	5.9507	8.33945	8.10308	8.15876	6.68678	5.81352	5.18982	5.8071	5.78136	5.47541	6.34038	6.08874	6.31161	5.96509	5.76208	6.1127	5.39506	5.37121	5.17552	737	326	678	1110	1508	1345	1129	2408	1035	400	873	626	8672	7067	11122	1167	529	451	560
BA75_00200	3.96993	4.12928	3.94953	4.33628	4.32553	4.47249	4.24489	3.91552	4.01792	3.9991	2.99277	3.56682	3.06178	2.93357	3.14405	1.98914	2.32481	1.38957	1.75275	1.55582	1.32769	3.92125	4.09255	3.93168	4.05485	4.05485	3.98277	4.13586	4.09339	3.88655	235	114	212	260	254	267	208	300	196	105	83	125	221	192	343	38	43	23	27
BA75_00201	4.81762	4.76075	4.70487	5.19928	5.2149	5.23496	4.95884	4.80529	4.70764	4.95559	5.04221	5.1815	3.8846	3.96255	4.1235	3.03562	3.75489	2.71809	3.81558	3.02503	3.26303	4.63343	4.6427	4.69655	4.76129	4.78084	4.64847	4.14405	4.45088	4.58796	406	168	343	451	449	430	325	535	302	196	355	379	386	393	670	86	125	74	139
BA75_00202	4.21956	4.20398	4.15299	4.27053	4.3427	4.22342	4.44956	4.30012	4.42626	4.41954	4.0505	2.79077	2.78869	2.46728	2.92029	1.774	2.67582	1.852	3.60763	2.86592	3.24184	4.37643	4.25927	4.08916	4.53481	4.88509	4.38888	4.30305	4.42694	4.54226	137	58	119	120	124	107	117	193	128	69	90	33	86	63	139	15	28	18	62
BA75_00203	3.92979	4.21568	4.27575	4.24031	4.36317	4.29866	4.0018	4.23419	3.79181	3.08406	1.37295	1.33342	1.26903	0.613532	1.44361	0.871844	1.35614	1.08406	1.04963	1.24489	0.910733	3.54597	4.12102	3.65535	4.59096	4.54597	4.67864	2.5008	2.65076	3.83996	300	160	355	319	344	310	229	499	218	69	25	23	56	20	99	14	22	21	16
BA75_00204	5.50716	5.22497	5.13545	5.0009	4.77505	4.88118	5.21956	5.24565	4.93263	4.58316	2.59932	3.05311	2.33056	1.87184	2.20477	2.02503	2.88166	1.41143	1.61353	1.82375	1.26303	5.02059	4.97361	5.11603	5.63285	5.37643	5.29168	4.61235	4.28096	4.96162	272	95	190	160	133	135	160	300	145	61	23	32	46	29	60	15	26	9	9
BA75_00205	5.4663	5.43062	5.55643	5.24755	5.25134	5.29168	5.35685	5.4192	5.27501	5.11353	5.38474	4.1811	4.27128	4.32048	4.62117	3.97545	4.2891	3.37712	4.30889	4.44029	4.04614	5.49025	5.17393	5.28392	5.94696	5.95303	5.852	5.14241	5.2521	5.51728	477	200	465	345	340	330	319	613	335	162	335	136	379	377	711	130	137	92	148
BA75_00206	7.20955	7.53364	7.73545	5.58256	6.23247	6.20867	7.64371	7.50502	7.3572	4.41549	3.44493	3.05311	2.74201	2.45681	3.23573	3.7761	4.39917	3.32769	3.94767	2.91456	3.20006	6.9629	7.51389	6.50653	7.81762	7.67518	8.04095	5.75836	6.14547	6.97991	899	481	1180	242	374	346	878	1467	800	54	45	32	65	49	140	62	82	49	63
BA75_00207	3.17632	3.9607	3.92029	3.73552	4.21801	4.09001	3.79286	3.41954	3.48285	3.56438	2.87381	2.68032	1.5509	1.66448	2.20477	1.62293	2.11103	2.04614	2.16993	1.79077	1.25701	3.98094	4.39094	3.95233	3.77716	3.80116	4.11853	2.22959	2.74201	3.23879	58	45	93	75	105	90	67	93	59	34	34	28	26	28	71	12	16	20	18
BA75_00208	4.94205	5.29536	5.1815	6.03914	6.23055	6.28151	5.6014	5.60437	5.45845	5.51507	4.68706	4.67807	4.20945	4.37851	4.48607	3.0268	3.75702	2.91073	3.62176	3.06695	2.93357	5.33235	5.55704	5.40531	5.29425	5.25361	5.29352	4.95093	4.98914	5.05572	447	248	486	823	927	907	517	952	520	294	277	266	494	537	879	86	126	87	121
BA75_00209	4.99458	5.2765	5.75702	5.41785	5.39951	5.35085	5.59126	5.42358	5.37016	4.94533	4.84549	5.28873	2.15381	2.51096	2.61589	2.90689	3.62176	3.42761	3.15704	1.18903	3.33771	4.99774	6.11645	5.08874	5.57833	5.35685	5.45055	4.5656	4.84549	5.08194	54	27	82	61	57	51	59	97	56	22	36	47	11	14	24	9	13	15	10
BA75_00210	4.17153	3.82883	4.18745	4.52293	4.8475	4.83188	4.50398	4.2854	4.42358	4.5601	4.06437	4.40803	2.81147	2.78869	2.86394	2.22959	2.91265	1.91456	2.80941	2.852	2.28096	4.15137	4.52982	4.41752	4.10182	4.11853	4.06953	4.16993	4.20242	4.01167	346	116	321	378	471	440	319	500	335	201	238	296	230	217	349	60	89	50	87
BA75_00211	3.34625	3.20789	3.28096	3.46728	3.7301	3.98094	3.35191	3.55336	3.40054	3.84499	2.28688	2.61824	3.15704	2.26903	2.56803	1.55582	1.73118	0.739848	1.09761	1.10434	1.18269	3.74093	3.67807	3.49953	3.2765	3.17313	3.46336	3.54967	3.01614	3.09592	124	48	108	115	138	157	90	193	104	79	39	50	201	93	182	21	21	8	11
BA75_00212	4.84248	4.80426	4.9222	5.39849	5.55612	5.59156	4.77716	4.73985	4.67299	4.94251	4.62644	3.60763	4.02591	3.71699	3.96809	2.99277	3.848	2.82782	3.75382	3.64386	3.58976	5.03034	5.0072	4.76075	5.09001	5.22805	5.16511	4.86493	5.02459	4.85748	358	150	347	450	495	479	247	442	255	168	228	104	371	283	517	72	116	70	115
BA75_00213	4.76288	4.98732	4.92077	4.71534	4.81404	4.92884	4.6094	4.82629	4.52607	5.47021	3.79597	3.76447	3.43162	3.16027	3.54597	2.17313	2.64847	1.90689	2.63459	2.49057	1.61824	4.84398	4.82477	4.75756	4.9855	5.08874	4.89772	6.1471	6.07275	5.45681	289	146	296	236	249	255	187	402	196	209	106	100	203	158	322	31	39	27	41
BA75_00214	6.83567	6.92006	6.96417	6.76567	7.03969	6.93121	6.94965	6.96162	6.90641	7.07788	6.31615	6.61545	4.97039	4.9542	5.02547	5.17513	5.40837	4.78136	4.55643	4.61883	4.55459	6.8495	7.10024	6.87504	7.0197	6.9888	7.00101	7.43571	7.52419	7.15249	598	270	594	480	567	494	467	867	504	307	309	367	299	282	453	148	146	124	85
BA75_00215	3.78973	3.22651	3.60526	3.90111	4.19456	4.32912	3.41007	3.55213	3.51475	3.06867	3.55827	2.99277	2.15056	1.926	1.93357	1.79077	2.46989	1.92979	2.38957	2.62059	2.34483	3.7761	3.7761	3.72792	3.91743	3.79077	3.851	2.52607	2.81967	2.96162	72	20	57	66	80	83	39	80	47	18	45	28	36	28	43	11	17	14	17
BA75_00216	6.60422	6.52763	6.70487	7.04832	7.41633	7.5051	6.47233	6.44923	6.33807	6.21043	5.40497	4.94298	4.60407	4.69265	4.75007	3.51979	4.3427	3.92029	3.84398	3.62644	3.74953	6.0009	6.37972	6.26566	6.53045	6.53854	6.5659	5.52231	5.5435	5.98413	829	337	812	955	1211	1214	546	988	553	274	265	184	376	384	608	72	111	108	82
BA75_00217	9.02356	9.22653	9.26662	8.96501	8.995	9.03557	8.86499	8.68612	8.67867	8.15061	6.63677	7.32912	4.94813	5.11977	5.26529	4.75862	5.97613	5.05485	5.64847	5.0148	4.96116	7.79812	9.31927	8.28012	9.01775	9.13576	9.03273	7.66256	7.98368	8.82925	3941	1943	4254	3194	3195	3095	2549	4141	2492	935	556	870	424	459	774	158	314	217	266
BA75_00218	3.90111	3.65076	3.99186	3.74846	4.06609	3.8166	3.55949	3.30597	3.30597	3.41549	3.38819	2.61353	2.67807	3.06178	2.90111	1.42761	1.87578	1.37295	1.98914	1.71809	2.08746	3.35191	3.70266	3.52105	4.01703	4.04876	3.75916	3.27202	3.01257	3.30305	257	92	252	194	242	190	144	218	132	78	130	68	187	245	326	25	33	26	39
BA75_00219	9.52148	9.47968	9.28464	7.01491	7.24859	7.33994	7.01759	7.52654	7.05918	7.9798	8.05994	6.17592	6.07425	6.12495	6.48285	5.74739	6.3311	5.1416	7.43246	7.072	7.17931	7.64674	7.98003	8.00411	9.24885	9.28737	9.07863	7.69181	7.67285	7.64285	7906	3302	6133	1168	1351	1358	1001	2625	1147	1182	2131	552	1341	1333	2599	454	573	328	1318
BA75_00220	5.37191	5.55397	5.82757	5.28207	5.59276	5.62469	5.7845	5.57592	5.61117	5.66846	5.9514	5.36702	4.27501	4.21645	4.14405	4.2555	4.67016	4.06523	5.13586	4.60051	5.13134	4.98778	5.07168	5.12267	5.74658	5.75221	5.67299	5.98413	5.7939	5.43863	405	198	511	321	393	379	392	622	386	218	454	290	345	317	456	145	164	140	244
BA75_00221	6.03034	5.83289	5.95559	6.08385	6.40837	6.50478	5.7879	5.52576	5.68958	6.43846	8.05994	7.61905	4.8166	4.78555	4.91552	6.47151	6.92719	6.67469	7.7736	7.42206	7.49562	5.88582	6.10203	5.74389	6.12598	6.01659	5.94322	7.04625	6.98755	6.64703	560	209	485	491	605	610	341	521	354	325	1721	1222	443	415	692	610	702	781	1351
BA75_00222	2.61117	2.55582	2.74631	3.77189	3.98277	3.80839	3.1811	3.14241	2.89336	3.07553	1.47508	2.44095	2.10434	1.66448	1.76553	1.1375	1.57531	1.15056	1.07039	0.948601	1.34483	3.0268	3.23113	3.18745	3.1811	3.13093	3.4019	2.15704	2.43029	2.91456	85	35	87	178	205	170	97	173	86	54	22	53	103	65	109	16	22	18	13
BA75_00223	3.15866	3.29425	3.33485	4.6565	4.89627	4.89482	4.0365	3.77083	3.82375	4.4121	3.23879	3.76871	2.44626	2.51602	2.6893	1.5509	2.27501	1.41143	2.0321	2.01792	1.5656	3.80735	4.10601	3.97269	3.26454	3.51349	3.29131	2.84197	3.04439	2.90304	231	111	243	597	700	661	325	490	309	259	183	265	244	249	434	45	75	43	64
BA75_00224	6.63445	6.45088	6.7451	6.26735	6.61515	6.55059	6.44758	6.24679	6.07916	5.70929	5.68846	5.15866	4.29719	4.47897	4.44427	3.8125	4.02148	3.32769	4.65592	4.36317	4.30378	5.25134	5.25588	4.89093	6.26115	6.12288	6.07361	5.26228	5.78162	5.83643	369	137	360	240	297	266	233	373	200	83	141	93	130	141	211	39	38	30	65
BA75_00225	7.61883	7.4763	7.49546	7.05039	6.95361	7.11343	7.48824	7.54782	7.43087	7.27891	7.22468	7.74786	4.89724	5.04963	5.11686	5.75809	6.43079	5.7126	6.0936	5.61383	5.87455	7.21267	7.34305	7.30122	7.57281	7.41143	7.52927	7.19476	7.29039	7.39025	735	281	609	416	377	395	483	928	516	250	415	574	201	213	343	159	213	171	181
BA75_00226	4.10685	3.90497	4.13422	4.76288	4.96116	5.03386	4.69933	4.46989	4.69042	5.11103	4.15056	4.92837	3.04963	2.85	3.07039	2.73769	3.24336	2.31904	2.84197	2.86592	2.90111	4.15056	4.27352	4.17073	4.29719	4.15056	4.21257	3.43162	3.54844	3.73444	229	85	214	312	354	352	255	397	282	207	176	299	193	158	285	64	80	50	62
BA75_00227	7.69105	7.71218	7.73112	7.6343	7.78842	7.80665	8.03144	7.76129	7.52121	7.23419	6.71149	7.11697	7.363	7.45483	7.43638	6.60925	6.20711	5.58165	5.64328	5.5435	5.47865	7.84693	7.6164	7.85512	7.89706	7.93481	7.78686	7.93911	7.89791	7.54427	2021	881	1899	1641	1794	1713	1851	2820	1444	641	759	973	3014	3081	4615	759	479	409	343
BA75_00228	5.18309	4.98641	5.02459	5.36422	5.4363	5.45483	4.47897	4.90689	4.80839	5.18903	4.77136	4.85449	6.55505	5.71507	5.99299	3.8268	3.34483	2.63923	3.01078	3.08406	3.14405	5.72	5.2791	5.51696	5.42895	5.22265	5.1639	4.50589	4.51096	4.72738	168	62	136	161	165	157	73	183	103	73	93	95	824	435	809	50	29	22	24
BA75_00229	4.52669	4.81096	4.81967	3.94205	4.05832	4.38198	4.04264	4.14323	3.73118	3.08576	0.970854	1.73118	1.82375	1.3505	1.86394	1.58976	1.9782	1.18269	0.807355	1.51096	0.948601	3.78869	4.67582	3.97361	4.99503	4.9782	4.98732	4.41481	4.43363	5.02414	370	196	419	204	219	262	188	372	166	55	12	28	80	47	121	27	33	19	9
BA75_00230	7.99565	7.90262	8.08762	6.15987	5.92172	6.02104	5.98391	6.53512	5.89845	8.03249	4.8475	6.22419	8.81189	7.86648	8.12603	5.904	5.02503	3.17153	4.848	4.52356	3.64847	8.3924	7.63728	8.01536	8.35054	8.25531	8.27724	9.69883	9.64856	9.18458	2361	950	2299	553	459	464	418	1132	438	1056	192	492	7803	3876	7048	437	196	66	184
BA75_00231	4.67469	4.5735	4.78869	4.8125	5.23573	5.20438	4.91934	4.7339	4.96625	4.56682	3.52732	4.08151	4.19613	4.02326	4.03826	3.30743	3.40054	3.15381	2.20789	2.97636	2.17951	4.52105	4.64212	4.57168	4.64443	4.65878	4.81096	4.15543	4.51349	4.30159	238	95	236	222	295	272	205	330	236	96	76	111	315	266	408	69	62	68	25
BA75_00232	3.53107	3.69377	3.55582	4.89385	5.23688	5.13422	4.54164	4.42962	4.15218	4.33557	3.26003	3.69377	3.81967	3.84097	3.85798	3.24945	3.28688	2.48543	2.86987	2.55582	2.41414	3.70377	4.35403	4.17233	3.93074	3.66903	4.03826	3.47638	3.46858	3.56803	101	49	94	232	291	255	154	261	129	80	61	82	235	229	352	65	56	39	43
BA75_00233	10.8163	10.9451	10.9021	10.1694	10.3568	10.2216	10.5128	10.3448	10.207	9.24386	10.3557	10.2717	8.50617	8.62979	8.49241	10.4865	10.372	10.6397	9.66142	9.9223	9.92302	10.7762	11.1495	11.0233	10.6843	10.6549	10.672	9.73985	10.0121	10.3989	10117	4714	9757	5446	6055	5183	5912	9686	5320	1474	5466	4967	3799	3953	5480	6422	4957	7932	3242
BA75_00234	5.78293	6.12578	5.97888	5.74012	5.93829	6.1102	5.87897	5.84775	5.73145	4.97682	4.65935	4.3875	5.78031	5.51538	5.69711	3.88655	3.99548	3.66107	5.10014	4.76713	5.19101	5.86493	6.15441	6.04461	6.02237	6.05961	5.98482	4.95093	4.94626	5.25248	476	260	499	390	440	468	368	662	369	117	159	126	890	707	1221	97	88	91	209
BA75_00235	4.54597	4.69432	4.51033	5.28207	5.51507	5.62615	4.56742	4.46336	4.10266	3.97728	4.11936	3.13914	3.5097	3.53107	3.904	3.39369	3.36317	2.57531	4.69321	4.22959	4.69377	4.67412	4.88166	5.0072	4.85898	4.87332	4.88947	3.6893	4.0072	4.2555	112	53	99	160	184	187	82	140	65	32	61	28	97	94	190	38	31	22	89
BA75_00236	11.3752	11.5063	11.5725	11.7181	11.8153	11.7369	11.2866	11.4535	11.0483	10.5941	11.1513	10.8479	13.9169	14.1722	14.1726	12.2919	12.118	12.5342	12.382	12.467	12.6154	11.8684	11.7756	11.9594	11.5121	11.643	11.6785	11.0867	10.9465	11.1587	34188	16124	35884	36653	38571	34471	23247	47974	21936	8689	21785	17056	373755	428319	649003	51621	38304	67813	48933
BA75_00237	7.59425	7.8724	7.93634	7.40054	7.2076	7.41735	7.77873	7.80877	7.73023	7.04821	6.74025	6.51806	7.09117	7.35685	7.44236	6.88643	7.28891	6.6011	6.97269	7.28983	7.31043	7.14853	7.42265	7.31678	7.48051	7.6978	7.64818	6.49458	6.71685	7.08683	1113	576	1284	820	700	762	913	1716	982	330	456	376	1463	1682	2722	542	600	493	515
BA75_00238	5.01926	4.85898	5.20555	5.5549	5.52293	5.79233	5.50906	5.24451	5.09845	5.08874	3.72247	4.16672	3.08746	3.20945	3.70819	2.57046	3.20163	2.44361	3.81558	2.81967	3.20945	4.80426	5.19495	4.74201	5.36001	5.15785	5.2724	4.65134	4.85599	4.98094	104	39	107	128	121	137	106	162	88	47	30	40	46	48	108	13	18	13	31
BA75_00239	10.9304	11.0264	10.9357	10.2333	10.3174	10.2242	10.4986	10.5125	10.2315	9.56917	8.01931	8.3046	7.86993	7.93882	7.94386	8.01491	8.228	7.50128	8.22752	7.50359	7.88704	9.74049	10.7751	10.2188	10.7327	10.7892	10.8529	10.0906	10.1914	10.3242	13160	6013	12029	6847	7102	6266	7041	13081	6509	2225	1297	1525	2938	2948	4503	1388	1346	1078	1438
BA75_00240	5.28429	5.42861	5.53263	3.91361	4.29939	4.33985	4.35826	3.70155	3.95884	4.73335	5.32984	4.70984	2.89336	3.01792	2.86196	4.72901	4.50716	3.96255	5.28466	5.27836	5.56133	5.41007	5.23649	5.62644	5.36212	5.27947	5.46009	5.77294	5.65048	5.35403	428	204	467	134	175	170	159	180	132	126	329	204	136	144	193	230	164	146	305
BA75_00241	6.17513	6.39558	6.31687	5.93852	6.16289	6.10329	6.17213	6.23093	5.99865	6.29131	7.16259	6.50462	5.1643	5.54535	5.49729	6.91636	6.96255	6.57728	8.0153	8.07532	8.48555	7.34154	6.52513	7.02536	6.52027	6.41227	6.29278	6.37069	6.53869	6.42928	840	422	849	601	692	626	606	1161	597	398	1248	761	771	970	1421	1129	976	989	2164
BA75_00242	7.97378	8.07527	8.26716	7.21053	7.32211	7.40667	7.47735	7.6978	7.22197	5.91528	4.61353	4.17712	3.9241	3.32048	4.0027	5.01614	5.80916	4.87971	6.08874	5.73931	6.23304	6.63822	7.29728	6.79779	8.06937	8.16737	8.20075	4.5472	5.23802	7.20867	1391	636	1550	689	727	725	710	1524	661	143	97	68	147	89	227	139	204	140	266
BA75_00243	8.2861	8.24027	8.18804	8.21519	8.3004	8.42198	8.57766	8.49729	8.31148	8.26134	9.72598	9.36056	7.60666	7.87879	7.91205	10.3207	10.2425	10.1425	10.5582	10.7171	11.0242	9.51082	8.86824	9.3773	7.96463	7.95548	7.70915	7.71163	7.89045	8.10071	969	394	814	775	794	808	853	1488	788	409	1957	1456	1118	1280	2018	3166	2500	3107	3363
BA75_00244	6.60866	6.63604	6.86777	7.18468	7.56932	7.25569	6.98436	7.0994	6.74362	7.49474	9.47901	8.86882	7.14649	7.74423	7.54133	9.6072	9.3592	9.17173	10.1155	10.3508	10.6398	8.79351	7.98014	8.64263	6.79818	6.76461	6.59753	6.74792	7.00248	6.85699	480	208	522	605	771	582	450	898	423	386	2633	1659	1303	1885	2500	3087	2171	2534	3935
BA75_00245	2.10434	1.09761	1.8679	2.30743	1.74846	1.82375	2.488	2.07382	2.66448	2.44361	2.44626	0.739848	1.02148	1.0635	1.26903	1.98914	2.8953	1.87971	3.34767	2.05658	3.19849	2.35614	2.61589	2.29278	2.56316	1.79077	2.17632	1.56071	1.47508	1.93734	7	1	5	7	4	4	7	9	9	4	7	1	4	4	8	5	9	5	14
BA75_00246	7.416	7.75896	8.0187	5.34483	5.48253	5.24945	6.3572	6.1179	6.20535	5.1297	6.02591	3.95327	4.11603	4.67016	4.87529	4.93026	4.916	3.9514	6.29131	6.04286	6.17592	6.74994	6.95478	6.79142	7.13206	7.22583	7.52709	4.94392	5.5738	5.93758	1046	567	1448	206	222	177	360	560	360	91	294	64	188	269	475	145	120	79	340
BA75_00247	5.22265	5.15381	5.08661	6.07639	6.37452	6.46303	5.56194	5.26791	5.45549	6.2407	6.31161	6.49617	6.79064	6.91253	6.9046	5.12267	5.00675	4.67356	5.52607	5.45385	5.46923	5.39266	5.45582	5.68538	5.2292	5.21451	5.12474	5.55919	5.47671	5.24945	1037	427	864	1605	1953	1964	955	1424	986	933	1666	1835	5890	6172	9271	773	596	622	915
BA75_00248	8.90596	8.71483	8.65227	8.55317	8.62775	8.80787	8.58361	8.41066	8.30086	8.29545	7.98704	8.05669	7.765	8.19318	7.99339	7.18735	7.27715	6.67976	7.22593	7.01514	7.27994	8.67892	8.80122	8.93422	8.58954	8.6844	8.53271	7.94878	8.05447	8.24826	2438	908	1855	1608	1651	1758	1405	2294	1284	691	957	967	2056	2642	3511	588	523	458	541
BA75_00249	5.38612	5.02326	5.11312	5.84549	5.92861	6.06846	5.76261	5.77083	5.58466	6.62892	6.01792	6.45598	7.82343	7.69488	7.71637	6.56346	5.29793	4.26754	5.32697	5.02148	4.75862	6.86047	5.96116	6.60259	5.47768	5.21568	5.12846	5.64559	5.54905	5.44857	222	73	166	259	268	278	209	387	205	231	258	338	2288	1997	3093	406	139	88	152
BA75_00250	5.80168	6.01235	5.83137	5.8339	5.89409	5.88557	6.03452	6.13011	6.03672	5.76182	4.44294	4.74201	5.65764	5.68032	5.63081	4.10182	3.95699	3.33628	3.2765	3.27947	3.04614	5.58826	5.56712	5.66221	5.84398	5.74631	5.74066	5.13011	5.17712	5.53294	238	117	220	205	208	194	202	398	225	100	67	80	400	387	572	56	42	35	27
BA75_00251	4.96717	5.10559	5.20594	5.13134	5.21839	5.21645	4.97131	5.01614	4.85848	5.13299	4.86047	3.8268	3.35332	3.65992	3.89142	3.38819	3.76022	2.80529	4.42223	3.90977	4.79233	5.05788	4.86938	5.12887	5.15462	5.35085	5.21607	4.56864	4.65878	4.87873	364	173	395	346	362	341	264	501	271	179	251	114	208	252	454	91	101	64	175
BA75_00252	6.02967	6.10559	6.28188	6.0072	6.26266	6.26885	6.44477	6.12495	6.23898	6.02768	5.94907	5.45418	3.81455	3.99095	4.1127	5.82655	5.73145	4.70321	5.82655	5.50811	6.25342	6.50239	6.31252	6.47086	6.17493	6.12205	6.22554	5.9305	5.85499	6.01881	677	307	739	563	662	627	655	962	631	295	476	324	258	282	468	469	367	234	418
BA75_00253	6.00135	5.88728	6.0433	6.13586	6.28744	6.31687	5.60496	5.59276	5.34234	5.09972	5.32085	3.54473	6.01413	6.18349	6.2778	5.03386	4.90785	3.97728	6.47703	5.97246	6.74631	6.11166	5.82043	5.96855	6.15906	6.21801	6.14241	5.73145	5.79025	5.97361	1035	412	977	962	1054	1016	566	1031	523	239	476	126	1962	2124	3434	417	319	215	1029
BA75_00254	5.00809	5.10936	5.29241	4.12928	4.30961	4.42559	5.36982	5.36632	5.0781	2.97636	1.5008	1.25701	2.20789	2.12763	2.12102	2.74846	3.33342	2.07724	1.26903	1.61353	1.22033	5.35826	5.80349	5.0505	5.24907	5.44328	5.42425	3.57531	4.26754	4.70543	436	202	489	195	219	225	408	748	369	42	19	14	95	85	128	64	85	40	14
BA75_00255	6.62469	6.42089	6.65449	6.21335	6.09656	6.28799	6.27016	6.30998	6.18864	5.56773	5.65907	5.17233	3.34483	3.37156	3.62877	3.79597	4.0063	3.40871	4.38957	4.31832	3.68482	6.29517	6.22497	6.17672	6.5421	6.65019	6.36177	5.91934	6.01212	6.30415	390	143	360	246	220	236	219	415	230	80	147	100	68	66	123	41	40	34	57
BA75_00256	5.66704	5.69349	5.82197	6.20124	6.50255	6.52623	6.07339	6.06975	5.73958	5.93993	5.36667	5.30451	4.926	5.08023	5.10936	4.39849	5.02237	4.21412	4.89191	4.6011	4.47444	5.6499	5.69822	5.85748	5.81532	5.96555	5.85599	5.01703	5.12267	5.36982	1436	629	1462	1821	2220	2129	1396	2546	1238	771	885	823	1630	1762	2726	473	605	460	590
BA75_00257	3.849	3.98003	4.43962	4.38681	4.68538	4.61117	4.63169	4.34056	4.5509	4.71039	3.25096	4.05485	3.16027	2.9241	3.1635	3.73985	2.88362	3.02503	2.61589	2.55336	2.37295	4.20867	4.50589	4.27128	3.88753	3.8953	3.94392	3.93074	3.67356	3.49825	110	52	155	138	168	150	141	210	148	90	52	92	122	97	178	81	35	52	30
BA75_00258	2.65535	3.09085	3.05658	4.18507	4.1334	4.58616	3.58496	3.27352	3.30451	3.77505	2.75061	2.61589	2.28392	2.47508	2.67129	1.28688	1.91073	1.35614	1.29278	1.92979	1.21412	3.67582	3.63575	3.50335	3.14405	3.08576	3.08406	2.7845	2.88557	2.55336	46	28	58	126	119	156	69	100	62	48	37	32	63	71	127	10	16	12	9
BA75_00259	5.44692	5.57833	5.80116	5.82731	5.87701	6.10014	5.9991	5.98959	6.00697	5.53605	4.63343	4.37851	4.00988	3.93357	4.30232	3.74093	4.28021	3.23113	3.94673	3.70266	4.15623	5.95443	6.0027	5.99865	5.49474	5.75382	5.66477	4.765	5.04614	5.28836	315	148	369	348	353	389	336	614	376	146	131	105	209	189	377	73	91	55	76
BA75_00260	6.45894	6.59126	6.57849	5.53543	5.84499	6.20692	5.5404	5.17991	5.5245	6.05441	5.46172	6.13402	3.70708	3.90689	3.86691	4.96763	4.72846	4.49697	4.55704	4.21878	4.95466	5.82018	5.34341	5.58767	6.2114	6.1177	6.38836	5.76394	5.75889	5.49506	242	111	236	106	127	153	91	130	100	78	89	137	62	68	102	67	47	53	45
BA75_00261	6.86394	6.87578	6.96924	6.57304	6.82158	6.78568	7.09286	7.17901	7.00832	6.96671	7.33727	7.17862	5.45812	5.43396	5.61736	8.07473	7.89754	7.09265	7.97229	7.80967	8.12964	7.23237	7.21752	7.2427	6.94615	6.88338	7.04669	6.90014	7.02735	7.24736	631	271	617	434	504	462	534	1044	560	294	653	563	438	411	714	1171	865	656	976
BA75_00262	5.69293	5.78973	6.11061	7.37278	7.80903	7.73789	7.8805	7.91139	7.6923	7.73016	7.27165	7.7174	5.07296	5.12516	5.23496	8.78797	7.85723	8.52892	8.07954	8.01391	8.4477	6.23266	7.3805	6.77781	5.41109	5.32301	5.7301	6.81545	6.99977	6.31633	414	190	507	1135	1508	1352	1383	2599	1350	751	932	1227	499	496	815	2875	1259	2667	1568
BA75_00263	5.37712	5.19967	5.4138	5.57561	5.77821	5.82858	5.32012	5.35262	5.20163	5.0917	4.99413	4.91886	5.12019	5.33914	5.3799	5.75034	5.32805	4.91695	5.25475	5.21684	5.5345	5.14649	4.89239	4.95977	5.26754	5.28281	5.05398	3.41819	4.02237	3.77189	438	166	411	426	483	472	304	572	311	156	248	227	684	767	1197	456	283	280	286
BA75_00264	8.83671	8.91058	8.92843	10.181	10.3591	10.3017	9.66493	9.31374	9.68429	8.09001	7.17702	7.26969	10.3704	10.8251	10.7376	7.89306	7.60999	7.15775	6.97464	6.91946	6.93829	8.76928	9.61534	9.60894	8.57126	8.63318	8.68703	7.80568	7.75729	7.06835	4531	2049	4413	9731	10813	9797	5819	8385	6564	1176	1062	1094	24626	32368	46217	1879	1291	1250	883
BA75_00265	0.978196	0.887525	1.04963	2.0072	1.67807	1.73985	1.81558	1.63227	1.70929	0.356144	1.71809	0.226509	1.02857	0.910733	1.11103	1.7137	1.96717	1.54597	1.43296	2.73769	1.15056	2.15381	1.70487	1.66903	1.46989	1.09761	1.16993	0	0.526069	0.594549	8	3	8	21	15	15	15	23	15	1	14	1	16	13	26	15	16	14	10
BA75_00266	8.39326	8.54442	8.67377	7.72288	7.98897	8.13807	8.40092	8.3353	8.53827	6.91803	6.68412	5.02901	6.10664	6.61324	6.58736	6.44079	6.08852	5.13175	6.78175	6.38163	7.13155	6.92944	7.21558	6.84134	8.06835	8.08847	8.23817	6.96382	7.14741	7.05615	2098	995	2320	1110	1306	1363	1522	2676	1863	326	474	142	794	1083	1620	429	280	189	487
BA75_00267	3.69153	3.52607	3.77083	4.26454	4.74792	4.84549	4.99141	4.74039	5.05398	4.71754	4.83744	3.83895	5.0054	5.07125	5.0492	5.18031	4.56194	4.31542	5.40599	5.18349	5.4663	3.09255	3.62293	3.6893	4.21645	4.0798	4.25399	3.49185	3.70155	3.48543	137	52	133	177	247	250	256	393	298	127	236	110	671	675	1007	324	174	193	339
BA75_00268	9.14305	9.20029	9.26254	9.70416	9.75784	9.75196	10.1294	10.138	9.79763	7.99718	6.43279	6.5697	7.70943	7.88313	7.84637	8.25913	7.62256	7.79837	6.75034	6.32337	6.62936	7.72485	8.73461	8.10994	8.96469	9.0821	8.98043	7.92	8.02619	8.42261	4043	1800	4003	5037	5119	4800	5788	10712	5116	793	455	483	2791	3014	4469	1747	938	1408	545
BA75_00269	4.49313	4.31832	4.69488	5.69042	5.99548	6.02791	5.53978	5.62205	5.26641	4.23879	4.0009	2.46205	3.62644	3.1811	3.55704	3.60288	4.02503	2.92029	3.72683	3.26754	3.87381	4.89821	5.11312	5.06091	5.12722	5.14649	5.04571	4.08491	4.28096	4.38198	133	50	140	264	320	308	203	396	186	48	69	20	131	89	181	55	63	36	54
BA75_00270	4.81044	4.8475	4.87774	5.32876	5.52669	5.54411	5.09761	4.89627	4.98003	6.61368	5.07425	5.47379	3.20163	3.76129	3.65421	5.46597	5.73985	5.92196	5.05268	5.18745	5.2709	4.41143	4.69655	4.39163	4.49633	4.43763	4.41007	5.71149	5.49217	5.04483	476	211	458	583	661	632	423	673	433	746	428	550	271	399	557	608	618	932	403
BA75_00271	7.60881	7.65112	7.68804	7.3185	7.54982	7.45812	7.74207	7.75849	7.40582	7.39025	7.60489	7.92659	8.75405	9.01335	8.9104	9.84972	10.1144	10.2568	8.29898	8.5932	8.87498	8.50886	8.3052	8.27761	7.64954	7.62322	7.79889	7.29094	7.44989	7.12112	1371	604	1320	945	1087	960	1086	2021	956	512	1017	1227	5687	6515	9228	5196	5221	7654	1581
BA75_00272	7.62702	7.66541	7.85773	7.25805	7.48872	7.53387	7.95815	7.83725	7.52136	6.52027	5.14445	5.58406	5.03914	5.06005	5.15623	6.13668	6.39763	5.53201	5.70736	5.65363	6.01525	7.61493	7.84423	7.59723	7.65564	7.6642	7.6858	5.83668	6.48462	7.09561	1523	670	1631	994	1144	1112	1385	2342	1137	306	198	261	462	449	731	429	431	311	283
BA75_00273	6.86134	6.87701	6.54874	6.1058	6.10182	6.19456	6.41397	6.43729	6.28836	6.74833	7.16611	7.29967	4.65134	4.97085	4.7241	6.32625	6.33557	6.13319	6.9528	6.51728	7.03155	5.74228	6.23974	6.05788	6.71356	6.84536	6.46009	6.03782	5.82629	6.23362	422	180	306	209	202	202	222	416	226	168	388	409	164	196	252	231	194	224	322
BA75_00274	4.9241	4.74039	5.18706	5.25285	5.4446	5.46597	5.13299	4.88947	4.97361	5.9674	6.42492	6.47832	4.32553	4.46205	4.58736	5.03122	5.35014	5.29756	5.92979	5.64818	6.12681	4.67129	5.20672	4.86641	5.0691	4.93593	5.16068	5.12102	4.90689	4.75809	166	62	182	177	198	189	139	215	138	151	357	357	201	212	354	143	150	192	242
BA75_00275	5.83643	5.67751	5.84147	5.0955	5.04876	5.36352	5.16551	4.90497	4.93593	4.78084	5.07682	4.95838	2.96347	2.80735	3.28392	3.37016	3.56925	3.51728	3.64962	3.43829	3.68032	5.55459	5.5601	5.30086	5.63778	5.74792	5.56773	4.37016	4.25852	4.93876	279	106	254	139	131	154	125	191	118	57	121	107	63	53	118	37	36	46	41
BA75_00276	4.97131	5.00899	5.16792	4.2149	4.25701	4.17233	5.01436	4.28466	4.78973	4.38405	5.22149	5.11936	2.17632	1.98914	2.28983	3.66676	3.65992	3.57894	3.20789	2.85997	3.2765	4.95327	5.35896	5.25776	4.64039	4.75168	4.80271	4.14893	4.1914	4.54967	409	181	431	200	203	180	305	331	289	117	364	327	89	72	143	126	105	131	79
BA75_00277	3.23726	3.48156	3.66789	2.7845	3.13258	3.43696	3.66789	3.47119	3.37712	2.52607	1.99277	2.17632	1.47508	1.40599	1.46989	1.68257	2.01436	1.33914	1.774	2.0072	1.89142	3.43429	3.71699	3.30889	3.52231	3.93546	3.95884	2.08066	2.40054	3.09761	186	97	237	110	143	171	187	296	167	46	49	56	74	66	107	39	45	30	38
BA75_00278	4.79442	4.6241	4.55152	4.87529	5.18824	5.12102	4.66789	4.41007	4.54782	5.00675	4.36527	4.9279	2.82782	2.79909	3.11437	3.30743	3.2854	3.03562	3.38957	3.26303	3.39369	4.69544	4.8535	4.83188	4.65992	4.69711	4.60703	4.63865	4.67582	4.06437	297	113	228	266	327	294	196	299	200	151	162	235	127	119	232	79	65	71	75
BA75_00279	3.26303	2.76977	3.48414	4.14405	4.52857	4.98778	3.66676	3.38819	3.30159	4.57713	3.86493	4.12019	2.59694	2.44626	2.92029	2.52857	2.16027	2.40327	2.76553	3.06178	2.33056	3.78031	2.98732	3.55582	3.7939	3.67582	3.853	3.45154	3.14241	2.9222	52	15	56	85	110	144	51	76	43	60	61	71	57	48	108	23	14	23	25
BA75_00280	6.20672	6.00652	6.28151	5.80219	6.16972	6.35421	6.25285	6.18923	6.16651	6.0751	6.04701	6.0676	4.70377	4.46467	4.62527	4.61412	4.74255	4.27798	4.76182	4.3512	4.73931	5.96324	6.09001	6.16631	6.28466	6.22786	6.50303	5.35368	5.67976	5.89554	567	211	545	360	457	490	423	744	443	225	377	369	365	294	502	146	134	127	145
BA75_00281	4.93263	4.77189	5.03694	4.70984	4.64212	5.07039	4.67694	5.09845	4.57894	4.73335	4.7148	3.24641	2.81147	2.35614	3.04089	3.31034	3.61471	2.9486	4.68426	4.09761	4.36667	5.08661	4.62644	4.88411	5.62498	5.63575	5.24451	4.82782	5.06781	5.47508	228	87	224	164	153	196	137	341	142	86	145	47	87	57	152	55	58	46	136
BA75_00282	4.39985	4.53978	4.33485	4.68706	4.92077	5.23074	4.60466	4.61353	4.36527	4.44692	3.849	3.43029	4.96347	4.80116	4.58676	2.93357	3.12267	2.33342	2.48285	2.63227	1.96347	4.77716	4.65363	4.81916	4.74308	4.5601	4.53045	3.6241	3.79077	4.43095	129	61	112	134	155	182	108	200	101	58	64	45	362	308	402	34	33	23	21
BA75_00283	3.09761	3.52231	3.18269	4.14812	4.54535	4.749	4.0505	3.14731	3.55459	4.21179	3.38819	3.488	4.34767	4.23726	4.23266	1.40054	2.29866	1.61353	1.96717	1.73118	1.08406	3.60999	3.92125	3.63691	3.73444	3.76341	3.51475	2.72683	3.0072	3.48285	29	17	28	54	70	76	43	40	33	29	27	28	138	121	185	5	10	7	8
BA75_00284	3.68706	3.848	4.32984	3.49057	3.99729	4.01881	4.61648	4.22419	4.0197	4.07724	2.62994	1.80735	1.8953	1.59932	2.37016	2.45418	2.19535	1.88362	1.61824	1.86394	1.18903	3.04614	3.14241	3.57289	3.7845	3.27947	3.99729	2.49057	2.852	2.76765	40	19	58	29	41	39	57	79	41	23	13	6	17	12	38	12	8	8	5
BA75_00285	5.45615	5.46238	5.36212	5.92647	5.98231	6.11458	5.91217	5.52168	5.68818	5.93522	6.08194	6.24717	4.5008	4.48864	4.52168	5.55367	5.47994	5.19889	4.77452	4.68762	4.64501	5.54751	5.5601	5.63865	5.39472	5.41244	5.42021	5.3427	5.39849	5.5735	665	288	570	784	803	832	664	926	631	408	770	836	630	600	930	570	453	492	291
BA75_00286	4.09001	4.15704	4.28466	5.02459	5.03958	4.95513	4.84449	4.44228	4.5735	4.26903	3.63459	4.09339	3.36457	3.42626	3.47768	2.73769	2.90881	2.06695	2.58976	2.37573	1.88753	4.49442	4.44427	4.44493	4.23419	4.31832	4.17073	3.95513	4.05311	4.01614	85	38	89	141	139	123	106	146	97	42	45	61	92	92	146	24	23	15	19
BA75_00287	4.92979	4.89676	5.19022	4.83137	4.64847	4.75489	5.16792	5.04658	4.99232	4.81865	3.61235	4.01525	2.35896	2.57046	2.67582	2.75061	2.83592	1.94486	1.77821	1.926	1.59932	4.96901	5.07682	5.11686	5.11395	5.23419	5.15785	4.50208	4.78398	4.83137	187	78	205	147	126	128	160	270	157	75	53	69	49	56	93	29	26	16	11
BA75_00288	4.93263	5.13093	5.31687	4.12184	4.68538	4.90352	5.1819	4.66391	5.13627	4.08916	3.2555	3.82375	3.62176	3.28836	3.51096	2.9241	3.15381	2.58496	2.49313	2.83794	2.19219	4.3799	4.76182	4.56438	5.09466	5.26228	5.38991	4.38819	4.19535	4.40395	107	52	127	50	73	80	92	117	99	25	23	34	76	56	102	19	19	16	12
BA75_00289	4.1914	4.08576	4.20945	4.35826	4.34979	4.42223	4.55704	4.23189	4.07553	4.0063	3.64039	3.74739	2.57773	2.48027	2.61824	2.59216	2.68482	2.14731	1.67807	2.23266	1.08406	4.50589	4.47832	4.34127	4.40463	4.32553	4.42895	4.1035	4.12102	3.79909	176	70	163	168	164	163	166	241	130	67	87	91	95	84	143	41	37	31	16
BA75_00290	2.926	3.17473	3.06867	3.96901	3.98185	4.33985	3.42089	2.74201	2.69599	3.34483	2.49057	2.32769	2.66903	2.17951	2.72247	1.61824	2.29572	1.25701	2.38957	2.12433	1.83188	3.55582	3.3147	3.30889	3.51223	3.57894	3.15543	2.852	2.80323	3.07724	48	25	49	90	89	109	51	55	32	29	25	21	73	46	111	12	19	9	22
BA75_00292	9.69045	9.75507	9.80876	9.31888	9.38401	9.3464	8.79769	7.98533	8.54978	9.26651	9.89617	9.81001	9.72921	9.68008	9.69768	10.0675	10.1993	10.3653	9.94056	9.95155	9.94961	9.48971	9.32582	9.61943	9.40892	9.49021	9.44284	9.33593	9.514	9.01128	10642	4793	10575	6950	7153	6576	4140	4326	3879	3464	9135	8315	20519	19040	29196	11055	10140	15095	9015
BA75_00293	4.44758	4.40871	4.53107	3.56316	4.08236	3.65992	2.76341	2.63691	2.32481	4.42694	5.78346	5.25058	5.18824	5.18626	5.17473	3.68818	3.68706	3.27501	5.78869	5.96463	6.30779	4.63169	3.16511	3.9982	4.33985	4.27277	4.15623	5.46467	5.99345	5.47281	348	146	339	153	222	153	70	116	54	150	673	446	1114	1069	1604	159	133	129	646
BA75_00294	6.20867	6.11728	6.13134	6.80439	6.84172	6.92184	6.2804	6.13996	6.03144	6.4266	6.52215	6.62819	7.68923	7.30533	7.30706	6.13072	5.50684	4.7666	5.46891	5.19731	5.11145	7.05431	6.51885	6.90641	6.48253	6.5051	6.4065	6.04023	6.19417	6.12516	1447	586	1257	1858	1880	1878	1101	1833	1029	738	1342	1398	7657	5634	8529	1096	591	462	611
BA75_00295	6.24812	6.29848	6.43946	6.0607	6.22246	6.11228	6.16712	5.85425	5.77873	5.68818	4.93168	4.55949	5.04439	4.89772	4.95931	3.46467	4.01167	3.19219	3.35191	2.95791	2.64847	6.25908	6.46695	6.24622	6.31306	6.32517	6.40633	5.37573	5.60822	5.78764	468	207	487	346	379	330	319	471	270	137	137	101	373	321	511	50	63	45	41
BA75_00296	6.68089	6.70529	6.64053	6.35509	6.41768	6.40344	6.26679	6.27016	6.29884	6.27966	6.12371	6.32859	4.2555	4.38198	4.50716	4.33485	5.34696	4.42021	4.17473	4.64962	3.97728	5.75489	6.16229	6.04199	6.59425	6.59276	6.37313	6.81634	6.59902	6.54257	366	157	321	245	248	230	197	364	224	119	184	204	121	126	212	55	95	65	44
BA75_00297	0.963474	1.4489	1.39506	3.87184	3.70708	3.88069	2.48285	2.45681	2.51602	2.41684	2.27202	3.31615	3.45549	3.37851	3.36597	1.28688	1.9782	1.04963	2.50335	2.42223	1.96347	1.5008	1.03562	1.23879	1.18269	1.29278	1.26303	2.37016	2.24489	1.83592	14	11	22	170	148	159	49	88	56	28	42	95	276	250	375	17	29	14	49
BA75_00298	2.14405	1.95977	1.87578	4.21179	4.16027	4.15704	3.37573	2.90689	2.99095	2.99095	2.38681	1.76977	4.06609	4.13914	4.04789	1.10434	1.59932	0.895303	1.5008	1.8679	0.475085	2.10769	2.12763	2.6017	1.91073	2.03914	2.41143	1.88362	2.15056	2.27798	63	23	45	273	259	244	125	159	103	56	58	32	545	553	782	17	25	14	24
BA75_00299	4.07468	4.20945	4.08491	4.83238	5.02857	4.91695	4.27053	4.40599	4.23113	3.03914	2.38957	2.14405	6.02459	5.6865	5.80761	2.30451	2.57046	1.40599	1.50589	2.25096	1.76977	4.54535	4.30086	4.40871	4.10852	4.15543	4.45022	3.0036	3.11437	3.58135	206	98	190	302	342	298	172	349	186	41	41	32	1564	1183	1952	41	43	19	17
BA75_00301	5.22265	5.21101	5.10476	5.63488	5.70653	5.77768	5.27202	5.14486	5.00315	5.45187	5.09339	4.0993	3.57046	3.27947	3.70708	3.94205	4.23879	3.29131	4.85997	3.99458	4.67582	4.92362	4.98003	5.03562	5.18943	5.36387	5.20516	4.70984	4.77558	4.81609	610	261	514	691	716	711	457	767	420	314	414	195	343	264	553	193	201	131	335
BA75_00302	6.51869	6.62673	7.00056	7.45253	7.75014	7.76002	7.21548	7.11343	7.19741	6.93829	7.35385	6.37678	7.36685	7.45828	7.37095	7.47127	6.93558	5.79207	7.15947	6.78908	7.2993	7.28919	7.34917	7.44708	6.71397	6.68089	6.68804	5.06781	5.40735	6.10161	1293	601	1659	2099	2542	2416	1522	2605	1673	758	1725	842	4392	4496	6405	2012	1159	689	1441
BA75_00303	8.77864	8.75332	8.85829	9.50391	9.57986	9.65662	9.15697	8.82753	9.05626	8.7866	9.37951	9.43423	9.58699	9.67181	9.69057	9.94905	9.82158	9.70536	9.26184	9.59654	9.40504	9.32364	9.46334	9.30204	8.66149	8.70034	8.72363	8.24968	8.6291	8.64879	2263	946	2171	3156	3244	3215	2122	3108	2201	986	2554	2554	7397	7485	11578	4068	3111	3815	2261
BA75_00304	5.40973	5.25475	5.32876	4.49185	4.45088	4.74147	5.00225	4.852	4.96578	4.41752	4.15623	2.54844	2.81147	2.20789	2.70044	5.06178	4.21878	3.28096	4.67469	4.03562	4.62527	5.61736	5.07039	5.24031	5.6744	5.63256	5.26491	3.95699	4.22033	4.27053	156	59	133	68	64	74	84	139	91	33	47	13	42	24	56	97	44	29	66
BA75_00305	6.85462	6.79481	6.81877	6.50192	6.30488	6.70377	6.4219	6.66605	6.08215	5.48575	4.97957	4.04963	5.77584	5.32265	5.3837	5.37051	5.3512	3.67356	4.83086	4.39232	5.11228	7.12453	6.93593	6.9438	6.64976	6.84323	6.78503	5.62965	5.70681	6.17093	485	197	428	319	270	335	258	564	226	80	96	47	423	292	467	136	112	44	83
BA75_00306	6.08343	6.15036	6.19771	4.89093	5.16027	5.23151	5.64184	5.62761	5.45779	4.76713	3.98003	3.26604	3.03562	3.68145	3.61589	2.70266	2.96162	1.58976	2.09761	2.01792	1.46989	5.32625	5.6565	5.38543	6.00518	5.9814	6.02525	4.99639	5.33521	5.11228	486	218	480	176	209	207	257	468	251	83	80	45	98	154	223	32	33	13	17
BA75_00307	3.95327	4.06091	4.15947	4.55029	4.8125	4.67186	4.61883	4.43229	4.27873	4.95466	3.55582	4.30305	3.23879	3.45022	3.34767	1.78241	2.63227	1.8953	2.58736	2.39232	1.87971	3.72137	4.01257	3.85898	4.0045	4.04963	3.9279	3.56438	3.64731	3.74416	378	177	404	495	590	504	445	714	387	343	209	352	414	469	655	51	91	63	93
BA75_00308	4.55397	4.17393	4.24565	5.00944	4.86443	4.79494	4.85499	4.91695	4.49761	4.6153	5.15299	3.24031	3.06523	2.64155	3.23266	3.6311	3.72247	2.02148	5.28577	4.57046	5.37434	4.57713	4.18428	4.50843	4.92077	5.13299	4.90689	5.26003	5.56834	5.3579	215	70	157	252	223	200	193	371	166	98	246	58	132	90	219	87	78	26	259
BA75_00309	5.01837	4.70653	4.51475	5.2502	5.47216	5.22149	4.93876	4.86641	4.87529	4.86344	4.79025	3.07382	3.4019	3.56925	3.7666	3.31325	3.72356	2.23573	4.42761	3.68257	4.35332	4.7339	4.52168	4.76713	4.94064	5.19061	4.87135	4.60051	4.94439	4.60703	277	95	176	276	317	250	189	330	201	108	175	47	158	172	303	63	72	29	129
BA75_00310	0	1.73552	1.38957	0.650765	1.76977	1.84398	1.22651	1.29278	1.14405	0	0.722466	0.748461	0	0.356144	0.238787	1.14405	0	0.632268	1.58496	1.04963	0.757023	1.26303	0.807355	0.443607	1.22033	1.62761	0	1.41143	0.687061	0.495695	0	2	3	1	4	4	2	4	2	0	1	1	0	1	1	2	0	1	3
BA75_00311	7.97476	7.90394	7.62198	6.6565	6.82426	6.68328	7.85443	7.80529	7.35368	6.02414	7.40693	4.94953	2.06695	2.16027	2.27202	6.51712	6.61029	4.83289	6.89263	5.93499	6.50526	7.31152	7.34385	7.24117	8.24122	8.3009	8.01519	6.68384	7.03287	7.61191	2136	872	1525	719	793	677	1419	2522	1114	238	1070	183	51	53	89	617	551	208	716
BA75_00312	5.75756	5.46499	5.49378	5.30597	5.53387	5.27501	5.30961	5.27538	5.12722	5.66931	5.88557	5.59962	2.62527	2.7137	3.02857	4.62469	4.79077	3.79077	5.56468	4.96301	5.37226	5.16189	5.28836	5.19101	5.77189	5.75756	5.73281	5.55182	5.86121	5.58316	847	297	644	520	602	473	446	800	436	348	690	545	155	160	312	302	285	182	526
BA75_00313	5.19889	5.08279	5.09466	4.9644	5.10476	5.2521	5.39849	5.19849	5.19574	5.41278	5.24527	4.38957	2.62293	2.65992	2.8339	3.23726	3.31179	2.46728	4.29205	3.9514	4.05918	4.70819	5.04352	4.89142	5.30049	5.49313	5.16672	5.988	5.93121	5.57259	329	130	279	235	255	267	274	437	264	167	253	132	89	88	154	62	55	37	122
BA75_00314	2.27202	2.89724	2.55582	4.21723	4.55152	4.65821	3.11103	3.04614	3.23113	3.57531	2.57046	1.65076	2.01078	1.72683	2.16672	1.10434	1.38405	0.604071	1.32193	1.60407	1.20789	2.58736	3.39094	3.19849	3.09592	2.81558	2.68482	1.9486	2.54102	2.3978	25	18	29	97	121	123	36	63	44	31	24	10	37	27	62	6	7	3	7
BA75_00315	3.86196	4	4.03034	4.66278	4.73985	5.04789	4.59156	4.40463	4.56803	4.63981	3.26754	3.6241	2.31034	2.17313	2.37573	2.07382	2.3978	1.38405	2	1.68706	1.5008	4.35614	4.52982	4.62234	3.7845	4.16832	4.03298	3.70708	3.62994	3.99548	95	45	98	144	149	175	117	188	128	73	45	57	52	44	80	18	20	10	15
BA75_00316	5.15178	5.26115	5.34979	5.4019	5.75622	5.80684	5.48027	5.17832	5.29315	5.43929	4.93499	5.07339	3.56438	3.62059	3.7137	4.32409	4.1643	3.82171	4.32193	4.14975	4.18031	4.90545	5.15583	5.08619	5.42895	5.41041	5.47541	5.32625	5.13052	5.13463	828	387	875	837	1061	1039	757	1122	738	445	528	564	488	490	794	365	272	280	324
BA75_00317	4.17233	3.80735	4.03386	3.82171	3.77294	3.80839	4.91361	4.86938	4.85898	5.65421	6.82031	6.7987	2.58496	2.75702	2.85	5.46336	5.57289	5.32553	6.60006	5.91552	6.09866	3.21412	3.84699	3.30597	3.45286	3.80839	3.74093	5.04483	4.95977	4.73064	207	68	171	135	128	124	256	456	274	262	1013	964	114	126	206	419	379	422	831
BA75_00318	6.86518	6.97097	7.16249	6.67892	6.87036	6.85711	6.82299	6.62395	6.52246	6.43313	6.20477	5.91217	6.38076	6.36615	6.44593	4.95791	4.90929	4.27128	5.49217	5.07639	5.24184	6.73512	6.57622	6.65893	7.07275	7.11249	7.11634	6.3156	6.39077	6.60155	1379	639	1553	1023	1150	1075	968	1548	873	445	646	508	1843	1751	2806	287	232	194	374
BA75_00319	4.50779	4.7148	4.66732	4.47054	4.60585	4.75702	4.70819	4.3427	4.29793	4.1635	4.27426	3.87086	2.99277	2.91456	3.03562	3.37851	3.0197	2.30451	3.12763	3.08916	3.09255	4.35685	4.18269	4.46467	4.86542	4.72356	4.70099	3.91169	3.95327	4.1127	379	190	390	312	339	357	317	447	262	129	238	171	228	206	343	131	83	61	96
BA75_00322	3.49185	3.12928	3.45681	7.10098	6.21878	5.99977	6.80826	5.1297	6.77703	8.01603	8.2096	9.09432	5.65163	5.56499	5.59276	6.1823	7.1639	7.60674	8.05772	7.46581	7.8553	5.0036	4.80529	5.12143	3.91456	3.47379	3.64039	7.41151	6.83567	4.28021	129	42	115	1450	769	622	1011	569	1101	1418	2764	4939	1164	1051	1624	721	1200	2168	2380
BA75_00323	8.42072	8.65875	8.89727	6.78973	6.64731	6.62454	7.38189	7.04363	7.17642	6.29278	7.81922	7.27482	7.75302	7.45401	7.56171	6.71081	5.9521	5.22419	6.53838	6.10852	6.23055	7.9394	7.67087	7.98596	7.61486	7.59604	7.62797	8.53076	8.48051	7.86227	3280	1662	4173	889	790	733	1150	1670	1109	324	1606	1061	3863	3007	4919	796	391	310	629
BA75_00324	6.35544	5.78162	6.06005	5.51128	5.7137	5.45812	4.71809	4.30012	4.29719	5.81121	5.61117	5.48704	5.73471	6.32805	6.24888	4.06953	4.63343	3.8679	4.97407	4.70929	4.70598	5.21762	5.7148	5.45418	5.88484	5.76686	5.87012	5.41752	5.63836	4.85699	443	126	327	206	232	182	100	136	82	131	195	172	534	774	1117	69	87	66	119
BA75_00325	5.99887	6.21082	6.26566	5.48736	5.86666	5.76182	5.75114	5.1206	5.35156	6.2213	5.60881	5.90183	6.2363	6.8358	6.71548	4.63169	4.44559	4.01525	4.79805	4.62352	4.70099	5.52199	5.92505	5.96047	5.68229	5.85723	5.89554	6.85811	6.50271	5.5404	715	357	789	421	541	474	434	510	364	365	404	480	1585	2315	3226	216	158	153	217
BA75_00326	6.3572	6.10894	6.05832	6.20438	6.29352	6.34341	6.51602	6.41498	6.4065	6.27333	5.37782	5.81916	4.33342	4.17792	4.30743	5.23189	4.91504	4.48543	4.26679	4.69655	4.22497	5.83162	5.70432	5.81224	6.08576	6.27165	6.18269	5.7385	6.03562	5.98937	491	176	362	372	387	377	396	679	408	201	183	241	217	185	310	177	118	115	79
BA75_00328	4.82629	4.80735	4.76075	5.74255	6.09803	5.92125	5.4219	5.10476	5.13381	5.84699	6.2075	6.58301	4.51159	4.80168	4.57833	4.02148	4.44228	3.67016	4.40463	4.60229	4.40327	5.26379	5.57471	5.4219	4.71699	4.848	4.84398	4.9397	5.01302	5.18388	339	144	296	550	695	579	375	550	340	306	672	845	507	600	774	151	172	129	178
BA75_00329	4.18269	3.72137	4.09001	4.1635	4.22651	4.3512	4.28983	4.07553	3.84499	4.26604	3.852	4.16189	3.33199	3.48671	3.43696	1.7866	2.60881	1.74416	1.80323	2.45943	1.66448	3.59932	4.00988	3.98823	3.80529	3.86493	3.84197	3.65764	3.49953	4.06091	271	83	232	226	233	241	212	333	170	126	158	192	269	291	424	31	54	33	28
BA75_00330	5.25663	5.57289	5.44692	5.48123	5.84775	5.8846	5.86146	5.5245	5.53667	5.23228	4.7148	4.90641	4.55766	4.39369	4.54782	3.58736	3.60999	3.15543	3.08916	3.07039	2.52607	5.17632	5.28466	5.51696	5.27389	5.37226	5.5157	4.71589	4.61589	5.00225	313	168	327	310	394	381	347	503	307	134	158	175	355	302	513	74	63	59	45
BA75_00331	3.37156	3.67694	3.1177	3.97453	4.21023	3.89142	3.774	3.8679	3.49953	3.76235	2.64847	2.88557	2.01436	1.88753	2.47768	1.66903	1.20789	1.15704	0.687061	0.978196	0.695994	3.53232	3.64039	3.36877	3.83693	3.71809	3.61589	3.12598	2.65764	2.89724	43	23	32	57	66	49	42	83	38	25	18	21	26	22	57	8	4	5	2
BA75_00332	4.07211	3.7137	4.08406	4.32625	4.55336	4.2502	4.63517	4.30889	4.37712	4.36036	3.5472	3.99005	2.72465	2.68257	2.926	2.45943	2.60881	1.91456	2.15704	2.12433	1.94111	4.20711	3.79909	4.17313	4.11437	4.21568	4.06867	4.03386	3.69599	3.76022	167	55	154	170	197	149	182	264	168	90	84	113	111	103	190	38	36	26	26
BA75_00333	5.20555	5.28244	5.3147	4.8679	4.74039	4.89579	5.3799	5.02591	4.95838	4.75702	4.61706	4.24031	3.32481	3.36177	3.53481	4.64212	4.45483	3.52482	4.35262	3.851	4.30159	4.96671	4.98413	5.12102	5.44725	5.33521	5.30998	4.24184	4.50716	4.89433	285	129	281	189	169	178	233	333	192	90	139	102	134	132	229	152	111	74	110
BA75_00334	2.61117	2.65992	2.61589	2.81558	2.8339	2.50335	3.3505	3.03738	2.80323	2.4489	2.38957	1.79494	2.67129	2.4957	2.45154	2.02857	1.69153	1.3505	3.54102	2.34199	3.10601	2.14078	2.74201	2.50335	3.24031	3.0268	3.26604	3.02857	3.28096	3.36317	89	40	82	89	89	64	116	167	84	34	55	31	176	146	213	43	26	24	132
BA75_00336	5.69265	5.59544	5.79649	5.84423	5.91934	6.01703	6.24222	6.11187	6.09402	5.42895	4.39917	4.08491	3.31615	3.43829	3.61353	3.6893	4.0054	2.83592	3.45812	3.02503	3.34908	6.00045	5.91001	5.89215	5.7498	5.75889	5.51602	5.18706	5.09887	5.37156	363	145	356	341	352	355	386	648	387	131	107	82	120	126	219	68	72	39	51
BA75_00337	7.374	7.20271	7.30067	5.79961	5.95907	5.77663	6.34696	6.48623	5.91528	6.02636	5.0505	4.7137	5.66676	5.10559	5.24413	5.00675	4.54535	2.97453	4.0781	3.94767	3.2765	7.41202	6.76222	7.08651	7.49185	7.4508	7.23228	5.79546	5.75809	6.23266	1193	453	1033	334	366	303	420	852	345	202	173	131	674	433	727	180	108	44	82
BA75_00338	3.74524	3.70708	3.56925	4.18903	4.35262	4.41954	4.16672	4.16912	4.02945	3.86196	3.23726	3.38267	2.96347	3.09085	2.89724	2.36457	2.43829	1.97085	1.38957	1.83188	1.70487	3.94579	4.06695	3.904	3.95791	3.93546	3.90014	3.3505	3.34625	3.52732	172	72	138	202	224	222	170	313	171	82	87	94	177	188	244	46	41	36	16
BA75_00339	4.78816	4.91121	4.99503	4.91839	5.04876	4.96947	4.72028	4.58496	4.59694	4.488	3.73335	3.82985	4.45286	4.28466	4.19849	2.40599	2.9279	2.43829	1.71809	1.66903	2.09424	4.81967	4.55704	4.66221	4.82528	5.04221	4.9279	4.07039	4.5097	4.46009	163	76	172	151	162	144	112	187	114	57	56	58	239	202	289	21	27	24	10
BA75_00340	3.18269	3.24793	3.12598	3.7301	4.04177	4.05398	3.73769	3.75489	3.52356	3.07382	1.76977	1.65076	1.43296	1.29866	1.65076	1.08406	1.66448	0.933573	1.01436	1.02857	0.575312	3.23266	3.36036	3.31034	3.48027	3.48671	3.41819	1.94111	2.33056	3.05485	189	86	166	243	302	288	209	389	198	76	42	36	75	62	137	21	34	19	17
BA75_00341	4.853	4.52857	4.59455	5.08236	5.13258	5.21023	5.66078	5.50303	5.2521	4.34554	1.91073	2.19535	2.78031	1.99277	2.66676	2.51602	3.12102	2.39232	1.1375	2.01436	0.321928	5.03254	5.44162	4.97545	4.96947	5.20906	5.07168	3.56803	3.8166	4.0063	163	55	123	162	164	163	209	344	174	49	12	15	64	31	85	22	30	22	5
BA75_00342	4.74362	5.24982	5.27352	4.94064	5.1981	5.29902	4.99232	4.99367	4.79129	4.04527	2.42223	2.59455	1.84398	1.58976	2.39506	2.20789	2.99458	1.98185	2.62293	2.40054	2.29572	4.66676	5.06523	4.60288	5.28836	5.53605	5.41447	3.30012	3.66789	4.76607	668	415	896	651	772	784	578	1063	557	176	84	94	126	94	302	75	121	68	95
BA75_00343	5.08023	5.03342	4.94158	4.90977	5.08789	5.15987	5.47249	5.39678	5.29793	5.0955	4.57531	3.56071	3.76447	3.53854	3.73877	3.01614	3.63807	2.57531	3.97453	3.73769	3.82579	4.58075	4.78136	4.69098	5.37086	5.29352	5.29315	4.68313	4.77505	4.78503	313	130	259	234	261	259	299	521	294	138	162	74	225	182	321	54	73	42	100
BA75_00344	4.76129	4.51159	4.49506	4.66903	4.80684	5.00315	4.84699	4.76447	4.61117	4.86146	4.33485	4.09255	3.87971	3.67129	3.7666	2.54597	3.86888	2.58736	2.44095	2.85	2.45943	4.66107	4.47508	4.61058	4.8166	4.84298	4.58796	4.24565	4.48091	4.58436	364	131	275	288	313	340	280	485	263	171	199	161	359	295	480	54	127	62	44
BA75_00345	4.57107	4.26754	4.57168	5.76049	5.95047	5.92908	5.62029	5.72874	5.41346	5.36457	5.37573	5.58767	6.33539	5.99164	6.06156	5.35438	5.24793	4.12846	4.11936	4.34837	3.93357	5.98459	5.58256	5.78424	4.99865	5.08279	4.97636	4.39163	4.39917	4.43229	373	129	342	737	830	772	571	1133	549	288	494	555	2454	1852	2944	523	406	240	191
BA75_00346	4.10936	4.24108	4.07296	4.53916	4.82375	4.90497	4.26903	4.4614	4.41346	4.89288	3.62994	3.41414	2.26003	1.91456	2.40054	2.58015	2.76977	2.29572	2.36737	2.95791	2.13093	4.7126	4.61412	4.53916	4.19849	4.11187	4.17792	4.05137	4.45615	3.98732	192	91	171	222	268	268	156	330	193	148	100	82	84	59	138	47	46	41	35
BA75_00347	5.26115	4.89045	5.24146	4.22728	4.38267	4.69822	4.9542	4.80478	4.68706	2.87774	1.37295	2.43029	2.52356	2.4957	2.58256	2.07039	2.90497	1.78241	0.871844	1.20789	0	4.63633	5.26641	4.64155	4.774	5.04089	4.82426	4.49761	4.78503	4.5741	190	62	170	76	83	98	110	182	101	14	6	16	45	42	69	13	22	11	3
BA75_00348	4.21179	4.57592	4.46401	3.48671	3.9364	4.15462	4.47703	4.30378	3.98823	2.57289	1.51602	1.39506	1.3505	1.15056	1.61824	2.10098	2.34483	1.83188	1.48543	1.57046	0.731183	4.12846	4.7339	4.12681	4.34341	4.46009	4.57713	3.80219	3.90689	4.30378	493	278	544	243	336	373	433	701	337	61	39	33	82	62	159	74	77	64	36
BA75_00349	5.62352	5.65363	5.50176	6.79377	7.13863	7.05181	6.05615	6.09381	5.8392	5.15097	5.92148	5.8301	6.67624	6.18587	6.25248	6.57274	6.16692	6.58075	5.59276	5.4002	5.3107	7.88789	6.85325	7.12547	5.34908	5.12887	5.17552	3.84699	4.48607	5.14934	341	149	285	655	816	723	334	631	319	106	313	283	1337	907	1446	531	334	593	238
BA75_00350	5.17473	5.32697	5.32481	5.23496	5.22843	5.33842	5.31759	5.46793	5.18706	4.63285	4.33271	3.82985	3.24793	3.6311	3.72574	3.78136	4.03386	3.26003	3.70929	3.04439	3.38819	5.49921	5.51633	5.20516	5.17513	5.04002	5.21101	4.63227	4.75168	4.73552	355	170	361	313	306	312	284	581	288	105	144	96	161	207	337	103	104	77	87
BA75_00351	4.38474	4.42358	4.68482	4.35191	4.98504	5.14241	4.71039	4.80064	4.67299	4.69209	3.34908	3.79805	2.57531	2.75275	3.17153	1.852	3.49697	1.88362	1.1635	1.57531	0.887525	4.36667	4.55888	4.22265	4.70874	4.90497	4.43962	3.46467	4.15704	4.53667	67	29	75	55	84	88	61	120	66	36	23	31	31	34	73	7	23	8	3
BA75_00352	1.33342	2.02148	0.970854	2.94111	2.58976	2.90111	3.08916	3.89433	3.62644	1.80735	1.29866	1.4957	0.85599	0.575312	0.713696	1.39506	1.848	1.15056	1.4957	1.76977	1.79909	0.695994	1.22651	1.17632	1.5656	1.51602	1.37851	0.903038	0.83996	1.19535	7	6	4	26	19	23	25	85	42	5	5	6	7	4	8	6	8	5	6
BA75_00353	4.5373	4.15056	4.29572	3.59455	3.72247	4.0018	3.92505	3.9607	3.97269	2.61824	3.55582	2.5008	1.99277	1.81147	1.52607	3.90111	3.66448	2.86196	3.18269	4.41007	3.11103	4.53916	4.81865	4.4822	4.46858	4.58075	4.50462	2.28688	2.55582	2.46467	100	32	76	42	45	52	46	87	53	10	36	15	25	20	23	50	35	25	26
BA75_00354	4.45286	4.14486	3.89724	4.01525	3.97085	3.97453	4.69098	4.08151	4.21878	4.07039	4.87135	4.66846	1.32769	1.49057	1.13093	4.21335	5.90545	4.2426	4.83794	5.14731	4.22728	5.52576	5.39094	5.62469	4.5008	4.26679	4.13093	3.27798	3.55459	3.38681	155	53	94	95	90	85	133	157	105	51	156	130	21	24	24	104	292	118	146
BA75_00355	4.12102	3.71149	3.96255	4.42291	4.3067	4.39575	4.18428	3.84599	4.15381	4.20711	3.9514	4.58376	1.52607	1.33342	1.58015	3.43162	3.47379	3.24945	3.96809	3.40327	3.85898	4.16752	3.96347	4.17951	4.19849	4.25399	4.41414	2.98003	3.53232	3.46597	61	19	49	64	57	57	46	66	50	28	40	61	13	10	20	29	25	28	39
BA75_00356	4.62234	4.7241	4.79233	4.88606	5.13627	5.30268	4.91456	4.42962	4.774	4.79233	4.08491	4.56621	2.54597	2.64616	2.88362	2.76977	3.29278	2.70487	3.03738	2.85997	2.6017	4.29425	4.80478	4.45615	4.61353	4.64443	4.46858	4.53667	4.40871	4.56438	193	89	199	197	231	245	172	223	173	95	97	133	74	77	142	38	48	40	42
BA75_00357	7.46033	7.35429	7.47549	6.97762	7.10192	6.9644	7.24031	6.92849	6.87123	6.9982	6.62015	6.73376	6.12743	5.75248	5.93782	5.97545	5.95675	5.63343	6.22632	5.95163	5.91862	6.95455	7.08969	7.07446	7.77538	7.69237	7.53768	7.31814	7.38457	7.04985	2687	1076	2488	1622	1742	1494	1667	2464	1434	851	1112	1164	1986	1465	2527	760	628	663	807
BA75_00358	7.19869	7.29719	7.33539	6.93156	7.03463	7.09645	7.1469	7.14659	6.95501	6.65464	6.23304	5.34767	4.64559	4.76394	5.03166	4.07211	4.63575	3.58135	4.78398	4.48285	4.48929	6.92362	7.08884	6.96174	7.36352	7.43788	7.42903	6.97717	7.12133	7.01402	2501	1156	2522	1755	1858	1832	1745	3206	1699	748	947	490	774	810	1485	217	274	167	324
BA75_00359	4.08151	4.04439	4.22651	5.33914	5.08236	5.39815	4.69377	4.68762	4.8212	4.89627	5.25588	5.67892	1.92979	1.91839	1.42761	3.19849	4.10266	3.86987	4.03738	4.20085	3.86394	4.63691	5.3345	4.92979	4.51728	4.57046	4.6792	4.848	4.88606	5.4002	49	20	49	102	82	96	55	101	67	38	85	110	16	15	14	20	33	37	34
BA75_00360	6.32517	6.36019	6.4353	6.78306	6.97934	7.04286	6.66178	6.49265	6.44211	6.57031	6.66619	6.74335	6.01859	6.09529	6.14139	5.23879	5.15583	4.96116	5.21607	5.1819	5.12887	6.41718	6.6222	6.54257	6.38042	6.44725	6.52184	5.99299	6.16068	6.23611	1150	508	1138	1340	1513	1493	1053	1719	1005	597	1087	1109	1741	1765	2760	427	337	389	374
BA75_00361	5.02326	5.16631	5.24146	5.39094	5.66391	5.66249	5.851	5.47962	5.46074	5.57107	4.04264	4.47638	3.41684	3.64731	3.48929	3.64847	3.53854	2.848	2.94486	2.51602	2.65992	5.17433	5.3799	5.37539	5.08619	5.14364	5.24451	4.53916	4.77926	4.94673	178	84	189	195	231	217	231	327	195	114	65	86	102	116	157	52	40	31	27
BA75_00362	5.33664	5.38474	5.49153	5.337	5.58045	5.56224	5.52795	5.09845	5.30488	5.08364	3.80941	4.08491	3.42895	3.41549	3.51979	3.06005	3.63575	2.8679	2.79286	2.21412	2.29278	5.51159	5.47021	5.41414	5.46303	5.40463	5.44228	4.44493	4.20711	4.65592	289	128	294	244	284	264	239	324	227	105	71	84	134	127	209	43	56	41	31
BA75_00363	6.3579	6.30378	6.45105	5.89482	6.36159	6.41752	6.21917	6.07596	6.00113	5.79753	5.56407	4.78031	4.90545	4.7866	4.81916	4.75489	4.58856	3.98003	4.56621	4.22033	4.34979	6.05028	6.22651	6.08428	6.6768	6.56499	6.67723	5.82655	5.96093	6.09043	877	363	856	535	730	716	575	956	549	258	373	206	588	518	804	225	167	142	175
BA75_00364	4.37016	4.5008	4.53232	4.70984	4.84499	4.93829	4.33414	4.34483	4.22265	4.54102	4.0197	2.93734	3.00899	2.75489	3.33628	2.17951	2.50843	1.8953	2.24489	2.82375	2.17313	4.43563	4.63285	4.53356	4.64212	4.76235	4.71973	4.0781	4.18903	4.31904	488	232	504	528	574	580	344	637	353	242	281	119	329	258	617	70	78	60	66
BA75_00365	4.46532	4.53792	4.71589	4.8485	4.9222	4.77452	5.03034	4.70321	4.99458	4.80684	2.67582	4.02857	2.81558	2.62059	2.46728	2.12102	2.44626	1.58976	1.52105	1.21412	1.54102	3.77505	4.39438	4.2555	4.24413	4.46793	4.5601	3.88264	4.23189	4.21568	142	64	155	158	163	138	154	224	167	79	27	74	76	62	83	18	20	12	9
BA75_00366	4.25475	4.33414	4.16108	4.93026	4.93782	5.03914	4.55582	4.59753	4.54535	4.91025	4.74631	4.65421	4.64386	4.10266	4.19298	3.45418	3.70155	2.97636	3.20945	3.45154	3.02148	4.96717	4.70099	4.81147	4.40667	4.51665	4.41007	3.81147	3.93546	4.22574	456	209	391	629	624	634	411	778	454	321	485	439	1138	738	1192	201	203	154	148
BA75_00367	4.86592	4.67356	4.81301	6.07724	6.34074	6.37903	5.38094	5.34554	5.2709	5.64097	5.1981	5.72274	4.90785	4.81813	4.8166	4.20163	4.57713	3.76129	3.97911	3.75809	3.82477	5.26566	5.41718	5.28281	4.88215	4.99865	4.96809	4.37851	4.44758	4.44956	643	242	568	1285	1525	1480	672	1204	692	489	607	852	1246	1124	1697	318	350	255	240
BA75_00368	6.35138	6.22882	6.12619	5.57713	5.95536	5.82018	5.19967	5.46336	4.98823	7.11946	8.43208	7.94292	3.81455	4.22959	4.01436	10.4083	9.94275	10.7296	9.09698	9.4257	9.33447	5.74873	5.81404	5.6094	6.16289	6.02237	6.19751	2.71149	3.04789	3.16993	656	258	511	321	411	352	210	466	201	489	2084	1431	199	259	336	8824	5344	12247	3170
BA75_00369	3.60526	3.10434	3.07895	4.26529	4.5735	4.54164	3.54226	3.37712	3.34908	1.69153	3.55336	1.48027	1.91073	1.82782	2.22033	5.09972	3.90207	4.56986	4.56742	4.23036	4.52544	3.13914	3.74201	3.75061	2.93546	3.21257	3.10098	1.75702	1.75275	0.85599	35	10	21	48	58	53	24	39	23	3	25	4	16	14	31	83	29	63	51
BA75_00370	7.30716	7.07724	7.0864	6.91994	6.72846	6.66846	7.21296	7.38146	7.01759	6.58901	5.7366	5.47249	4.27947	4.3147	4.53792	6.27836	6.20281	6.26021	6.00585	6.23132	6.19673	6.03122	6.85449	6.3651	6.40514	6.5821	6.53356	4.96162	4.88118	5.32048	906	329	706	583	498	449	612	1267	594	238	224	179	198	194	348	352	279	386	260
BA75_00371	4.49185	4.6241	4.71809	6.63125	6.8976	6.77742	7.69411	7.60103	7.79915	7.82381	7.10654	7.69425	5.76102	5.84071	5.8089	6.96104	7.29866	6.81724	6.76142	6.66931	6.7126	5.19967	5.71644	5.65105	4.54226	4.71864	4.6011	4.94907	4.67751	4.28021	199	94	214	767	907	786	1378	2375	1650	910	942	1370	923	936	1389	914	968	918	709
BA75_00372	1.8679	1.53107	1.90304	2.81352	3.47508	3.1635	3.10601	3.15704	3.14568	3.49313	2.52356	2.854	2.53107	2.14731	2.37295	2.39232	2.65076	1.93734	1.83996	1.23879	1.81558	1.34483	2.12763	2.37016	1.79077	2.20163	1.76553	1.71809	1.56071	1.64155	39	12	37	75	124	92	81	155	93	66	52	66	132	91	168	50	52	37	27
BA75_00373	2.34767	2.70487	2.58736	3.95699	4.12019	4.21878	3.51728	3.21412	3.71589	3.65306	3.07039	3.2555	2.01078	1.99639	1.75275	1.66448	2.25399	0.918386	1.774	1.78241	1.59455	2.72247	3.28836	2.7866	2.8953	2.90111	3.19061	2.78031	2.74631	3.22959	26	15	29	78	86	87	48	70	62	32	35	39	36	34	41	11	16	5	11
BA75_00374	3.91169	4.25096	4.34341	4.60051	4.65249	4.63227	4.49761	4.69042	4.48027	4.96947	4.49825	4.86691	2.5435	2.37295	2.90111	2.6017	3.5472	2.8953	2.84398	3.07039	2.86592	4.06437	4.36177	4.3875	3.86394	4.05224	4.10098	4.18824	4.08151	4.02591	118	65	148	165	168	156	131	277	144	111	135	170	76	63	148	34	60	48	37
BA75_00375	4.25172	4.0635	4.36667	5.01436	5.04177	5.14037	4.89239	4.55704	4.8089	5.00675	4.45418	4.92695	3.81967	3.86987	3.86196	3.35332	3.54226	2.65764	3.20163	2.98914	2.88557	4.2817	4.17712	4.30524	4.38957	4.45615	4.48929	4.50398	4.46663	4.36387	306	115	305	449	451	457	352	508	369	231	264	359	418	417	627	125	121	80	99
BA75_00376	4.32984	4.21801	4.20242	5.29352	5.44394	5.53263	4.87036	4.65019	4.61941	4.72465	2.37573	3.19061	4.13914	3.49697	3.86295	2.90881	2.65535	1.52607	2.25701	1.91456	1.62293	5.0343	4.85947	4.91313	4.47379	4.42895	4.45286	4.94486	5.09508	4.45615	92	36	76	155	168	168	98	154	91	53	15	28	149	88	177	25	17	8	13
BA75_00377	7.54751	7.39	7.57251	7.638	7.63575	7.72894	7.79448	7.79097	7.54079	7.29407	6.85848	7.2078	7.59544	7.20916	7.24897	7.27798	6.91743	6.79986	6.11749	6.29939	5.97568	8.09798	8.04751	8.00675	7.53286	7.40582	7.34855	7.44675	7.56856	7.18745	703	266	646	630	610	610	601	1105	560	254	323	396	1350	980	1546	464	301	369	185
BA75_00378	5.25814	5.29756	5.40463	4.45681	4.73281	4.42828	5.01078	5.08236	4.8485	4.4522	4.40463	3.37434	3.87283	4.33128	4.57168	3.08916	3.27352	2.61589	4.04876	3.6427	4.20555	4.59813	4.99865	4.62176	5.30342	5.30159	5.17473	4.18824	4.34412	4.86542	360	159	365	171	205	155	218	422	216	88	145	65	247	332	600	58	56	44	107
BA75_00379	5.92315	5.76527	5.84599	6.0036	6.21374	6.14119	6.05723	6.13381	6.00562	5.63517	5.37782	5.03738	5.72301	5.66704	5.66647	5.25852	4.97636	4.81558	4.75542	4.49378	4.91169	5.87578	5.87603	5.74335	6.00675	5.99435	6.00832	5.7666	5.67356	5.71425	431	165	372	385	437	391	342	664	367	153	218	165	700	644	979	215	147	174	134
BA75_00380	7.4564	7.52466	7.58931	7.58969	7.89148	7.92309	7.60807	7.42769	7.34305	7.32535	6.87713	7.05713	7.89233	8.01842	8.01965	6.99367	6.62147	6.09698	6.58706	6.44095	6.34784	7.71473	7.51341	7.71431	7.6367	7.57304	7.69105	7.37269	7.25144	7.01033	778	346	773	719	863	828	623	1012	576	307	386	421	1962	2040	3124	449	289	266	303
BA75_00381	3.11437	3.15056	3.49057	5.11894	5.27277	5.34589	4.21878	4.09001	3.853	4.86691	3.43829	4.23879	3.11103	3.0268	3.23113	2.49825	3.63923	3.0197	3.43296	2.9542	3.17792	4.08746	4.29866	4.12928	3.34483	3.42492	3.13914	5.80245	5.48671	4.63169	68	30	83	253	277	275	113	189	96	109	65	114	127	114	203	33	68	56	62
BA75_00382	8.62092	8.22154	8.09982	8.88621	8.89084	8.85845	8.04979	8.43154	7.88209	7.44029	7.13484	7.5397	11.085	10.6212	10.6713	9.67728	8.61357	7.72894	8.05154	7.45047	7.50985	10.4124	9.44149	10.0945	8.47504	8.45418	8.29393	7.35597	7.23429	7.1915	1798	578	1134	1821	1778	1632	871	2092	862	342	475	606	18512	12786	20247	2985	1191	856	865
BA75_00383	9.09363	9.14802	9.24596	9.73591	9.76373	9.78815	9.30725	9.1639	9.12008	8.16667	10.2013	8.87958	12.9971	12.7929	12.7504	11.067	10.4782	10.7441	11.1833	11.3153	11.3498	9.84376	9.46561	9.69403	9.31261	9.41058	9.42608	8.85512	8.78244	9.02209	2891	1278	2918	3806	3785	3618	2418	4030	2362	658	4637	1784	80833	66959	99232	9069	5037	8051	8801
BA75_00384	6.50732	6.21607	6.58165	6.32229	6.22632	6.29719	6.50112	6.59231	6.50287	6.12247	5.28021	5.61706	3.85898	4.26754	4.39163	4.57046	5.31759	4.67751	3.39369	4.09761	4.05572	6.1206	6.59991	6.02813	6.41244	6.35438	6.21897	6.05246	6.04963	6.16872	224	76	211	165	148	145	160	315	178	73	70	85	62	79	134	45	64	54	17
BA75_00385	5.39369	5.38267	5.42593	6.07318	6.06717	6.07489	5.80761	5.68061	5.47606	5.68342	5.20124	5.66306	5.07296	4.99186	5.05485	4.24869	4.37365	3.96717	4.09592	4.05918	3.94111	5.74416	6.0036	5.79442	5.48317	5.5373	5.30488	5.18943	5.15745	5.50843	587	251	550	802	786	746	569	956	501	315	381	511	877	795	1259	206	189	186	164
BA75_00386	4.86245	5.09424	5.03386	5.31325	5.58676	5.66931	5.63575	5.4614	5.45253	5.05615	5.30195	5.21917	5.07724	5.18269	5.17433	4.39506	4.26978	4.03298	4.35966	4.65764	4.20711	4.92932	5.08236	5.0036	5.17233	5.03034	5.37921	4.91648	5.00405	4.89142	319	162	330	372	444	444	400	650	391	160	325	296	698	722	1088	182	139	155	158
BA75_00387	9.8227	10.1539	10.2028	10.0383	10.0792	10.0619	9.94999	9.89757	9.78391	8.88414	9.52242	8.60222	11.682	11.8884	11.9041	9.97781	9.80681	10.2784	10.5733	10.507	10.6906	9.25042	9.63829	9.5336	9.82928	9.95918	9.97413	9.26367	9.22942	9.3082	12472	6762	14867	12244	12396	11560	9852	17461	9773	2841	7536	3844	85030	94220	144237	11108	8259	15197	14949
BA75_00388	5.18785	4.98687	5.22728	6.30561	6.62381	6.49761	6.393	6.30506	6.24508	6.86109	6.31904	6.47687	6.78829	6.78699	6.78306	6.56621	7.10643	6.86369	7.46123	7.24375	7.38741	6.98277	6.77321	7.0027	5.30086	5.47021	5.43729	6.2636	5.99752	5.04614	368	137	346	685	841	726	623	1077	625	522	609	657	2132	2043	3090	778	950	1064	1296
BA75_00389	2.61353	2.07039	2.80735	3.33628	3.42358	3.35755	2.97453	3.03562	3.14893	3.08236	2.48285	2.84599	2.7761	2.86987	2.86196	2.40054	2.11437	1.4489	1.54102	1.53605	2.06005	2.774	3.02503	3.04963	3.34056	3.08236	2.91648	2.21723	1.79909	2.41414	30	8	32	45	47	42	29	56	37	19	20	26	64	66	100	20	13	9	8
BA75_00390	6.01011	6.18269	6.32048	6.24127	6.42928	6.53169	6.17313	6.09233	5.83112	5.8296	4.84348	4.74524	4.20711	4.43496	4.62644	3.35896	3.69711	2.69599	3.90593	3.75382	3.70708	5.84499	5.9542	5.87234	6.07831	6.24298	6.23074	5.19653	5.39403	5.45187	1747	853	1995	1739	1958	1988	1418	2461	1241	674	568	512	905	1028	1784	204	221	134	274
BA75_00391	2.79909	3.15704	3.34767	4.5656	4.37851	3.83289	3.79494	4.15218	3.87184	4.66334	3.39094	3.45549	2.52105	2.67356	2.64616	1.24489	2.10098	2.02857	2.25096	1.774	2.29866	3.39094	2.7845	3.43829	2.95606	3.38543	3.88264	2.95606	2.54102	3.36317	11	6	15	35	29	18	17	41	20	19	13	13	16	17	26	2	4	5	5
BA75_00392	4.29205	4.7761	5.08108	5.38059	5.32589	5.2709	5.18785	5.23304	5.11103	5.45615	4.49889	4.98003	3.46858	3.73335	3.77505	2.86987	3.51854	2.83188	3.49825	3.05658	2.82782	5.01078	5.11353	4.98231	4.69377	4.88801	4.83238	4.38957	4.45746	4.50144	96	58	154	177	166	150	132	251	139	96	83	113	97	113	178	26	36	28	38
BA75_00393	5.58105	5.71891	5.62761	4.87332	5.1811	5.31143	4.84449	4.65306	4.65249	5.45713	5.6372	5.52701	3.74846	3.84097	3.88069	4.29499	4.26978	3.97361	4.85699	5.00675	5.45549	5.83264	5.4266	5.57682	5.79935	5.58406	5.63372	4.09001	4.22497	4.4957	918	437	870	469	576	597	393	629	381	368	711	636	458	472	735	292	240	256	390
BA75_00394	9.82161	9.7302	9.64773	7.20408	7.41015	7.62007	6.99741	7.15977	6.69293	7.08204	7.38405	7.9455	3.88557	3.74739	4.31397	4.89045	5.7385	5.67976	6.24355	6.57531	6.53823	9.7184	9.26021	9.42471	9.60927	9.59208	9.56476	6.15381	6.41532	6.73715	9825	3965	7963	1345	1526	1666	996	2051	896	638	1343	1918	281	243	560	249	381	485	579
BA75_00395	6.82972	7.08757	7.12701	7.65306	7.92446	8.04489	8.06059	7.62702	7.81231	7.86425	6.20594	8.54411	4.48414	5.45549	5.45253	5.40259	6.7241	4.95187	6.03584	5.9991	5.58256	7.87823	7.1815	7.71617	6.73376	6.99899	6.86839	8.02176	7.99927	7.53247	633	323	708	948	1118	1143	1077	1466	1008	565	304	1497	224	429	653	185	392	149	259
BA75_00396	3.45943	3.23726	3.851	3.6893	4.30012	4.50208	3.73552	2.81967	3.27202	7.6167	4.0635	5.97338	2.43029	2.6017	2.37016	3.31325	4.89191	3.90593	3.68257	4.70155	2.74631	4.6605	3.96809	4.50589	3.774	3.7126	3.62527	9.87415	9.50835	7.91091	165	60	203	166	257	281	147	133	115	1409	193	734	136	151	188	118	317	205	139
BA75_00398	4.40871	4.62352	4.68762	4.60288	4.96763	4.8802	5.08746	4.8212	4.95373	4.45746	3.62176	3.39506	2.85	2.86196	3.23266	2.40054	3.10434	2.08066	1.62293	3.0321	1.29278	4.45812	4.66391	4.57954	4.6565	4.72083	4.60348	3.91456	4.10601	4.43296	219	110	245	213	272	241	258	392	261	99	91	74	126	122	248	37	55	31	16
BA75_00399	5.71232	5.54504	5.79805	5.79883	5.89433	5.9241	5.99073	5.36702	5.76527	6.73485	6.37521	7.24403	3.84499	3.40327	3.36737	4.85599	4.29278	3.90014	4.54226	4.15785	3.48929	6.61043	5.91504	6.1014	5.89724	5.93899	5.85723	6.24963	6.26959	5.80452	109	40	103	97	99	94	95	113	90	95	129	226	52	35	53	47	26	26	34
BA75_00400	7.91755	7.90767	7.99622	7.29774	7.3837	7.32984	7.39335	7.31234	7.08215	7.38802	6.46565	6.64097	5.66249	5.5741	5.72792	5.16551	5.67779	5.43496	5.4522	5.2555	4.93168	7.49193	7.65578	7.55221	7.85468	7.92142	7.81941	8.13504	8.14318	7.78731	3003	1284	2903	1648	1721	1564	1507	2618	1350	907	811	886	1162	1048	1770	348	419	468	380
BA75_00401	4.53916	4.04439	4.37851	4.97545	4.86987	5.10266	4.59872	4.74953	4.85	4.65592	4.49953	4.36317	4.37712	4.13011	4.15704	2.61353	2.63691	1.8679	3.14405	2.70266	2.54844	4.42425	4.31759	4.60585	4.52231	4.38888	4.42291	5.0072	5.53667	4.93452	203	61	165	235	214	238	153	315	205	96	147	129	339	271	420	37	32	21	51
BA75_00402	7.86746	7.56186	7.44203	5.77979	5.9479	5.86047	6.34447	6.93664	5.85549	6.52058	8.19076	6.26397	7.10476	6.98105	7.11374	5.15137	4.77821	3.70819	5.2589	5.72738	5.49057	7.77867	7.71761	7.81109	7.85885	7.93787	7.76752	7.92973	8.55048	8.22043	1792	620	1215	351	387	343	447	1243	352	305	1669	419	1970	1730	2885	213	136	83	205
BA75_00403	5.29829	5.48736	5.51854	5.90713	6.14119	5.99481	5.6401	5.6985	5.42962	5.82528	4.84549	5.3345	5.27761	5.39129	5.22612	3.19692	3.95884	3.08916	3.71589	3.50462	3.22959	5.75596	5.65363	5.75542	5.44526	5.79805	5.65363	4.94298	5.17911	5.06264	288	141	307	374	432	367	265	508	254	182	155	212	531	551	745	49	73	50	65
BA75_00404	5.63023	5.48832	5.76951	6.1334	6.04133	6.16269	6.47752	6.59664	6.40582	6.58286	6.27929	6.88435	5.20046	5.44062	5.45121	4.22342	4.94345	4.43029	5.04876	4.79701	4.87873	5.77189	6.04963	5.86468	5.76924	5.64328	5.7339	5.55949	5.53574	5.73525	354	137	356	426	391	401	464	928	491	301	416	613	488	554	849	103	145	133	167
BA75_00405	2.852	3.1811	3.39917	3.22497	3.52857	3.22497	4.2032	4.06264	4.08746	3.52105	2.71589	2.83996	2.72683	2.32481	2.54102	2.70929	2.85	2.09424	2.10098	2.89724	1.83592	3.11603	3.32193	3.04789	2.75702	2.88557	2.65764	2.10769	2.17313	2.53356	45	25	63	51	63	47	91	151	93	33	30	32	76	52	95	32	30	21	17
BA75_00406	6.16792	6.21412	6.4224	6.42004	6.53761	6.71053	6.56224	6.51112	6.38405	5.90761	4.85798	4.85499	4.40122	4.45943	4.71149	3.62877	3.77505	3.15543	3.13586	2.59455	3.16511	6.42324	6.22535	6.24793	6.33771	6.41481	6.42727	5.47151	5.62147	5.45845	344	151	373	346	366	388	327	581	321	124	101	97	182	181	332	44	41	34	27
BA75_00407	3.97911	3.70377	4.05745	4.61412	4.70155	4.87283	4.28688	4.19377	3.90689	4.1643	3.14078	3.20477	3.34483	3.33342	3.4489	2.04264	2.73552	1.88753	2.08406	2.28983	1.43829	4.16189	4.4614	4.25248	4.19535	4.42223	4.2032	3.08066	3.28836	3.6837	160	56	155	215	225	240	145	249	122	80	63	64	186	177	293	27	41	26	25
BA75_00408	4.73281	4.94486	4.926	5.08958	5.42928	5.35931	5.39163	4.95791	5.2211	4.95791	4.80012	4.65191	4.20006	4.09845	4.10182	3.5509	3.95884	3.0054	3.0993	2.96532	2.87578	4.98322	5.0063	4.84298	4.95	4.79597	5.0635	4.20163	4.25399	4.60881	242	121	254	264	330	296	280	378	276	124	189	164	308	274	417	81	92	59	51
BA75_00409	6.34501	6.26529	6.45236	5.95768	6.01078	6.21004	6.1639	6.14507	5.89821	5.74685	4.76977	5.00764	4.36107	4.55275	4.66278	3.0072	3.91743	3.23266	3.30305	3.03386	1.76977	6.31904	6.2681	6.16651	6.17053	6.3906	6.47622	5.70598	5.92291	5.90328	571	231	561	367	373	404	363	659	335	163	139	159	260	286	471	40	67	53	45
BA75_00410	5.40497	5.40599	5.39232	5.69181	5.81096	5.9507	6.00383	5.92101	5.74443	5.63546	4.9241	5.22304	4.38128	4.46467	4.42156	3.57773	4.29719	3.31904	3.24336	3.16832	3.09255	6.15299	5.72192	6.08619	5.43095	5.61736	5.53387	5.2891	5.27984	5.2114	322	138	291	333	355	369	355	616	329	165	170	203	289	294	433	68	97	62	47
BA75_00411	6.66178	6.67243	6.66945	5.85375	5.96924	6.22265	6.672	6.61765	6.23036	6.11832	5.21023	5.56438	4.99548	4.64443	4.87578	4.52042	5.20046	3.77189	3.84398	3.84599	3.01078	6.61809	6.15664	6.57334	6.6659	6.7443	6.74241	6.32661	6.21335	6.13237	367	156	333	175	184	206	266	472	217	108	98	121	210	155	281	64	87	41	35
BA75_00412	4.86196	4.37573	4.82375	5.02326	4.75221	5.24793	5.00315	5.00225	5.12722	5.07425	4.91695	5.50303	3.83491	4.14893	3.92315	4.55213	4.23266	4.04701	3.79805	3.14078	4.13093	4.76447	4.98641	4.92505	4.63981	4.65878	4.62527	4.48671	4.22882	4.39849	88	26	77	83	66	88	70	129	85	44	68	99	77	92	120	56	37	43	29
BA75_00413	8.07066	8.13945	8.17747	8.00546	8.19486	8.08337	8.05577	8.00028	7.85755	8.04002	7.83188	7.9462	7.20261	7.00158	7.00034	7.25673	7.45096	7.3924	7.4814	7.17203	7.2572	7.98982	8.03403	7.96301	8.14185	8.18819	8.24327	8.00388	8.02796	7.80723	1870	839	1835	1508	1684	1467	1336	2365	1295	796	1178	1230	1910	1588	2414	847	811	1034	885
BA75_00414	5.42459	5.41515	5.74819	5.78267	5.43196	5.70653	6.24355	6.08194	6.09339	5.65793	4.11187	4.89336	3.13422	3.51223	3.90881	3.97728	4.60999	2.97269	2.76341	2.59932	2.80529	4.67638	5.39438	5.31107	5.73363	5.49825	5.97269	4.72901	5.10559	5.36737	111	46	125	120	90	102	142	234	142	56	32	54	38	48	100	31	41	16	11
BA75_00415	5.22226	5.13996	5.02192	5.65592	5.66391	5.68678	5.46761	5.2114	5.30232	5.63285	5.87529	6.08406	4.8748	4.64155	4.65306	5.33056	5.39506	5.16872	4.60703	4.60229	4.64039	5.79468	5.62732	5.66534	5.31361	5.22689	5.22381	5.36107	5.30049	5.12433	336	136	266	386	381	365	289	443	286	196	397	444	491	398	609	290	254	287	154
BA75_00416	4.15462	4.04264	4.02945	4.84046	4.99186	4.99639	4.71205	4.42761	4.54411	4.74362	4.59991	4.98094	3.76447	3.80735	3.67129	3.60881	3.5656	3.05137	2.78031	2.90111	2.86987	4.58135	4.55643	4.67976	4.18507	4.30597	4.12681	4.21257	4.20789	4.19456	467	186	391	650	715	678	507	758	500	314	481	612	658	654	892	249	202	180	116
BA75_00417	6.04133	6.18864	6.23668	6.14445	6.13443	6.17233	5.9279	5.9782	5.94345	5.77689	5.42425	5.26003	4.93734	4.76765	4.99503	4.66846	4.6565	4.13093	4.59156	4.43896	4.52982	6.13545	5.93192	5.93404	6.15603	6.26266	6.23266	5.63052	5.77873	5.6008	800	382	840	727	710	688	534	1017	601	290	385	331	686	583	1040	241	200	181	203
BA75_00418	4.37016	4.7021	4.84549	4.75916	4.76022	4.62936	4.8212	5.20242	4.9855	4.20711	4.75702	4.25927	2.38681	1.91839	2.74201	4.92172	4.61176	4.59932	4.53294	3.91839	4.46336	4.58195	5.28355	4.78764	4.85748	4.93026	4.98504	3.30451	4.03474	3.9222	127	69	163	142	139	119	127	307	159	49	125	84	51	32	100	151	101	133	102
BA75_00419	7.65571	7.60392	7.37426	8.18502	8.43696	8.4731	7.89458	7.84015	7.85643	8.6215	9.70061	9.3033	7.5529	7.74234	7.70377	10.2012	10.483	10.5632	9.82174	9.87061	10.0766	7.43946	7.45992	7.4475	7.73376	7.61927	7.57758	8.61165	8.6115	8.40348	2428	1008	1826	2966	3475	3362	2073	3669	2247	2076	7484	5488	4241	4645	6852	11381	11583	16247	7791
BA75_00420	5.07039	5.23304	5.21296	4.90977	5.16189	5.10266	5.20242	4.8485	5.12722	5.44029	5.81224	5.54874	2.09085	1.90689	2.65076	5.35156	5.17752	5.42626	5.82426	5.87455	5.98459	4.71094	4.84097	4.59395	5.42626	5.34873	5.46336	5.8334	6.07489	5.55582	389	188	394	293	345	312	309	441	326	221	490	393	73	59	172	380	281	445	473
BA75_00421	3.59932	3.94298	3.82273	5.0237	5.09508	5.18031	4.4822	4.12516	4.31107	4.79857	3.64386	3.9542	3.50208	3.43162	3.45286	2.72465	3.14893	2.65306	2.43296	2.33628	2.41143	4.10182	4.24413	4.26228	3.8166	3.7845	3.70819	3.74308	3.83086	3.70598	213	119	231	511	530	532	296	419	291	225	164	200	372	339	521	86	101	90	60
BA75_00422	4.14731	3.97177	4.20789	4.8885	5.04002	5.0197	5.01748	4.72083	5.0635	4.84147	3.84599	4.27798	3.65535	3.52231	3.69042	2.95606	3.0018	2.37016	2.20163	2.39506	2.01792	4.62	4.82477	4.68426	4.37712	4.53854	4.57592	4.40735	4.31687	4.35755	235	89	225	340	373	347	319	474	367	170	140	186	306	266	457	76	66	52	36
BA75_00423	5.25663	5.31723	5.29094	4.94158	4.92458	5.25323	5.43663	5.14527	5.09887	5.09719	4.32697	4.69488	3.02503	2.76341	3.11437	2.65306	3.48671	2.32193	2.32769	2.99458	1.97085	4.9486	5.27165	5.07082	5.10224	5.23151	5.29462	4.91743	4.79129	5.13914	273	122	255	184	178	212	224	335	196	106	104	131	98	76	153	31	50	26	21
BA75_00424	4.12928	4.59813	4.26529	5.07382	5.27612	5.18547	4.62761	4.67582	4.73877	4.72574	4.12267	4.38059	3.79181	3.77821	4.02768	2.63227	3.09424	2.70929	2.87971	2.8953	2.63691	4.43229	4.50271	4.47832	4.47703	4.45483	4.41007	4.36947	4.72192	4.36387	131	79	132	219	248	219	136	259	164	88	97	113	191	181	331	33	40	39	36
BA75_00425	6.97177	7.08375	7.23093	6.60541	6.808	6.79312	6.75128	6.74846	6.57304	6.40122	5.74255	5.38578	5.50653	5.46238	5.72274	4.38128	4.59096	3.98459	4.48414	4.31034	4.15866	6.595	6.73566	6.60807	7.02879	7.22959	7.19042	6.6737	6.77703	6.4949	1570	731	1722	1027	1164	1087	973	1785	956	460	493	370	1052	979	1783	200	195	166	192
BA75_00426	6.0268	6.11103	6.06695	6.37104	6.53559	6.58105	5.97682	6.13832	5.87873	5.90472	4.58856	5.24641	6.22226	6.15198	6.04418	3.68706	3.98641	2.848	3.33342	2.64847	2.64155	6.68299	6.43396	6.67666	6.20711	6.23496	6.24736	5.48123	5.65449	5.68846	595	271	559	640	705	686	415	855	431	238	159	246	1279	1167	1642	88	92	51	60
BA75_00427	8.76165	8.70912	8.74809	8.76035	8.89688	8.8524	9.42074	9.55666	9.15537	8.76739	7.52881	8.36746	6.9535	7.20731	7.00764	6.49089	6.43746	5.86171	7.01937	6.35562	6.38353	8.40858	9.11928	8.77472	8.85596	8.83851	8.84194	8.71997	8.80755	9.05653	3638	1504	3289	3069	3309	3023	4153	8394	3844	1591	1148	1986	1934	2212	2923	597	481	426	771
BA75_00428	4.85898	5.19731	5.06996	5.10978	5.22728	5.21723	5.66334	5.64212	5.40361	5.37816	3.50589	3.23266	2.3978	2.20163	2.48027	2.64616	3.26303	2.21101	1.90689	1.52105	1.76553	5.09972	5.46663	5.2724	5.39163	5.31361	5.25663	4.36317	4.40259	4.73877	200	109	212	202	215	201	256	464	237	126	55	43	57	46	89	30	41	23	14
BA75_00429	5.35896	5.48382	5.67582	6.28263	6.39472	6.52199	6.23228	5.96324	6.13894	5.36947	5.34731	5.4489	4.52482	4.73498	4.69042	4.24489	4.75435	4.32121	3.76447	3.33771	3.20789	5.13463	5.67327	5.30012	5.08066	5.29131	5.24603	4.79857	4.90593	5.17991	527	248	604	855	910	939	706	1074	736	232	389	404	544	608	892	189	229	222	118
BA75_00430	7.87983	7.9364	7.97894	10.7208	10.9883	11.0265	10.4204	10.204	10.1521	4.56803	4.31615	2.62761	10.0291	10.2278	10.1125	7.4025	7.17083	6.99175	4.50462	3.9364	3.95513	6.82744	7.23821	7.06361	8.02525	7.98516	7.93517	6.62249	6.75395	6.40667	3964	1779	3893	24105	28586	27717	16743	26478	15473	168	238	63	33149	36566	51068	2274	1620	1896	261
BA75_00431	7.27184	6.99458	7.1057	6.49041	6.35421	6.33503	7.20056	6.88765	6.89833	4.90929	4.58015	3.46074	3.16993	3.0321	3.36036	5.22535	5.15259	4.38474	3.66221	3.79909	3.81044	5.10643	6.04767	5.2075	7.163	6.94544	6.86629	5.99367	5.85275	5.81865	793	278	641	387	343	318	544	805	490	65	88	37	77	66	130	150	119	91	43
BA75_00432	4.66278	4.42694	4.88313	3.41954	3.93168	3.56194	4.70099	4.92458	4.41819	2.93357	2.18903	1.51096	2.24184	1.82782	2.35332	3.19219	3.56194	2.80116	2.28983	2.40054	2.26003	4.08066	4.44095	3.83289	4.9364	5.06523	5.09719	2.93357	3.53605	4.16108	202	73	216	68	98	70	150	324	136	24	22	11	58	38	93	54	60	44	23
BA75_00433	7.09497	7.30533	7.27854	8.8657	8.3046	8.07275	7.05886	6.4614	7.60666	7.41117	6.96162	7.79662	5.72629	5.5656	5.59813	7.60274	7.03551	5.89045	6.60066	6.04439	6.03364	7.18834	6.65921	6.78084	6.74187	6.81134	6.82706	10.3128	10.2734	9.45603	738	364	762	2134	1410	1128	519	629	846	399	500	862	527	449	701	839	472	281	373
BA75_00434	6.4065	6.39283	6.46646	6.71644	7.02614	7.0343	7.21878	6.89857	7.12753	7.12039	7.58924	7.31859	8.06733	8.61883	8.45529	8.39064	8.17722	8.2094	7.11228	7.06975	7.63263	6.51554	6.97212	6.71973	6.51696	6.38284	6.34713	7.51979	7.56041	7.05431	1632	698	1561	1715	2099	1994	2084	3062	2177	1177	2776	2223	9779	13796	18620	5212	3763	5103	1903
BA75_00435	9.27172	9.1758	9.03114	7.92125	8.1047	8.07366	10.6674	10.5331	10.517	10.7031	11.5747	11.1525	7.0365	7.50843	7.32769	12.585	12.2784	12.8494	11.0597	11.2977	11.6828	10.7835	11.8831	11.4202	9.29591	9.12102	9.1266	12.0934	11.9701	11.6342	8211	3309	6361	2715	3035	2803	15638	26187	15682	9686	30195	21773	3254	4343	5799	65369	44245	87197	20215
BA75_00436	5.20516	5.14731	5.05615	5.95722	6.0072	6.01302	5.25814	5.19574	5.06307	5.46074	6.60541	6.21062	5.42761	5.84122	5.81429	6.76885	6.76049	6.85499	6.41329	6.36824	6.7226	5.374	5.393	5.41718	5.19338	5.22072	5.23151	4.57046	4.64039	5.06437	724	300	597	1043	1065	1010	544	956	527	380	1447	1061	1594	2054	3047	1744	1452	2057	1209
BA75_00437	7.12712	6.98083	6.86258	10.6151	9.95489	9.92665	9.26562	9.0611	9.17318	8.42618	10.083	9.52176	7.40472	7.0568	6.79155	11.1614	11.1675	11.3312	9.68662	10.1354	10.0719	10.0591	9.79271	10.0274	7.5428	7.63474	7.42936	9.50831	9.50092	8.97462	1364	529	1036	13012	8082	7472	4364	6962	4555	1470	7924	5183	3103	2334	2942	17983	15111	22467	5764
BA75_00438	9.4458	9.17435	9.1282	9.86158	9.47958	9.4439	9.41196	9.37996	9.19569	8.55536	8.7361	8.87695	8.30766	7.86208	7.80503	9.50072	9.16882	8.90758	8.28063	8.12045	8.08012	10.1113	9.85155	10.0755	9.42206	9.29096	9.17752	9.17105	9.32121	9.42209	3184	1119	2314	3579	2672	2447	2241	4037	2145	742	1446	1534	2689	1879	2762	2637	1749	1940	1013
BA75_00439	4.60466	4.66391	4.84398	4.63807	4.59335	4.74255	4.94626	4.87332	4.75168	5.10098	4.87725	4.58436	3.12598	2.7137	2.90497	4.29057	4.0009	3.52356	3.91456	3.72028	3.83086	5.47897	4.86443	5.27277	4.93357	4.87234	5.05832	4.16511	4.27128	4.30232	510	230	556	442	422	444	472	823	457	319	462	362	318	220	388	325	220	204	219
BA75_00440	5.52168	5.80349	6.04286	5.45845	5.2292	5.24717	5.60377	5.33414	5.45352	5.07382	4.6153	3.09761	3.36036	3.60051	3.86493	2.85997	3.9991	3.24184	3.28244	3.07039	3.35614	4.69933	5.34625	4.88606	5.47573	5.6744	5.64212	4.88704	4.74792	5.14486	216	112	283	174	144	137	165	251	165	68	84	26	83	95	177	24	48	36	30
BA75_00441	5.75862	5.52388	5.54504	6.82883	7.12918	7.13699	6.15401	5.94556	5.97682	6.53465	6.09803	6.20438	5.52826	5.51791	5.48059	5.01257	5.52763	4.8885	5.41886	5.18626	5.07468	5.47184	5.90641	5.82094	5.54874	5.63923	5.45713	5.18507	5.13996	5.33199	786	287	619	1409	1711	1624	751	1192	738	593	743	774	1254	1196	1763	370	447	376	440
BA75_00442	5.04527	4.98459	5.09592	5.10518	5.19731	5.25512	5.15745	5.03474	4.92315	4.95187	5.42761	5.12391	3.85699	4.04701	4.0054	4.40327	4.71149	4.36317	3.88166	4.01792	3.99005	4.96394	5.01525	5.05918	5.17513	5.12391	5.22304	4.63749	4.81404	4.95699	304	125	288	268	281	276	238	401	224	124	297	231	240	265	390	153	160	165	93
BA75_00443	6.31723	6.07318	6.3345	6.24355	6.30378	6.21568	6.47444	6.58631	6.62819	6.15623	5.45976	5.52105	5.51791	5.81404	5.6659	5.21335	5.37156	5.11103	3.96901	4.38957	4.02414	6.95175	7.1811	7.2695	6.33807	6.17612	6.45648	5.82426	5.77268	6.1467	421	151	387	337	343	303	339	675	420	163	171	172	447	526	723	154	144	159	56
BA75_00444	7.68285	7.63183	7.72853	7.96676	7.93009	7.82782	7.27156	7.15664	7.1807	7.44667	8.17443	6.95175	6.73173	6.92505	6.88069	6.00675	6.43196	5.43429	7.15532	6.75141	7.17871	7.47727	7.77321	7.55758	7.8249	7.81622	7.77814	8.41646	8.50847	8.18646	2513	1044	2374	2588	2481	2180	1364	2314	1425	931	2633	1085	2428	2668	3919	622	702	461	1239
BA75_00445	5.29057	5.62819	5.90521	5.36772	5.52763	5.33664	6.15987	5.62965	5.90665	4.68818	5.4957	5.36177	4.90641	5.51979	5.49793	4.58015	4.51412	4.78712	3.81352	4.61824	4.01346	5.35473	5.10894	4.93074	6.10769	5.72219	6.02702	5.08661	5.48639	5.14527	381	208	538	340	374	308	509	644	474	108	328	288	543	806	1204	183	146	236	93
BA75_00446	5.86691	5.88899	6.10035	6.86121	6.97682	6.99695	6.51649	6.06156	6.26397	6.89397	6.55842	6.97831	4.49506	4.61235	4.74792	5.5043	5.59842	5.54319	5.75782	5.50526	5.36142	6.4363	6.42492	6.23381	6.01859	5.99345	6.0813	5.82909	5.98527	5.7658	582	254	627	988	1052	1006	664	887	619	522	704	912	410	428	716	360	322	411	384
BA75_00447	5.8009	5.62673	5.75355	5.852	6.07959	6.19318	6.13996	5.96763	5.76765	5.79051	5.478	5.6011	3.34908	3.52105	3.72137	4.68818	4.4121	3.92505	3.73985	3.80323	3.76022	5.79155	5.71342	5.69655	5.88118	5.79675	5.76261	5.21062	5.09508	5.43596	834	318	739	731	845	864	766	1247	656	362	494	521	263	288	507	302	207	192	134
BA75_00448	5.05702	5.13668	5.13217	5.67129	5.94696	6.04571	5.37365	5.22766	5.25323	4.85649	3.96901	3.53107	2.99277	3.45154	3.49825	2.82985	3.51854	2.38405	2.16027	2.45681	1.95977	4.46074	4.92458	4.78293	5.06307	5.12184	5.06264	5.0072	5.0072	4.98277	654	299	633	856	1025	1038	593	982	606	248	221	154	265	364	570	99	142	76	50
BA75_00449	5.6761	5.43863	5.44162	6.04701	6.20026	6.23055	6.19002	5.75141	5.87455	6.21237	4.73498	5.6153	3.85798	4.09085	4.29205	3.42089	4.45418	3.58616	3.60526	3.24945	3.42223	5.14608	5.22458	5.26454	5.27426	5.41109	5.38198	4.93546	5.01525	4.94345	523	190	405	574	628	605	543	733	484	333	199	360	264	301	529	81	146	102	83
BA75_00450	4.01078	4.24413	4.14241	4.79077	4.88215	4.74093	4.49057	4.39575	4.47897	3.88557	2.84599	2.71809	2.66448	2.54844	2.80529	2.09085	2.70929	1.59932	1.3505	1.87578	1.09761	4.04439	4.4363	4.16027	4.17393	4.21412	4.22651	3.51349	3.66562	3.90207	151	77	152	225	236	201	155	266	171	60	46	40	100	87	163	26	37	18	11
BA75_00451	6.85711	6.61545	6.82248	5.93946	5.97246	6.0594	6.36964	6.46303	6.08704	5.91025	5.01436	5.11562	5.39678	5.09424	5.24031	5.07682	4.49121	3.63227	4.0009	3.90014	3.9991	6.99639	6.30597	6.45105	6.95059	6.84737	6.90845	6.17592	6.22246	6.25569	331	117	290	146	144	143	169	333	154	73	67	69	219	167	286	75	41	29	31
BA75_00452	5.84725	5.86245	5.99842	5.92196	6.23228	6.11437	6.39695	6.09402	6.11915	5.98527	6.01413	5.75916	5.57016	5.78136	5.74766	4.63807	4.87922	3.83188	4.73552	4.29131	4.58075	6.00405	5.94322	6.01748	5.87529	5.9905	5.71699	5.63633	5.71342	5.88093	669	291	681	596	729	633	712	1058	652	322	560	452	1032	1150	1702	226	225	139	216
BA75_00453	8.16249	8.08545	7.94152	6.90292	6.98641	7.11645	7.20701	7.08704	7.00011	7.07874	7.88618	7.5194	8.23988	7.61875	7.82642	7.89627	7.64954	6.80284	7.37582	7.09424	7.48075	8.75087	7.79812	8.23429	8.32481	8.04243	7.99949	7.39566	7.69035	7.98208	2263	919	1770	794	825	851	840	1421	809	463	1389	1038	4470	2778	4879	1502	1058	778	933
BA75_00454	7.26407	7.50462	7.58293	7.22333	7.35517	7.27826	7.80303	7.65449	7.6937	6.50271	6.42794	6.0555	4.75809	4.96993	5.10182	5.67892	5.82604	4.83289	5.62469	5.25927	5.62965	6.66463	6.92766	6.72615	7.31152	7.25654	7.35421	6.3535	6.66718	6.73606	565	282	637	462	491	436	592	984	610	143	234	173	179	198	334	148	137	90	128
BA75_00455	3.69711	3.53481	3.74953	4.8515	5.10894	5.30634	4.02945	3.89918	3.94392	3.97636	3.10098	2.79077	2.09424	1.9486	2.27798	2.6017	2.79077	1.87578	1.97085	1.57531	2.22342	3.85599	4.12184	3.85599	3.96162	3.90304	3.69599	2.54844	2.69377	3.41819	121	46	115	238	281	305	112	187	117	65	57	43	62	52	106	41	40	24	21
BA75_00457	3.8125	3.72465	4.07553	4.60288	4.9782	4.84197	4.67073	4.78607	4.4489	3.53605	3.17792	3.04963	2.66448	2.8953	3.03034	2.02857	1.81967	1.54102	2.28392	2.14078	1.67807	3.92695	4.64616	4.31034	4.44626	4.48091	4.68482	3.13422	3.41549	3.62059	85	34	94	128	164	140	115	230	109	30	39	34	65	75	127	16	11	11	18
BA75_00458	3.32193	3.26754	2.90304	6.26491	6.57818	6.61765	5.50335	5.42694	5.59634	5.73742	6.09993	6.27743	6.26491	6.54396	6.49506	5.59574	5.93805	5.48832	5.66619	5.74281	5.85075	4.53916	4.61412	4.71918	3.64039	3.47638	3.68032	4.07039	4.02768	3.76553	73	30	48	520	635	615	260	453	309	185	408	446	1153	1343	1972	307	327	316	288
BA75_00459	5.66505	5.77531	6.03694	5.50843	5.73579	5.87848	5.7126	5.55213	5.60999	5.29572	5.11437	4.65191	4.29425	4.43563	4.62585	3.67807	4.25927	3.05832	3.36036	3.75596	3.04789	5.38474	5.63052	5.28392	5.77109	5.77795	5.77795	4.99594	5.00225	5.45976	459	213	545	347	400	417	343	563	355	154	231	160	322	342	596	87	112	60	61
BA75_00460	5.40803	5.61941	5.63749	5.65678	5.79572	5.83314	5.81275	5.74524	5.48446	5.31832	5.30451	4.83137	4.27501	4.23266	4.36807	4.36177	4.2765	3.69933	4.29939	3.95977	3.88264	5.45253	5.44989	5.49153	5.51759	5.65821	5.6008	4.73227	4.83542	5.13914	1194	600	1290	1205	1312	1273	1151	2016	1016	491	826	570	995	928	1548	451	355	307	383
BA75_00461	6.43313	6.39438	6.01033	6.76977	6.9806	7.01011	7.22275	7.29122	7.09128	6.97074	5.85449	5.76315	5.1206	5.0063	5.19967	6.97613	6.45236	5.51444	5.3978	5.0365	5.43896	6.77347	6.86456	6.80529	6.32445	6.22901	6.18369	6.77939	6.5549	6.59066	281	115	188	299	335	320	351	679	356	176	139	125	206	180	318	327	189	130	97
BA75_00462	7.2636	7.28142	7.40778	7.53978	7.76354	7.86363	7.97825	8.66249	7.93799	8.59134	6.61912	6.62117	7.77762	8.33842	8.16471	7.49753	7.06544	6.71918	6.63604	6.84787	7.03243	7.52716	7.69905	7.53706	7.03639	7.05452	7.06026	9.70413	9.5227	9.02203	2243	979	2272	2299	2645	2677	2669	7894	2889	2471	1064	1030	6027	8553	11474	2112	1308	1362	1030
BA75_00463	4.37782	4.14812	4.78084	3.6792	3.52732	3.69042	4.44626	4.14568	4.68986	4.30159	4.51665	3.7148	2	1.01436	1.87971	4.57592	4.89676	4.60051	2.5656	3.28244	2.32481	3.96162	4.49442	3.96901	4.87184	4.90014	4.69321	4.46663	4.40531	4.55766	141	51	172	71	62	66	107	158	142	58	116	62	40	13	52	130	137	147	25
BA75_00464	3.40054	3.83491	3.81762	4.76341	4.86888	4.89482	4.65992	4.60999	4.30524	5.89045	4.49249	4.93452	3.90593	3.14568	3.37851	7.9441	7.39823	8.17518	4.88313	5.96694	4.84097	5.37016	5.97568	5.45483	3.70598	3.42358	3.61117	3.50843	3.40327	2.98732	172	103	216	398	423	407	316	560	272	459	288	383	473	255	462	3530	2021	4604	365
BA75_00465	6.28485	6.08002	5.80632	6.61883	6.9148	6.87958	5.50716	5.32841	5.30232	6.07146	5.37156	5.0321	5.99435	5.00225	5.3837	5.66363	5.19535	4.36457	5.23955	4.52419	5.21839	7.10014	7.12681	6.93993	6.15462	5.9305	5.78895	4.72738	4.93546	5.31578	955	356	624	1020	1234	1136	399	646	384	359	373	283	1461	694	1380	493	296	216	325
BA75_00466	9.46279	9.59081	9.78057	10.9363	11.2476	11.3515	11.0247	10.7475	10.9326	10.8554	11.4381	11.5426	7.61434	7.46287	7.81852	12.6776	12.3608	12.7541	11.1972	11.4529	11.3085	10.5639	10.7921	10.6279	9.59047	9.5724	9.48297	8.58271	9.01575	9.959	7985	3754	9106	18754	22875	23191	17058	25875	17811	9160	23389	24292	4144	3578	6949	59345	39876	69499	18945
BA75_00467	4.56986	4.80632	4.30232	6.08343	5.96047	6.24679	5.89724	5.79103	5.81275	8.54125	5.9542	7.82024	3.52231	2.67582	3.23726	7.83409	7.08108	7.45442	6.44328	6.71822	5.99277	5.62673	6.06178	5.8775	4.15218	4.03386	3.64847	10.0053	9.83469	8.774	99	50	74	246	219	251	184	315	193	701	198	702	85	42	100	790	390	674	268
BA75_00468	7.68018	7.72778	7.69153	6.8071	6.78385	6.8009	7.30415	7.34846	7.14639	7.13391	5.16511	5.74362	3.8846	3.76129	3.91934	5.72137	5.58135	5.28725	4.48607	5.48607	4.28392	6.66775	7.5713	7.04712	7.37008	7.36326	7.19397	7.36238	7.44419	7.18448	875	383	798	400	383	364	485	921	483	258	111	161	110	95	164	177	134	144	66
BA75_00469	5.93711	6.07895	5.91385	5.30561	5.00675	4.66732	5.32409	5.54967	5.07724	4.1643	3.99186	0.815575	2.53605	2.12763	2.72028	3.13914	3.58256	2.70044	4.10769	3.70377	3.61471	5.29976	5.7046	5.06393	5.95861	5.90569	5.82477	4.51602	5.06824	5.37156	223	104	198	120	94	69	104	225	97	27	41	2	33	22	56	23	27	18	43
BA75_00470	7.33896	7.41785	7.42727	6.19849	6.36177	6.22304	6.75969	6.7412	6.41244	5.78999	5.0798	4.74201	3.5097	3.31615	3.5373	5.60437	5.47832	5.09972	5.58496	5.44294	5.14282	6.24394	6.41954	6.53232	7.2891	7.44543	7.20477	5.45418	5.47962	6.45746	699	313	673	265	289	246	336	611	293	102	106	80	84	69	125	165	126	128	146
BA75_00471	4.45615	4.79077	4.66789	4.08066	4.19456	4.19219	3.98277	4.29278	3.64501	3.16511	3.42089	1.85599	2.88947	2.35614	2.9222	2.6017	2.72683	2.14405	3.55213	3.22342	3.60288	4.53667	4.49185	4.42761	5.04527	4.91121	5.24413	3.65992	3.9542	4.17792	145	79	154	93	99	93	74	171	64	24	50	13	83	51	124	28	26	21	53
BA75_00472	8.08348	7.85929	7.77749	8.42228	8.45841	8.48236	7.77801	7.72322	7.58429	7.42685	7.81237	7.90515	7.67419	7.41295	7.50216	6.04811	6.70915	6.07553	6.74376	6.60006	6.50922	8.53869	8.79721	8.7076	8.09666	7.9843	7.88118	6.53528	7.03276	7.40122	1533	559	1126	1636	1638	1566	894	1584	869	421	944	970	2152	1713	2780	295	392	334	430
BA75_00473	4.5601	4.10434	4.51916	6.06329	6.10873	6.49153	5.0268	4.58916	4.79338	5.52544	5.99594	6.14017	5.07682	5.25663	5.25323	4.21101	4.77768	4.38405	4.87823	5.0781	5.08321	4.73823	5.07253	5.2502	4.76553	4.83086	4.74201	4.1416	4.18903	3.99277	118	36	104	290	292	359	119	160	112	102	244	260	319	346	527	73	92	92	106
BA75_00474	3.43429	3.24336	3.60051	3.38957	2.98914	2.81147	3.69042	3.64039	3.47768	3.71699	3.47897	3.93546	1.96347	1.59932	1.68706	2.81762	3.48156	2.72465	2.99639	2.63691	2.64847	2.76553	3.30597	2.97453	3.50843	3.36597	3.51979	3.89433	4.19771	3.76871	65	24	67	53	38	31	57	101	54	35	50	68	36	24	40	32	45	33	33
BA75_00475	1.23879	1.04264	1.4957	2.07724	2.37851	1.45943	2.1177	1.43296	1.09085	3.42223	3.21878	3.26604	1.47508	1.33342	1.58496	1.93734	1.80323	1.33914	2.74631	3.37573	3.08066	1.74846	1.40054	1.71809	1.85599	1.3505	1.87578	2.87381	2.92029	2.75275	9	3	11	18	23	9	16	15	6	28	41	41	22	18	36	15	11	9	27
BA75_00476	3.78869	3.39643	3.69265	3.77505	3.91361	4.08066	3.86592	3.80219	3.68145	5.49442	5.72	5.34163	3.58135	3.89918	4.18903	3.24793	2.73335	3.22342	6.00473	6.15076	6.34056	3.83996	4.41549	3.91073	3.98003	4.02326	4.12763	5.93805	6.19219	5.50462	85	27	72	71	77	82	65	114	63	127	255	188	136	165	311	45	25	49	299
BA75_00477	9.68377	9.61829	9.66626	8.02857	8.08268	7.98766	7.55328	7.3831	7.0227	8.45035	9.5321	8.79305	8.46777	8.83659	8.81602	5.75221	6.04111	5.7339	8.70549	8.76321	9.48724	8.0462	7.96047	7.90219	9.38739	9.5566	9.52904	10.7003	11.0114	10.6488	5446	2224	4899	1455	1478	1302	894	1461	687	1005	3646	2104	4375	5406	8113	280	287	307	1970
BA75_00478	8.29907	8.36689	8.44535	7.95006	8.10675	8.14726	8.19505	8.10722	7.9514	7.2605	7.04078	6.7494	7.181	7.50764	7.39703	6.26059	6.19554	5.4219	6.97258	6.77558	7.19535	7.86783	7.92707	7.90063	8.52576	8.44298	8.43817	7.64847	7.52513	7.6659	1364	606	1367	901	977	943	914	1584	858	286	422	331	1165	1393	1974	262	209	161	387
BA75_00479	4.37086	4.43429	4.26303	4.29646	4.94907	4.73823	4.44427	4.63575	3.84599	4.19535	3.59335	4.33557	2.7866	3.40463	3.2555	3.65191	2.88166	2.6017	5.0917	5.05181	5.54751	4.53232	4.07468	4.59156	4.75275	4.69488	4.64328	3.78136	4.05137	4.14649	79	35	66	63	98	79	60	127	43	30	33	55	44	68	93	37	17	18	95
BA75_00480	7.40701	7.30296	7.42978	7.61176	7.51822	7.57803	7.76765	7.80954	7.6858	7.47411	7.12805	7.48655	5.64616	5.62585	5.55888	5.9507	5.97453	6.04133	6.84373	6.33771	6.74201	7.19387	7.59999	7.49305	7.28383	7.22226	7.14088	6.91349	6.95977	7.44543	644	253	591	625	568	555	596	1131	626	291	394	486	348	326	477	185	157	219	311
BA75_00481	6.13443	6.14486	6.27891	6.23324	6.29646	6.38353	6.63052	6.54982	6.40412	5.70625	6.27538	5.79025	5.77215	6.12143	6.01078	4.32481	4.6011	4.06781	5.32481	5.31542	5.87627	6.32337	6.46532	6.20203	6.36194	6.4348	6.55029	5.65421	5.84348	5.9697	796	345	806	721	741	743	815	1416	774	257	654	449	1157	1420	1991	175	179	161	320
BA75_00482	5.36072	5.64039	5.92813	5.7271	5.98664	5.89336	5.98641	5.72792	5.60199	5.73985	4.74524	4.92932	3.93452	3.85599	3.98459	3.49442	4.03914	3.30451	3.56071	3.67356	2.96532	5.91672	6.06437	5.86096	5.76977	5.77795	5.97934	5.35473	5.36632	5.32012	605	318	828	663	784	693	681	1043	578	346	290	320	405	367	611	124	156	119	116
BA75_00483	4.55766	4.32048	4.81301	4.16511	4.51979	4.35403	4.70155	4.24641	4.44956	4.29572	3.89724	4.04352	4.13914	3.849	3.82883	2.926	2.90304	2.87971	3.49313	3.66676	3.26454	4.30597	4.27501	4.24641	4.44361	4.43696	4.25248	3.17792	3.43696	3.76235	120	43	131	76	96	80	96	127	89	43	55	59	165	127	191	28	23	30	39
BA75_00484	6.78699	5.61029	6.0009	5.4663	5.39985	4.95233	5.19417	4.77505	4.80012	4.86196	4.81301	5.03914	3.62644	3.60051	3.59335	4.24336	4.24945	3.854	4.47897	4.28688	4.11187	5.38267	5.55275	5.32948	6.35385	6.25833	6.11082	3.49953	4.56803	5.10936	185	33	94	61	55	37	43	59	36	20	34	38	35	32	50	24	20	20	26
BA75_00485	10.3055	10.2507	10.1447	8.53454	8.65241	8.62509	8.63463	8.44791	8.27095	8.5359	10.7595	9.70855	10.2886	9.62075	9.81561	9.01931	9.07085	9.17839	10.6163	10.6119	10.5525	10.4768	9.39877	10.1165	10.3178	10.1894	10.1564	9.70418	9.97414	9.97632	13473	5576	11018	3329	3550	3285	3053	4930	2639	1721	13736	6399	24970	15070	26162	4411	3826	5471	11908
BA75_00486	5.19731	5.46041	5.24831	5.19061	5.25512	5.20906	5.18626	5.32481	5.1914	4.54659	5.45681	4.72792	5.55612	4.91265	5.07039	4.14893	4.58075	4.15623	5.33342	5.45812	5.36001	5.03342	4.89579	4.85	5.27426	5.56894	5.35226	4.57713	4.60585	5.14771	275	142	260	231	237	216	197	400	220	75	246	141	664	402	684	103	118	115	216
BA75_00487	6.81992	6.86394	6.95617	6.50906	6.73998	6.76155	6.86814	6.7039	6.53123	6.2292	5.41954	6.0398	5.42492	5.51507	5.59694	4.92077	4.64501	3.84097	4.52105	4.04789	4.17153	6.51854	6.67002	6.62088	6.7654	6.81877	6.82782	6.06005	5.8622	6.00315	1296	575	1304	881	1018	975	969	1588	852	374	360	539	911	932	1497	271	186	137	181
BA75_00488	3.64731	3.20006	3.18745	4.1643	4.31687	4.36597	4.42492	4.27128	4.31252	4.02326	2.28688	2.68032	3.34625	2.97269	3.36317	1.67807	2.6017	1.18269	1.86394	2.1177	1.28096	4.12019	4.52042	4.14405	3.42626	3.51223	3.74308	3.56438	3.35473	3.74308	92	28	59	114	125	122	118	194	121	53	23	31	137	98	202	14	27	9	15
BA75_00489	7.78247	7.93428	7.96728	7.39326	7.35085	7.38974	7.66512	7.63249	7.49785	7.03144	5.86245	6.48639	5.43029	5.57713	5.72629	5.22188	5.49697	4.82324	4.88606	4.64789	4.41143	7.46663	7.69307	7.4402	7.55987	7.74126	7.7849	6.99458	7.0387	7.22149	1376	653	1424	885	840	812	915	1646	906	354	267	399	494	524	887	182	185	152	128
BA75_00490	4.62585	4.89676	4.849	3.8846	4.30305	4.48285	5.04789	5.07168	4.7666	3.66676	2.79909	1.73552	2.5509	2.0072	2.46989	2.82171	2.75489	1.93734	2.75702	2.90689	2.94298	4.46009	4.77979	4.40122	4.92505	5.10476	5.1469	3.26153	3.45286	4.44427	283	148	304	139	186	200	277	518	252	61	53	20	109	65	148	58	46	30	49
BA75_00491	11.0031	11.0258	10.9869	10.0605	10.0543	9.99105	10.926	11.132	10.6524	9.80242	8.69167	9.14277	7.68657	8.15284	7.97951	7.79941	8.08836	7.34181	7.95029	7.39472	7.48784	9.66142	10.744	10.2021	10.8291	10.9649	10.9181	10.1055	10.2323	10.5278	10715	4632	9619	4697	4561	4102	7324	15555	6739	2019	1602	2110	1997	2636	3567	924	944	746	919
BA75_00492	5.07682	5.14486	5.20124	3.23266	3.50716	4.08746	4.36807	4.15381	4.10601	4.44692	3.15056	2.58015	1.54597	0	2.09761	2.93546	3.02148	2.11437	1.77821	3.34341	2.79286	4.0365	4.19061	4.39438	5.08066	4.88947	4.67129	3.12763	2.95047	2.32769	56	24	54	12	14	20	24	38	22	15	10	6	6	0	15	9	8	5	3
BA75_00493	6.29554	6.35332	6.43613	6.56544	6.57228	6.68538	6.59872	6.3336	6.36597	6.80774	6.3651	5.96093	4.12681	4.13258	4.43496	4.82375	4.89724	4.26828	5.82757	5.51791	5.38922	5.67412	5.93334	5.92813	6.32409	6.57758	6.49474	5.88753	5.92552	6.07767	1543	694	1562	1577	1562	1597	1381	2107	1306	967	1206	878	616	595	1122	435	384	323	790
BA75_00494	4.12598	4.18982	4.41954	5.79831	5.91337	6.16591	5.8824	5.49249	5.72137	5.72465	5.40599	5.72329	5.3733	5.48478	5.37156	4.97223	5.31796	4.45681	3.88069	3.7666	3.31179	5.74174	5.34341	5.49442	4.18269	3.90593	4.16752	4.60526	4.40939	4.0635	116	52	131	325	345	388	295	412	293	159	217	262	533	552	775	171	183	131	69
BA75_00495	7.05961	7.10476	7.19564	6.51791	6.81596	6.81583	7.04767	6.76075	6.72151	6.37243	5.92101	5.97522	3.89142	3.92979	4.12846	4.66676	4.96486	3.9514	4.27352	3.80012	3.68818	6.83908	6.92006	6.87443	7.01033	6.96705	6.8993	6.49873	6.49617	6.48317	1114	493	1118	644	778	733	798	1201	707	300	373	374	218	215	378	164	170	108	110
BA75_00496	6.96625	6.97269	7.03221	6.07767	5.80916	5.86493	6.8786	6.75916	6.64241	5.70681	5.31578	4.48156	3.12928	3.17153	3.56925	4.10936	4.1914	3.21257	3.91169	3.54844	3.55949	5.54689	5.80271	5.46009	6.59186	6.75716	6.61721	5.67412	5.81634	6.39797	593	253	563	268	216	211	402	681	379	106	138	73	69	68	141	62	55	35	48
BA75_00497	4.98185	4.91073	4.8515	4.59216	4.35614	4.79961	5.23343	5.20203	5.1127	4.86493	4.68594	3.69488	2.53107	2.37573	2.97085	3.05485	3.67243	2.35332	4.13586	3.11936	3.96347	5.1206	4.82731	4.82324	5.05615	5.26191	5.27389	4.69822	4.67638	4.95745	168	68	139	107	88	114	145	261	148	67	101	47	49	41	102	32	43	20	65
BA75_00498	5.74335	5.8296	6.2077	5.90352	5.99977	6.07017	6.35244	6.01056	6.17213	7.0782	6.47249	6.85449	4.71205	5.33163	5.28873	3.11936	4.84298	3.60644	5.50653	4.51286	5.00225	5.44394	5.6837	5.51665	5.54628	5.50906	5.60526	5.61058	5.54164	5.53885	556	254	705	526	553	548	617	892	605	619	691	872	500	747	1099	65	196	105	335
BA75_00499	6.22362	5.94977	6.34713	5.81634	5.8212	5.93097	6.05094	5.93003	6.18923	5.25172	4.01525	3.78031	4.22497	4.71699	4.52231	3.15218	3.70598	3.43296	2.99639	2.86196	2.03914	4.68986	5.19574	5.1127	5.52951	5.62907	5.65592	5.83693	5.84248	5.58706	340	119	336	215	210	213	217	367	266	74	52	42	152	207	275	29	37	40	23
BA75_00501	4.77663	4.59156	4.68874	4.96486	5.2032	5.39609	4.87381	4.8535	4.64039	4.91409	4.09339	4.05485	3.0197	3.01078	3.26303	2.72028	3.2854	2.64155	2.24489	2.92029	2.45418	4.67525	4.55827	4.62994	4.75489	4.75221	4.69098	3.87184	3.99729	4.23496	437	165	376	423	494	535	339	614	319	211	198	186	221	211	389	74	97	77	44
BA75_00502	5.46205	5.46826	5.63488	4.41346	4.34412	4.43029	4.69544	4.51096	4.37573	4.98823	5.35931	5.09043	2.40871	2.55582	2.54102	3.80529	3.93263	3.29572	4.2502	4.0027	4.11603	4.78503	5.09085	4.85499	5.35403	5.22843	5.26679	4.75007	5.05311	4.89821	204	87	209	81	75	75	85	137	75	63	141	112	38	41	62	49	45	37	61
BA75_00503	8.79172	9.0797	9.22651	7.39797	7.30351	7.35138	8.0542	7.90153	7.71315	7.53652	7.38483	7.16862	6.28466	6.26078	6.35173	6.94064	6.8212	6.55044	6.63561	6.34997	6.46369	7.96255	7.69188	7.90707	8.55363	8.73278	8.62191	7.82203	7.8416	7.83719	3231	1689	3983	1034	948	923	1397	2311	1226	587	903	749	1052	990	1605	711	547	601	513
BA75_00504	5.95838	5.91097	5.97476	5.0018	5.16189	5.02503	5.36457	5.44626	5.31832	4.96347	4.72465	4.31034	3.09761	2.82985	3.44095	4.27947	4.60051	3.45943	3.58376	3.24793	3.22651	6.00562	5.82909	5.70404	5.77663	6.06738	5.83188	5.76129	5.57198	5.3837	304	125	279	130	142	121	144	281	155	65	94	67	70	54	133	73	77	44	39
BA75_00505	7.41988	7.43396	7.66213	7.01981	7.32039	7.26332	7.49865	7.67391	7.38085	6.8813	5.6865	5.82528	5.38128	5.5735	5.5157	5.32085	5.56285	4.86146	4.5552	4.13586	4.26903	6.76168	6.97269	6.82909	7.2267	7.30323	7.31949	6.6153	6.64097	6.88716	549	233	585	349	416	374	417	869	427	162	121	128	243	264	390	100	99	80	52
BA75_00506	7.00214	7.30497	7.42761	6.38249	6.52591	6.4545	6.94439	6.82222	6.81314	5.73769	4.89724	4.34412	4.12928	4.11603	4.4489	3.52732	3.93734	2.34767	3.35473	3.39506	3.34908	5.80607	6.31596	6.07039	6.76275	6.93887	6.93628	6.08406	6.18031	6.27165	772	407	945	422	456	408	535	904	543	138	130	84	187	177	344	51	58	22	40
BA75_00507	5.81301	5.56102	5.79364	5.86443	5.76607	5.76129	5.34944	5.08449	5.10727	5.26266	5.03782	4.88313	3.9364	4.07211	4.13422	2.75916	3.38681	2.79077	2.95791	2.74631	2.59694	5.44228	5.84549	5.80787	5.74228	5.77979	5.5601	5.22033	5.32625	5.57652	515	185	464	451	413	388	268	408	251	152	221	191	250	265	421	43	59	49	45
BA75_00508	4.40803	4.1635	4.44029	4.2149	4.45681	4.55152	4.35966	4.03298	3.93829	3.94579	2.87381	2.93357	3.13258	2.66221	2.93168	1.54102	1.98914	1.03562	1.73552	1.30451	0.963474	4.04439	4.25475	4.28688	4.27053	4.37643	4.24641	3.8268	3.9279	3.81044	305	110	286	224	263	266	213	308	174	95	71	72	220	145	273	23	30	14	25
BA75_00509	3.35191	3.25096	3.24489	3.73444	3.41278	3.64731	3.49313	3.39094	3.10936	3.20163	1.24489	1.9855	5.88338	4.07553	4.66164	1.7866	2.0635	0.970854	0.782409	0.650765	0.31034	3.72356	3.67356	3.37016	3.38128	3.39917	3.48285	2.33914	2.09761	2.98368	108	43	91	122	94	106	87	148	72	42	12	25	1277	335	778	23	25	10	6
BA75_00510	4.22342	3.59813	3.96625	4.05398	4.40259	4.41075	3.93357	4.02148	3.86196	4.06781	2.98732	3.18745	2.09085	1.40599	1.95233	2.46989	2.89336	2.04264	1.76977	1.73552	1.60881	3.80941	4.12433	3.75809	4.20163	4.16912	4.27202	3.23573	3.36457	3.67582	185	50	140	138	175	166	108	212	114	72	54	61	64	31	82	38	45	29	18
BA75_00511	5.12846	5.24831	5.44725	4.48993	5.0237	5.23879	5.84699	5.73633	5.5744	4.67582	3.80426	3.60051	6.11207	3.72901	4.41684	4.52857	4.72028	3.19692	3.12928	2.99458	3.10601	5.69321	5.54226	5.45615	5.2791	5.54381	5.7211	3.46597	3.11603	4.55459	141	65	160	75	107	117	169	288	155	44	40	33	526	90	229	73	70	30	23
BA75_00512	5.72819	5.87357	5.8495	5.41549	5.65105	5.61117	5.92908	6.031	5.66761	5.54905	4.99005	4.51412	6.5421	6.07532	6.1635	6.7786	6.20006	5.75702	5.23151	5.15745	5.48091	6.07617	5.64241	5.83517	5.75435	5.77347	5.84674	5.10559	5.09381	5.21762	629	300	627	426	495	454	524	1035	485	242	277	190	2092	1447	2333	1052	587	570	315
BA75_00513	6.8835	7.24194	7.32301	6.64328	6.98265	7.05268	7.97292	8.11291	7.67976	9.46389	8.56506	9.11871	4.89869	4.09592	4.66505	10.9087	9.79727	10.1528	9.51787	9.53275	9.72753	7.33655	7.06867	6.92327	7.17383	7.07585	7.32283	7.1809	6.89033	6.59305	1133	625	1407	809	1007	997	1750	3547	1588	2976	2720	3858	523	280	643	14861	5752	9770	5049
BA75_00514	5.17433	5.08279	5.20359	5.45746	5.75061	5.69488	5.28873	5.25814	5.28873	5.53325	4.27426	4.75007	3.24489	2.93357	3.01792	6.54458	5.52419	5.81327	5.19653	5.78633	5.35226	5.10811	5.15745	5.1823	5.16511	5.09887	5.30232	4.59872	4.81711	4.72356	193	77	179	199	239	216	151	272	168	108	75	102	87	65	106	405	165	269	140
BA75_00515	5.16511	5.39369	5.53761	5.854	5.88435	5.95187	5.53387	5.39609	5.2521	4.95931	4.04701	3.81967	3.46728	3.52356	3.60288	3.75382	3.88362	3.30012	3.22342	3.12433	3.03738	5.22805	5.49121	5.41143	5.4266	5.43729	5.62381	4.07553	4.24565	4.85549	311	157	370	428	429	424	292	487	266	117	103	84	168	168	271	89	82	70	53
BA75_00516	4.0635	4.30451	4.34412	4.48478	4.65821	4.73335	4.6011	4.37782	4.31832	5.49889	4.43763	4.7866	3.65764	3.68257	3.68818	3.93546	4.04527	3.57046	3.51602	3.85	3.60407	4.30159	4.62877	4.47379	4.28244	4.21956	4.3067	3.2765	3.59813	3.49953	239	123	269	275	307	306	256	400	232	294	234	291	332	325	494	174	158	147	113
BA75_00517	4.848	4.85848	4.89966	4.88801	5.142	5.2149	5.15543	5.06609	4.82375	5.07168	4.0018	4.54473	3.75275	3.88362	4.04876	3.89433	3.6017	3.19849	3.26003	3.17951	3.26153	5.28392	5.0045	5.23917	4.85898	4.84699	4.65707	4.10518	4.17951	4.36457	291	126	276	253	298	296	262	452	230	149	117	168	245	259	444	116	78	76	64
BA75_00518	5.72329	6.57137	6.83832	4.26303	4.86295	4.03738	8.18259	8.60837	8.2417	4.97865	2.36737	2.64847	3.74739	3.51349	3.51475	4.98687	3.82883	4.11103	1.62761	1.60407	1.57046	5.37747	8.80735	6.55336	6.6953	7.24736	7.84273	2.72901	2.79494	2.848	452	352	903	134	203	105	1824	4510	2115	116	27	33	203	163	248	214	77	126	13
BA75_00519	5.82604	6.13422	6.1532	6.64053	6.79481	6.9674	5.96832	5.70598	5.7666	6.37016	7.14558	7.08502	5.79623	5.53263	5.56864	5.6499	6.0691	5.60466	6.28114	6.24451	6.13586	6.32697	6.52278	6.44394	6.01436	6.28355	6.20926	5.66221	5.94813	6.22226	1350	725	1560	2024	2224	2371	1080	1649	1043	867	2535	2351	2486	1985	3077	954	1074	1026	1323
BA75_00520	2.98368	3.04439	3.29719	4.8495	5.04352	4.93121	3.64155	3.48929	3.02857	4.1635	3.5656	3.83895	3.03562	3.34767	3.47768	1.52105	2.26003	1.89918	2.46467	2.19535	2.10098	3.74846	3.91648	3.78973	3.39643	3.57773	3.29866	2.50335	2.98914	2.96532	60	27	70	204	230	200	72	118	50	64	70	83	117	143	240	13	22	21	28
BA75_00521	4.86344	5.01078	5.05615	6.57153	6.34287	6.22381	5.16591	5.0148	4.86641	4.99141	4.47379	4.55213	4.58736	4.24565	4.45549	3.59096	3.58616	3.03738	3.54967	3.05485	2.85997	5.01881	5.26716	5.15015	4.92647	5.02192	5.07425	4.62	4.67412	4.69098	461	221	485	1305	1095	951	414	683	372	221	259	265	710	532	938	145	121	105	125
BA75_00522	3.18587	2.96901	3.27202	5.3906	4.99141	4.90497	3.86295	3.66903	4.04876	4.45022	3.15704	4.67638	2.16027	1.97085	2.21101	3.26903	3.03386	2.21412	2.66448	2.09424	2.23879	4.15785	3.88655	4.19377	2.98003	3.16672	3.04614	5.72656	5.4591	4.65363	143	52	140	611	453	402	173	275	221	161	104	312	115	93	175	122	85	57	67
BA75_00524	4.37851	4.26454	4.16993	1.9855	2.34767	2.10769	1.99277	1.89142	1.5509	1.9486	3.51602	1.65992	1.52105	0.632268	1.23879	1.93357	1.73118	0.887525	3.43162	3.04089	3.24793	1.58015	1.59455	1.68706	3.94017	3.77189	3.45418	2.90304	3.23113	3.21412	395	157	311	50	68	52	43	72	31	25	155	31	70	20	74	45	31	15	139
BA75_00525	9.18413	8.93404	8.7654	8.44249	8.62158	8.71108	8.52301	9.11863	8.47041	8.75322	8.85234	8.14073	7.96509	7.58886	7.76871	9.73551	9.24129	7.98265	8.52834	8.41308	8.87768	8.69547	8.54978	8.53368	9.03218	8.94254	8.88676	8.15649	8.43746	9.25257	4039	1452	2751	2036	2257	2261	1842	5126	1976	1302	2386	1403	3237	2383	4110	4729	2806	1554	1827
BA75_00526	6.49825	6.62702	6.52826	6.62659	6.75261	6.85287	6.63038	6.73498	6.33092	6.15259	5.61147	5.615	4.98778	4.82629	5.05007	5.54102	4.88655	4.05137	4.93452	4.65478	5.01525	6.54689	6.32841	6.5245	6.6499	6.69488	6.59857	5.67299	5.87873	6.0781	1550	732	1451	1434	1543	1563	1230	2432	1110	532	618	599	1001	857	1522	632	332	240	365
BA75_00527	2.33056	2.26003	2.65306	4.19771	4.20789	4.41752	3.19535	3.07553	3.12102	3.37295	2.95606	2.9222	2.66676	2.48543	2.62761	1.21412	1.45943	1.25096	1.31034	1.42761	1.54597	3.28836	3.10601	3.20477	2.9542	2.96162	2.99639	2.37016	2.75275	2.56803	69	28	83	251	249	274	101	169	106	70	86	81	172	142	242	18	20	21	18
BA75_00528	4.90304	5.00675	5.02901	5.62907	5.79701	5.99209	5.73904	5.58767	5.42526	5.87823	4.28762	4.78136	3.80323	3.67129	3.774	2.81762	3.55704	2.58256	3.01436	3.24031	3.20633	5.01212	5.24184	5.10601	5.13996	5.12474	5.16027	5.05658	4.84499	4.99684	281	130	281	398	440	476	368	608	328	245	134	185	236	205	336	47	70	43	49
BA75_00529	3.82171	3.37156	3.52356	3.9279	3.94017	4.10098	3.96717	3.84197	3.92884	4.20242	3.32625	3.90111	2.75061	2.64847	2.84599	1.80735	2.40054	1.62761	1.67807	2.26604	1.7866	3.74416	3.64501	3.58736	3.23879	3.61589	3.44758	3.46989	3.36877	3.58376	92	28	67	84	83	88	74	124	80	53	47	70	75	66	118	14	20	13	11
BA75_00530	2.33056	2.44095	2.75275	3.68594	3.7939	3.99458	2.854	2.73335	2.94486	3.5373	2.43296	2.82171	2.63923	2.62761	2.63227	1.38957	1.39506	0.887525	1.10434	1.774	1.1177	2.59216	2.47249	2.5435	2.58015	2.68257	2.70708	2.05658	2.62059	2.15381	59	28	77	147	157	172	66	110	79	68	48	64	144	137	208	19	16	11	12
BA75_00531	7.22081	6.81378	6.82744	6.25437	6.47897	6.38509	6.6091	6.59335	6.3014	6.47752	5.36842	6.63183	4.23726	4.44427	4.33342	4.40259	4.22574	4.13996	4.80271	4.2817	4.51665	5.85275	6.37747	6.12722	6.53528	6.34784	6.31958	6.40105	6.36001	6.28133	554	176	380	237	269	236	260	474	233	142	112	262	124	137	194	60	44	55	72
BA75_00532	3.69822	3.27352	3.27053	4.64962	4.81813	5.06695	4.29793	4.26604	3.99639	5.08066	3.35191	3.97361	2.81762	2.67582	2.79701	1.15704	2.33342	1.07724	1.24489	1.39506	1.79077	3.60999	3.79597	3.91552	3.37016	3.79077	3.9855	3.35191	3.94205	3.50716	49	15	32	83	91	102	55	99	49	58	28	43	46	39	66	4	11	4	4
BA75_00533	4.21335	4.09592	4.19771	4.76341	5.08151	5.05485	4.73173	4.60051	4.53232	4.68594	4.30012	4.4019	3.81762	3.60051	3.74308	2.85798	3.12267	2.35896	2.70266	2.98732	2.63923	4.36597	4.40667	4.39025	4.50653	4.36107	4.22728	4.14975	4.07724	4.26978	421	167	382	531	658	610	444	742	428	260	334	348	591	483	813	120	124	88	94
BA75_00534	3.09424	3.16189	3.17632	4.06781	4.16591	4.13668	4.02857	3.79805	4.12846	5.13791	5.95606	5.40973	2.92979	3.23419	3.31325	3.6311	4.35614	3.79909	4.8334	4.39917	4.88947	3.11103	3.26754	3.27352	3.08236	3.08576	3.12267	3.7761	3.69042	3.50335	134	61	131	237	251	232	197	305	236	266	808	531	221	270	434	162	232	204	348
BA75_00535	5.91313	5.81173	5.81788	5.67412	5.93711	6.00248	6.3087	6.20163	5.87184	6.0332	5.91743	5.15502	3.66903	3.47379	3.8125	5.32085	5.38957	4.02059	5.96116	5.63633	6.21062	4.77663	5.27463	4.76341	5.68201	5.62877	5.49249	5.61883	5.70155	5.72192	548	219	468	391	462	456	523	892	428	260	409	230	203	168	329	288	253	125	404
BA75_00536	5.68454	5.4941	5.27165	5.20085	5.59753	5.70432	5.80864	5.60051	5.78346	6.34518	6.82845	6.50096	4.29131	4.50335	4.56803	6.38042	6.13381	5.64443	6.5108	6.34961	6.88264	4.85798	4.90641	4.74039	5.97568	5.69711	5.63836	4.88899	5.12102	4.94392	717	270	490	430	561	571	566	898	619	499	1192	916	496	556	882	936	659	619	913
BA75_00537	8.55286	8.03485	7.78627	8.59175	8.87132	8.88978	8.49326	8.25593	8.22733	8.7492	9.73672	8.76321	6.20242	6.00068	6.4019	9.03944	8.96919	7.8871	9.876	9.74747	10.2394	7.37487	7.1534	6.98071	8.34194	8.13191	7.77926	8.61794	8.98593	8.91361	3232	967	1731	2804	3340	3188	2240	3493	2072	1614	5471	2686	1174	976	1965	3621	2885	1805	5774
BA75_00538	7.03012	7.25786	7.30561	6.82031	6.97051	6.93593	6.56071	6.50255	6.3345	6.38146	6.20887	6.13052	5.50621	5.51159	5.63923	5.08576	5.04701	4.63865	5.55643	5.2891	5.17193	6.88362	6.77096	6.87197	7.10371	7.21956	7.1813	6.28411	6.4019	6.2034	4228	2145	4707	3090	3388	3126	2204	3887	2094	1177	1771	1622	2727	2635	4355	860	701	693	1068
BA75_00539	9.70751	9.66251	9.53331	8.25607	8.48087	8.5146	8.51594	8.73796	8.37047	6.9279	6.36054	6.53574	7.68068	7.72982	7.70127	6.44294	6.20026	5.22766	5.23228	4.47379	4.91982	9.9195	9.47015	9.72928	9.6361	9.63281	9.63392	6.6686	7.02735	7.56476	9001	3751	7293	2775	3188	3078	2844	6101	2861	568	651	711	4127	4097	6090	741	523	349	281
BA75_00540	5.04483	4.84298	5.20789	4.62936	4.96023	5.0365	4.88118	4.90111	4.7447	4.85798	3.41549	4.18587	4.32697	3.88947	4.10266	4.09508	3.07724	2.4957	3.03386	3.10601	3.14405	5.6314	5.02591	5.03122	5.34767	5.32984	5.59395	4.15381	4.53792	5.0197	187	69	191	117	145	144	120	224	121	71	42	72	208	144	257	75	29	24	30
BA75_00541	5.51065	5.54782	5.53294	5.51822	5.6851	5.76818	5.84298	5.70349	5.69125	6.55444	7.164	6.95629	8.86006	8.23774	8.41688	7.81487	7.37469	7.1153	6.67553	7.0018	6.99763	6.35279	5.9305	6.06113	6.46679	6.40378	6.52873	6.43713	6.32265	5.86592	478	211	444	406	449	449	437	728	437	435	1136	949	9321	5802	9965	1921	1183	1310	773
BA75_00542	6.32984	6.42945	6.55612	6.61191	6.91588	6.91994	6.234	6.2765	6.37504	5.87725	5.20006	4.74201	4.48091	4.67582	4.81558	3.926	5.02237	3.52982	4.31832	3.54844	3.62877	6.02569	5.94298	5.79494	6.25531	6.30433	6.35562	5.52576	5.56285	5.65105	281	127	297	288	345	324	189	359	232	88	94	65	140	153	260	40	74	33	48
BA75_00543	3.93263	4.36036	4.54535	3.76447	4.08576	4.20633	4.15137	3.92695	3.87086	3.09592	1.41143	1.61353	1.43829	0.831877	1.45943	1.79909	2.34199	1.36737	1.32769	1.18903	1.19535	3.80529	4.10685	3.78031	4.33628	4.53169	4.39575	2.31615	2.81558	3.83693	173	102	248	129	161	166	147	229	133	40	15	18	39	17	58	24	33	17	13
BA75_00544	4.90977	4.92267	5.09508	5.24375	5.16993	5.33378	5.62	5.67638	5.60288	4.86096	5.72	4.82477	5.95327	6.02459	5.97223	4.43896	4.83086	4.28021	5.29866	5.09043	5.48253	4.61294	4.94907	4.83946	4.99095	5.0321	4.96901	4.39506	4.60822	5.01792	318	138	332	341	318	337	381	729	419	134	421	215	1251	1262	1844	181	201	179	299
BA75_00545	5.83466	5.76553	5.73254	5.84222	6.07296	6.09635	5.59066	5.34873	5.42828	5.62936	5.27501	5.22497	5.11936	5.10098	5.1206	4.26754	4.50526	3.72247	4.32193	4.04789	4.0072	5.80761	5.93499	5.85125	5.88631	5.88972	5.79546	4.63169	4.73552	5.04002	833	342	710	708	820	787	507	785	503	315	417	389	942	893	1371	217	216	161	201
BA75_00546	3.52607	3.7366	3.97636	3.79494	3.90689	4.06781	4.02591	3.99548	3.94205	4.49185	3.43429	3.76022	1.54102	1.38957	1.5509	2.1375	3.15218	2.15381	1.75702	2.36457	1.77821	3.88655	3.68257	3.54473	4.04963	3.97269	3.95791	3.08406	3.23879	3.34908	62	31	79	64	68	72	65	117	68	55	43	53	21	17	31	16	31	18	10
BA75_00547	5.54998	5.83794	5.68594	5.49313	5.82604	5.78346	5.90256	5.84046	5.91743	5.76394	5.80116	5.73308	3.95977	4.38405	4.44692	4.14568	4.68145	3.52482	3.72901	3.49057	3.31759	5.73471	5.91145	5.77162	5.91695	5.87897	5.93946	5.51223	5.55612	5.74712	467	246	470	379	471	431	433	762	487	237	415	382	278	364	578	136	168	95	89
BA75_00548	5.60615	5.76394	5.8802	5.56499	5.6879	5.77979	5.90111	5.75862	5.88435	5.47865	4.63459	4.8679	3.96901	3.96901	4.32912	3.58856	4.16591	3.59574	3.20006	3.82883	3.14568	5.05961	5.34767	5.1235	5.80993	5.84071	5.92505	4.81352	4.87135	5.17313	417	200	462	342	366	368	371	617	408	166	155	177	240	230	455	77	99	86	51
BA75_00549	4.16672	3.9364	3.9607	3.79494	4.19849	4.0993	3.92979	3.62059	3.74093	4.38543	3.98641	4.64039	2.69822	2.9279	2.89918	2.91456	3.03386	2.88166	3.19692	3.26454	2.65535	4.50144	4.16993	4.51096	3.64962	3.72137	4.08066	4.52669	4.64386	3.99548	201	73	158	129	171	150	122	178	118	103	131	204	122	141	209	62	57	67	69
BA75_00550	2.42223	2.70487	2.75061	1.68257	2.95791	2.22342	2.31325	1.85599	1.58976	1.58496	1.1177	1.25701	0.790772	0.871844	1.0072	1.52105	1.51602	0.641546	1.03562	1.07724	1.16993	2.23879	2.63459	2.25096	2.15704	1.95606	1.91073	2.31325	2.05658	2.22651	35	19	42	15	45	23	23	28	13	7	7	8	11	12	22	12	10	4	6
BA75_00551	5.09592	5.12639	5.24717	5.30925	5.58886	5.61117	5.21645	5.05528	5.10392	5.0321	5.16027	4.61353	4.46205	4.88215	4.91504	3.76022	4.06609	3.24336	3.56925	3.45943	3.42089	5.11728	5.10518	5.19967	5.13545	5.22226	5.15178	4.71589	4.8268	4.8525	648	286	662	638	767	736	511	837	525	271	505	330	772	1005	1556	196	206	147	151
BA75_00552	3.85599	3.60644	3.7845	4.6792	4.81096	4.84499	4.52482	4.13832	4.46989	4.9222	3.50462	3.57531	2.73118	2.52857	3.08576	3.22342	3.48285	2.72028	2.87774	3.15218	2.52607	3.84097	4.01346	3.85798	3.84097	3.849	3.88264	3.20633	3.62877	3.65764	182	65	158	281	304	294	215	298	230	173	104	106	143	116	276	90	92	67	61
BA75_00553	6.21296	6.31452	6.18903	6.2034	6.36422	6.40871	6.17093	6.17033	6.05202	6.19869	6.09466	5.94579	4.75862	4.83794	4.82731	4.97407	5.4266	4.90304	5.23151	4.68145	4.84147	6.45072	6.44692	6.34074	6.65992	6.54566	6.50287	5.61353	5.83036	5.91839	488	224	437	409	448	435	342	629	350	210	334	290	325	329	497	162	187	171	174
BA75_00554	6.05788	5.9528	6.11499	7.393	7.48035	7.47784	7.08215	6.58856	6.86864	7.16752	8.35081	8.45504	5.7926	6.19771	5.97545	6.81506	7.36177	7.27482	6.96081	7.13986	6.93003	6.62615	7.25096	6.90099	5.96463	5.83643	5.93876	6.71973	6.88264	7.01235	803	321	765	1728	1806	1701	1190	1549	1141	763	2964	3079	1250	1596	2068	1092	1339	1672	1077
BA75_00555	4.22959	4.27202	4.36387	5.31796	5.52888	5.55029	4.92458	4.71754	4.80632	5.12143	5.24565	5.49953	4.28392	4.66391	4.52544	3.82171	4.23266	3.91839	4.76075	4.24869	4.53481	4.80839	5.04789	5.0072	4.37782	4.28021	4.35896	4.37156	4.40531	4.40735	549	245	556	1017	1166	1119	657	1040	672	458	850	985	1075	1363	1862	325	369	388	574
BA75_00556	5.50811	5.65105	5.79831	6.19692	6.48301	6.49538	6.10664	5.97705	6.01302	5.83769	5.66874	5.13914	5.58406	5.77321	5.69488	4.54535	4.69544	4.25399	4.80168	4.46663	4.59276	5.97108	5.8885	5.8627	6.01033	5.85499	5.96532	5.49633	5.59425	5.45746	856	409	964	1177	1418	1351	945	1585	985	473	714	474	1698	1866	2670	344	321	309	368
BA75_00557	5.01659	5.07425	5.22997	4.7137	4.65134	4.67073	5.21878	5.11562	5.00225	4.54226	2.44626	2.67356	2.51602	2.63923	2.774	2.28392	2.65306	1.9486	1.43296	1.5656	1.94111	4.45088	4.92837	4.55582	5.17313	5.23189	5.10476	3.89239	3.74093	4.49506	284	127	302	193	181	173	237	405	226	88	30	35	80	85	144	28	32	23	11
BA75_00559	0	2.32481	1.51602	2.64155	3.21568	2.79909	2.27202	2.19849	2.36457	2.90304	1.31034	2.03562	1.59932	0.400538	1.87184	1.61824	0	0.992768	1.7137	2.22342	0	0.847997	0.887525	1.41143	0.815575	1.54102	1.19535	1.09761	0	1.26903	0	3	3	8	12	8	5	9	6	5	2	4	7	1	13	3	0	2	3
BA75_00560	7.22197	7.24878	7.43613	9.30152	9.52233	9.47966	9.42639	9.26964	9.11304	10.7593	8.10957	9.73042	4.23266	4.61412	4.88899	6.20848	5.31179	5.13832	6.53201	5.62615	6.37295	7.56552	8.61747	8.31705	8.57739	8.63256	8.61563	7.42013	7.27817	7.93764	1346	589	1427	4830	5525	5056	4506	7433	4035	6855	1859	5532	303	383	709	529	235	276	592
BA75_00562	3.9644	3.91361	3.68818	5.16792	5.33092	5.40939	6.27724	6.05875	6.27724	7.29627	5.39266	6.9629	3.12267	3.08406	2.99095	4.63285	4.1177	3.54226	5.21335	4.05572	4.57228	3.70155	3.89239	3.83491	4.26153	4.30524	4.07468	4.29057	4.22188	4.50589	224	93	167	453	501	500	849	1338	945	1047	468	1365	222	207	291	292	168	145	394
BA75_00563	7.9909	8.20589	8.23539	6.57924	6.7237	6.67044	7.5572	7.50787	7.25456	6.58691	6.01948	6.42677	4.95373	4.27873	4.64386	5.58676	5.02768	4.21179	5.59485	4.50144	5.05658	7.12008	7.49825	7.28827	7.87504	7.98624	7.94597	7.71898	7.74604	7.58135	3662	1833	3976	1156	1259	1145	1958	3477	1765	601	687	884	814	480	947	544	306	225	487
BA75_00564	4.80168	4.97177	5.00675	4.62877	5.0321	5.14486	5.02059	4.83086	5.03958	4.68145	4.19692	4.24945	3.79597	3.849	3.65878	2.8339	3.97177	2.52857	2.5008	2.57046	2.4489	4.77505	5.06134	4.61176	5.00809	4.853	4.66278	4.68706	4.43429	4.73444	121	58	127	90	117	119	102	164	115	48	58	58	108	107	142	22	44	19	15
BA75_00565	3.95606	4.17153	3.72465	3.64847	4.42291	4.02857	4.51854	4.21568	4.43162	3.78764	4.86394	3.74846	2.64616	2.22342	2.58256	3.15056	3.52105	2.5656	3.97085	3.22342	3.75168	3.58015	3.78136	3.59335	4.43829	4.29205	4.42761	4.34483	4.42828	4.54164	143	72	110	96	167	118	156	230	163	55	206	88	97	65	134	62	69	43	103
BA75_00566	7.26885	7.22988	7.13996	7.62081	7.69418	7.77722	7.14139	6.88813	7.041	6.99311	5.78999	6.49121	4.81455	4.92077	5.04658	4.73173	5.18706	4.49506	4.60466	4.49057	4.51665	7.02934	7.51751	7.2817	7.21849	7.18933	7.08204	6.54365	6.61221	6.60792	1410	589	1177	1522	1572	1570	932	1436	967	507	372	588	468	484	804	188	218	176	153
BA75_00567	2.72901	2.17313	2.76765	3.68482	4.14731	4.10518	3.30159	3.07553	3.29425	3.55213	2.51854	2.55827	1.64616	1.56071	1.81147	1.15056	1.67356	0.910733	1.02148	1.66448	1.13093	2.56316	3.20006	2.90497	2.61824	2.98003	2.81762	2.06695	2.17313	2.63227	115	31	109	205	285	261	131	202	145	96	72	72	82	72	140	20	30	16	15
BA75_00568	5.3427	5.27984	5.23151	5.22304	5.2211	5.48671	5.89918	5.76553	5.63227	5.48059	4.10852	4.45418	4.03562	4.07639	4.08746	3.58256	4.00988	3.57652	3.64962	2.848	2.37295	5.15259	5.37712	5.54844	5.33664	5.32697	5.42492	5.16229	5.04133	5.26266	298	122	251	231	226	257	319	534	294	143	91	113	217	214	328	66	76	73	62
BA75_00569	6.45269	6.51602	6.48896	6.01145	6.20906	6.35861	6.38991	6.40361	6.17971	5.86765	4.18982	4.36527	4.09845	3.92695	4.13258	3.39917	3.67016	2.82985	3.27798	2.76341	2.05658	6.29646	6.43413	6.40361	6.54628	6.59126	6.64414	5.57259	5.35896	5.75007	432	192	402	267	299	312	298	554	286	124	64	70	150	126	224	38	39	27	31
BA75_00570	6.07596	6.12557	6.4596	5.76792	5.80941	5.64789	5.80839	5.50016	5.68482	4.83592	4.11437	3.04789	4.67751	4.2211	4.60881	3.2765	4.17473	2.78031	2.95233	2.97269	2.64155	5.35368	5.17991	5.20555	6.16852	6.20906	6.1102	4.84398	5.06996	5.36842	345	152	410	234	235	197	206	305	210	62	63	27	238	163	330	36	59	27	25
BA75_00571	8.72979	8.64782	8.56837	8.9745	8.96751	9.06197	8.82066	9.10064	8.67797	8.09708	8.04865	7.83548	9.62227	9.34972	9.36881	9.23781	8.31999	6.72751	7.66966	6.80916	6.74551	9.37884	9.06331	9.26629	8.91208	8.87501	8.81801	8.41388	8.658	8.98951	3048	1232	2483	3049	2971	2987	2344	5238	2362	854	1412	1174	10595	8391	12934	3464	1531	670	1040
BA75_00572	5.08406	5.28021	5.22805	5.67723	5.94556	6.02591	5.6605	5.60733	5.47411	5.42526	5.17313	4.88557	4.24641	4.05224	4.17712	3.80219	4.06523	3.4019	3.49953	3.488	3.10098	5.60199	5.59455	5.5509	5.67412	5.51191	5.45253	5.07724	5.15178	5.36912	372	184	377	479	569	568	405	717	395	207	295	232	381	317	527	117	119	96	83
BA75_00573	6.79896	6.83958	7.09381	6.02303	6.16269	6.21257	6.3966	6.10915	6.2878	5.59813	5.33056	4.70266	4.78764	4.95745	5.02591	3.9644	4.33771	3.35191	3.94579	4.0268	4.03122	5.33949	5.76049	5.58195	6.15684	6.34784	6.38111	5.30524	5.59365	5.67271	945	417	1060	463	501	489	515	774	531	177	250	154	427	462	737	100	110	70	88
BA75_00574	4.97636	4.8485	4.95513	5.35156	5.63372	5.53419	5.29902	5.17433	5.06048	5.20046	5.1127	5.36562	3.75702	3.72792	3.87873	3.62527	3.95791	3.2032	3.78241	3.45549	3.39506	4.8268	4.91791	4.93263	5.09803	5.08066	5.14568	4.5601	4.65478	4.82629	685	270	619	757	912	803	624	1049	586	352	562	651	529	498	842	204	219	164	204
BA75_00575	5.28873	5.24489	5.37504	6.00832	6.17792	6.22362	5.8382	5.80529	5.47994	5.24146	3.83289	4.21645	4.43029	4.44095	4.47962	2.96162	3.73227	2.60407	2.90111	3.03562	2.55336	5.03826	5.49857	5.32589	5.54905	5.65277	5.6017	4.43095	4.53916	5.16872	869	364	848	1223	1359	1326	928	1666	802	368	225	289	882	855	1329	124	188	103	105
BA75_00576	5.85624	5.92029	5.91361	5.68201	6.10413	6.03584	6.00023	6.15603	6.22458	5.25739	5.57319	5.77558	3.24184	3.13586	3.32193	4.18269	4.86443	3.74846	4.48285	4.17473	4.02945	5.18943	5.68986	5.36737	5.94392	5.96809	5.96093	4.94673	5.18824	5.55182	171	75	160	127	165	147	136	280	177	48	104	115	47	41	73	41	56	33	46
BA75_00577	4.58976	3.87774	4.42559	5.48929	5.29609	5.28021	4.69321	5.14445	5.08023	5.26828	4.37851	4.58856	5.37886	4.62117	4.72192	4.08321	4.26679	3.51602	4.50843	3.32048	3.87578	5.39369	5.13011	4.84499	4.7252	4.83946	4.42895	3.66676	4.14568	4.41684	80	20	64	128	108	100	62	158	91	56	51	57	261	144	238	44	42	32	54
BA75_00578	6.13832	6.43263	6.37643	6.36177	6.49426	6.27519	6.58946	6.44791	6.21781	5.60229	5.41616	4.65191	4.49506	4.24641	4.52732	4.38336	4.3505	2.96901	3.50716	3.77083	2.7845	5.92125	6.53403	6.21296	6.39146	6.42576	6.38578	5.0072	5.2854	5.70874	573	302	618	566	609	492	568	946	487	171	256	143	333	266	496	131	107	50	61
BA75_00579	7.03199	6.95059	7.05289	6.87578	7.03452	7.00742	7.22506	7.1979	7.07831	6.33468	6.33289	5.11894	5.86567	5.6499	5.77321	5.53667	5.78816	4.53232	5.94533	5.26754	5.59723	7.00079	6.8387	6.81762	7.26725	7.32355	7.23821	6.32121	6.45763	6.79623	1552	631	1441	1176	1292	1196	1284	2316	1290	416	708	290	1285	1059	1751	434	434	235	516
BA75_00580	4.8334	4.76341	4.94907	5.04832	4.92884	5.0237	4.9241	5.00225	4.83592	4.13175	2.99639	1.63691	2.19535	1.85997	2.14731	1.88362	2.63459	1.18903	2.10098	2.13093	1.62293	4.34341	4.73552	4.77294	5.06867	5.06264	4.90881	5.35544	4.90689	4.77347	434	178	432	428	387	391	335	651	350	114	82	24	106	75	148	34	55	18	37
BA75_00581	7.1234	7.29682	7.2538	7.63996	7.78705	7.864	7.6946	7.46164	7.51728	7.61434	7.65964	7.95035	6.29627	6.46858	6.43663	6.81314	6.92719	6.61794	6.41363	6.36036	6.30104	7.61265	7.75442	7.73268	7.24051	7.25484	7.30451	7.08916	7.17712	7.1916	1594	774	1597	1931	2103	2093	1716	2682	1688	980	1724	2039	1676	1815	2690	1026	930	994	691
BA75_00582	9.49655	9.13109	9.11486	8.35592	8.29907	8.17253	8.72877	8.89212	8.37743	7.59171	7.28762	7.32139	8.50728	7.87018	7.91043	8.25951	6.81724	5.99639	5.74335	5.59902	5.29352	10.2864	9.64866	9.93593	9.47818	9.25571	9.20337	7.68769	8.05512	8.60092	1796	580	1232	682	629	537	756	1564	658	204	287	281	1665	1008	1606	604	184	138	94
BA75_00583	8.14812	8.02364	8.02298	7.85206	7.85941	8.01547	8.06496	8.0278	8.00904	7.56583	7.07275	7.25427	6.86443	6.87431	6.84511	6.59813	6.61721	5.91217	5.84549	5.8212	5.39266	7.98225	7.95774	8.114	8.03039	8.16017	7.91862	7.6388	7.63358	7.72765	1471	574	1224	1009	989	1036	1001	1796	1071	425	517	565	1121	1077	1611	398	337	273	210
BA75_00584	4.97269	5.03298	4.91265	5.58376	5.57531	5.66903	5.6851	5.49281	5.56834	5.19613	5.21762	5.09043	4.65878	4.19535	4.37086	5.23955	5.40837	4.55827	3.83895	3.63227	3.46989	5.45483	5.26228	5.61471	5.10559	5.26941	5.12474	5.47541	5.54473	5.1177	237	106	207	309	301	303	284	456	291	121	210	185	354	242	418	229	216	156	74
BA75_00585	4.43896	4.52857	4.2149	4.88362	4.99186	4.72192	4.45812	4.50208	4.32697	4.47962	4.91504	4.49761	3.85898	3.93829	3.88655	3.23726	3.14078	3.03738	4.06953	3.69599	3.70377	4.31759	4.59753	4.32841	4.67469	4.80632	4.71973	4.0917	4.09761	4.41616	123	56	95	143	151	117	90	171	91	55	129	92	150	152	223	40	31	38	67
BA75_00586	3.0635	3.51096	3.42492	4.18824	4.5741	4.49633	3.82069	3.61471	3.76447	4.45286	4.35896	3.88947	3.69711	3.49953	3.85599	2.65076	2.99095	1.53605	4.0781	3.16189	2.75061	3.67016	3.94017	3.58616	3.77716	3.91648	3.81455	3.17632	3.55704	3.08576	35	21	42	69	89	79	45	71	48	43	69	47	106	87	174	20	22	8	54
BA75_00587	4.49313	4.75114	4.46271	5.18468	5.24907	5.41244	4.88606	4.75649	4.80012	4.83542	4.12019	4.26153	5.31578	4.89288	5.02768	4.0798	3.51349	2.15056	2.43296	2.1635	2.38681	5.26941	4.82833	5.45681	4.45615	4.54535	4.50526	3.83491	3.66903	3.64039	247	128	221	343	353	374	237	397	248	138	140	150	836	593	990	146	80	35	36
BA75_00588	4.97774	4.88362	5.22497	4.56742	4.47638	4.38405	5.05181	4.92884	4.91265	4.24336	2.23573	2.58015	2.21723	2.60644	2.64386	2.82782	2.96532	1.40599	1.89918	2.31325	1.39506	4.71205	4.82934	4.52669	5.14527	5.27538	5.25437	3.5373	3.84599	4.60585	188	75	204	118	108	95	143	241	144	48	17	22	42	56	88	30	28	9	12
BA75_00589	9.04062	8.90328	8.89933	8.60689	8.64346	8.68092	9.60426	9.74339	9.43906	8.96264	7.96567	8.69697	6.61515	6.82133	6.69641	7.21859	7.65091	7.06458	7.95495	7.3733	7.41861	8.41337	9.01036	8.71617	8.80297	8.99447	8.72407	9.02763	9.14078	9.23542	1719	657	1403	1069	1060	1018	1828	3713	1812	700	605	965	588	644	908	385	434	384	579
BA75_00590	5.00764	4.69321	5.40531	5.1297	4.99955	5.1815	5.38128	5.63169	5.36737	5.62965	5.0492	5.47573	4.13011	4.39712	4.34554	4.03298	4.59216	3.85499	3.6837	3.71809	3.76341	5.38853	5.25852	5.35438	5.51412	5.50398	5.52607	4.9279	4.91456	5.12184	188	64	227	173	154	165	177	389	195	127	144	188	186	216	317	74	93	72	51
BA75_00591	4.16189	4.07039	4.18903	4.81404	5.03826	5.01659	4.75489	4.74255	4.59455	6.26754	5.37921	5.15381	7.6637	6.72601	6.98208	5	4.7126	3.774	4.07895	4.26529	4.33342	4.23036	4.60288	4.30961	4.3505	4.36597	4.13011	6.62439	6.53652	5.81992	327	132	306	444	514	478	364	663	361	644	585	482	7339	3667	6632	480	327	218	219
BA75_00592	6.68187	6.4165	6.43045	6.37104	6.42978	6.40667	6.55674	6.96128	6.53869	6.09149	5.48543	5.42324	8.45697	7.81173	7.93687	6.56468	5.31796	3.64731	4.48864	3.92315	3.8885	8.06393	7.10779	7.54489	6.79792	6.6343	6.68328	6.1631	6.31306	6.74578	2005	719	1542	1364	1401	1302	1329	3241	1461	580	643	595	12990	7973	13153	1478	514	202	301
BA75_00593	4.58736	4.83188	4.71973	4.83491	4.90014	4.95047	5.27947	5.04177	5.14037	4.57046	3.41007	4.18507	3.87873	3.76341	3.95233	2.67356	3.04439	2.38405	2.1375	2.43563	1.53107	4.50843	4.69711	4.56742	4.58376	4.854	4.70266	4.73715	4.83845	4.5097	209	107	210	211	217	212	248	385	250	90	65	112	233	205	358	39	44	34	22
BA75_00594	6.60363	6.86555	6.79935	6.63691	6.83706	6.75409	6.71411	6.68398	6.52278	6.23381	5.73417	6.02525	4.74093	5.02414	4.87873	4.46205	4.79909	4.0917	4.60526	4.2426	4.53916	6.28762	6.66007	6.39111	6.65019	6.81121	6.79597	6.0018	6.1639	6.35491	1013	523	1062	876	990	881	791	1424	770	341	409	485	508	597	816	177	189	150	175
BA75_00595	5.36982	5.18903	5.51538	5.34305	5.63952	5.44427	5.65592	5.47249	5.43729	5.30998	5.02326	5.28429	3.27352	3.00899	3.80012	3.81865	4.16912	3.35896	2.61353	3.19692	3.31034	4.68482	5.45615	5.05658	5.45022	5.50144	5.5552	5.31759	5.14486	5.16068	143	53	143	118	141	115	126	204	120	59	83	96	57	44	124	37	40	29	13
BA75_00596	4.54473	4.88069	4.79233	4.53232	4.94439	4.98914	4.80529	4.75596	4.67807	4.67299	4.31542	3.31179	2.9241	2.98185	3.20633	3.31615	3.72792	2.97269	3.67016	3.67356	3.72901	4.44824	4.84499	4.47054	4.99548	4.95699	5.24717	3.95047	4.09508	4.18666	514	283	564	431	572	558	449	796	456	247	324	148	285	287	518	165	189	140	192
BA75_00597	4.71205	4.49761	4.94111	5.13914	5.31723	5.3565	5.17473	4.99005	5.16712	5.52513	4.15785	4.31034	3.51349	3.4957	3.70708	2.63923	3.11437	2.45681	2.97269	1.92979	2.59932	4.24336	4.89045	4.47573	4.75809	4.73227	4.69042	4.96347	5.02459	4.97682	398	147	430	457	511	496	401	646	444	311	198	214	309	293	520	66	81	63	77
BA75_00598	9.32638	9.45481	9.51909	8.91645	8.93873	8.84458	9.34961	9.31542	9.21412	8.31329	8.01184	7.35755	7.76752	7.73978	7.84725	7.38007	7.24403	6.94813	7.46972	7.0387	6.96728	7.99481	8.79058	8.32697	9.04412	9.09924	9.13927	8.21548	8.38534	8.56864	5673	2661	5921	3604	3591	3170	4165	7480	4219	1223	1693	1036	3596	3380	5531	1171	891	962	1112
BA75_00599	3.80426	3.64731	3.91361	4.64962	4.67412	5.00585	4.41143	4.62234	4.45549	4.43962	2.51854	2.14078	2.34483	2.22651	2.65306	2.01792	3.12598	2.31325	2.36457	2.20477	1.8953	4.42962	3.93074	4.32193	4.27724	4.26078	3.56194	2.81147	2.80323	3.55949	48	18	47	75	74	88	54	116	62	33	13	9	28	24	53	9	19	13	11
BA75_00600	6.42828	6.52231	6.56925	6.43713	6.52246	6.61736	6.77492	7.05257	6.70874	6.14343	5.90713	5.33485	5.67807	5.53512	5.57259	5.39541	5.46499	4.97728	5.34199	5.03782	5.17353	6.54164	6.51554	6.29829	6.78202	6.67186	6.78581	5.85798	5.95791	6.38991	576	263	579	489	508	511	530	1184	563	205	297	191	635	549	858	222	195	183	191
BA75_00601	2.97453	2.79494	3.19377	3.54967	3.58256	4.09677	3.04614	3.29866	3.28983	2.85798	2.96347	2.65535	2.44626	2.01436	2.29866	2.06005	1.23266	1.15056	1.59455	1.92979	1.84398	3.53232	3.57531	3.61471	3.49697	3.64155	3.29425	3.06523	3.04264	3.0072	38	14	41	50	50	69	29	65	39	15	28	21	46	30	59	14	5	6	8
BA75_00602	7.05235	7.16732	7.28123	6.1815	6.48527	6.3658	6.26547	6.27202	5.9644	5.70293	6.53387	6.29902	5.79129	5.75114	5.65048	5.12846	5.23074	5.06996	6.43729	6.19771	6.65292	6.76129	6.90953	6.8835	7.29251	7.21023	7.41024	6.52231	6.66078	6.6476	966	448	1033	443	537	465	402	743	362	163	500	409	746	694	983	199	179	212	448
BA75_00603	7.52207	7.75047	7.94175	5.99322	5.92576	6.00315	6.47638	6.61839	6.478	5.99752	6.09908	5.15462	9.68219	9.90176	9.90938	6.42861	5.58946	6.13955	8.81407	8.76301	9.34733	6.76461	6.41836	6.63952	7.77136	7.76984	7.96838	7.20154	7.04527	6.46532	1237	620	1509	358	334	332	430	874	479	185	340	168	10380	11562	17691	460	213	417	2168
BA75_00604	6.01614	6.20926	6.30506	6.95093	7.17483	7.22062	6.65764	6.54257	6.45171	6.26585	6.88448	6.66945	7.24831	7.3579	7.37016	6.25361	6.1821	5.89069	6.6642	6.45286	6.29737	6.47849	6.40667	6.5656	6.49937	6.4358	6.53341	6.0607	6.21607	6.13935	2283	1132	2570	3721	4296	4193	2593	4394	2499	1193	3125	2602	10186	10585	16118	2160	1721	1858	2559
BA75_00605	5.7366	5.81404	6	5.9644	6.23802	6.29902	5.95652	5.64674	5.79468	4.91169	5.33521	5.32265	4.17073	4.44162	4.48993	4.9607	5.06264	5.23802	5.17193	5.2075	5.28725	5.34554	5.82604	5.55796	5.92458	5.90545	5.93263	4.06523	4.35262	4.71699	675	307	744	670	799	787	570	842	566	164	378	362	412	482	756	311	280	421	322
BA75_00606	5.01748	4.89385	4.89336	4.93404	5.23228	5.10518	5.02326	4.87627	4.91791	4.72083	5.09085	5.01436	3.07382	3.17632	3.33056	3.40871	4.23113	3.52482	3.65076	4.29939	3.75916	4.37365	4.88947	4.52482	5.00135	4.70653	4.74255	4.95699	4.64212	4.9528	343	135	287	273	332	286	249	412	257	121	269	246	152	158	270	84	130	102	90
BA75_00607	6.92208	6.9028	7.02636	6.34891	6.3918	6.43129	6.80516	6.72042	6.47314	6.06932	5.47897	5.0036	4.52982	4.35685	4.56986	4.05572	4.29866	3.61824	4.45418	4.1914	3.95699	6.45105	6.64976	6.43713	6.87209	7.02104	6.80452	6.14751	6.29278	6.36019	1453	617	1430	822	833	808	968	1677	854	349	392	270	501	424	750	151	151	121	180
BA75_00608	4.51728	4.17393	4.19771	5.17911	5.31288	5.34305	4.9607	5.01078	4.9905	5.23496	4.62176	3.84599	3.41684	3.21723	3.21568	3.07895	2.82171	2.3978	3.92695	3.85898	3.98914	4.41819	4.31179	4.35544	4.32697	4.62877	4.21412	4.35826	4.44228	4.56194	162	54	117	220	237	228	161	307	183	118	130	71	134	110	167	44	30	28	75
BA75_00609	4.87184	4.67694	4.8802	5.42492	5.49346	5.41143	5.31433	5.32012	5.03034	5.15664	4.91552	3.29425	3.68482	3.37156	3.76235	2.76553	3.33914	2.41954	4.1375	4.20867	3.96993	5.25701	5.15421	4.96993	5.20672	5.4192	5.33235	4.98459	5.19338	5.27352	366	137	337	459	474	422	363	670	330	196	281	82	288	218	444	60	79	50	153
BA75_00610	5.45582	5.70072	5.6907	5.10894	5.00809	5.13463	5.28836	5.31578	5.35014	4.56499	4.13996	2.43296	3.06695	2.37573	3.31325	2.53107	3.38543	2.09085	3.72028	3.28836	2.60407	5.10056	5.31288	4.94626	5.65449	5.72055	5.60822	4.75435	4.85649	4.97591	326	166	351	215	196	202	209	392	243	75	94	24	105	57	185	29	48	22	66
BA75_00611	4.33985	4.0635	4.24869	4.44162	4.66221	4.59872	4.90207	4.65535	4.66391	3.87774	3.75168	3.88264	2.40599	2.49057	2.7137	2.96901	3.29425	2.58015	2.39506	2.87774	1.74416	4.10685	4.7148	4.35685	4.29425	4.17313	4.14893	3.91839	3.9514	4.45418	222	78	190	202	233	210	241	371	226	69	107	114	93	96	175	63	68	51	35
BA75_00612	11.4603	11.5778	11.4961	11.1616	11.0071	11.0304	11.6976	11.8812	11.5254	10.8029	9.518	9.72763	8.66952	9.05056	8.97051	9.32728	9.31639	8.87918	9.54191	8.90225	9.05897	10.5984	11.7137	11.1245	11.5211	11.6322	11.5309	10.8588	10.9922	11.2873	33681	15725	31591	23138	20439	19597	28705	59931	28353	9323	6515	7280	9113	11397	16337	6132	5094	4989	6340
BA75_00613	6.67398	6.81865	6.79273	6.77347	6.81928	6.85362	7.0091	7.06577	6.61014	6.15704	5.59664	5.41785	4.45483	4.98732	5.05615	5.85574	5.91648	5.14812	5.43396	5.40803	5.70984	7.14507	7.22429	7.2113	6.78293	6.82502	6.80387	5.94251	5.9991	6.20026	1018	484	1011	922	935	903	930	1779	783	309	355	302	395	556	886	458	400	308	303
BA75_00614	5.54473	5.74174	5.44361	3.41143	3.49442	3.29866	4.10014	4.88362	4.04789	7.64695	8.89251	8.09022	2.16672	1.7866	1.926	9.67402	9.3474	9.8967	8.58462	8.52587	8.51017	5.47379	5.17871	4.73985	6.04308	5.49313	5.61677	6.84034	6.55949	6.86666	169	82	142	30	31	25	43	140	46	318	1304	717	24	16	28	2404	1599	3116	1014
BA75_00615	9.01817	8.85259	8.77726	5.30342	5.37226	5.77663	6.09043	7.01737	6.38836	10.7618	11.5627	10.8347	3.42358	3.57773	3.8748	12.5577	12.6106	13.0037	11.5131	11.7581	11.5381	7.68306	7.78829	7.38879	8.53224	8.38133	8.36098	10.3656	10.1652	9.95492	3077	1170	2367	193	198	248	288	1015	395	4479	13372	7777	108	116	221	28605	24803	43279	12401
BA75_00616	9.61093	9.69469	9.64766	9.45282	9.43619	9.45871	9.62963	9.22422	9.36357	9.05308	10.5616	10.0196	7.96313	7.83409	7.86783	11.9628	12.0209	12.2004	10.8926	10.8838	10.8674	11.1163	10.6712	10.9918	9.65903	9.73324	9.72972	7.08874	7.55236	7.90298	14145	6471	13304	10719	10441	10016	10367	14377	9595	4202	20362	13519	8460	7434	11511	57832	50419	75728	24495
BA75_00617	6.64775	6.76911	6.83137	6.21587	6.26791	6.27314	6.57818	6.38836	6.42291	5.65363	5.75622	4.37086	4.11103	4.35685	4.66164	5.47054	5.76792	4.96023	5.56071	5.25626	5.57046	7.09729	6.83958	6.88753	6.66576	6.78777	6.65177	4.87234	5.12805	5.61117	717	334	743	447	454	429	493	794	492	155	285	102	220	252	478	250	258	193	238
BA75_00618	5.71287	5.36001	5.69293	4.69432	5.03386	4.83592	5.55275	5.20906	5.14893	5.53387	3.9782	4.81404	4.57046	3.91552	3.87873	6.08852	5.26491	5.9542	4.42626	4.86443	4.37921	5.17712	5.74712	5.1469	5.2555	5.02414	5.69181	3.33914	3.60288	4.1235	94	30	82	38	46	37	60	87	50	35	20	35	76	44	67	97	45	98	27
BA75_00619	5.18943	5.13258	5.09128	5.66676	5.80555	5.93192	5.58015	5.34944	5.33735	5.8679	5.75355	5.92576	4.34625	4.46467	4.45746	4.76553	5.03518	5.26003	4.50526	4.84348	4.3505	5.47119	5.47606	5.54473	5.10769	5.22959	5.02901	4.53916	4.68089	4.8495	733	304	627	870	946	977	700	1092	656	519	814	889	751	787	1184	433	440	685	319
BA75_00620	7.5359	7.56171	7.56643	6.71012	6.7267	6.633	7.18378	7.11291	6.85997	5.81147	6.16812	5.23993	4.18031	4.1643	4.25475	4.765	5.14812	4.45022	5.36107	4.57713	4.9607	6.32265	6.78686	6.52074	7.26294	7.20682	7.23726	6.34003	6.34837	6.77913	1148	499	1067	544	538	474	648	1135	575	149	328	164	199	188	306	130	143	115	178
BA75_00621	5.45154	4.94907	4.82477	4.36107	4.87036	4.74685	4.64386	4.78973	4.26003	4.13258	4.28096	2.38681	1.87184	1.59455	2.30743	3.21101	3.5008	2.03562	4.24793	3.851	3.95977	4.96809	4.88215	4.56621	5.43496	5.54288	5.42122	3.87676	4.28836	4.69599	156	46	90	60	84	72	63	129	53	26	50	11	18	13	39	24	25	10	47
BA75_00622	8.31669	8.5359	8.44555	8.22313	8.25072	8.3831	9.22612	9.44962	9.06067	8.90542	7.62491	8.64436	5.68285	5.95024	5.93546	7.1823	7.30387	6.3411	7.21208	6.97888	6.92244	7.97682	8.63818	8.13237	8.52258	8.53162	8.54963	8.48603	8.52736	8.62216	1176	578	1161	927	916	941	1592	3427	1578	763	540	1054	346	397	603	425	386	262	390
BA75_00623	6.51854	6.5738	6.52246	6.29664	6.46744	6.50779	6.49153	6.43879	6.27482	6.50064	6.3302	5.50875	3.87971	3.91934	4.25927	4.72465	4.77558	3.80735	5.89554	5.65907	5.9674	6.34678	6.49041	6.16832	6.84674	6.80103	6.82184	6.22381	6.38111	6.5051	1288	577	1183	932	1034	1004	914	1619	874	556	840	455	366	362	704	289	251	164	592
BA75_00624	10.7404	10.7507	10.7645	8.23448	8.08523	8.05458	9.3289	9.39618	9.14934	7.88478	7.55013	6.20124	5.24451	5.11145	5.34908	6.87848	6.98162	5.92979	6.90869	6.35067	6.80826	8.84975	9.30092	8.9326	10.4723	10.4967	10.3095	9.07823	9.30734	9.74196	8819	3779	8140	1305	1147	1055	2388	4607	2345	526	715	268	355	308	557	480	431	274	439
BA75_00625	4.26604	4.14405	4.19298	4.11686	4.40939	4.68986	3.9542	4.01078	4.18349	5.13914	4.21412	4.05485	2.40054	2.48543	2.46467	2.18587	2.89724	2.33056	2.852	3.24641	2.28392	4.40259	4.47249	4.3067	4.1102	4.21023	4.22033	4.98322	5.10643	5.03826	148	58	128	112	136	157	85	163	112	121	106	91	65	67	100	23	35	29	36
BA75_00626	4.46793	4.35896	3.9982	4.38543	3.94767	4.25626	3.93357	4.27575	3.97085	6.51932	5.4353	5.94275	1.53605	0.739848	2.12433	3.35332	3.92125	3.49697	4.50589	4.98732	4.19298	3.85798	4.29793	3.88655	3.91265	3.63227	3.72137	4.66732	4.73769	4.0197	72	28	46	57	40	47	35	83	40	133	107	147	12	4	31	25	32	31	53
BA75_00627	7.14241	7.36282	7.16742	6.60392	6.95733	6.88264	6.66903	6.80645	6.56879	6.44211	6.04832	5.67412	4.90352	4.71149	4.72301	5.97292	5.88631	5.87652	6.10978	6.06566	6.01859	7.8308	7.49185	7.68433	7.04712	6.98254	6.86183	6.02392	6.24945	6.6359	530	261	487	306	380	338	274	556	284	140	183	135	203	168	260	186	146	193	184
BA75_00628	7.40633	7.34749	7.21121	6.0594	6.3918	6.17692	6.30415	6.40735	5.90159	6.49009	6.37313	5.393	2.82579	2.58736	3.05137	4.21412	4.37086	4.69209	5.4353	5.34127	4.96625	7.01937	6.75702	6.59589	7.47086	7.48784	7.42072	6.47573	6.62483	6.72206	759	309	600	249	306	247	253	501	212	173	274	132	51	40	89	63	59	99	136
BA75_00629	5.91193	5.89409	5.8009	4.2211	4.57833	4.78816	4.26529	4.19849	4.23036	4.26754	4.38543	2.96717	2.37573	1.80735	2.3978	2.51854	3.20789	1.61824	4.25172	3.70155	3.98823	4.38198	4.86592	4.27128	5.80142	5.68089	5.77873	3.70598	4.18587	4.50589	580	246	490	146	186	204	129	226	140	78	145	48	77	44	114	37	54	18	126
BA75_00630	0.815575	0.321928	0.31034	0.713696	0.604071	0.871844	0.925999	0.411426	0.748461	0	0.790772	0	0.495695	0.62293	0.815575	0.189034	0.722466	0	1.04963	0.565597	0.831877	0	0.422233	0	0.464668	0	0.565597	0.286881	0.176323	0.454176	7	1	2	5	4	6	6	4	5	0	5	0	7	9	19	1	4	0	7
BA75_00632	4.77926	4.67356	4.54226	5.20203	5.36352	5.06824	4.45483	4.69933	4.36877	4.26454	4.93687	3.21723	3.5008	3.5435	3.92505	3.22188	3.58256	2.40054	5.44228	4.9782	5.76633	4.70099	4.68874	4.66619	4.86987	4.916	4.79494	4.44095	4.6311	4.79546	306	122	236	350	386	295	175	384	183	92	255	69	224	222	448	77	85	44	350
BA75_00633	5.93993	5.98459	5.80632	6.51128	6.62088	6.70099	6.72069	6.7974	6.61383	7.38016	8.0263	8.22009	4.9644	4.78136	5.00854	8.45529	8.96023	8.66779	7.71857	7.82972	8.04887	7.11374	6.89821	6.9847	6.18051	6.27891	6.21315	6.43313	6.41752	6.15117	754	335	628	952	1011	1009	943	1829	974	903	2413	2668	708	596	1063	3494	4154	4498	1864
BA75_00634	10.0302	10.29	10.2804	9.43702	9.58592	9.49773	9.38472	9.45728	9.30481	8.74873	8.48382	7.39832	6.92529	7.01614	7.27258	7.41185	7.55796	6.39729	8.05648	7.45154	7.9814	9.01909	9.32454	9.06345	10.0485	10.1935	10.2374	9.1697	9.41969	9.45127	10076	5182	10951	5639	6139	5444	4652	8996	4898	1805	2562	1162	2179	2226	4040	1305	1209	713	1823
BA75_00635	9.53144	9.35034	9.34696	7.3185	7.15947	7.15775	8.24336	8.43229	8.06679	6.92291	7.05355	6.34127	6.13853	5.74389	5.98185	7.02934	7.00574	6.1979	6.37955	5.75809	6.45992	8.17078	8.71108	8.33552	9.27198	9.20092	9.13281	8.14954	8.24731	8.59362	8678	3293	6985	1574	1385	1305	2564	5375	2524	617	1152	676	1530	1112	1993	1217	1002	755	688
BA75_00636	5.11894	4.87332	4.82782	4.81609	4.99955	5.02015	4.12267	4.09255	3.88557	3.33771	3.72356	1.91073	5.60703	5.07168	5.25852	3.65878	4.33985	3.57531	3.0321	3.41278	3.28688	4.79597	5.21374	4.91025	4.68986	4.9782	4.63981	3.30012	3.15866	3.81147	171	61	126	116	129	123	60	108	56	20	46	10	451	294	513	47	65	49	26
BA75_00637	4.30232	4.48736	4.82375	4.4019	4.75221	4.69377	4.0798	4.28614	4.1127	2.31034	1.79494	1.08406	3.42761	2.23573	2.76129	2.0072	2.25701	0.831877	2.76553	1.82782	2.60644	4.37573	5.01569	4.75542	4.86344	5.0343	4.89045	1.96347	2.70929	3.9514	163	80	217	148	187	169	100	214	114	15	16	7	159	58	137	21	22	6	36
BA75_00638	4.81865	4.81558	4.94017	5.9191	6.15097	6.22381	5.65992	5.36247	5.44692	5.59872	5.18507	5.08491	5.76898	5.66363	5.74362	4.0063	4.24336	3.60644	4.30889	4.2891	3.9486	5.4957	5.45713	5.54504	5.06134	5	5.02459	4.93026	5.13299	5.17513	677	292	678	1252	1454	1446	892	1327	854	517	655	590	2504	2236	3575	300	299	247	333
BA75_00639	2.43563	2.43563	2.73769	1.62761	2.07039	2.08066	2.16672	1.94486	2.20477	2.06695	2.01792	1.26903	1.42223	0.9855	1.43829	0.963474	1.32769	1.09761	1.04264	0.879706	0.443607	2.96532	2.3505	2.51602	2.78031	2.83794	2.49825	1.27501	1.57531	1.64616	35	15	41	14	21	20	20	30	23	11	18	8	25	14	37	6	8	8	6
BA75_00640	6.62688	6.9922	7.20467	6.12598	6.25626	6.27352	6.62644	6.49249	6.32012	6.98539	5.61589	6.30579	5.46336	5.6453	5.68342	4.9528	4.90641	4.19849	4.75435	4.90014	4.34056	6.10287	6.21529	6.16852	6.67849	6.68916	6.87848	5.33092	5.63691	6.17333	813	450	1111	483	519	495	587	983	527	455	297	466	671	731	1141	199	161	128	154
BA75_00641	6.40769	6.30086	6.3482	6.0332	6.22207	6.0974	5.87135	5.75622	5.68201	5.97911	5.37016	5.31433	5.15056	5.10392	5.13914	4.37434	4.52105	3.91361	4.33771	3.75382	3.91743	6.10999	5.82477	5.87209	6.25456	6.18527	6.16672	5.83086	5.9222	5.80271	612	243	535	397	444	383	303	514	295	197	219	203	471	436	680	115	107	91	100
BA75_00642	7.06953	7.1236	7.07211	7.13196	7.12329	7.20467	6.49009	6.46597	6.24812	6.76275	6.06156	5.78816	8.21412	7.55005	7.58105	6.87909	5.69377	4.23802	5.50462	4.74362	4.19219	8.76155	7.59126	8.3726	7.42601	7.48551	7.3966	6.81622	6.99266	6.84348	850	377	775	749	728	725	409	740	384	298	312	248	3526	2123	3304	594	216	101	202
BA75_00643	4.54782	4.74792	4.88947	5.09424	5.14975	5.28021	4.99639	4.8748	4.7866	5.07425	3.98732	4.36527	3.86888	4.13996	4.20006	2.71809	2.88166	1.9486	2.61824	2.6017	2.19535	4.99955	5.11562	5.04352	4.76288	4.81096	4.90256	4.59036	4.7148	4.6241	686	343	806	860	883	916	686	1155	657	439	339	433	785	923	1457	137	131	78	112
BA75_00644	3.60763	3.77716	3.74308	4.81044	4.94439	5.02503	4.28021	4.05137	4.06437	4.70321	4.14405	4.97407	4.31615	5.03562	4.82528	2.66448	3.17632	2.64386	3.59096	3.49825	3.44361	3.83289	4.29205	4.23726	3.43429	3.43296	3.67356	4.46336	4.31034	3.97269	508	250	517	1040	1131	1133	606	941	576	499	564	996	1618	2618	3398	194	245	212	357
BA75_00645	5.48639	5.57833	5.57137	5.01078	5.46663	5.29462	5.46369	5.52136	5.26828	5.58526	4.95373	4.67469	4.07895	3.9364	4.13258	3.33914	3.52982	3.28836	3.17792	3.31034	3.03386	5.67948	5.61971	5.49442	5.73281	5.6241	5.8885	5.45943	5.26491	5.27947	175	79	168	105	141	117	124	238	120	81	89	70	118	101	179	29	28	31	23
BA75_00646	6.86641	6.83504	6.94134	6.4353	6.62132	6.58241	6.66363	6.31179	6.49233	6.14608	6.37521	5.81865	7.08023	7.43829	7.39215	5.31542	5.28947	4.7252	6.23036	6.09656	6.28947	6.27314	6.36632	6.3799	6.80903	6.8249	6.79999	6.37452	6.47021	6.4192	1234	519	1189	771	863	792	774	1112	764	325	651	425	2687	3309	4859	331	272	241	563
BA75_00647	5.91624	5.73417	5.94462	5.64443	5.94462	5.89603	5.90785	5.83769	5.81327	5.47119	5.7845	4.5741	5.51381	5.62469	5.64847	4.28318	4.40667	3.30451	4.95373	4.55459	4.91313	5.69098	5.5345	5.62585	6.21257	6.19928	6.09487	5.488	5.70044	5.82477	475	179	442	331	401	365	341	597	355	151	322	131	669	693	1071	118	108	63	171
BA75_00648	3.9514	3.82985	4.08576	4.80116	4.93782	4.74524	4.5656	4.13175	4.37921	3.91073	3.7939	3.51728	3.19377	3.40871	3.32769	2.26604	2.93734	2.38405	2.38957	2.36457	2.50589	4.06178	4.1416	3.74524	4.48478	4.10936	4.24489	3.58256	3.60051	4.26379	62	24	62	97	104	85	70	94	68	26	41	32	65	73	105	13	19	16	13
BA75_00649	0	1.23266	1.16993	0	1.63227	2.0036	1.3505	1.16993	0.765535	0	2.45154	2.04614	6.0063	5.89797	5.93993	1.63227	1.81558	1.81558	4.49057	4.53978	4.39438	0.85599	0.895303	1.42223	1.33914	1.29278	0.871844	0	0	1.27501	0	1	2	0	3	4	2	3	1	0	6	4	209	181	292	3	3	4	28
BA75_00650	4.56803	4.58556	4.98596	4.75275	5.1469	4.90448	4.98413	4.89724	4.92647	4.85649	5.53667	5.00764	9.67812	9.54651	9.58446	5.70432	5.71864	4.95327	6.68958	7.0321	7.1207	5.37086	5.16631	5.68594	4.58556	4.21179	4.59991	3.98277	4.15704	3.91073	107	46	131	103	133	105	104	180	111	57	159	105	7177	6243	9799	192	162	125	344
BA75_00651	10.7686	10.7126	10.7908	10.2179	10.3108	10.012	10.1248	10.0236	10.0218	9.00515	9.53912	8.86388	12.089	12.0434	11.9697	8.58586	8.56708	8.05257	9.26611	9.19786	9.52789	10.6358	11.0764	11.243	10.4652	10.2935	10.5296	9.99149	10.1657	10.2455	7529	3069	6921	4327	4487	3422	3470	5959	3593	957	2385	1435	34998	32282	46959	1319	1087	1011	1898
BA75_00652	7.31261	7.36001	7.4402	8.14965	8.30979	8.32585	7.80432	7.68061	7.57403	7.69592	7.46393	7.59969	7.43796	7.64198	7.63851	6.96313	7.17662	6.92434	7.21004	6.99401	7.00977	7.30916	7.58173	7.42811	7.42257	7.42114	7.40693	7.30049	7.25399	7.29728	1855	825	1855	2808	3086	2944	1889	3186	1791	1058	1534	1629	3798	4202	6353	1162	1129	1256	1230
BA75_00653	5.5245	5.79286	5.86443	5.52826	5.82477	5.8711	6.05137	5.93145	6.08619	5.50239	4.90111	4.54659	5.45713	5.38716	5.50621	4.26153	4.02326	3.31179	4.32121	3.80529	3.93546	5.00899	5.30597	5.18468	5.23955	5.3505	5.35156	5.24982	5.17233	5.04045	239	123	276	202	243	236	250	423	285	102	114	85	425	386	641	77	54	42	72
BA75_00654	6.08937	6.23821	6.40871	5.34163	5.4793	5.3733	6.23247	5.87676	6.18745	4.77189	4.32841	4.35826	3.40327	3.58015	3.59096	3.18587	4.0798	2.89142	2.20477	2.48285	2.71149	5.43196	5.59156	5.44095	5.9607	5.76421	5.96671	5.05875	5.08406	5.24031	260	122	294	129	138	120	207	297	223	44	55	54	69	75	116	25	41	22	10
BA75_00655	4.92267	4.93829	5.01569	5.7703	5.89506	5.84298	4.57773	4.83996	4.62994	4.5552	3.80012	3.28096	4.92742	4.33056	4.59096	3.17473	3.50208	2.68257	3.07211	3.30743	2.89142	5.42694	5.0027	5.50653	5.21257	5.22612	5.16229	4.13504	4.22342	4.72028	183	79	178	282	301	273	103	229	119	61	60	39	343	213	392	40	43	30	33
BA75_00656	5.64559	5.59096	5.6097	6.47395	6.59976	6.70446	5.99503	5.64501	5.78398	5.97062	5.06738	5.48285	6.68496	6.16912	6.36247	4.97545	4.98413	4.33485	4.98914	4.15623	4.4019	5.89312	5.98254	5.95117	5.3345	5.58256	5.48414	5.39951	5.32265	5.36177	369	152	328	558	597	605	341	490	327	202	182	236	1434	956	1665	183	154	128	165
BA75_00657	5.3875	5.69014	5.81813	5.13545	5.09255	5.14364	5.5245	5.16712	5.2211	4.39643	3.53356	2.61824	2.98185	2.74846	3.20945	2.82375	3.13422	1.86394	2.77821	2.54597	2.90111	4.4121	4.66676	4.45549	5.21179	5.19495	5.53232	4.20477	4.14241	4.65707	244	129	301	172	163	159	194	277	174	52	47	22	77	61	134	29	31	14	25
BA75_00658	3.04439	3.67694	3.66334	2.70266	2.34199	2.80941	2.73769	3.39506	2.99095	1.65076	1.80735	0.333424	0.584963	1.10434	0.695994	1.51602	1.69153	1.17632	1.20163	2.57531	0.847997	2.88166	3.31179	2.40871	3.23113	2.91456	3.74093	0.584963	1.59932	2.25701	39	27	57	25	18	25	22	68	30	5	10	1	5	11	9	8	8	6	5
BA75_00659	3.13093	3.24031	4.04002	5.48027	5.85499	5.79233	5.95489	5.61088	5.64097	5.36072	3.59932	4.73173	2.99639	2.45154	3.38405	4.03298	4.77136	3.21723	3.01257	4.54782	2.86394	4.72028	4.32409	4.28614	3.27947	3.18269	3.84298	4.59216	4.32481	4.36107	60	28	109	285	364	328	341	492	304	135	64	142	101	62	199	95	136	57	39
BA75_00660	0.389567	0.565597	0	2.97453	2.75275	1.57531	2.40327	4.69933	2.16027	0.963474	1.33914	1.10434	1.91073	1.0635	2.18903	3.10936	6.04985	3.17632	1.01436	1.72247	0.918386	1.1177	0.713696	0.799087	0.0976108	0.773996	0.378512	2.65076	2.24184	1.03562	3	2	0	56	46	15	30	321	27	4	11	8	50	19	94	59	422	69	7
BA75_00661	7.97694	7.99027	8.13755	8.08821	8.37421	8.52227	8.7738	8.58785	8.48466	7.62073	6.90485	7.52763	7.16017	6.8627	6.96705	9.19059	7.97905	7.41134	7.29591	7.02092	7.15157	8.54411	8.31029	8.47925	8.08513	8.06313	8.14486	7.75409	7.77043	7.55758	2404	1042	2456	2194	2628	2746	3023	4885	2752	818	847	1263	2550	1986	3242	4466	1610	1439	1066
BA75_00663	6.20144	6.37504	6.26115	6.50414	6.43946	6.54952	5.76765	5.93758	5.54844	5.91049	7.71713	4.10936	9.57399	9.88804	9.85429	8.35244	8.40897	8.26847	8.35698	7.90213	7.16993	7.79038	6.13155	7.25908	6.27314	5.92647	5.75435	7.49394	7.12298	6.21587	399	192	378	416	388	394	212	440	202	141	856	64	7807	9268	13812	1429	1242	1497	1283
BA75_00664	3.91456	3.75809	3.38405	4.60348	4.55827	4.62877	4.31542	4.33199	4.44294	4.04352	6.7486	3.1811	7.23726	8.05213	7.65821	5.20633	6.17233	5.43463	5.16471	5.48091	5.21296	5.38024	4.29425	5.02768	3.66789	3.60051	3.25399	5.47346	5.25776	3.89724	61	23	37	85	80	79	59	110	72	29	343	25	1208	2029	2361	124	205	162	108
BA75_00665	3.15381	2.78241	3.07382	4.15218	4.51602	4.48607	3.89433	3.64386	3.75061	4.67356	4.853	3.90111	2.47768	2.64155	2.65992	1.90304	2.58256	2.01792	3.79494	3.80012	3.88947	3.41007	3.53978	3.16027	3.34767	3.25096	3.35896	5.70929	5.55152	4.5435	137	44	118	246	316	292	174	265	174	186	360	174	149	164	252	38	58	47	159
BA75_00666	5.79753	5.9279	5.79338	5.35226	5.51223	5.69488	5.59485	5.5735	5.27314	4.9814	4.71149	4.4363	4.21801	3.8953	4.12598	4.96301	4.87627	3.72574	3.93168	3.3978	3.32625	5.01525	4.90977	4.94158	5.91672	6.01391	6.04832	4.56621	4.57168	4.86196	699	330	638	431	475	510	438	793	388	171	240	190	423	320	575	309	243	139	130
BA75_00667	2.91839	3.34767	3.26003	3.04789	3.25096	3.46858	3.51854	3.70598	3.14731	1.98914	1.07724	0.992768	1.51602	1.20789	1.57046	1.26303	1.93357	1	0.584963	0.475085	0.321928	3.04963	3.64847	3.08236	2.94486	3.38405	3.53854	1.94486	2.65764	2.63923	111	67	133	104	120	134	128	271	107	22	14	12	59	40	91	19	32	15	6
BA75_00668	3.1127	3.23879	3.24489	3.74416	3.85499	3.76765	3.38819	3.27947	3.19219	3.28836	2.87971	2.72465	4.30743	3.69933	3.89918	2.62527	2.20477	1.5509	1.50589	1.79077	0.782409	3.71699	3.45812	3.28392	3.31615	3.25248	3.5472	2.26303	2.48543	2.76129	76	36	77	104	111	98	68	115	65	38	47	40	350	214	377	41	24	17	13
BA75_00669	4.40803	4.3875	4.52857	5.27947	5.40224	5.46989	4.74739	4.61883	4.60881	4.849	4.65306	4.53792	4.83238	4.87381	4.91025	3.21101	3.58015	3.10266	3.61235	3.29278	3.51979	4.78607	4.98277	5.11686	4.23802	4.41414	4.30012	3.2765	3.58616	3.95327	306	130	306	484	520	515	283	474	285	184	272	242	781	773	1201	100	111	102	121
BA75_00670	6.63401	6.49873	6.59335	6.51444	6.67976	6.70321	6.36894	6.38939	6.42139	6.3014	5.76421	5.34731	6.81916	6.83592	6.83226	4.78607	5.15097	3.90689	4.56986	4.67638	4.44559	6.60615	6.59036	6.67172	6.62848	6.61147	6.68706	6.68482	6.63329	6.49681	1013	396	900	787	868	832	608	1134	702	350	409	294	2162	2098	3174	219	238	128	167
BA75_00671	8.60548	8.60707	8.69773	8.53146	8.65939	8.75679	8.62815	8.45947	8.49133	8.65757	8.46793	8.8699	6.54535	6.98242	6.76898	7.89458	8.11134	7.91211	7.70529	7.51302	7.61721	8.12195	8.4841	8.4065	8.49737	8.55792	8.5509	8.55371	8.55624	8.23926	2348	1003	2277	1881	2009	2022	1721	2817	1741	1057	1587	2022	1043	1353	1776	1143	1111	1285	896
BA75_00672	5.19061	5.39197	5.46532	5.851	6.05485	6.04483	5.47573	5.24717	5.32445	5.5738	5.43263	5.14568	6.22033	6.07938	6.14568	4.27575	4.12846	3.53481	4.10014	4.0045	3.7148	5.4941	5.54844	5.66164	5.19535	5.39883	5.34518	5.27165	5.43829	5.15421	906	452	1011	1224	1394	1308	803	1254	803	521	801	632	3529	3075	4868	375	282	240	293
BA75_00673	4.66562	4.47638	4.4957	5.18309	5.49985	5.51191	5.44824	4.98596	5.25172	5.49025	4.63517	4.92172	4.20477	4.18031	4.26828	3.80839	4.2032	3.40463	3.51602	3.71589	2.83592	5.13217	5.05441	4.82833	4.82528	4.87135	4.92315	4.49506	4.74631	4.57107	272	102	220	333	410	390	344	455	333	214	198	235	365	344	556	116	130	95	83
BA75_00674	5.0751	5.14771	5.33807	5.57501	5.62907	5.71644	5.50684	5.40429	5.33414	5.49985	5.53699	5.47314	5.26078	5.17991	5.32373	4.95745	4.61471	4.26379	3.70929	3.29131	3.38405	5.86468	5.63169	5.79701	5.37156	5.47671	5.45352	5.2724	5.45253	5.28318	677	308	749	817	837	841	666	1138	656	401	700	647	1453	1319	2209	498	326	335	178
BA75_00675	5.46205	5.48156	5.47671	5.88606	6.07468	6.14445	5.85699	5.63023	5.53699	5.52544	5.24793	4.98687	5.27761	5.1981	5.23189	4.06867	4.1635	3.33914	3.69153	3.49185	3.80529	5.68426	5.77479	5.82477	5.65764	5.61265	5.62673	5.27202	5.33271	5.39094	904	396	838	1032	1162	1153	865	1354	768	414	578	464	1491	1355	2098	265	238	170	178
BA75_00677	5.68706	5.69293	5.62293	5.99503	6.17413	6.18468	5.9814	5.86666	5.73525	5.52231	4.88362	4.75328	5.01257	5.07895	5.23151	4.09255	4.78293	3.98185	3.72137	3.68594	3.72574	5.62848	5.62965	5.61853	5.89069	5.71946	5.8475	5.52888	5.4614	5.45055	331	142	288	347	385	365	294	499	275	128	139	122	383	384	652	84	116	86	57
BA75_00678	0.594549	0.594549	0.214125	0.516015	0.83996	0.124328	0.137504	0.356144	0.238787	0.422233	0.475085	0.389567	0.163499	0.31034	0.286881	0.238787	0.286881	0.411426	0.137504	0.214125	0.275007	0.505891	0.15056	0.505891	0.545968	0.321928	0.286881	0.0703893	0.238787	0.250962	7	3	2	5	9	1	1	5	2	2	4	3	3	6	8	2	2	4	1
BA75_00679	3.92884	3.95699	4.16672	5.24679	5.17911	5.56682	3.95233	3.83086	3.86592	4.17552	3.70155	3.77294	3.44361	3.46989	3.76871	1.7137	2.40871	2.14405	2.26903	2.23266	2.16027	4.20711	4.06437	4.06437	4.15623	4.13914	3.9782	3.59694	3.82782	3.73335	94	41	102	206	192	238	69	116	72	49	59	60	122	119	227	12	19	20	18
BA75_00680	3.26903	3.18587	3.44095	4.38543	4.56316	4.73118	4.05311	3.7761	3.93168	4.11437	3.14568	3.45812	2.73552	2.61117	2.69153	1.61353	2.19535	1.36177	1.70044	1.68706	1.94486	3.36877	3.71699	3.28096	3.33628	3.54226	3.45022	3.27202	3.26303	3.21568	173	70	181	337	378	403	226	338	230	143	117	144	213	185	299	33	48	28	32
BA75_00681	5.86096	5.96	5.81788	6.23132	6.37173	6.28021	6.224	6.15785	6.14384	6.23209	5.78529	5.76421	5.53885	5.75596	5.6851	4.50843	4.75969	3.94953	4.75649	3.93074	4.13914	6.08576	6.08449	6.09782	5.98162	6.04549	5.9798	5.96809	5.97728	5.80787	863	399	767	947	1029	911	806	1414	848	490	609	580	1291	1446	2082	263	264	194	280
BA75_00682	5.74712	5.12887	5.24375	3.96347	4.18428	3.6792	4.90977	5.29499	4.32841	1.73118	4.64962	1.26303	1.95233	0.815575	2.33628	3.2854	2.90689	1.85997	4.2502	2.93546	4.14486	4.39643	5.03958	4.96901	5.27575	5.54998	4.67864	4.43962	4.15623	4.75275	159	43	100	37	42	27	63	153	46	3	54	3	16	4	33	21	13	7	39
BA75_00683	4.36877	4.04614	4.0054	4.44228	4.58135	4.73227	4.22497	4.35685	4.17792	3.98094	3.16027	2.4957	2.70266	2.54844	2.81352	2.21101	2.76341	1.82375	2.16027	2.1177	1.852	3.98185	3.96809	4.22805	4.14812	3.96532	3.99095	2.94486	2.95047	3.23879	183	62	128	163	177	186	119	241	128	60	55	31	96	81	153	27	36	21	23
BA75_00684	5.78005	5.76049	5.69544	4.86938	4.73985	4.3799	4.44692	4.43496	4.04701	3.488	3.43563	1.60881	1.91073	2.04614	1.83592	1.25096	2.9279	1.61353	0.594549	1.78241	0	4.95373	5.60021	5.21645	5.69655	5.55704	5.48768	2.79909	3.82273	4.69209	148	61	125	65	57	41	41	75	34	12	20	4	14	15	19	3	12	5	1
BA75_00685	5.80064	5.65535	5.61941	5.4851	5.71836	5.61353	5.49601	5.39335	5.42995	4.81609	5.93499	3.70929	4.55459	4.75275	4.84046	4.24184	4.49185	3.08236	5.70764	5.1297	5.84574	5.12639	5.09212	5.2891	5.81967	5.74819	5.72	4.8166	5.1815	5.46205	825	321	665	558	648	568	481	822	511	179	675	131	637	706	1138	216	217	100	550
BA75_00686	9.45802	9.16496	9.15851	9.11559	9.00461	9.10407	9.81553	9.71443	9.60933	9.5216	8.35865	9.0271	6.57803	7.03991	7.08023	7.80006	8.03227	7.18844	8.02092	7.23007	7.50406	8.72366	9.21507	8.88734	9.34981	9.25117	9.02663	8.95713	9.10628	9.10029	1639	555	1188	1083	960	958	1506	2594	1450	730	567	862	406	528	843	411	402	298	434
BA75_00687	6.41498	6.2867	6.24165	5.36107	5.66477	5.69655	6.11998	5.64039	5.71973	6.54133	7.81481	7.45162	2.29866	2.72247	2.47508	7.22352	6.66633	6.21704	7.30734	6.93086	7.21412	7.21257	7.60977	7.1467	6.02945	5.99254	5.83112	6.30177	6.39643	6.58946	233	89	185	93	111	106	136	179	114	109	460	342	20	27	34	326	184	179	312
BA75_00688	7.35843	7.26838	7.1818	6.88643	7.10999	7.14853	7.57962	7.18804	7.24935	7.63329	7.89996	7.93086	5.1469	4.84197	5.02547	9.15947	8.67909	8.63905	8.19288	8.02342	8.42312	7.56247	7.49785	7.57039	7.45418	7.3175	7.22448	7.16852	7.27314	7.20379	2080	858	1717	1337	1557	1517	1841	2571	1630	1106	2319	2259	949	717	1218	6239	3693	4705	2838
BA75_00689	10.9121	10.8585	10.7307	9.93276	9.95433	9.9065	9.82067	10.2421	9.73407	8.82766	8.56468	8.49229	11.9652	11.0619	11.302	11.3171	9.58177	7.73179	9.31452	8.33967	8.64122	12.6274	11.3181	12.1248	11.0878	10.9633	10.9352	8.40837	8.69891	8.88548	13897	5730	11168	5946	5910	5383	4706	11598	4931	1423	2027	1859	53955	27598	49585	14697	3688	1354	3272
BA75_00690	7.65843	7.82655	7.7269	7.86821	7.84656	7.80523	7.53535	7.67398	7.4065	7.63735	6.7761	6.97246	6.52748	6.38578	6.3411	7.9244	7.04963	5.44725	6.92944	5.95093	6.37695	7.44493	7.75094	7.58931	7.73322	7.64595	7.59887	6.56087	6.85362	7.0492	1160	556	1106	1132	1089	995	768	1557	781	496	466	515	983	850	1256	1114	506	218	498
BA75_00691	5.07938	5.22072	5.29866	5.58256	5.85175	5.80684	5.49153	5.50208	5.02459	5.52638	4.81301	4.64212	6.11541	5.62205	5.83794	5.44128	4.17473	3.34767	4.53356	3.88753	4.26228	5.74147	5.62877	5.78529	5.57046	5.5656	5.56773	4.33985	4.50462	4.59872	322	153	344	389	462	422	312	578	249	193	198	169	1257	851	1504	333	112	80	155
BA75_00692	5.10894	5.13175	4.96394	4.64789	4.71534	4.82477	5.08831	5.03122	4.68762	4.53169	3.7301	4.41684	3.21723	3.1177	3.04789	3.21878	3.45022	3.10434	2.80116	2.80529	2.44626	4.99684	4.97957	4.83845	5.04483	5.19692	5.10266	3.94953	3.92884	4.5008	323	141	266	196	202	206	230	406	192	93	88	141	150	133	191	64	64	65	41
BA75_00693	5.75195	5.70183	5.8392	5.44593	5.73958	5.68678	6.13258	6.05355	6.09719	5.31252	4.93074	5.37504	5.60229	5.06824	5.09297	5.57833	4.36667	3.76341	4.27277	3.76341	3.47638	6.54844	6.33163	6.37626	5.74416	5.82579	5.77768	5.40905	5.27053	5.08534	299	123	289	203	244	221	282	491	306	95	124	164	502	328	509	211	74	63	74
BA75_00694	5.56133	5.41752	5.25361	5.74604	5.85	5.94696	5.41447	5.16591	5.23688	5.78921	5.79129	5.70349	5.37643	5.47994	5.64357	6.24222	6.0847	6.20438	6.0321	5.90521	6.12143	6.05311	5.90569	6.02192	5.14445	5.18349	5.30488	4.77873	4.98596	4.49697	571	222	420	550	582	588	372	573	365	293	500	454	940	971	1652	738	553	798	567
BA75_00695	5.58616	5.44989	5.55059	5.44029	5.8485	5.3978	6.07446	6.28337	5.93993	8.98128	9.39855	8.93876	5.57682	5.8339	5.75302	11.6606	11.1311	11.6258	11.2793	11.4474	11.7335	7.09381	6.42878	7.0542	6.48236	6.18982	6.24527	5.3505	5.26566	5.12846	322	125	286	245	320	219	328	699	332	1501	3431	2404	598	686	986	17687	10245	19175	12132
BA75_00696	4.68594	4.75221	4.70819	5.42122	5.5157	5.50748	5.12184	5.19928	5.07339	4.72629	2.89336	2.16027	2.62761	2.31325	2.70708	2.30451	2.774	1.92979	2.61353	2.28096	2.09085	4.50462	5.19495	4.59156	4.95093	5.0691	4.94813	3.29572	3.59932	4.46467	455	206	424	651	686	644	450	874	484	205	88	46	179	132	278	58	72	46	67
BA75_00697	6.3679	6.54365	6.28151	5.05788	5.01703	5.43496	6.05246	6.34837	5.73688	5.04045	4.41346	2.43563	2.91265	2.01078	2.99639	3.52231	4	2.78869	4.86443	3.36317	5.05875	6.03122	5.94298	5.87504	6.85773	6.80761	6.71328	5.06091	5.49729	6.08279	157	73	131	52	48	60	90	205	80	26	29	6	23	10	36	16	19	10	39
BA75_00698	8.22294	8.32121	8.40237	7.30186	7.34793	7.18438	8.11322	8.02774	7.72635	6.78477	6.46271	5.2521	5.64241	5.29536	5.64559	5.27165	5.68594	4.3875	5.72846	5.61029	5.87676	7.39266	7.68524	7.28438	8.07307	8.11348	8.11956	7.17911	7.26228	7.35059	846	379	860	374	372	310	563	979	478	133	184	75	257	190	376	85	95	50	106
BA75_00699	6.7252	6.79559	6.765	6.92742	7.02746	7.22033	7.04461	6.92517	6.91133	6.59604	6.66605	6.55781	5.1534	5.1635	5.18031	5.75756	5.87209	5.27463	5.68986	5.59991	5.47151	7.02868	7.07178	7.1236	6.92065	6.89664	6.83086	6.65492	6.69474	6.63996	877	395	823	853	897	967	792	1340	803	349	626	560	542	523	804	355	322	280	302
BA75_00700	4.38474	4.26903	4.39163	4.90641	4.9528	5.07296	4.73498	4.65249	4.47768	4.58616	5.04571	3.1127	3.83693	3.7148	3.9279	3.33485	3.54844	3.07382	5.01703	4.98413	4.69822	4.53107	4.56621	4.38681	4.79077	4.89142	4.75542	4.43896	4.51475	4.65076	383	152	353	472	481	495	357	618	330	194	459	106	481	422	748	140	138	127	430
BA75_00701	1.848	2.02148	1.95233	1.95233	2.05658	2.34767	1.83996	2.37851	1.38957	1.65076	1.90689	1.02857	1.71809	1.52607	1.70487	2.01078	2.12102	2.05311	1.20163	2.47249	1.51602	1.51602	2.15704	1.05658	1.94111	1.46467	1.54597	0.807355	1.09085	1.4489	14	7	14	13	14	17	10	30	7	5	11	4	23	18	33	13	12	15	5
BA75_00702	6.70099	7.05192	7.06587	7.09392	7.37938	7.28059	7.67518	7.74214	7.455	6.78856	7.91958	7.47135	10.5665	10.4095	10.4295	10.2073	9.80991	10.0921	8.70712	9.18636	8.81957	7.18953	6.82133	7.21781	6.99039	7.20408	7.23285	6.68075	6.57077	6.33682	1020	560	1203	1134	1359	1196	1455	2803	1389	473	1776	1255	28121	24182	37203	9346	5936	9582	2941
BA75_00703	6.07403	5.73985	5.99526	4.89676	5.17832	5.21723	5.26341	5.46434	4.65478	4.39094	6.54535	4.90545	3.7148	3.9644	4.03122	7.447	7.1641	7.22468	8.46287	8.31805	8.89551	5.87036	5.29939	5.6522	5.87061	6.00203	5.98618	3.95327	4.12763	4.48478	587	199	507	215	258	250	239	507	172	77	608	184	201	232	370	1226	842	1166	2218
BA75_00704	11.6584	11.6659	11.7014	9.84282	9.64313	9.79433	10.8244	10.8664	10.5175	9.63936	8.97295	8.25663	6.2485	6.44228	6.82005	8.14919	8.31899	7.06404	8.1336	7.53908	7.9364	10.2965	10.9758	10.5319	11.5508	11.5972	11.4093	10.7575	10.8848	11.1566	10736	4540	9962	2562	2157	2242	4330	8221	3891	1138	1238	722	462	502	1006	748	702	390	666
BA75_00705	11.0578	11.0766	10.9775	9.02281	8.81858	8.87793	10.0435	10.2056	9.88211	8.76371	8.19712	7.15947	5.30597	5.0063	5.72738	7.89245	7.84549	6.18626	7.62	7.07328	7.54975	9.34179	9.79795	9.58466	10.7085	10.8055	10.6434	10.1567	10.1414	10.2236	5014	2109	4233	1024	851	826	1779	3678	1767	435	511	237	167	127	329	442	356	149	331
BA75_00706	6.96509	7.05365	7.07382	6.69028	6.8254	6.84084	7.14047	6.93062	6.70708	5.73877	5.8071	4.81352	5.53823	5.39746	5.46923	5.97223	5.75489	4.77873	5.51412	5.42257	5.75168	7.29673	7.11061	7.25115	7.0634	7.19288	6.91803	5.93993	6.06026	6.57107	461	207	449	320	341	323	375	597	308	84	152	72	314	270	436	183	131	87	119
BA75_00707	5.51885	5.59753	5.39232	5.83289	6.0197	6.11353	5.72465	5.72192	5.64645	6.54257	5.80864	6.15056	5.03694	5.37573	5.52105	5.45845	5.67129	5.41143	5.36807	5.53263	5.45681	5.86641	5.75862	5.80684	5.54998	5.68566	5.44526	6.66064	6.28983	5.29756	229	103	190	241	268	269	191	351	201	204	209	256	303	368	623	175	170	188	147
BA75_00708	3.9279	4.0505	4.07039	5.22612	5.43896	5.3733	4.65019	4.55949	4.63633	7.72404	7.00473	7.79383	3.86394	4.12516	4.17871	6.08704	6.80284	6.67525	6.18468	6.13689	5.92148	4.49953	4.65935	4.7137	3.76341	3.62644	3.63691	7.43521	7.22872	5.94228	216	102	220	468	536	483	265	456	292	1398	1441	2415	387	451	710	814	1126	1366	776
BA75_00709	4.43563	4.3978	4.57833	4.43429	4.65821	4.58496	4.46858	4.03122	3.90111	4.07468	3.96347	3.34056	3.30159	3.21101	3.47897	2.12763	2.44095	1.65992	2.6017	2.5509	1.99639	4.14731	4.51916	4.33056	4.35403	4.4019	4.38059	3.80426	3.93452	4.19771	452	190	460	382	443	397	335	447	246	152	238	144	365	327	608	59	65	42	79
BA75_00710	1.97453	1.8679	2.08066	2.40054	2.87184	2.64847	3.03386	2.43563	3.0036	2.95791	3.45812	4.29131	2.60407	2.72028	2.47508	2.85	3.01792	2.5435	1.53107	2.17313	2.95977	2.46205	2.55827	2.5656	2.65992	2.03562	1.87578	2.75275	2.87381	2.48027	13	5	13	16	23	18	23	26	25	13	33	59	42	44	55	22	21	19	6
BA75_00711	7.09424	7.18001	7.16209	7.84562	7.90406	7.91385	7.2148	6.99639	6.9712	6.98778	7.67504	7.52904	7.34332	7.44526	7.38724	6.1534	6.5292	6.43029	6.42425	6.66391	6.30177	7.05441	7.55605	7.3077	6.95198	7.031	7.05907	6.77873	6.97556	7.18893	1856	849	1782	2649	2715	2580	1460	2304	1371	753	2071	1808	4146	4275	6217	768	837	1036	827
BA75_00712	3.97177	3.79286	3.8953	4.55704	4.58976	4.62761	4.42358	4.27352	4.17393	4.24336	3.85599	3.62877	2.82579	2.67129	2.71809	1.69599	2.41954	1.96347	1.78241	1.9486	2.45418	3.66221	4.25927	3.98094	4.09508	4.16832	4.36807	3.28836	3.30012	3.85	262	99	227	340	343	333	264	435	245	140	179	146	204	173	272	32	52	46	31
BA75_00713	5.38405	4.95047	5.17353	4.75542	4.98094	4.87234	5.11187	4.95791	4.58736	3.8268	2.54597	2.84197	3.77716	3.69153	3.71809	2.46205	2.14731	1.76553	1.10434	1.82782	0.555816	5.29499	5.20085	5.25323	5.12474	5.43062	5.34554	4.21645	4.26754	4.41684	249	78	195	134	154	134	148	244	113	35	22	27	145	130	202	22	14	13	5
BA75_00714	5.14282	5.06178	5.07682	5.7046	5.9814	5.94322	5.23993	5.41583	5.02901	5.51033	5.59604	4.42828	5.47444	5.46271	5.65878	3.87184	4.39712	2.95233	4.92315	4.3875	4.79494	5.60792	5.37539	5.39232	5.61324	5.70708	5.63546	5.21451	5.1534	5.38681	516	210	451	650	778	715	400	833	383	293	530	222	1227	1169	2033	164	202	90	314
BA75_00715	3.91839	3.54597	4.01436	4.30816	4.43162	4.27947	4.34412	4.35262	4.12433	4.47508	3.12102	3.42761	2.64386	2.59932	2.61824	1.93734	2.31615	1.74846	1.98185	2.1375	1.95606	3.91361	4.21956	4.07639	4.08576	4.05137	4.3067	3.34056	3.65764	3.70598	175	57	172	197	212	179	173	320	164	115	71	87	122	113	174	28	33	26	26
BA75_00716	5.6153	5.62848	5.80632	5.46172	5.45187	5.40939	5.52638	5.27389	5.15097	5.20633	3.93734	3.98732	3.18903	3.38819	3.64731	2.61353	3	2.20789	2.1635	1.97085	2.25096	5.24717	5.3512	5.39403	5.62264	5.58225	5.47703	4.91456	4.96301	5.0268	329	142	343	249	242	221	223	343	190	107	73	73	104	116	215	28	32	22	17
BA75_00717	4.22033	3.99277	4.23419	5.02591	5.37191	5.48123	4.95838	4.8212	4.72629	5.41515	4.69153	4.39438	3.43429	3.38819	3.73985	3.23419	3.50716	2.90881	4.24641	3.99367	4.76022	4.40122	4.80012	4.78241	4.29352	4.51286	4.29205	3.56071	3.61471	4.12184	168	61	155	254	319	325	207	345	195	173	176	137	175	162	321	64	66	55	122
BA75_00718	6.99333	6.89008	7.10423	4.94205	5.45121	5.41583	5.68566	5.8166	5.2407	5.45088	5.16471	4.45022	3.0635	2.87971	3.50589	6.05376	5.90617	5.32012	6.1981	6.2077	6.6017	7.10234	6.57788	6.72083	7.22911	7.08905	7.2791	4.58135	4.43563	5.02459	736	292	723	146	205	188	212	428	172	108	151	87	80	66	164	304	229	201	301
BA75_00719	5.87701	5.89385	5.95954	5.79338	5.77926	5.86443	6.52042	6.16712	6.07895	6.70612	6.48784	6.35244	3.62293	2.98185	4.26754	7.1531	7.46801	6.81506	7.22139	7.23161	7.61021	6.27034	5.6893	5.93168	5.91982	6.09761	5.98025	5.79468	5.77347	5.71781	163	69	155	129	123	122	184	265	150	125	186	162	59	34	139	317	329	278	300
BA75_00720	9.64108	9.64836	9.73885	9.85219	9.98503	9.98827	10.2012	10.2351	10.1994	10.2483	10.5211	9.73407	9.89458	10.0067	9.99877	10.8935	10.9014	11.0485	11.1122	10.9827	11.2186	10.2294	10.146	10.166	9.87127	9.84951	9.87624	10.5439	10.5304	10.3357	6227	2681	6078	6086	6540	6174	6633	12491	7372	4131	8530	4767	13896	14382	21740	11859	9973	14665	12320
BA75_00721	7.94743	7.5624	7.25361	12.1528	12.3944	12.3902	11.4921	11.7059	11.3226	9.26578	11.1259	10.3527	11.9211	11.9927	11.9679	12.3529	12.1181	12.5045	12.4546	12.6426	12.7371	9.53632	9.99073	9.83096	8.05696	7.92618	7.67765	6.99492	7.15785	7.65091	2986	983	1685	46734	54336	51115	25286	53909	25024	3260	20190	11411	88366	89131	132757	50794	36130	62662	48550
BA75_00722	4.13914	4.17552	4.22651	5.02547	5.28392	5.34767	4.8166	4.74685	4.68482	4.92837	5.02989	4.1152	4.92884	4.94251	4.91839	4.71039	4.69711	4.56499	5.49442	5.87357	5.89166	4.67016	4.66619	4.749	4.46923	4.44294	4.32697	4.81558	4.88118	4.24717	208	92	203	334	395	390	246	430	249	161	295	147	692	671	999	252	209	252	393
BA75_00723	7.32418	7.45195	7.38405	6.68664	7.11707	7.03573	7.17343	6.98311	6.9465	6.21859	4.82528	5.28651	4.24184	4.1819	4.2817	3.57168	4.36247	3.12763	3.16832	3.34341	2.91648	6.81788	7.25068	7.15603	7.18398	7.12495	7.37243	6.21043	6.2555	6.59006	697	323	658	376	494	438	452	729	429	139	89	119	146	133	219	38	57	30	25
BA75_00724	4.59276	4.35332	4.66107	4.79338	4.72574	5.02192	4.46858	4.26754	4.33914	4.91361	3.0054	3.3147	2.41143	2.24793	2.49057	2.03562	2.70266	1.9782	1.66448	2.82782	1.03562	4.7252	4.83441	4.91934	4.38198	4.49761	4.49378	3.70044	3.79181	4.02857	345	125	332	337	316	369	228	362	231	190	78	96	121	101	188	37	55	39	23
BA75_00725	4.01881	3.98003	4.03562	4.29352	4.7021	4.7126	4.0917	4.09001	4.27575	4.51349	3.5097	3.72137	7.63655	6.70487	6.86183	2.64847	2.94111	2.47249	2.90881	3.01078	3.12598	4.21335	4.36247	4.10266	4.1811	4.23036	4.38474	3.44626	3.16027	3.26754	177	74	164	183	242	230	135	248	172	111	90	102	4323	2165	3662	49	52	47	54
BA75_00726	6.08172	6.02303	5.96255	5.98322	6.14731	6.18388	6.13093	5.92505	5.96301	6.64155	5.19022	6.15198	3.84499	4.26379	4.29499	3.93074	4.7137	3.93168	4.53978	3.85	3.6837	5.7703	6.00832	6.11333	5.90352	5.92955	5.86419	6.10434	6.02303	5.89627	475	195	398	374	411	397	355	565	351	306	188	358	178	232	361	81	120	90	113
BA75_00727	4.17153	3.50843	3.74308	5.50875	5.67356	5.56834	4.10266	3.90304	4.08406	5.13463	6.32283	5.87061	8.49057	7.92315	8.01251	4.2211	4.20867	4.0027	5.31578	4.86839	5.15664	5.17832	4.58676	5.32912	3.7301	3.8125	3.52356	3.94017	4.10852	4.32912	134	35	89	296	326	285	92	146	101	117	463	325	5286	3411	5517	111	92	105	218
BA75_00728	7.05083	6.48091	6.33878	9.25075	9.59191	9.39148	7.06985	6.09297	6.926	8.82966	8.77195	8.8226	11.1804	10.8759	10.708	7.19022	7.7271	8.39077	8.24041	8.36115	8.34696	7.78463	8.20222	8.57353	6.05333	5.61353	5.50526	7.31587	7.52888	7.57478	875	251	484	3412	4230	3464	640	594	644	1312	2157	2154	28833	22325	30249	770	936	1973	1430
BA75_00729	4.1914	3.53854	3.81044	4.33342	5.04221	4.79546	3.60881	3.45943	3.4019	4.61589	5.55397	4.62994	2.6893	2.85599	2.86196	3.65878	4.26454	3.91839	5.71287	5.54473	5.69905	4.59991	4.05137	4.43429	3.97911	4.25626	4.14812	4.19377	4.13422	4.31107	43	11	29	40	64	50	20	33	19	25	85	42	25	27	42	23	30	31	92
BA75_00730	3.02857	3.14405	3.0054	3.81558	3.9279	3.98277	2.9982	2.82782	2.48027	3.62527	3.71809	3.63575	5.90472	5.66334	5.63894	3.21723	3.48929	2.88753	3.40599	4.38267	4.04264	3.69488	3.55704	3.51349	3.56316	3.49313	3.22959	3.35191	3.24641	3.40599	68	32	61	105	112	110	48	77	35	47	86	78	1049	848	1265	63	65	54	65
BA75_00731	5.23074	5.29168	5.01792	4.65191	4.90833	4.9241	4.51159	4.95513	4.74953	4.36457	4.31034	3.46858	4.04002	3.52356	3.71149	3.56682	3.87086	2.91073	4.81404	4.61058	4.58075	4.97407	4.69209	4.98277	5.3733	5.59006	5.54381	5.0751	4.71864	5.04439	253	113	198	141	166	158	109	276	144	59	97	50	200	130	228	60	63	40	134
BA75_00732	6.09064	5.73552	5.99027	5.40054	5.98823	5.77505	6.02525	6.28133	6.1035	5.97568	5.18587	4.91169	3.2765	3.61824	3.82477	5.07339	5.0321	4.31542	5.43729	5.09085	5.72928	5.91193	6.26416	5.95443	5.77952	5.80193	5.87897	5.75569	5.69572	5.49889	217	71	182	112	164	132	149	329	175	86	85	67	52	64	115	84	68	54	98
BA75_00733	9.79339	9.11239	9.13163	13.1757	13.511	13.302	11.9526	12.6184	12.0161	10.8868	10.0809	9.8666	14.3361	14.0002	13.8878	12.1056	10.1131	9.70193	10.5823	10.5763	10.7453	9.99375	10.6517	9.97062	9.00017	8.61963	8.39476	10.3115	10.2499	10.628	1602	409	895	13975	16715	13403	5120	15037	5940	1445	1451	1190	68303	50586	73287	6306	1315	1322	1997
BA75_00734	0.545968	0	2.04264	2.58015	1.96347	1.80323	1.84398	2.05311	2.5008	0	0	1.20789	1.59455	1.774	1.3505	2.89336	0.765535	1.63227	3.01436	2.62527	2.94298	2.12763	0.782409	1.77821	1.19535	1.774	1.25096	0.400538	0.659925	0.83996	1	0	6	9	5	4	4	9	8	0	0	2	8	9	9	11	1	4	11
BA75_00735	5.53419	5.19613	5.42156	5.83061	6.2426	6.15178	6.12681	6.30889	6.07617	5.57803	4.98048	4.25701	6.59201	6.19279	6.21062	6.06199	5.38647	4.08151	5.81378	5.42794	6.26209	5.16108	5.15381	4.94158	5.39643	5.22149	5.22882	5.13504	5.19061	5.13093	321	108	270	334	437	386	352	736	378	144	161	92	1264	914	1408	372	193	100	279
BA75_00736	5.87823	6.09001	6.07532	6.25342	6.33414	6.48896	6.06695	5.96763	5.90857	5.84423	4.99684	5.03122	3.9486	4.27426	4.38888	3.12102	3.42358	2.72683	3.24031	3.06178	2.88557	5.60407	6.0993	5.82807	5.89797	6.09085	5.9644	5.32481	5.49889	5.54874	1135	569	1196	1250	1304	1373	938	1607	934	485	452	448	533	651	1070	121	128	98	118
BA75_00737	5.70819	5.70543	5.50684	5.90761	6.02857	5.99413	5.57107	5.85325	5.37921	5.22574	5.988	3.82375	4.39917	4.17233	4.58916	4.05224	4.46401	3.24945	5.46923	5.09845	5.32733	5.65735	5.49281	5.41481	6.07767	6.21994	5.93711	5.79312	5.98755	6.07275	1180	509	939	1149	1234	1138	775	1738	753	367	1070	218	870	709	1451	287	325	174	709
BA75_00738	3.86592	3.50208	3.53107	3.9279	3.96255	4.47379	3.69042	3.75275	3.90111	4.34767	2.60881	2.99458	1.95977	1.74846	2.08406	1	1.63227	1.48543	1.26303	1.68706	1.44361	4.32984	3.86987	3.99367	3.83895	3.86295	3.64616	2.99095	2.96532	3.24184	68	22	48	60	60	82	43	83	56	42	19	25	27	21	44	4	7	8	5
BA75_00739	3.47508	3.30597	3.15381	2.95233	2.9542	3.02857	4.01525	3.43962	3.42223	2.34767	1.24489	1.53107	0.933573	0.992768	1.16993	1.43296	2.60407	1.44361	1.04963	0.956057	0.887525	2.3505	2.79286	2.52356	3.42626	3.15704	3.39506	1.45418	1.45418	2.65764	119	45	85	67	66	66	129	154	92	21	12	16	20	21	40	16	40	18	9
BA75_00740	5.81224	5.99345	5.95024	6.97842	7.22207	7.15684	6.22574	6.38457	6.0798	5.69711	4.41481	3.7761	3.42492	3.02503	3.75489	3.31615	4.60407	2.90881	4.1177	4.10014	4.14241	6.23783	6.85873	6.50637	6.09064	6.15299	6.24031	3.84197	4.41346	5.39438	478	233	481	915	1064	958	462	950	464	192	131	79	158	111	295	62	135	50	101
BA75_00741	7.4165	7.35165	7.4839	6.62059	6.81134	6.84411	7.08608	7.28568	7.06652	6.02281	4.86344	3.30889	3.53356	3.28392	3.3799	5.21374	5.52074	3.58736	5.54967	5.06609	5.40531	6.05853	6.62863	6.20183	6.95664	6.79792	6.95431	4.94439	5.21568	5.79181	350	138	326	168	183	174	199	423	218	56	43	13	40	31	52	59	61	20	68
BA75_00742	5.17752	5.18309	5.05485	5.50589	5.61589	5.68874	5.10559	5.16832	4.8535	5.06609	5.76845	4.00899	4.47703	4.51159	4.79961	4.22342	4.25852	3.22651	5.54967	5.21645	5.47476	5.11353	5.07852	5.10518	5.54844	5.69933	5.48929	5.17951	5.2765	5.40224	848	368	713	906	966	961	583	1120	542	343	960	262	964	951	1769	341	293	179	786
BA75_00743	5.30597	5.10224	5.47281	5.65964	5.79103	5.6605	5.80684	5.82604	5.69544	5.53823	4.7252	4.61058	3.17153	3.47249	3.46858	3.27352	3.75275	3.0018	3.09255	2.86394	2.73552	5.19298	5.36001	5.24603	5.59425	5.44659	5.69153	4.88704	4.4822	5.18388	273	101	280	296	318	273	281	524	289	140	134	119	106	128	194	49	59	44	38
BA75_00744	6.88277	7.01959	7.06005	6.26397	6.06026	6.34926	6.71012	6.79909	6.68313	5.87061	5.15137	4.60822	4.37782	4.62819	4.57894	3.91361	4.6427	3.38543	3.86691	3.36597	3.53978	6.38491	6.66249	6.58556	6.81788	6.95861	6.89676	5.74012	5.77347	6.22516	615	288	632	336	284	327	393	770	429	131	135	88	194	222	327	59	84	44	51
BA75_00745	4.78607	4.98778	4.98778	5.21956	5.53138	5.58736	5.51254	4.98277	5.04002	5.69377	5.03474	5.51759	4.20555	4.4957	4.55766	3.50716	3.72683	2.9782	3.86295	3.98003	3.12433	4.94251	4.96301	5.17433	4.83086	4.88069	4.8485	5.6094	5.50239	4.92837	535	267	567	617	759	746	650	819	517	447	476	649	660	784	1240	167	165	123	194
BA75_00746	4.54659	4.75328	4.90977	4.67525	4.91743	4.75061	4.98185	4.54288	4.98048	6.41312	4.30889	5.57501	1.83592	1.852	1.75275	3.0072	4.14078	3.15218	3.15218	2.94673	2.69822	4.69988	4.76341	4.91934	4.40667	4.69599	4.68426	7.09571	6.92351	5.86839	163	81	193	151	176	147	161	216	179	267	102	244	35	34	47	41	81	51	41
BA75_00747	8.91621	8.87882	8.91067	7.2854	7.28808	7.39917	7.91259	7.92647	7.79494	7.92291	5.51602	5.84725	5.27501	5.59096	5.65592	4.95047	5.62527	4.67864	4.0197	4.74039	3.83289	8.32021	8.38974	8.36361	8.71507	8.76573	8.74534	10.8774	10.5992	9.03362	3953	1651	3593	1073	1054	1073	1421	2639	1457	863	273	333	579	694	1104	196	265	179	89
BA75_00748	4.35826	4.55275	4.79546	4.75061	4.73823	4.83542	5.05094	5.14893	4.75382	5.79986	4.63169	5.47768	2.5008	2.48285	2.64616	3.69488	3.68594	3.05311	3.60526	3.32769	3.24489	5.28688	4.97911	5.18626	4.60644	4.74039	4.67864	3.0036	3.14405	3.25701	292	145	367	328	320	324	348	686	313	358	265	469	131	124	215	143	119	97	119
BA75_00749	4.44029	4.35332	4.39506	5.15583	5.27128	5.16993	4.37365	4.52607	4.32912	4.97361	4.71754	4.03562	3.92979	3.66789	4.01525	3.03386	3.40871	2.50589	3.94486	3.61117	3.48285	4.45286	4.55704	4.65191	4.7126	4.94533	4.67751	4.76447	4.83137	4.848	299	121	265	423	452	397	206	423	222	192	272	160	386	305	598	83	93	60	148
BA75_00750	4.66732	4.88753	4.86938	5.17911	5.20633	5.2791	5.09001	4.98504	4.93687	6.11249	5.46434	6.42122	2.55827	2.46205	2.74631	4.89336	5.12598	4.80271	4.8505	4.61235	4.52231	4.92077	5.0072	5.04963	4.78031	4.6605	4.64039	4.79805	4.75114	4.6311	494	250	524	603	606	603	484	825	483	604	650	1234	186	165	316	465	460	484	401
BA75_00751	5.88289	5.84599	5.96232	6.12247	6.37016	6.35032	6.02746	5.83112	5.79546	6.1014	6.77545	6.66548	4.48478	4.43829	4.58436	4.76129	5.13381	4.45418	4.84649	4.96394	4.82528	5.90665	5.78424	5.765	6.15421	6.19081	6.09761	5.34837	5.54288	5.73579	980	412	950	981	1150	1071	785	1256	742	500	1365	1222	679	631	1061	353	386	314	334
BA75_00752	5.66647	5.64386	5.85574	5.69181	5.78921	6.04111	5.78293	5.48349	5.51096	5.84172	5.57228	5.76977	4.16269	4.43363	4.38681	4.57894	4.85649	4.23036	4.25852	4.18903	3.97269	5.71973	5.55029	5.6893	5.8802	5.9782	5.852	5.1807	5.24755	5.34305	609	258	637	524	552	622	478	711	439	301	424	471	388	454	665	224	229	193	158
BA75_00753	5.73688	5.53138	5.57168	5.45286	5.5245	5.56194	5.8166	5.8495	5.74093	5.28133	4.42559	4.37295	3.4957	3.5435	3.6893	3.83188	3.44228	3.02148	3.18428	2.62994	2.65535	5.5157	5.79442	5.7046	5.81147	5.73769	5.76898	5.2521	5.22304	5.41954	381	141	309	263	271	262	291	548	307	120	111	103	140	139	236	77	48	46	42
BA75_00754	5.84323	6.1981	5.97177	6.05961	6.23266	6.30232	6.43679	5.92505	6.16792	5.64414	5.34518	5.63285	4.65191	4.81352	4.6017	4.38888	4.9364	4.28096	3.87283	3.87578	3.64962	5.27016	5.35014	5.49953	5.64962	5.64501	5.95117	4.89385	5.23764	5.15745	266	145	264	261	287	283	291	374	268	100	139	164	212	227	298	75	93	77	46
BA75_00755	4.46793	4.19849	4.77821	5.45746	5.65678	5.66846	5.24413	5.21529	5.35861	5.28688	4.04352	4.3505	3.26153	3.59813	3.75168	3.4489	3.81865	2.76977	2.7137	2.53605	2.49313	5.12019	4.9782	5.10769	4.51979	4.77136	4.60763	4.41007	4.45878	4.13175	176	62	201	302	341	324	222	400	268	138	96	116	134	166	283	66	73	43	33
BA75_00756	8.67835	8.84156	8.78202	7.01837	7.06889	7.20134	6.82349	7.0555	6.82107	6.62322	4.35332	5.06048	4.02945	4.00809	4.51665	4.65134	4.54102	3.55459	3.40871	3.79181	3.25852	8.31057	7.9778	8.1193	8.58222	8.66701	8.70657	5.99141	6.11353	6.66704	3814	1834	3744	1014	1031	1066	757	1637	841	397	135	217	268	253	557	180	139	89	64
BA75_00757	4.77347	5.0505	4.78607	4.37086	4.3512	4.49633	4.50779	4.52857	4.74416	3.52482	2.12433	2.74846	2.52607	3.81455	3.69711	2.14405	2.44361	1.18903	3.16027	2.92029	3.81044	3.774	4.62059	4.14649	4.40531	4.41414	4.749	3.52732	4.07211	3.43563	116	60	106	73	70	73	69	129	91	20	11	18	39	102	143	12	13	5	25
BA75_00758	7.72642	7.89136	7.98396	7.41253	7.63445	7.58399	8.00815	8.05365	7.91181	8.04538	7.63561	7.73132	6.23458	6.79597	6.70446	6.988	7.24831	5.75569	7.59261	7.61324	7.99322	7.68804	7.20203	7.36142	7.59261	7.54566	7.48365	8.95989	9.05466	8.74342	1488	714	1622	1009	1153	1048	1307	2482	1360	808	1039	1071	981	1391	1985	710	712	332	967
BA75_00759	7.55259	7.61449	7.37521	7.5074	7.69265	7.80258	7.62556	7.56963	7.43555	7.81263	7.46948	7.8775	5.65878	5.13914	5.20984	7.88521	7.56094	7.26397	6.78267	6.54009	7.00079	8.28156	7.76878	7.97407	7.59604	7.47273	7.44236	8.75579	8.63365	7.9802	1941	871	1568	1589	1776	1808	1476	2610	1439	1015	1363	1749	965	640	1021	1956	1306	1409	808
BA75_00760	6.56864	6.59917	6.15502	5.14078	5.72982	5.87897	6.39025	6.10601	5.84624	5.42391	5.12598	5.16712	3.51475	3.37016	3.41819	5.32517	5.44128	4.66959	5.13914	4.60466	5.14405	6.52293	6.32571	6.35878	6.52888	6.19239	5.9814	7.11572	7.19781	6.73552	287	123	193	88	129	134	182	275	138	55	77	76	59	50	80	95	86	66	75
BA75_00761	8.65628	8.49394	8.37825	8.22689	8.36606	8.33949	8.94114	8.86009	8.64064	9.78509	10.4639	10.2766	5.12887	5.26641	5.54597	10.624	10.5525	10.2617	10.3396	10.1658	10.5491	8.64965	8.26148	8.48768	8.83892	8.77913	8.56468	9.96295	9.92099	9.55917	2566	979	1925	1606	1730	1598	2257	3926	2038	2441	6693	5665	405	427	793	8027	6386	6934	5891
BA75_00762	8.04259	8.17213	8.13289	7.88838	7.96128	7.84059	8.33011	8.09614	8.05707	9.4848	9.16609	9.32281	5.35931	5.88728	6.03188	9.09577	8.88725	8.72274	9.21597	8.90256	9.34009	7.34527	7.79227	7.59246	8.34154	8.36137	8.47982	9.06692	9.17338	8.93381	2850	1341	2775	2163	2236	1939	2516	3931	2316	3388	4630	4986	815	1136	1907	4737	3430	4060	4589
BA75_00763	6.69279	6.36036	6.24812	6.0343	6.13011	6.19928	6.01413	5.77558	5.73688	6.36317	7.23554	6.23534	4.21023	4.25323	4.75702	7.3435	7.25927	6.31886	7.68124	7.63052	8.0872	6.06307	5.62819	5.86864	6.44609	6.416	6.21315	7.4641	7.7012	7.21713	816	277	545	434	455	450	366	569	335	282	887	425	261	258	565	1027	810	557	1160
BA75_00764	3.54597	3.22805	3.43829	8.13289	8.1819	8.04379	6.1637	6.52685	5.6642	8.71132	10.4589	10.3329	9.49657	9.46058	9.45547	10.8473	10.7784	11.1308	11.1092	11.132	11.1193	9.16184	7.95222	9.02306	3.74631	3.61117	3.64847	8.80287	8.20609	6.66732	101	34	85	2234	2269	1943	483	1146	378	1724	9896	8754	12783	11952	18075	13915	11100	18811	14880
BA75_00765	5.31615	5.29425	5.46271	5.42324	5.58646	5.69014	5.2211	5.07553	5.05398	4.94533	4.46597	4.53294	4.31179	4.58616	4.62877	3.19849	3.61706	2.85997	3.71918	3.50462	3.22188	5.10392	5.18903	5.15543	5.2604	5.38198	5.27947	5.20672	5.21801	5.06264	1382	589	1409	1262	1399	1423	935	1548	924	465	559	568	1263	1484	2311	233	269	198	308
BA75_00766	10.1568	10.3043	10.3438	8.60474	8.60966	8.59552	9.35854	9.26472	9.0581	8.8732	7.43796	7.74248	5.50048	5.98345	6.05875	6.43946	6.84775	6.01391	6.8071	6.39626	6.43663	9.03006	9.58139	9.104	10.1095	10.1809	10.1928	9.06059	9.2267	9.07679	5668	2669	5854	1626	1590	1479	2348	4051	2120	1007	637	758	410	550	886	340	378	280	394
BA75_00767	5.25361	5.69042	5.76553	7.22062	7.56963	7.51333	7.17273	7.05148	6.92659	7.11228	6.65635	7.14425	5.79597	5.95722	5.9241	6.08831	6.53714	6.18269	6.68201	6.45171	6.34855	6.35597	6.60125	6.46025	5.75862	5.6453	5.87455	5.80038	5.77294	5.64155	308	180	404	1037	1297	1175	858	1450	804	496	616	836	847	909	1349	444	509	527	601
BA75_00768	7.12877	7.37008	7.35729	8.74096	8.78408	9.01226	7.83889	7.67165	7.97419	7.72799	6.7939	6.55964	6.88655	6.84423	7.20731	6.22612	6.62498	5.73633	6.43946	5.45943	5.30998	7.88252	7.64501	8.03127	7.96965	8.19362	8.1393	7.10276	7.38241	8.03105	5231	2680	5637	13600	13838	15329	6213	10157	7601	3483	3082	2532	8314	7771	15118	2226	2467	1751	2297
BA75_00769	8.24389	8.39111	8.43003	7.30925	7.50311	7.54689	7.6453	7.54009	7.2502	6.30524	6.11207	5.17033	5.56651	5.37434	5.6014	5.36247	5.40769	4.77821	5.05702	5.18587	5.22574	7.97407	8.06915	7.98749	8.34292	8.36575	8.3733	6.58045	6.54396	6.99729	1651	779	1707	726	811	786	785	1343	663	185	277	137	473	394	706	175	151	128	126
BA75_00770	6.74953	6.90917	6.90292	5.18706	5.31796	5.52607	6.30012	6.37955	5.86344	5.51254	3.26903	3.66562	5.28355	4.62819	4.7666	4.90881	4.75168	4.72901	3.77926	4.33914	3.45812	7.10423	6.86604	7.07243	6.51838	6.60896	6.58331	5.79181	5.83466	5.91121	763	365	774	214	230	251	402	782	329	139	46	60	508	304	511	166	124	162	65
BA75_00771	12.0095	11.957	11.8347	10.2397	10.0672	10.088	10.9789	11.1179	10.6957	9.52711	8.62128	9.33722	11.5067	10.5047	10.8344	9.40873	8.92719	8.84279	8.36632	8.20203	8.11634	12.988	11.9447	12.7485	12.0214	11.9986	11.7969	10.394	10.6619	11.2192	42255	17510	34215	10462	9117	8722	14945	30259	13667	3295	2996	4757	55902	26762	51020	5561	3331	4169	2403
BA75_00772	7.52223	7.91815	8.05626	7.5411	7.93546	7.63735	8.39583	8.58015	8.14858	6.65607	6.37955	6.20006	4.13093	3.91552	4.03738	8.62205	8.69063	8.02276	6.00225	6.49201	5.87036	8.98057	8.84937	8.96475	7.71713	7.4465	7.80096	7.70349	7.5585	7.41066	1255	707	1658	1073	1382	1057	1664	3480	1559	298	420	357	212	173	288	2154	1889	1577	309
BA75_00773	8.00882	8.08412	7.92285	7.16179	7.28531	7.27836	7.39883	7.54797	7.25389	6.86468	7.11041	5.6241	4.76924	4.65019	4.95466	6.56133	6.67087	5.13175	7.05452	6.69167	7.10999	7.38879	7.34731	7.32975	8.10748	8.1536	8.03012	7.38716	7.59619	7.74645	1843	831	1582	862	920	862	870	1776	875	361	733	249	353	310	587	536	484	217	676
BA75_00774	5.37295	4.95373	4.98732	5.79025	5.89069	5.81301	5.17433	5.26828	5.08236	5.41853	5.91265	5.07895	6.35456	5.53045	5.80271	6.0063	5.56712	4.34199	6.51128	6.02989	6.54736	5.73444	5.50367	5.66448	5.66903	5.60466	5.32193	5.70653	5.66988	5.54381	675	216	470	767	811	725	424	833	442	305	736	394	2535	1363	2500	845	519	286	1072
BA75_00775	5.51759	5.50048	5.44128	5.75114	6.12743	6.01748	5.49089	5.08364	5.22882	6.44626	6.24451	6.68804	4.79286	5.23955	5.17712	5.43496	5.67073	5.14527	5.54288	5.49089	5.67044	5.1469	5.36422	5.36947	5.53201	5.40735	5.44228	6.64256	6.51979	5.71315	893	381	776	891	1145	1001	634	872	586	752	1110	1465	1001	1325	1916	674	667	609	647
BA75_00776	5.04701	5.06134	5.31433	5.67271	5.73525	5.89579	5.48253	5.44162	5.35368	4.63285	2.66903	2.65306	3.5435	3.51096	3.83895	2.14731	3.10936	2.12763	2.08406	2.64616	1.9782	5.08491	5.52136	5.22188	5.31288	5.42291	5.53823	4.40735	4.62469	4.84097	514	224	570	678	698	738	507	905	515	167	64	61	321	301	583	44	82	48	37
BA75_00777	4.58916	4.91886	5.13463	5.39094	5.71397	5.74255	5.46923	5.78136	5.30998	4.16189	2.72028	1.75275	2.40327	2.42223	2.55827	2.88557	3.20163	2.14078	2.15381	2.98732	1.88753	5.24375	5.73227	5.27836	5.01525	5.02724	5.22458	2.96901	3.53232	4.71699	244	133	330	366	452	435	331	759	329	78	44	18	85	83	141	54	58	32	26
BA75_00778	3.08746	3.19535	3.21878	3.62644	3.7366	3.98003	3.41414	3.56194	3.17153	3.28983	3.38405	2.09424	1.90689	1.51602	2.23573	1.70487	2.35614	1.70044	2.52105	2.30743	1.96347	3.71039	3.67469	3.67582	3.67016	3.77505	3.70377	3.14568	3.42626	3.47508	236	111	240	302	324	367	220	452	203	121	221	74	163	106	319	57	87	63	106
BA75_00779	5.01926	4.90641	5.00809	6.31777	6.67596	6.67327	5.57107	5.24451	5.55305	9.30832	8.41274	9.40648	6.50621	6.98014	6.81109	7.44427	9.17812	8.82018	8.44216	7.92392	8.03017	5.1981	5.57622	5.53667	4.74147	5.03914	4.83086	10.7354	10.58	9.45387	218	86	197	461	580	545	233	340	256	1909	1753	3371	1166	1554	2101	959	2678	2774	1716
BA75_00780	6.89905	6.92244	6.87811	7.5404	7.69125	7.81526	7.81877	7.72117	7.72124	7.52301	7.26697	7.39481	6.25267	6.28133	6.26735	6.73295	6.93275	6.39129	6.87909	6.4949	6.85649	6.75756	7.12743	6.79986	6.6737	6.7286	6.73335	7.29499	7.40455	7.48035	649	281	581	856	928	951	889	1529	924	435	624	657	770	750	1133	461	443	403	457
BA75_00781	3.79701	4.04177	3.76765	5.34767	5.79572	5.75782	4.9782	4.79546	4.81967	6.03254	5.99594	6.57546	3.76022	4.05224	3.97728	4.16591	4.51854	4.57833	4.22033	4.45812	4.02768	4.9241	5.27798	5.11853	3.8953	3.45681	3.87873	3.82985	4.35332	4.38957	82	42	73	213	286	262	140	226	139	178	297	430	149	177	255	86	93	129	80
BA75_00782	6.05202	6.22535	6.72028	7.01302	7.5074	7.59529	7.83624	7.48688	7.61191	7.23113	6.88448	7.68636	5.41785	5.49793	5.5552	5.36422	6.48736	5.97682	6.44211	6.46858	6.44593	7.40565	7.47719	7.07788	6.73471	6.78607	7.00135	6.16068	6.12846	6.65105	178	84	255	293	398	395	445	644	423	174	237	397	210	210	338	87	160	149	168
BA75_00783	4.51475	4.73498	4.72028	5.00809	5.31397	5.34234	5.01167	4.75435	4.87725	5.14078	5.03606	4.72465	3.59335	3.68594	3.75809	3.20163	3.68257	2.98003	4.03914	3.83895	3.98094	4.86443	4.852	4.89724	4.77821	4.70099	4.72738	4.20242	4.14975	4.5601	350	177	372	422	517	498	362	553	366	240	379	293	333	343	548	105	127	98	176
BA75_00784	4.71973	4.46009	4.80116	4.36457	4.75702	4.65249	4.68145	4.62352	4.5656	4.3875	3.81352	3.78764	3.488	3.69153	3.62761	2.16672	2.37016	1.58496	2.15056	1.70044	2.16993	4.1127	4.32121	4.24945	5.16993	4.90833	5.07724	3.85599	3.88753	4.20711	300	107	291	196	256	224	211	372	216	103	115	109	227	254	367	33	33	21	29
BA75_00785	4.60703	4.47249	4.57168	3.47249	3.36597	3.27202	4.58736	4.58376	4.20555	4.17473	2.86394	3.59813	1.50589	1.29866	1.68706	2.35896	2.51854	2.23879	1.4489	1.78241	1.65992	4.09085	3.71699	4.18031	4.73335	4.70543	4.68706	3.80632	3.99548	4.32625	170	66	151	62	56	49	121	222	102	54	34	58	25	19	44	24	23	24	9
BA75_00786	4.30961	4.20789	4.32337	4.32193	4.3875	4.58075	4.55582	4.37573	4.31976	4.97269	4.52732	4.8505	3.03914	3.01436	3.14731	2.56071	2.90111	1.848	3.09761	3.1127	2.73118	4.26679	4.38612	4.46401	4.30159	4.44095	4.38128	4.06609	4.12267	4.22033	595	239	552	508	526	572	515	830	483	421	519	634	429	405	679	124	137	73	170
BA75_00787	6.73742	6.73037	6.80774	6.73145	6.91827	6.81903	6.75382	6.70722	6.61515	6.73539	6.71149	6.7974	6.29957	6.28503	6.32787	5.13873	5.4219	4.65019	5.41684	4.99684	5.09212	6.74645	6.64515	6.68888	6.70404	6.72247	6.75556	6.29297	6.47314	6.46238	835	356	800	702	784	689	610	1086	616	363	610	625	1150	1090	1707	216	221	169	235
BA75_00788	4.72792	4.19061	4.5435	5.03122	5.08236	5.20242	4.85699	4.77241	4.84549	4.89869	4.09677	3.31179	3.0268	3.16027	3.32337	2.42223	3.15866	2.38957	2.77821	2.71589	2.06695	4.49889	4.77347	4.69488	4.77241	4.83086	4.7939	4.32912	4.26228	4.4957	183	53	146	192	195	200	145	251	160	90	86	46	96	102	176	25	38	27	30
BA75_00789	4.63517	4.61058	4.78816	5.09128	5.37156	5.26115	5.02901	5.11645	5.02636	5.26379	4.98231	4.1035	3.55949	3.64616	3.88069	3.69822	4.39369	3.79494	3.95791	3.56682	3.92979	4.94579	5.01569	4.94064	4.97085	5.16752	5.13586	4.50462	4.65592	4.97085	244	103	249	286	343	299	234	458	260	167	233	119	207	212	383	98	137	117	106
BA75_00790	4.64501	4.67016	4.86295	3.73444	3.71039	4.08321	4.3427	4.43162	4.3505	3.63807	2.06005	2.30743	1.25701	0.948601	1.31034	1.12433	2.06695	2.06695	2.30743	1.36177	1.23266	3.9542	4.56316	3.86394	4.52857	4.5292	4.64731	2.56316	3.39369	4.2765	102	44	108	44	42	52	59	116	66	21	10	12	11	7	17	4	9	12	12
BA75_00791	10.2025	10.13	10.1702	10.0257	10.197	10.1374	10.8923	10.9743	10.7498	10.4566	9.0821	9.69794	7.96723	8.47249	8.1919	7.96446	8.40071	7.58519	8.66881	7.92374	7.99893	9.94883	10.4946	10.1941	10.3669	10.316	10.2275	10.0963	10.16	10.4103	3115	1236	2728	2312	2503	2241	3608	7051	3632	1589	1063	1560	1217	1633	2078	523	590	446	771
BA75_00792	4.56803	4.7339	4.91409	5.09339	5.34767	5.3844	5.31542	5.11936	5.13914	4.25096	4.36597	2.96717	3.28244	3.63923	3.57046	3.63459	3.97545	2.66221	3.93168	3.42761	3.68032	5.43896	5.51223	5.34412	5.04527	5.12433	5.13791	3.92029	4.54411	4.82171	403	196	474	497	587	569	498	796	489	140	259	87	291	367	527	162	175	84	180
BA75_00793	8.71256	8.68766	8.75919	7.55766	7.62447	7.65292	8.22882	7.9479	7.89342	7.15036	6.53434	6.00495	6.27724	6.35456	6.37521	6.23093	6.07724	5.02192	6.28725	5.78712	6.23036	7.13165	7.37764	7.38474	8.25489	8.34203	8.25923	7.52732	7.56056	7.58886	2265	948	2125	855	874	838	1167	1767	1028	331	369	245	773	779	1206	320	240	151	298
BA75_00794	4.92647	4.79129	5.04264	5.03078	5.15745	5.23496	5.16631	5.28133	5.20006	5.13422	4.06091	4.22033	3.31325	3.45154	3.56925	2.90304	3.66676	2.20163	2.23573	1.88362	2.15704	5.06781	5.32517	4.95652	4.99639	5.13422	5.23113	4.49121	4.35755	4.56133	267	104	265	243	261	260	229	457	261	135	106	115	152	162	269	47	71	29	24
BA75_00795	6.16229	5.52513	5.93617	5.87332	5.7666	5.82146	6.34572	6.56925	6.48091	6.13299	3.80323	4.50398	2.80323	2.90111	2.98368	2.926	4.14568	3.10266	1.7866	2.08746	1.9782	5.87946	6.02879	5.75836	6.0321	6.02148	5.91385	5.16672	5.78921	5.99458	242	65	186	166	149	145	198	427	242	102	33	53	38	39	64	18	38	23	6
BA75_00796	4.43962	4.53232	4.82934	5.42223	5.65793	5.72165	5.03914	4.94813	4.91217	4.48091	2.72465	2.59455	3.04963	3.22188	3.27798	1.47508	2.50335	1.48027	1.72683	1.5008	1.44361	4.22033	4.91982	4.53854	4.82782	4.82883	4.97682	3.46467	3.91839	4.47832	377	174	458	645	751	742	420	723	427	170	76	66	249	274	433	26	57	29	30
BA75_00797	5.06523	5.21645	5.2502	5.16471	5.31796	5.31723	5.44692	5.43729	5.21762	4.96763	3.8125	3.06005	2.89336	2.43829	3.18587	1.93734	3.0018	2.31034	1.9782	2.75702	1.95233	4.87036	5.17113	5.08279	5.35262	5.4851	5.30852	4.43763	4.84499	4.96809	388	186	405	352	386	364	368	672	348	158	116	63	144	95	264	27	56	42	25
BA75_00798	8.85206	8.83618	8.9086	8.30291	8.12391	8.35658	9.36431	9.44863	9.19655	8.39827	6.75261	7.39558	6.25229	6.67962	6.4446	5.74927	6.32409	5.04527	5.08789	4.82222	4.66221	8.20643	8.67402	8.32283	8.90644	8.87237	8.78221	8.35297	8.38202	8.59898	1580	658	1481	907	775	853	1622	3171	1605	496	272	409	478	612	798	144	180	97	81
BA75_00799	0.516015	0.594549	1.12433	1.47508	1.20789	1.41684	1.62761	0.978196	2.07382	1.79909	0.903038	1.63227	1.10434	0.678072	1.13093	0.85599	1.5509	1.43296	0.925999	0.970854	1.34483	1.15704	1.41143	1.35614	0.678072	0.238787	0.713696	1.0072	0.604071	1.0635	2	1	5	7	5	6	7	6	12	5	3	7	10	5	15	3	6	7	3
BA75_00800	7.28568	7.6858	7.79142	6.80336	6.67016	6.80491	7.15906	7.04439	7.08884	6.68032	5.27575	5.61589	4.65076	4.75862	4.91265	4.19298	4.8885	4.16832	3.47897	3.90014	3.46728	6.82451	7.2116	6.93393	7.23611	7.30606	7.39489	6.68902	6.81686	6.68412	619	346	796	372	329	339	408	694	432	175	112	137	179	184	315	55	76	60	29
BA75_00801	8.59831	8.39232	8.18542	7.83181	7.91779	7.90623	7.98419	7.84411	7.45648	8.07189	7.79922	8.38349	8.60062	8.02176	8.22246	8.22516	7.16521	6.62249	7.2503	6.99367	6.94064	9.55899	8.94401	9.35751	8.70155	8.62033	8.40973	7.37121	7.58676	7.71521	7387	2764	5084	3666	3836	3594	3487	5812	2688	2242	3154	4580	13907	8940	15545	4560	1825	1656	2057
BA75_00802	5.0027	4.97177	5.03826	5.38681	5.28392	5.50462	4.96486	5.11645	4.90689	4.81404	4.73877	3.1177	3.54967	3.11103	3.62059	3.05311	3.39917	2.46989	3.78031	3.48543	3.50589	5.03342	5.09212	5.11645	5.34908	5.56194	5.36667	4.98368	5.23802	5.1416	500	211	470	556	509	562	352	721	376	191	308	89	324	222	497	94	103	65	146
BA75_00803	5.774	5.45582	5.28836	6.24963	6.30012	6.20789	5.1152	5.1469	5.08831	4.45352	2.93734	2.3978	2.848	2.44626	2.68257	2.1375	3.33056	1.93734	1.90304	2.45681	1	5.34092	6.91229	6.04854	5.64847	5.6499	5.64155	2.84398	3.39643	5.0343	770	265	500	910	928	821	349	656	381	131	71	44	167	115	212	39	87	36	28
BA75_00804	6.11333	6.20516	6.28725	5.66135	5.78947	5.8475	5.82502	6.03914	5.83895	5.44294	4.55397	4.09001	2.99458	2.90304	3.33628	3.12433	3.72792	2.66676	2.5008	2.87184	2.13422	5.9939	6.01011	5.62264	6.26716	6.22786	6.24012	5.33664	5.24982	5.58856	575	263	593	353	379	372	339	725	381	156	141	97	110	98	209	52	69	40	28
BA75_00805	4.01257	3.8268	3.84298	3.76977	3.848	4.0045	4.09845	4.35262	4.07468	3.6427	2.5435	2.1177	1.87578	1.18269	1.83188	1.66903	2.87774	1.93357	1.25096	1.5509	1.26303	4.15866	4.20006	4.22805	4.16591	4.04963	4.11936	2.98914	3.12763	3.32337	139	52	112	98	102	108	107	237	117	46	33	22	46	21	64	16	39	23	9
BA75_00806	5.76288	5.72247	5.87971	6.94087	6.89348	7.02459	6.37938	6.57259	6.4065	6.13422	3.5741	3.59694	2.08406	1.94486	2.76341	2.67356	4.18349	3	3.40463	3.13422	3.20163	6.02081	6.75569	6.27258	5.91025	5.91552	5.7952	4.34412	4.56986	5.33307	335	139	331	646	611	630	373	786	423	189	51	50	38	32	99	27	72	39	43
BA75_00807	5.30816	4.96532	5.04658	5.59574	5.57682	5.62264	5.27687	5.27277	5.2114	5.58225	3.52857	4.30451	3.43296	2.94673	3.17473	2.91648	3.7939	2.99095	3.18587	2.93357	3.21412	4.95838	5.43396	5.42794	5.48575	5.5735	5.1823	4.16752	4.55213	4.80839	207	69	156	214	206	200	146	268	155	109	42	72	98	64	117	28	46	33	31
BA75_00808	4.64097	5.08236	4.89772	3.49697	3.66676	3.7939	3.91073	3.85699	3.16027	3.06523	2.28688	2.33628	2.50335	1.98185	2.24184	0.782409	2.63459	1.20789	0.85599	0	0.871844	4.13586	3.55336	3.92505	4.47508	4.62352	4.24565	2.45681	2.9542	2.97636	83	48	90	30	33	34	35	62	22	11	10	10	30	18	35	2	12	4	2
BA75_00809	3.7666	3.94673	4.09001	4.66505	4.65992	4.70044	4.19298	4.05918	3.98185	4.70708	2.79077	3.38405	2.47768	2.68706	2.69153	2.23879	2.58015	2.12102	2.87578	2.65076	2.68706	4.12102	4.07468	3.81558	4.15866	4.06867	3.85898	2.85599	3.48285	3.19219	106	52	123	173	169	164	105	175	100	92	37	57	72	82	125	25	28	25	38
BA75_00810	2.38405	2.53605	2.51602	2.63691	2.37295	2.62293	2.71809	2.73335	2.8679	2.62293	1.32769	1.5008	1.20163	1.32769	1.4957	0.669027	1.92979	0.799087	0.83996	0.871844	0.847997	2.5008	3.09761	2.79077	2.66676	2.45681	2.0635	2.31615	2.27501	1.97453	45	22	46	47	37	43	43	80	54	24	12	14	26	29	53	5	20	7	6
BA75_00811	4.63981	4.70598	4.84649	5.08874	5.20477	5.20281	5.17552	4.86245	4.854	5.17911	4.68538	5.39197	3.58015	3.67356	3.83794	2.96532	3.59694	3.22805	5.00809	3.851	4.22959	4.6865	4.64962	4.71039	4.96347	4.90111	4.8525	4.64847	4.61176	4.94251	277	125	294	323	345	325	294	432	260	178	213	341	238	245	420	63	86	86	257
BA75_00812	7.5694	7.58586	7.75482	6.52482	6.75622	6.72219	6.61427	5.89772	6.15745	6.63532	5.95954	6.23266	4.03914	4.10266	4.22882	4.42895	5.24146	4.89918	4.47897	4.18031	4.15381	7.07328	7.41185	7.33619	7.42928	7.39412	7.41811	7.61839	7.48123	6.66619	1543	669	1602	628	724	666	572	636	462	350	372	435	236	237	395	134	201	209	124
BA75_00813	6.13175	6.22689	6.12763	6.59828	6.28891	6.05007	5.13175	5.37469	4.62644	3.99729	3.44228	3.42223	3.21101	2.69377	3.25701	3.06867	3.49825	2.83794	2.17632	2.67129	1.92979	5.58466	6.12557	5.76075	6.11894	6.26529	6.19889	4.06264	4.50653	5.06566	772	355	704	905	716	571	275	601	213	73	82	78	173	110	261	66	77	61	28
BA75_00814	6.84649	7.08406	7.25503	6.897	7.0635	7.05235	7.30214	7.39643	7.0138	6.30031	6.02259	5.74093	7.06199	6.67821	6.78934	6.3726	6.08619	5.06005	6.24012	5.96185	5.80813	7.70957	7.30396	7.3637	7.30634	7.29379	7.43446	6.0009	6.23726	6.78319	1243	631	1512	1088	1201	1124	1235	2425	1124	370	519	411	2710	1988	3258	713	488	313	579
BA75_00815	1.20789	1.68706	0.831877	2.85	2.52356	2.79909	3.20945	2.84599	3.04789	2.56803	2.01436	3.26754	4.48478	4.15462	4.20945	3.02857	2.19219	1.9855	1.87971	2.45943	1.52105	2.24184	1.76553	1.93734	1.54102	1.70044	1.99639	1.88362	1.95233	0.85599	11	8	6	44	33	39	50	69	49	18	19	52	336	253	400	48	20	22	16
BA75_00816	7.17123	7.31877	7.19456	9.19486	9.30342	9.57535	8.25597	8.20501	8.41308	8.07334	7.70425	7.19554	6.43979	6.62775	6.86295	6.92362	6.90833	6.31433	7.35403	6.16551	6.26472	8.02042	7.94152	8.28258	7.83687	8.0628	7.93599	7.76341	7.94081	8.2737	6483	3114	6061	22430	23892	27275	9998	17737	12424	5335	7026	4756	7316	8036	14290	4388	3638	3173	5243
BA75_00817	8.0182	8.06259	8.29609	7.27081	7.23831	7.28549	7.91964	7.98584	7.91115	6.59156	6.4116	5.43796	4.72465	4.75702	5.15097	5.12184	5.53885	3.88655	5.17672	4.7252	5.14119	7.05018	7.34545	7.04767	7.88454	7.93999	7.9867	7.14507	7.45319	7.57984	1016	443	1114	508	482	467	683	1318	755	162	246	119	186	181	368	106	119	48	99
BA75_00818	5.9814	5.74578	6.02835	5.35544	5.46826	5.19022	5.51979	5.59902	5.43696	6.15987	5.41278	5.21956	2.73769	2.79286	3.29425	4.51286	4.86146	3.81865	5.01614	4.9397	5.14078	5.63227	5.60021	5.45055	6.0018	5.85549	5.99661	5.47379	5.58767	5.49506	428	155	403	232	246	190	223	434	234	211	213	179	73	73	165	120	129	80	154
BA75_00819	4.81916	4.7666	4.72792	4.65478	4.57107	4.54844	4.96162	5.0237	4.86542	4.52042	4.14078	3.9991	2.07382	2.15056	2.64386	3.11103	3.49442	2.43029	3.42895	3.12433	3.12928	4.17632	4.5292	4.28244	4.70377	4.92077	4.78816	3.96347	4.01614	4.38543	321	133	275	241	223	207	257	494	267	113	146	127	71	73	169	72	81	46	82
BA75_00820	4.79649	4.97728	5.13052	5.16148	5.23688	5.29278	5.17911	5.04876	5.06307	5.16108	4.95699	4.87922	3.23419	3.63807	3.57289	3.0036	3.27053	2.72028	4.07039	3.89724	3.87578	4.41819	4.96578	4.8475	4.90111	5.02104	5.02326	4.27575	4.38957	4.69822	759	374	885	834	868	854	722	1209	740	432	634	580	448	587	844	159	164	141	318
BA75_00821	5.6008	5.74631	5.90159	6.031	6.25493	6.26454	6.53465	6.39934	6.43863	6.79688	7.49209	7.49001	6.28688	6.69683	6.61043	6.04264	6.40616	5.94345	6.20887	6.31705	6.29774	5.90376	6.07916	6.11207	5.78477	5.87725	5.9743	6.06048	6.09803	5.94416	512	244	579	586	674	640	714	1194	743	518	1435	1384	1557	1991	2842	559	604	579	560
BA75_00822	6.32337	6.35421	6.54859	6.30597	6.5452	6.61279	6.37278	6.29131	6.14425	6.24317	5.79935	6.00135	4.59036	4.67864	4.89288	4.88411	5.05398	4.52356	4.88899	4.51033	4.75275	5.92267	5.99481	5.76845	6.61883	6.50128	6.66846	5.71452	5.83264	5.90014	822	361	880	686	797	788	615	1068	583	339	423	471	450	460	814	237	224	203	212
BA75_00823	6.29076	6.64299	6.66092	5.8846	5.89869	5.77109	6.00675	6.17413	5.70653	4.76924	5.43095	3.7148	5.57833	5.36387	5.52356	5.95768	5.62732	5.6946	5.62615	5.86295	5.63488	5.76447	5.71891	5.6499	6.45121	6.53931	6.626	5.64962	5.69125	5.82197	816	449	967	518	514	443	483	999	435	121	331	92	926	763	1296	516	342	476	364
BA75_00824	6.94263	7.10161	7.28577	7.56864	7.658	7.74342	7.58856	7.7963	7.52998	7.20643	5.94603	6.46254	4.51665	4.7761	4.96578	5.36492	6.01792	4.93923	5.42358	5.27687	5.49889	6.82807	7.25172	6.84649	7.13217	7.35288	7.34944	6.52591	6.61648	6.89178	1033	495	1198	1350	1409	1409	1171	2489	1251	541	382	530	347	401	698	272	361	223	253
BA75_00825	10.523	10.1083	9.95691	9.35385	9.45793	9.53446	9.97613	10.1512	9.86691	10.2896	11.1685	10.6244	11.1152	11.2968	11.1572	12.1559	11.9056	11.8091	11.2525	11.2315	11.5666	10.3912	10.1256	10.2025	10.402	10.1942	10.0452	11.151	11.2714	11.1801	9854	3159	6059	3694	3885	3856	4867	10112	5020	3643	11468	7581	27776	30129	41632	24411	17159	21317	11660
BA75_00826	10.8918	10.6103	10.7347	8.77281	8.64086	8.5966	9.9794	10.1444	9.69458	8.75154	8.48989	7.34172	5.53013	5.5345	5.72901	8.10617	8.22159	6.96924	7.85972	7.40888	7.60437	9.13414	9.72306	9.04245	10.8063	10.6612	10.5035	9.79862	9.72777	10.2133	1993	647	1542	380	319	283	751	1569	683	186	279	118	85	78	144	227	203	114	177
BA75_00827	9.16315	8.87946	8.91064	7.7847	7.6164	7.7241	8.17168	8.08529	7.70915	6.64458	6.75596	6.3156	5.24336	5.67779	5.6008	5.42794	6.08683	5.16631	5.29902	4.49313	5.24527	7.48269	8.70953	8.09582	8.94122	8.74584	8.40846	7.45212	7.25162	8.29182	656	214	477	209	172	170	234	410	188	47	91	63	76	95	144	38	50	35	32
BA75_00828	5.82349	5.72846	6.04133	5.96255	6.39421	6.45055	6.35826	6.24089	6.23304	6.13935	5.95559	5.988	3.80012	4.13914	4.32841	5.48961	5.4851	4.65935	4.87381	4.74953	5.18626	6.38698	6.32373	6.26435	6.10287	6.02503	6.12928	5.57743	5.56102	5.66505	496	199	528	462	614	602	522	884	532	270	405	400	216	266	464	313	261	192	180
BA75_00829	7.88209	8.09064	8.16566	6.21917	6.12247	6.36492	7.09719	7.17532	6.8802	6.46956	5.21723	4.47054	3.33914	2.72247	3.5656	4.71644	4.95559	3.65878	4.37016	4.5601	4.39712	6.98391	7.20936	7.09993	7.69704	7.87178	7.76115	7.20633	7.0813	7.02226	1640	811	1820	433	396	442	685	1331	655	266	188	106	119	70	206	141	140	72	98
BA75_00830	5.44062	5.50716	5.52262	6.29039	6.4596	6.64832	5.93192	5.78084	5.75489	5.95606	5.42459	5.77821	4.22882	4.39643	4.38267	4.17153	4.51854	3.92315	3.97545	4.05311	3.99458	5.54874	5.64789	5.7021	5.52136	5.51696	5.46597	5.65964	5.615	5.30232	947	429	921	1459	1620	1747	970	1602	953	597	697	866	745	810	1212	304	328	281	234
BA75_00831	5.32625	5.19889	5.36982	6.3637	6.49378	6.55029	6.01748	6.01636	5.86518	6.49426	6.18527	6.55428	5.15745	4.91648	4.9782	5.04701	5.05918	4.49249	5.40497	5.3427	5.17672	6.30268	6.03672	6.23764	5.58496	5.65535	5.51948	5.84273	5.82069	5.51885	796	314	753	1400	1512	1486	939	1724	939	794	1087	1362	1327	1074	1697	522	441	389	599
BA75_00832	5.74147	6.08172	6.11645	6.1979	6.52466	6.4187	6.10056	5.91791	5.92434	5.77347	5.84449	5.75382	4.97545	4.98732	5.01302	4.20398	4.46793	3.87676	4.40463	4.28244	4.14241	5.48285	6.02414	5.76818	6.16672	6.20261	6.39592	5.04177	5.25475	5.51854	1419	780	1697	1656	2055	1803	1323	2137	1301	636	1136	1031	1549	1503	2313	377	383	329	388
BA75_00833	3.25399	3.32625	3.55459	3.80632	3.74201	3.68482	3.72683	3.60763	3.74524	2.99639	1.79077	1.91073	2.15381	1.65992	2.35332	2.08406	1.4957	1.76553	1.32193	1.51602	1.26903	2.46989	3.09761	2.87381	3.19535	3.36737	3.33628	2.64386	2.69822	2.80323	112	51	129	144	135	122	116	195	131	40	24	26	85	51	147	34	16	28	14
BA75_00834	5.5656	5.27873	5.74147	5.66278	5.77637	5.69933	5.80864	5.83618	5.78241	5.81737	3.81352	4.87283	3.34199	3.38819	3.27202	2.46467	3.91743	3.19219	2.80941	1.76553	2.95047	5.40905	5.82706	5.37295	5.59694	5.46728	5.34056	5.59186	5.52701	5.69572	129	44	131	116	121	107	110	207	120	66	27	56	47	46	65	10	26	20	12
BA75_00835	4.10601	4.1102	3.91552	5.11645	5.10894	5.27053	4.31034	3.94673	4.05137	4.52607	3.53481	3.60881	3.21257	3.10601	3.2765	3.15866	3.54226	2.71809	2.29278	2.14731	2.4957	4.90881	4.76022	4.74792	4.35262	4.31759	4.04614	4.18587	4.15704	3.74524	105	45	83	184	179	189	88	124	81	62	51	52	100	88	153	41	46	32	18
BA75_00836	6.05028	5.83112	5.29793	3.46336	3.49697	3.63923	2.96717	3.36877	2.8339	6.93275	7.23764	7.29976	1.90304	2.40871	2.43829	7.82356	7.62571	7.88148	6.26604	7.04592	6.27798	3.0036	3.38543	2.9982	3.30451	3.13258	3.28096	4.05832	3.6427	2.58496	332	121	177	43	43	45	25	63	25	267	567	570	26	39	61	915	666	1058	276
BA75_00837	5.32553	5.12019	4.97499	5.31325	5.1631	5.2724	4.90977	4.71809	4.46532	4.93782	4.32912	3.8339	4.43896	4.12433	4.51223	3.65421	3.26153	3.22959	4.16993	3.78031	3.64962	5.33914	4.66959	5.26416	5.21839	4.98641	5.0993	4.16189	4.35896	4.31832	300	111	213	251	221	225	161	258	130	99	109	73	297	226	456	71	44	57	93
BA75_00838	7.06221	6.73742	6.85137	6.88679	7.031	7.17632	7.01078	6.89494	6.86468	6.5108	7.08183	6.53885	5.32085	5.73118	5.67864	7.02159	6.83618	6.20984	5.98391	5.90593	6.2149	6.43112	6.75849	6.72342	7.0433	6.86802	7.07746	7.06296	7.02259	6.87394	401	134	311	298	318	329	278	473	279	117	302	198	218	276	410	310	227	195	135
BA75_00839	4.8953	4.69988	4.85898	5.50875	5.80323	5.85449	4.91982	4.84248	4.83946	4.85649	4.45022	4.25399	2.5509	2.72247	2.87578	3.06523	4.29425	3.06867	3.20945	3.12598	3.14405	4.91217	4.99503	5.06824	4.87529	4.76765	4.96394	3.82477	4.08746	4.58195	215	80	191	281	339	331	158	275	166	91	116	97	68	75	129	44	93	49	44
BA75_00840	4.54844	4.98003	4.79077	5.61383	5.96116	5.76288	5.12433	4.74362	4.80426	5.05528	4.55704	4.393	3.38543	3.10266	3.13093	2.85997	3.69933	2.96532	3.45154	3.07039	3.33342	5.22419	5.64616	5.30597	5.07553	5.03606	5.13381	3.76977	4.0036	4.18903	215	126	234	389	488	400	235	329	208	135	161	138	170	131	203	48	77	58	68
BA75_00841	5.34447	5.13175	5.34589	5.12391	5.2407	5.27389	5.04308	4.82985	4.67299	4.31904	3.94298	2.7866	3.79077	3.76765	3.73118	3.98641	4.24108	3.56925	3.28836	3.47508	3.31179	5.51854	5.68874	5.58706	5.39025	5.27128	5.09972	4.85649	4.97085	4.81762	374	138	342	270	288	278	218	344	186	78	101	40	227	214	316	112	113	91	59
BA75_00842	6.44079	6.44294	6.50526	7.59208	7.8157	7.81205	7.78116	7.6532	7.69105	7.11114	7.74799	7.05376	9.83305	9.84068	9.78475	8.62618	8.59585	8.49502	8.03529	8.3315	8.02851	7.40122	7.43104	7.39823	6.68412	6.74133	6.71012	6.76752	6.82349	7.06566	1382	597	1325	2612	3006	2831	2549	4285	2665	966	2563	1527	27545	26609	38732	5074	4160	5144	2994
BA75_00846	6.26491	6.46107	6.44178	7.21733	7.56308	7.47314	7.37016	7.31343	7.1299	6.39626	6.34908	6.3411	6.05745	6.17153	6.09614	6.18745	6.0009	5.55582	5.14771	5.21179	5.24907	6.49681	6.53341	6.56301	6.36019	6.44543	6.37313	5.44294	5.44593	6.07318	869	429	900	1430	1789	1585	1361	2405	1281	416	686	659	1409	1465	2106	658	483	468	281
BA75_00847	8.29016	8.53831	8.56959	6.2116	5.97085	6.01681	7.51767	7.72472	7.2791	6.55397	6.25852	5.22226	4.68426	4.70653	4.96671	6.1823	5.62381	5.60437	5.46107	4.83491	5.49538	7.15107	7.74228	7.4949	7.84574	7.96451	7.91672	7.20799	7.19426	7.42257	2215	1126	2451	438	362	352	934	1985	880	287	399	185	328	319	585	406	229	300	218
BA75_00848	4.95047	5.18587	5.45713	4.14649	4.37573	4.4363	4.71094	4.82731	4.59276	4.45286	3.76341	3.06178	2.86196	3.12598	3.30159	3.77716	3.86888	3.80012	2.11437	2.17313	2.81352	5.02192	5.17552	5.16269	5.23381	5.29939	5.30451	3.36317	3.6017	4.21723	227	115	297	107	124	122	138	276	141	69	71	40	89	105	183	77	69	87	18
BA75_00849	5.05615	4.98003	4.90207	4.59991	4.853	4.77663	5.3844	5.28318	5.06393	4.81711	3.01257	3.6565	2.90689	2.57289	3.30889	3.17473	3.55704	2.1375	1.03562	1.81147	1.38957	4.8125	4.41819	4.70266	5.14486	5.32193	4.70598	4.07553	4.11686	4.58676	86	34	69	52	60	53	78	134	69	31	14	22	32	23	64	17	19	8	2
BA75_00850	4.27277	4.04527	4.18745	5.67271	5.91241	5.8525	5.54411	5.69321	5.33878	5.05311	3.55582	4.10518	3.67356	3.72356	3.83188	3.15381	3.24945	2.38128	2.49057	2.41684	1.9222	4.04614	4.40122	4.43162	4.37295	4.33914	4.44095	5.30451	5.24679	4.46074	206	75	177	475	553	500	371	758	357	158	90	131	248	247	406	71	64	42	37
BA75_00851	4.8525	5.19022	5.56742	5.8632	6.24869	6.28983	6.76049	6.65177	6.59976	7.69049	7.17772	8.04843	4.91791	4.27575	4.54535	9.00194	8.42865	9.13186	7.87652	7.97505	7.92214	6.8382	6.42391	6.93923	5.62	5.51349	5.78973	5.39985	5.34696	4.69488	410	225	625	711	918	892	1142	1945	1136	1321	1573	2789	807	487	897	6016	3382	7312	2449
BA75_00852	5.32193	5.32984	5.58286	5.18626	5.29572	5.31397	5.30634	5.56712	5.04396	4.44824	4.1035	2.27501	3.47638	3.25096	3.70266	2.80735	3.30012	2.36177	4.01703	3.93357	3.94767	5.17273	5.10392	5.01525	5.47768	5.7148	5.65935	4.50208	4.75702	4.98185	382	165	420	293	311	297	273	604	252	89	118	27	186	150	321	47	58	36	106
BA75_00853	0.687061	0	0	0	0	0	0	0	0	0	0	0	0	0	0	0	0	0.757023	0	1.89142	0	0	0	0	0	0	0	0	0	0	1	0	0	0	0	0	0	0	0	0	0	0	0	0	0	0	0	1	0
BA75_00854	5.69293	5.54473	5.42089	4.33342	4.67864	4.63459	4.97591	5.15623	4.26003	4.08151	4.73335	2.62761	2.77189	2.45681	2.58015	3.21568	3.89821	3.1811	5.01748	4.43162	4.80374	4.65878	4.87184	4.76022	5.90905	6.17093	5.80245	5.31578	5.36562	5.34767	192	73	143	61	76	69	83	174	55	26	72	14	41	30	51	25	35	27	85
BA75_00855	6.54396	6.56544	6.67172	5.97223	6.03298	6.04723	6.15826	6.13114	5.96209	5.67497	5.33414	4.59634	4.40259	4.44692	4.5656	3.75596	3.84499	3.17951	4.08661	3.16027	3.79494	6.02459	6.05875	6.01725	6.70791	6.68384	6.8226	5.72438	5.84825	6.12267	1135	496	1136	642	659	628	626	1129	607	269	360	205	465	461	761	123	110	88	140
BA75_00856	4.71973	4.63343	4.93263	5.07296	5.13217	5.17033	4.95791	5.19298	4.98459	4.38474	3.64731	2.22033	3.35896	3.66221	3.86295	2.18269	2.57531	1.46467	2.42761	2.29278	2.51854	3.94392	4.35685	4.36247	4.55397	4.67751	4.70099	3.852	3.99005	4.18587	260	105	277	283	290	281	223	485	253	89	88	27	178	215	379	29	34	16	32
BA75_00857	3.9241	4.09424	4.51412	4.46271	4.46989	4.83946	4.765	4.93829	4.62761	4.35262	2.22033	2.43029	1.68706	1.18903	1.94111	1.57046	2.76341	1.774	2.0036	1.82782	1.95233	4.2891	4.34483	4.22959	4.32265	4.49057	4.65019	3.87184	3.7148	4.44824	99	48	139	124	122	150	132	275	133	59	19	22	29	16	54	11	27	15	15
BA75_00859	6.86208	6.87258	7.17313	7.47184	7.69056	7.75422	7.13196	6.54705	6.75328	6.61294	6.87615	6.99661	4.94298	5.46041	5.42962	4.71699	4.91982	4.89772	4.99367	5.08789	5.3107	6.28688	7.37573	6.65507	6.50016	6.55566	6.52356	6.63793	6.97154	6.8786	691	297	781	892	1015	998	602	736	514	252	519	544	333	460	686	121	117	153	132
BA75_00860	4.72192	4.76553	4.90111	5.22149	5.42291	5.37365	4.97315	4.85599	4.74578	5.58286	4.78764	5.01302	3.93168	4.0054	4.12763	3.14078	3.69822	3.17632	3.63575	3.30889	3.39369	4.79961	4.8674	5.04439	4.81096	4.83946	4.66732	5.28281	5.21062	4.97085	487	217	508	589	670	611	422	713	399	394	380	432	514	522	864	120	154	137	156
BA75_00861	7.87166	7.77162	7.93829	7.47298	7.57622	7.71156	8.1441	7.87523	7.85929	7.82858	7.03	7.72424	4.94251	5.17832	5.0009	6.54086	6.46058	6.08598	6.34376	5.8775	6.02281	6.98037	7.18834	6.9364	7.35782	7.54635	7.49089	7.53761	7.55727	7.38707	1086	430	1031	693	725	748	946	1445	863	456	449	701	258	291	392	342	270	276	267
BA75_00862	4.98687	4.59694	4.84449	4.23879	4.24336	4.41752	3.93452	4.0054	3.72247	5.40939	5.34163	5.55551	2.74846	2.64616	2.85	6.49713	5.9991	5.85474	4.38543	4.80426	4.32193	4.08406	4.29278	4.16912	4.24945	4.3067	4.39232	3.8885	3.68257	3.24945	238	77	196	117	115	123	80	155	76	140	228	256	83	73	131	553	326	391	110
BA75_00863	5.3107	5.33092	5.21645	5.7703	5.92148	5.93145	5.61206	5.67327	5.39643	5.93452	6.00899	5.91886	5.29315	5.24184	5.25361	4.71039	4.83794	4.39643	5.27389	5.20477	5.11603	5.72	5.72765	5.86864	5.33878	5.47346	5.42156	5.52513	5.69766	5.60526	701	307	601	821	900	856	628	1205	600	477	855	776	1301	1206	1839	365	335	323	486
BA75_00864	4.45088	4.65134	4.84147	3.5741	3.84599	4.26903	4.79338	4.72247	4.54164	3.32912	1.94486	1.39506	1.44361	1.01436	1.74846	3.73985	3.5097	2.44626	2.29572	2.55582	2.51096	4.56194	4.68538	4.27575	4.88996	4.82426	5.1152	2.60407	3.05137	4.07125	285	142	346	126	152	196	264	461	245	54	29	16	44	25	88	135	95	54	38
BA75_00865	6.89421	6.89348	7.04407	6.67666	6.93133	6.93652	7.31832	7.14995	7.0332	7.82642	7.55689	7.89706	3.93452	3.76129	3.9991	8.68264	8.51956	8.44952	7.60088	7.66952	8.05485	7.03705	6.99164	6.98937	7.19682	7.04407	6.99243	7.23764	7.11977	6.95059	1206	518	1224	875	1027	972	1172	1916	1069	1008	1425	1744	274	231	418	3350	2503	3164	1407
BA75_00866	4.62877	4.9222	4.93074	4.76447	4.61941	4.89288	4.96901	4.93687	5.05224	4.1643	3.62644	2.926	3.7666	3.17792	3.35191	3.41819	3.33199	2.76977	2.95791	2.49825	3.04789	5.43095	4.96763	5.18864	4.96023	5.02192	5.08406	4.31252	4.30305	4.42962	340	181	387	317	281	323	314	564	371	106	121	68	339	208	360	111	87	74	69
BA75_00867	5.45878	5.43796	5.84348	5.13873	5.07339	5.21762	5.71973	5.39025	5.50748	5.55182	5.40327	5.50653	5.08704	4.83086	4.89869	6.17971	6.21121	5.61235	4.38128	4.54288	4.94205	7.06167	6.00383	6.66519	6.06996	5.95117	5.69599	6.46679	6.39472	5.81429	133	55	157	89	82	85	115	168	110	61	95	98	189	149	241	176	150	131	44
BA75_00868	6.82655	6.86295	7.2074	6.05115	6.01859	6.31994	6.75235	6.74927	6.7807	5.50048	5.66221	4.75596	4.26228	4.1177	4.23343	5.04745	5.22805	4.20945	4.2502	4.31832	4.58256	5.90256	6.29719	5.90785	6.71822	6.61353	6.84912	6.20633	6.34145	6.42257	436	189	514	213	202	234	298	548	338	74	143	72	131	112	187	99	94	60	50
BA75_00869	6.35103	6.55505	6.66988	6.23074	6.28281	6.38076	6.55857	6.37712	6.42341	6.49554	5.6659	6.27109	5.2589	5.57864	5.45187	5.56894	5.50144	5.45976	5.36142	5.11187	5.15826	6.36036	6.3856	6.49041	6.20222	6.19535	6.21704	5.4941	5.56071	5.65076	773	383	883	600	611	617	646	1046	654	373	355	525	670	806	1118	356	284	366	274
BA75_00870	4.08661	4.35191	4.25626	4.69321	4.78241	4.6893	4.51791	4.26003	4.34412	4.54597	3.88069	4.23343	3.27501	3.15056	3.35332	2.88557	3.1635	2.34483	2.70266	2.64616	2.38681	4.05572	4.18666	3.94953	4.41075	4.40395	4.35966	3.45681	3.43962	3.74739	216	113	224	284	298	263	214	326	210	132	138	173	220	192	340	69	72	49	53
BA75_00871	4.82375	4.89385	5.1177	5.47086	5.61912	5.72329	5.17473	4.59574	4.88509	5.64386	5.54535	5.76845	5.20789	5.43095	5.36212	4.12598	4.64501	3.90881	4.5472	4.31832	4.23802	5.03342	4.95373	5.06566	4.70432	4.77452	4.77716	4.66732	4.67582	4.61941	384	174	434	515	563	572	357	433	323	301	478	541	949	1068	1540	185	226	175	224
BA75_00872	5.61677	5.68846	5.65535	5.72683	5.87603	5.81352	5.80581	5.44526	5.46303	5.95233	5.18785	5.7811	3.83794	4.05398	4.15218	5.40361	4.90929	4.78031	5.39815	5.30961	5.81558	5.85325	5.7148	5.86047	5.73769	5.79312	5.73742	5.06221	5.08279	5.0492	756	343	712	691	756	683	625	890	546	419	415	611	393	443	721	520	306	370	461
BA75_00873	7.04505	7.072	7.19957	6.31886	6.7267	6.57758	5.69265	5.26454	5.39163	8.28933	8.90578	9.27041	7.7284	7.87529	7.87049	8.50231	8.46577	8.95347	9.16486	9.40676	9.7502	7.98282	6.89397	7.56415	7.15381	7.12153	7.12174	8.51321	8.6467	7.62797	1562	685	1592	794	1039	883	437	593	393	1623	4245	5283	4720	5018	7579	3446	2812	5236	4864
BA75_00874	4.32984	4.23343	4.38059	4.46271	4.6837	4.7939	4.86443	4.99413	4.89627	4.60822	4.03386	2.85798	3.02326	2.94486	3.07895	3.14078	3.78241	2.83794	3.62877	4.66846	3.83996	4.23726	4.52168	4.09424	4.70874	4.65707	4.75275	3.30159	3.59694	4.07296	217	87	206	202	233	238	231	466	263	116	130	51	152	137	231	71	97	62	92
BA75_00875	3.46205	3.76977	3.68818	4.36947	4.74093	4.87725	4.19928	4.02591	4.01346	4.01078	2.64847	2.41684	1.41143	0.948601	1.65535	1.7866	2.70708	1.44361	1.4489	1.83996	0.948601	3.87578	4.58195	3.73335	3.90497	4.02237	4.03562	2.68257	2.86196	3.5509	138	75	150	229	295	307	173	280	168	91	54	43	43	23	81	27	51	21	17
BA75_00876	4.07724	4.39917	4.32121	4.81967	5.0036	5.04571	4.77663	4.38819	4.65992	4.12846	3.84197	3.12763	3.41954	3.22342	3.44493	2.50335	3.04789	2.27798	2.37295	2.49313	2.14731	4.04439	4.20555	4.17233	4.21257	4.22188	4.33628	3.75382	3.97269	4.1102	251	137	275	364	409	398	302	419	309	114	157	88	288	238	427	59	77	54	47
BA75_00877	5.35685	5.19101	5.32157	6.30889	6.36457	6.51349	6.3427	6.1639	6.31216	6.84712	6.38785	7.15856	4.25475	4.23955	4.30012	4.77926	5.16872	4.69488	5.30561	4.99367	5.14037	5.58195	5.85499	5.72274	5.25361	5.33163	5.21062	5.97269	6.09381	6.26547	463	177	413	766	783	820	671	1088	731	577	713	1181	393	373	591	245	271	256	318
BA75_00878	4.23189	3.68594	3.33914	4.21179	4.49249	4.45681	4.7241	4.79233	4.70432	5.21956	5.70072	5.7241	2.48027	2.46989	2.28392	5.32841	5.25323	5.40633	4.48478	4.6865	4.52293	4.64501	4.68145	4.61176	4.35473	4.21179	4.16511	5.1375	5.11353	4.9782	209	60	98	174	210	193	216	417	237	186	446	438	101	96	124	368	292	432	179
BA75_00879	7.33101	7.40514	7.46736	8.11951	8.10648	8.36383	8.75769	9.10014	8.61692	8.68989	7.44104	8.56148	5.81532	6.04941	6.0398	7.15522	6.7761	5.43729	7.49089	6.46418	7.13422	8.25356	7.89336	8.09587	7.09064	7.17632	7.1821	8.31777	8.43725	8.31976	1189	536	1192	1738	1687	1900	2317	5407	2338	1332	955	2009	769	868	1311	840	539	279	948
BA75_00880	5.95884	5.75622	6.01592	5.99367	6.03518	6.05788	6.34234	6.22497	6.27053	5.42391	3.9982	4.69042	3.19061	2.72247	3.35191	4.05572	4.30451	2.54102	3.34056	3.89239	3.44361	5.68454	6.10936	5.73769	5.67835	5.89603	5.90159	5.34873	5.3466	5.60377	187	68	175	161	160	152	176	299	186	55	34	54	46	30	76	38	38	13	20
BA75_00881	4.98231	4.77768	4.74524	4.60051	4.69321	4.72083	4.72301	4.91648	4.66846	4.18587	3.98732	2.78869	4.0054	3.76341	3.82579	2.57046	3.30159	2.44626	2.51349	4.27947	1.93357	5.35544	5.03034	5.12846	5.05224	4.99955	4.89869	3.93263	4.44493	4.51854	310	115	239	199	209	201	186	393	199	76	112	43	286	229	364	40	60	40	34
BA75_00882	7.37321	7.16501	7.18011	6.606	6.55044	6.6222	6.91061	6.69404	6.24812	5.56224	5.42492	5.2502	4.40463	4.488	4.51412	4.21179	4.88899	4.12598	3.99277	3.6893	3.99367	6.35913	6.83099	6.7086	7.07692	7.26913	6.95768	6.01948	6.07938	6.29921	555	202	437	273	254	250	289	458	202	67	105	89	126	127	199	47	64	49	36
BA75_00883	4.81198	4.74792	4.8535	4.96901	5.17513	5.27575	5.23955	5.18785	4.99413	4.91839	4.0781	3.56194	3.38819	3.35896	3.69711	2.40599	2.9542	2.24184	3.02148	2.43829	2.49825	5.01167	4.94158	4.92837	4.99729	5.03914	5.13791	3.95047	4.09592	4.25248	449	185	424	425	485	492	441	781	412	212	196	129	295	277	542	57	75	55	84
BA75_00884	5.18507	5.23151	5.40769	5.32265	5.57319	5.55551	5.56682	5.69988	5.47638	5.12102	4.84046	4.08746	4.66107	4.57592	4.69988	4.29572	4.83289	4.12598	4.04789	5.33593	4.0505	5.11312	5.48607	5.28873	5.35156	5.35332	5.28799	4.55827	4.65764	4.79025	124	54	131	115	133	123	117	237	122	51	72	40	158	141	237	52	64	51	39
BA75_00885	7.58639	7.39695	7.56476	7.79721	7.91079	8.06604	8.25682	8.30984	8.14303	7.10706	7.80226	6.48736	9.32872	9.41049	9.35661	8.26964	8.23855	7.63474	7.63778	8.00433	7.61985	8.04062	7.78581	7.79396	7.75074	7.76115	7.64652	7.1298	7.43196	7.61206	853	317	761	832	876	916	980	1873	1007	264	737	283	5332	5375	7922	1094	894	781	632
BA75_00886	6.10852	6.29829	6.33557	6.06178	6.26454	6.31524	6.27463	6.28725	6.234	5.26866	4.95791	4.39163	4.89093	4.62644	4.7339	4.99774	4.79909	3.93923	3.88557	4.17871	4.5097	6.44344	6.25153	6.23093	6.34767	6.3185	6.45992	5.08279	5.11686	5.49474	380	185	405	310	349	340	308	572	333	91	125	80	299	236	389	138	100	71	55
BA75_00887	5.79597	6.0119	6.26397	6.3411	6.76182	6.72014	6.27389	6.10455	6.00383	6.23016	4.19219	2.57289	6.68664	7.42903	7.29765	5.79546	5.24375	5.16912	5.65621	5.68257	6.3025	5.9982	6.01859	5.91097	5.72219	5.83895	6.15583	6.52058	6.09128	5.97842	522	261	663	647	853	781	528	862	486	309	123	34	1829	2945	4078	417	236	297	337
BA75_00888	2.15056	2.51602	2.03562	3.13586	3.55459	3.50589	2.41684	1.84398	2.33056	2.1635	2.34483	2.46205	2.17313	1.70044	2.31325	2.30159	2.50843	1.90304	2.39506	2.05311	2.52857	2.05658	1.17632	2.04264	2.13093	1.91456	2.24184	2.21101	2.06005	1.38957	34	20	28	65	88	80	31	34	32	15	30	32	65	40	107	31	31	24	30
BA75_00889	5.65249	6.08916	6.07532	7.76235	8.17368	8.33816	6.95152	6.58961	6.71452	6.99673	6.8976	6.93805	7.89645	7.87172	8.00197	8.13745	7.27324	7.49889	7.07948	7.35394	7.32939	7.06534	6.9659	7.00776	6.4814	6.34944	6.64587	6.39712	6.32661	6.05983	193	111	235	712	920	967	346	495	326	214	344	340	1726	1613	2708	875	400	623	376
BA75_00890	6.36405	6.34891	5.94087	7.69732	7.7707	7.92125	7.07221	6.85835	6.73809	6.95175	6.80839	7.11291	7.32894	6.99118	7.1531	8.36194	7.74126	7.83889	7.36562	7.43796	7.59954	6.92136	7.1335	6.87811	6.52966	6.36632	6.52199	6.51633	6.49665	6.39609	155	63	102	329	329	339	182	290	160	99	157	185	557	412	721	495	267	382	225
BA75_00891	2.23266	2.40327	2.31325	3.70819	3.89336	3.71918	3.70929	3.60644	3.42492	3.54102	3.19219	3.4957	2.49825	2.72683	2.46205	1.72683	2.40054	1.72247	2.54597	3.11103	2.24184	2.9241	3.37712	3.18587	2.35614	2.61353	2.70929	2.49313	2.40054	2.72028	58	29	57	160	181	150	137	233	123	73	95	116	137	159	193	29	45	32	54
BA75_00892	4.89239	4.62469	4.68482	5.142	5.18903	5.337	4.71589	4.38405	4.08236	4.73606	5.21179	4.46467	4.97085	5.02724	4.92979	3.87381	4.21801	3.51223	4.04789	3.60644	3.85898	4.7252	4.56925	4.82782	4.94626	4.66164	4.58075	4.50906	4.42156	4.67243	137	48	107	138	139	145	87	126	61	53	128	72	270	268	382	52	56	44	53
BA75_00893	3.55582	3.5435	3.72574	4.31034	4.49506	4.60763	3.67243	3.82477	3.54967	4.41278	4.50144	3.98094	2.7866	2.77821	2.86592	1.78241	2.90497	2.1375	3.04439	3.18587	3.22497	3.14405	3.95699	3.69042	4.0045	3.76341	3.95977	2.67807	2.82985	3.72356	171	73	178	253	285	292	135	278	137	141	256	169	176	168	273	31	69	48	82
BA75_00894	4.76235	4.7939	5.00675	6.48559	6.64357	6.57456	5.64587	5.60703	5.47768	5.8953	5.7666	6.00248	6.16972	6.57546	6.53076	3.96255	4.65191	3.90689	4.65992	4.52293	4.47573	4.94813	5.34447	5.18982	5.07339	5.14282	5.25437	4.40599	4.33056	4.87135	372	164	406	1066	1172	1054	505	903	499	364	566	646	1897	2422	3554	166	230	177	246
BA75_00895	7.28049	7.42131	7.30898	7.96104	7.35694	7.2503	7.18359	7.21733	7.0321	6.82082	6.23802	6.72792	7.28077	7.19476	7.26275	5.33414	5.64904	5.28651	5.23879	4.95791	4.51033	6.97464	7.44493	6.94462	7.28993	7.40795	7.34296	6.00607	6.21704	6.33307	469	217	430	633	401	348	315	595	315	146	168	227	868	774	1251	95	99	102	80
BA75_00896	4.75809	4.53792	4.99684	4.54102	4.72629	4.94673	5.05224	4.90929	4.66448	4.57168	3.98094	3.66448	3.48414	3.41414	3.58976	2.35332	2.81967	2.29572	2.82782	2.97453	2.19535	4.71918	4.87873	4.92932	4.6011	4.59634	4.86691	4.62059	4.54844	4.51286	270	99	293	195	219	242	241	400	203	103	114	87	198	180	312	34	42	36	45
BA75_00897	7.66107	7.70812	7.81833	7.39652	7.33798	7.43954	8.04849	8.04062	7.78718	7.62542	6.56879	7.08491	5.80839	6.24888	6.14568	5.03738	5.5509	4.86839	5.59036	4.96116	5.06738	7.04264	7.56773	7.23141	7.64386	7.85212	7.79103	7.41227	7.43488	7.7106	2950	1314	3015	2074	1960	1986	2794	5107	2593	1258	1024	1420	1514	1983	2792	373	450	367	492
BA75_00898	7.75389	7.66803	8.03171	6.73917	6.74819	6.58826	7.49153	7.38474	7.32993	6.75569	5.24108	5.74147	4.3512	4.96671	4.79857	3.80941	4.63575	3.14078	3.83491	3.49313	3.50335	6.27687	6.82769	6.37121	7.47241	7.5611	7.46017	6.50351	6.50922	6.85549	746	296	816	309	301	252	447	765	444	160	95	130	125	185	252	36	55	24	33
BA75_00899	6.01881	5.66732	6.0542	6.18725	5.95373	6.33307	6.60348	6.30524	6.25191	5.99118	5.08066	5.49665	4.4363	4.51791	4.60822	4.38957	4.21101	3.61235	3.774	3.76871	3.48414	5.47897	5.57471	5.61058	5.87603	5.69125	5.58856	5.33271	5.44659	5.69711	225	74	208	213	175	214	244	365	212	95	86	111	135	136	223	56	41	35	32
BA75_00900	6.1297	6.18547	6.20222	6.40276	6.48446	6.56255	6.45582	6.38042	6.23611	5.49761	4.96347	4.7021	4.68538	4.68818	4.74953	3.62994	4.38128	3.79701	3.13914	3.32625	3.47119	5.77584	6.22497	5.97476	6.23419	6.19436	6.23821	4.62702	5.03078	5.76792	645	288	620	660	686	683	586	1022	559	180	210	168	433	416	660	85	124	107	52
BA75_00901	8.25408	7.96365	7.97854	6.35526	6.21257	6.33038	7.40718	7.19997	7.07264	7.46809	5.93664	6.82248	4.9982	5.07767	5.09085	5.49089	4.86542	4.60999	6.09107	5.05398	5.02636	6.58286	7.11811	7.09022	7.49201	7.4707	7.40676	6.2765	6.52826	6.68131	1847	644	1387	414	366	374	739	1177	651	464	272	488	351	355	546	213	114	126	291
BA75_00902	7.36554	7.17702	7.21208	7.51546	7.64017	7.76494	7.31578	7.21519	7.07414	6.28947	6.70888	6.16631	4.11437	3.9644	4.22497	6.12371	6.76527	5.86888	5.23343	5.20945	5.26153	7.0018	6.77017	6.73985	7.18398	7.3015	7.2447	5.57471	6.15178	6.07746	1123	421	919	1052	1123	1153	783	1343	736	230	528	348	209	179	330	376	493	349	179
BA75_00904	6.98197	6.68257	6.73023	6.57667	6.52262	6.66562	6.11187	6.25531	5.86443	5.66135	5.91241	5.62585	5.96463	5.88972	5.93499	5.0237	5.18309	4.20555	5.84348	5.44526	5.8296	7.54759	6.76301	7.35535	6.83542	7.07991	6.84097	5.8189	6.23668	6.16551	544	187	413	345	323	335	213	434	199	93	191	150	496	448	708	109	102	67	175
BA75_00905	5.41109	5.1807	4.91982	5.63865	5.81198	5.69988	5.50112	5.49057	5.48961	5.32769	5.76155	4.41481	3.70377	3.69599	4.03562	4.6153	4.80632	3.57168	5.84172	5.50303	6.00764	5.0387	5.07125	4.66391	5.72601	5.74524	5.75649	5.41988	5.70238	5.77294	387	141	249	384	426	371	298	544	329	159	369	136	210	200	391	175	168	90	374
BA75_00906	5.66562	5.57016	5.53263	5.78215	6.0045	5.88996	5.51728	5.62352	5.54195	5.17991	3.9514	3.82477	3.81967	4.20555	4.07553	2.7866	4.04352	2.53854	3.24336	3.80323	3.36737	5.3147	5.70321	5.21801	5.53294	5.45286	5.67497	5.20828	5.25701	5.48285	222	88	183	203	231	200	144	286	163	68	48	42	109	138	192	21	46	19	27
BA75_00907	4.64847	4.47184	4.62234	6.08683	6.22362	6.09951	5.22882	4.73877	5.08661	5.42694	4.64328	4.28983	5.10434	5.38163	5.44328	3.49697	4.16752	3.81762	4.20711	3.38405	3.76129	4.59574	5.03738	5.01078	4.60999	4.38612	4.71754	4.69988	4.65249	4.39232	170	64	152	399	430	371	186	241	187	129	126	94	441	514	817	58	80	82	88
BA75_00908	7.63169	7.56932	7.44593	7.90436	8.11821	8.07623	7.81397	7.68032	7.61184	5.51696	5.84549	5.76235	7.06609	7.638	7.48244	5.04571	5.7057	5.92742	4.99548	4.79961	4.70377	7.43087	6.74698	7.06232	7.63851	7.57803	7.59246	6.95873	7.68299	7.30342	1127	460	900	1149	1302	1189	923	1548	892	111	240	218	1418	2018	2761	146	195	303	126
BA75_00909	3.6792	3.62176	3.60407	3.49697	3.86196	3.58376	3.47897	3.69488	3.28244	2.7761	2.64386	1.58496	2.41684	2.53107	2.89918	1.67807	1.90304	1.23266	2.77189	2.06695	2.66676	3.42358	3.88069	3.62059	3.93074	4.05485	3.94017	2.94486	3.19219	3.72137	148	61	128	109	141	108	92	199	88	32	49	18	102	108	221	22	23	15	52
BA75_00910	8.27919	8.13	8.04067	7.91462	8.14129	8.40752	7.40463	7.30214	7.44402	7.47849	7.72595	7.52974	6.2502	6.45154	6.53792	7.02967	7.67969	6.64039	7.85518	7.5588	7.9965	7.63873	7.51167	7.46312	8.11249	7.95606	7.83542	7.14517	7.49777	7.32859	916	346	697	597	674	758	358	615	409	225	463	387	411	448	734	305	400	258	489
BA75_00911	5.55796	5.91695	5.86171	6.07788	6.26697	6.39832	6.33074	6.21762	6.09191	6.2778	4.91025	5.53885	5.37469	5.37191	5.46303	3.72901	4.33199	3.58976	4.05658	2.75275	3.42223	6.04045	5.99118	6.06221	5.96832	6.16209	5.89797	6.48961	6.31976	6.19377	339	187	383	413	462	477	422	717	397	245	159	240	557	532	863	72	94	72	82
BA75_00912	8.71925	8.77139	8.70577	7.48478	7.46557	7.59947	8.10213	8.31338	7.90189	7.39223	6.72601	6.29756	9.31782	8.60892	8.87918	7.51822	6.14975	4.53605	6.42408	5.46271	5.8392	9.28674	8.66828	9.02782	8.99002	8.94612	8.82461	8.16445	8.34829	8.22231	7057	3157	6408	2528	2457	2547	3324	7075	3219	1226	1310	938	20093	11802	21544	2448	787	331	1014
BA75_00913	5.84197	6.0027	5.97888	5.50653	5.74685	5.86394	6.23266	6.18646	6.07724	5.78869	5.7366	5.58526	4.58256	4.91265	4.90448	4.52293	4.61176	3.99639	4.48864	4.36807	4.29278	5.45746	5.6985	5.6851	5.94462	5.88801	5.90545	5.89409	5.972	5.8824	446	214	448	297	345	353	424	755	423	187	308	267	340	413	624	139	124	105	121
BA75_00914	8.36435	8.2596	8.39309	8.09085	8.04832	8.1636	8.3909	8.26477	8.23903	7.92386	7.11458	7.61699	6.44791	6.70404	6.53776	6.4489	6.75929	6.09255	6.29793	6.04133	5.78842	7.61941	8.08778	8.08071	8.0474	8.20291	8.27705	7.97831	8.01759	7.97005	1622	641	1501	1130	1069	1088	1191	2009	1192	517	505	690	794	906	1232	340	353	294	274
BA75_00915	4.86691	4.8268	4.68145	5.32301	4.89724	5.28392	4.96532	4.79286	4.57954	4.59395	2.488	3.33771	4.1635	4.75542	4.95884	0.970854	2.33056	1.65992	1.04264	2.1375	0.632268	4.96625	5.1643	4.87086	4.84549	4.89239	4.29866	3.80632	4.3875	4.33342	74	30	58	86	61	75	57	93	48	26	9	17	82	119	213	2	7	5	2
BA75_00916	4.24565	4.1152	4.57531	3.60051	3.70155	3.79286	4.04527	4.13258	4.14241	4.56438	3.04614	4.22419	4.65076	3.86592	4.09761	3.51096	2.80116	2.09085	1.32193	2.72465	1.84398	4.5741	3.46467	4.37086	3.80426	4.02148	4.51665	4.42962	4.59813	4.29866	50	19	57	26	27	27	31	61	37	27	15	35	124	66	121	23	11	8	3
BA75_00917	5.15299	5.18626	5.24031	6.23113	6.43396	6.44012	6.13627	6.03804	6.0706	6.47962	5.853	5.91001	7.42089	7.00293	7.11759	6.11998	5.11478	4.40803	4.55152	4.44294	4.18745	5.99661	5.95722	5.96532	5.5435	5.41278	5.56468	5.71562	5.73417	5.33807	710	314	693	1287	1463	1388	1030	1766	1095	793	868	874	6575	4723	7736	1126	463	369	328
BA75_00918	5.17073	5.15543	5.20085	6.21723	6.37278	6.38871	5.83365	5.43596	5.64155	6.20731	6.38871	6.38836	4.95466	5.12639	5.25475	4.01881	4.48414	4.27501	5.1035	4.67073	4.75168	5.53792	5.96532	5.67016	5.19692	5.32409	5.26716	6.82375	6.7086	6.18249	616	263	577	1092	1200	1146	713	989	693	561	1084	1048	992	1078	1787	214	252	287	418
BA75_00919	6.25908	6.6125	6.65821	6.17752	6.3194	6.22207	6.20887	6.1266	5.85499	6.12516	5.19061	4.90689	4.22265	4.39163	4.62585	3.56682	4.04876	3.10601	4.43029	4.02148	3.95977	5.78346	6.11499	5.95536	6.15987	6.32175	6.34341	7.01581	6.87701	6.07788	2124	1177	2580	1697	1850	1633	1484	2573	1288	847	743	587	934	1017	1820	244	293	190	411
BA75_00920	5.73525	5.8953	6.04264	5.81992	6.02636	6.04308	6.10161	5.8166	5.76924	6.04811	4.98277	5.20594	4.29939	4.20163	4.39025	4.46009	4.51412	3.48027	4.06437	3.7845	3.91648	6.02591	5.74604	5.74335	6.0018	6.03408	6.00876	5.26491	5.33557	5.38128	672	324	764	603	686	655	629	946	554	366	293	332	451	403	701	216	188	116	144
BA75_00921	6.04767	6.2867	6.17871	5.81224	5.97315	6.06026	6.13031	6.20242	6.1373	6.15299	5.62176	6.04745	3.62877	3.77083	3.85	4.80064	5.6014	4.34127	4.1819	3.71149	3.69933	5.8824	6.46041	6.07039	6.04045	5.90472	6.23304	7.27435	7.19751	6.39163	180	89	177	128	138	137	137	266	153	83	99	128	58	61	100	59	87	47	34
BA75_00922	8.65846	8.94278	8.91424	7.90352	8.07093	8.00983	8.59167	8.45298	8.32688	8.22627	8.92267	8.91576	5.50589	5.53947	5.90665	7.83555	8.16586	8.3766	8.11858	8.31519	8.45988	7.88399	8.66434	8.39874	8.44489	8.62979	8.57626	6.66562	7.23955	7.72219	5224	2741	5712	2612	2887	2611	3606	6019	3339	1690	4671	4492	1081	1063	2087	2357	2483	3814	2556
BA75_00923	0	0	0.641546	0.669027	1.80735	0	0.765535	0.807355	0	0	1.58976	1.63691	0.62293	1.11103	0.948601	2.04963	1.32769	1.93734	1.25096	2.44626	1.65992	0.782409	0	0.454176	0	0.903038	0.799087	0	0	0	0	0	1	1	4	0	1	2	0	0	3	3	2	4	5	5	2	5	2
BA75_00924	5.88728	5.85674	5.84398	5.61559	5.84222	5.75809	6.11811	6.23515	5.91528	5.88753	5.69711	5.45286	3.66221	3.43962	3.79805	5.99797	6.0864	5.50271	5.60822	5.54782	5.97292	5.8268	5.9486	5.77689	5.82731	5.96578	5.89869	5.1014	5.14975	5.25248	432	181	382	301	346	307	367	733	354	188	281	228	162	131	261	373	332	292	253
BA75_00925	7.73254	7.60666	7.76062	7.40684	7.47573	7.42131	7.92813	8.05094	7.89893	7.45113	6.20065	6.67299	5.00899	5.29241	5.3147	5.19535	5.92647	4.71973	4.92267	4.56925	5.07082	7.24194	7.77109	7.32544	7.70106	7.78339	7.67673	6.8653	7.02492	7.15036	746	288	686	500	508	458	615	1235	670	264	190	254	204	237	370	100	140	79	74
BA75_00926	7.26059	7.28021	7.48961	6.77873	6.96936	6.88289	7.37217	7.36702	7.20252	6.15502	5.53076	4.82833	5.09972	5.1297	5.16752	4.99413	5.48768	4.35332	4.34554	4.53978	4.56438	6.42995	6.58466	6.43596	6.96947	7.07307	7.14608	6.08534	6.15906	6.42593	761	328	810	458	510	451	593	1088	586	152	168	98	310	302	474	123	146	86	69
BA75_00927	7.60585	7.67835	7.7486	6.71946	6.82337	6.7366	6.96705	7.02824	6.73633	6.47037	6.13525	5.28207	5.11187	4.91839	5.07639	4.51349	4.89772	3.58736	5.12846	4.46336	4.73552	7.01313	6.98539	6.99061	7.60933	7.69808	7.58188	6.77979	6.93511	6.97774	1921	868	1939	874	923	819	889	1706	842	379	511	270	624	521	885	173	191	97	240
BA75_00928	3.61117	4.17473	4.1375	5.70044	5.97705	5.7926	4.76553	4.82273	4.76235	4.1035	3.09424	2.46989	5.99571	6.50319	6.3482	2.25096	2.73552	1.54102	2.52607	2.63691	1.99277	4.0027	4.3512	4.10014	4.46728	4.5656	4.61412	2.43829	3.09761	3.7148	86	56	116	330	393	325	145	278	161	54	43	25	901	1232	1680	23	29	13	26
BA75_00929	5.47541	5.53605	5.79935	6.09085	6.12949	6.09656	6.07039	5.93452	5.86542	5.71589	6.04286	5.30049	6.26134	6.4733	6.71383	4.61941	4.67186	4.08916	4.92315	4.99005	5.13134	5.58015	5.69042	5.6011	5.90569	5.85	5.8166	6.1152	6.08385	5.66078	245	109	280	319	320	294	269	450	259	126	272	155	796	882	1592	106	92	80	118
BA75_00930	4.08831	4.34908	4.47444	4.96162	4.9991	5.13627	4.92979	4.98231	4.65363	5.10392	3.86096	4.52482	6.83365	5.99435	6.19535	3.75702	3.60644	2.49825	3.27947	3.76553	2.84599	5.14934	4.81813	4.80839	4.64674	4.59036	4.79129	3.96162	4.02768	4.20242	310	162	377	494	500	521	413	788	377	283	195	307	4115	2196	3825	194	145	80	120
BA75_00931	5.96855	6.27053	6.20906	5.82299	5.95489	6.09824	6.3107	6.2926	6.18408	5.96855	5.64875	6.10455	4.07639	4.38059	4.46663	3.36877	4.26828	3.57168	4.17632	3.82477	3.8885	5.76394	6.08598	5.84373	6.0063	6.24698	6.21529	5.14853	5.23917	5.40156	364	192	392	277	297	309	334	607	340	158	216	287	175	209	339	44	72	57	72
BA75_00932	3.59216	3.88655	3.84097	4.87725	5.14731	5.29131	4.76022	4.6605	4.33628	5.30524	4.77294	5.13586	3.56438	3.96162	3.93829	2.65306	3.07211	2.57289	3.45022	3.24489	2.83794	3.79805	4.42895	4.33199	3.97177	4.27426	4.4019	3.14731	3.0054	3.38819	136	73	150	295	352	368	232	397	190	207	241	302	250	323	481	52	61	54	87
BA75_00933	4.58856	4.83744	4.94111	5.41414	5.17073	5.28392	4.9331	5.19101	4.81967	4.6565	2.66903	2.21412	1.97085	1.42761	1.81147	1.48027	2.42492	1.87578	3.22033	2.852	2.3978	4.51602	5.1206	4.749	5.25248	5.4002	5.26828	3.38128	3.7666	4.49121	370	191	437	565	468	479	343	758	352	170	64	42	88	49	110	23	47	38	95
BA75_00934	5.17911	5.15381	5.24907	4.5008	4.74846	4.74524	5.00809	4.83693	4.73118	5.30122	3.22805	4.08746	3.28392	3.43829	3.49953	2.59216	3.09424	2.37016	2.07382	2.93546	1.74846	5.11853	4.749	5.13586	5.19613	5.20789	5.27612	7.42811	7.13134	5.92861	447	189	430	232	273	257	286	465	261	213	79	146	208	225	357	51	64	47	29
BA75_00935	4.87332	4.69766	4.74953	4.77505	4.94345	4.89385	5.34908	5.07852	4.80787	5.47281	4.52293	4.18507	3.7137	3.59813	4.10266	2.99458	3.78136	2.79494	3.853	3.80735	3.46728	4.96301	5.1823	4.71589	5.10601	5.40259	5.3512	6.35226	6.23016	5.51254	97	36	80	76	83	75	98	149	74	64	56	42	77	67	150	19	29	18	33
BA75_00936	7.06889	6.95641	7.07093	6.64169	6.7057	6.91049	6.9197	7.12732	6.80645	7.56377	6.18587	6.97923	5.56529	5.478	5.47151	6.21626	5.85848	5.66164	5.41414	5.14608	5.04571	6.89603	6.83061	6.89518	7.12578	7.14904	7.13945	8.28332	8.18428	7.38345	1307	519	1196	819	841	915	851	1809	875	805	524	882	852	768	1160	575	374	432	291
BA75_00937	3.76341	3.72465	3.77294	4.47897	4.61648	4.58195	4.34625	3.98459	4.08406	4.38543	3.75489	4.00988	3.32769	3.45154	3.49313	2.15381	3.17951	2.29278	2.59455	2.66448	1.86394	3.66107	3.71149	3.78346	3.84298	3.70819	3.69599	4.05658	4.10014	3.91839	319	134	295	457	498	459	355	500	326	221	236	276	431	456	711	70	137	88	91
BA75_00938	5.91217	6.05246	5.97888	5.44029	5.46336	5.65134	5.6241	5.20945	5.17592	5.28355	4.27053	3.17792	3.19377	3.20945	3.89336	2.65992	3.82782	2.53356	3.03034	2.67356	2.41684	5.43095	5.41684	5.3799	5.79025	6.10497	5.82222	5.51696	5.50335	5.33307	196	91	185	118	116	124	115	158	93	54	45	19	50	48	124	14	29	14	17
BA75_00939	6.13463	6.22689	6.16551	6.12102	6.25437	6.33092	6.32193	6.27668	6.05137	6.74698	5.48864	6.21548	4.42021	4.4614	4.40735	3.72137	4.5656	3.42223	3.85599	3.79286	3.57531	6.00921	6.14017	6.25229	6.09212	6.11624	6.02658	6.30743	6.24375	5.9905	562	257	524	470	506	503	463	825	426	376	265	427	310	306	447	79	123	70	78
BA75_00940	8.1873	8.20242	8.32535	7.16782	7.41456	7.4292	7.85587	7.77827	7.69634	7.13453	6.49617	5.74819	5.88484	5.87184	6.05702	5.6985	5.9397	5.06652	5.23228	5.12639	5.0063	7.80394	7.76673	7.77531	8.26744	8.21762	8.25276	7.7763	7.70674	7.57977	1523	655	1522	631	731	694	872	1521	868	317	348	198	568	537	934	213	211	151	137
BA75_00941	6.19357	6.45352	6.43179	5.68818	5.63749	5.70072	6.05007	6.10245	5.97934	5.31687	4.17473	3.98459	3.70708	3.75061	3.86987	3.5435	3.69042	3.12433	2.98003	3.14078	2.49313	6.01413	5.96832	5.88313	6.37573	6.5741	6.44642	5.28983	5.36072	5.68285	779	402	842	461	437	431	509	971	539	183	137	115	244	242	401	92	86	74	53
BA75_00942	4.97223	4.91073	4.89627	5.72765	5.89482	5.8711	5.6153	5.26866	5.30232	7.41802	6.51838	7.40574	6.41515	6.16712	6.30159	5.83769	6.20222	5.89191	5.4851	5.6744	5.23802	5.97911	5.6091	5.81686	4.86146	4.70487	4.61294	7.74288	7.55543	6.65778	711	294	618	1029	1142	1061	813	1168	725	1742	1579	2840	3711	2999	4981	1052	1139	1214	729
BA75_00943	4.89239	5.17433	5.24184	5.03474	5.15097	5.32589	5.27501	5.18507	5.16068	5.11603	5.73498	5.31252	5.34873	5.68257	5.69988	4.85798	4.90448	4.41752	5.33092	5.60703	5.84925	4.62117	4.8089	4.65421	4.93829	5.04876	4.98778	5.36282	5.54566	5.07639	487	257	573	456	488	522	463	798	475	250	660	473	1267	1543	2363	380	329	307	474
BA75_00944	4.89676	4.75649	4.87283	4.42962	4.88118	4.86542	5.11187	5.04701	5.10056	4.80684	3.85499	4.09085	2.67129	2.38681	2.40599	4.06178	4.05832	3.13258	2.34767	2.81352	4.04789	4.66959	4.86493	4.7666	5.11936	5.01703	5.32876	4.29278	4.46663	4.92362	138	53	123	83	112	104	116	204	128	56	48	55	48	36	56	60	50	33	14
BA75_00945	10.5153	10.6665	10.7462	10.5003	10.6564	10.612	9.82645	9.74903	9.5298	9.10308	9.9426	9.22364	13.0688	13.2703	13.25	10.6808	10.3784	10.9654	11.2057	11.3383	11.5995	10.5139	9.99671	10.4876	10.7444	10.8745	10.8362	9.93846	9.76346	9.78679	21576	10329	23197	18052	19803	18127	9676	16853	8767	3540	10793	6334	237997	262906	392431	19356	13140	26187	24796
BA75_00946	2.7761	3.46336	3.27501	4.03826	4.19771	4.20163	3.78241	3.62644	3.46467	3.81762	2.55336	2.57289	1.86394	1.62293	1.95233	1.88753	2.59455	1.8953	2.22033	1.70487	1.85997	3.06867	3.74631	3.04789	3.46467	3.52857	3.25248	1.70929	2.19535	2.59455	92	68	125	205	227	215	145	237	127	90	57	56	78	59	123	34	53	38	41
BA75_00947	4.27426	4.65363	4.60881	4.01881	4.21801	4.43229	4.44626	4.3875	4.32121	3.39917	2.95047	3.0993	3.24184	3.45154	3.69377	3.29131	3.52231	3.35473	3.37851	3.51979	3.05658	4.10182	4.59574	4.15299	4.56742	4.7241	4.749	3.20163	3.6427	4.20398	579	330	678	406	464	513	475	836	483	132	158	172	502	568	1030	222	222	259	211
BA75_00948	4.36387	4.09508	4.61353	5.47865	5.64616	5.64039	5.02192	4.74308	4.75809	4.78084	3.98823	4.63052	3.41684	3.87971	3.71589	2.84398	3.63459	2.9222	3.12928	3.21878	3.01078	4.79805	4.81352	4.87627	4.22188	4.39163	4.58256	3.96717	3.81044	4.09255	131	46	143	246	271	254	152	229	140	77	74	114	121	164	221	33	51	39	37
BA75_00949	5.60199	5.95327	6.00764	6.39352	6.6178	6.62483	6.42341	6.39335	6.19967	5.75141	4.99865	4.9982	5.36527	5.47021	5.59395	4.29278	4.51665	3.87086	4.26754	4.03122	3.90593	6.22516	6.43196	6.28928	6.00518	6.11936	6.19436	5.6311	5.849	5.82426	413	227	502	609	699	662	532	958	506	200	200	193	654	675	1119	129	127	105	113
BA75_00950	5.96463	6.11458	6.19692	6.77321	6.84222	6.87012	6.5944	6.68958	6.61956	6.10182	5.60881	5.81455	7.91701	7.36824	7.44708	7.15795	5.95443	4.6427	4.82324	4.50335	4.30086	6.96104	6.35067	6.53667	6.3637	6.21762	6.34412	5.79831	5.84122	5.75995	736	352	793	1097	1132	1089	828	1627	938	354	426	476	5409	3542	5671	1358	489	255	233
BA75_00951	6.3361	6.32301	6.37782	6.52121	6.71053	6.86381	6.32373	6.35085	6.14282	5.58556	4.57289	4.87627	5.61147	5.27798	5.35191	6.08958	5.0148	3.55704	3.98641	3.76977	3.62994	6.09993	6.15401	6.00248	6.37678	6.42861	6.39729	5.90713	5.91624	5.94416	701	298	659	674	755	792	502	941	492	180	149	179	788	596	954	471	184	84	93
BA75_00952	5.61941	5.8268	5.76447	5.59574	6.14873	6.02813	6.01926	5.98231	5.87529	5.66078	5.07168	5.3147	4.88411	5.08746	4.96347	4.85748	4.89142	4.37365	4.42089	3.9782	3.99729	5.87676	5.66959	5.69822	5.90111	5.73579	5.81839	5.15583	5.22458	5.28133	377	187	381	313	453	392	361	647	363	169	190	218	418	463	644	175	150	137	114
BA75_00953	5.28281	5.55796	5.4545	5.10182	4.77663	4.81558	5.09592	5.36947	4.96255	3.49057	3.38405	3.04963	1.34483	1.21412	2.30159	1.852	2.29572	1.61353	1.82375	1.11103	1.51602	4.32193	5.13955	4.27947	5.42727	5.6314	5.17073	3.95699	3.93923	4.79129	146	75	149	108	83	80	92	206	93	17	27	20	11	9	41	8	10	7	7
BA75_00954	4.93452	4.58195	4.91409	5.22612	5.35191	5.47346	5.24717	4.99865	5.14241	5.19022	3.68145	4.27128	3.30451	3.39506	3.2854	2.68257	3.09761	1.97453	1.93734	1.95977	1.87971	4.84449	4.78764	5.06437	4.74792	4.7666	4.916	4.62293	4.5008	4.49825	205	68	184	213	228	234	185	285	191	107	61	91	115	118	165	30	35	18	14
BA75_00955	4.3427	3.51728	4.30451	4.09001	4.69988	4.51349	4.6427	4.10434	4.36247	4.32265	3.94953	3.62994	3.66903	3.65421	3.94579	2.33914	2.91073	2.55336	3.07724	2.80529	2.85	4.18666	4.55275	4.29719	4.02148	4.52231	4.21801	3.55827	3.9364	3.79286	36	8	31	25	37	30	32	40	29	15	20	15	40	37	72	6	8	8	10
BA75_00956	3.40327	3.60288	3.40599	4.63691	4.85898	4.94439	3.92315	3.67356	3.88947	4.28244	2.96717	3.36177	3.27053	3.22805	3.35473	1.94486	2.53356	1.49057	1.85599	2.15381	1.02148	3.57531	4.04963	3.86295	3.52982	3.43429	3.60999	3.38681	3.78241	3.33342	185	93	170	390	451	453	198	302	215	156	98	129	314	292	487	44	62	31	36
BA75_00957	7.75509	7.80697	7.79986	8.05566	8.16752	8.22482	8.19382	8.02425	8.0337	7.71012	7.56201	7.68306	7.84674	8.04734	7.98031	7.12505	7.30952	6.5818	6.29737	6.35826	6.10203	8.03771	7.9535	7.96041	7.83485	7.79286	7.80452	7.9521	7.87474	7.52888	762	333	709	790	827	806	744	1219	740	318	495	517	1507	1645	2412	391	371	297	197
BA75_00958	5.70846	5.79623	5.89458	5.67356	5.93428	5.94673	6.57924	6.5127	6.39832	5.5404	4.12846	4.48736	4.36737	4.43029	4.44228	2.77821	3.32337	2.59216	2.29572	1.98914	2.06695	5.70929	6.05897	5.98391	5.82757	5.87135	5.97384	5.6585	5.58946	5.6241	460	210	479	379	447	425	613	1076	601	178	110	138	330	331	507	42	54	40	25
BA75_00959	5.4545	5.6311	5.78188	5.43829	5.49538	5.66818	5.24831	4.9279	5.07895	5.32265	3.50589	3.79286	3.69933	3.43563	3.91073	2.10434	3.36457	1.91073	2.76341	3.22651	2.25399	5.6153	5.45385	5.54319	5.66874	5.66874	5.64904	4.75596	5.02414	4.88996	228	110	261	190	193	205	142	208	140	90	41	49	119	93	203	14	33	13	22
BA75_00960	3.83996	3.7137	3.71699	4.34056	4.45746	4.45681	4.34979	4.07296	4.14975	4.32625	3.91456	4.03122	3.52105	3.45154	3.47508	2.926	2.99277	2.37851	2.71149	2.78869	2.82375	3.852	3.68145	3.85798	3.85	4.01703	3.89336	3.39369	3.61471	3.53854	300	118	251	367	394	372	316	474	304	188	236	249	444	405	623	119	105	84	89
BA75_00961	8.03419	8.14134	8.27952	7.71342	7.81526	7.88704	7.58834	7.54141	7.3805	6.94087	6.57471	6.72588	7.89245	8.08895	8.09112	6.64285	6.14037	6.2151	7.20065	7.47452	7.93676	8.02586	8.09402	8.16687	8.3366	8.45446	8.54206	7.80355	7.58406	7.37747	1716	790	1853	1158	1216	1203	908	1617	874	348	461	494	2906	3186	4858	519	305	427	685
BA75_00962	3.01436	3.32048	3.38681	3.96255	4.18428	4.17313	3.76553	3.87184	3.79909	4.01614	3.93923	3.80012	2.52607	2.52607	2.86987	3.47638	3.85599	4.07468	4.53667	5.36597	5.03474	3.51602	3.51223	3.64731	3.75168	3.50843	3.72356	3.0018	2.95233	2.9982	77	42	94	134	155	145	99	197	113	72	116	101	97	93	187	88	98	153	172
BA75_00963	6.13914	6.02989	6.13134	7.66107	7.92558	8.05099	8.04652	7.87584	7.92493	8.28406	8.41464	8.90947	6.45549	6.53885	6.8976	9.56662	9.96034	10.0437	9.63836	10.2032	10.5931	6.46385	6.37573	6.26285	6.59753	6.56224	6.59066	7.76122	7.86561	7.51191	348	137	314	850	996	1021	951	1555	972	674	1267	1720	810	819	1608	3025	3321	4678	2848
BA75_00964	4.77716	4.97269	4.89966	5.4121	5.68818	5.7252	5.35226	5.30925	5.17672	5.05745	4.95977	4.04264	3.0036	2.73335	2.9486	3.69153	3.58256	2.81967	4.32984	4.05918	4.86987	5.00135	5.06005	4.93499	5.07339	5.10601	4.98959	4.72738	4.82731	4.78188	363	180	363	483	578	560	396	706	389	194	308	153	181	140	252	131	101	74	187
BA75_00966	4.46532	4.65306	4.78293	5.2854	5.50621	5.59365	5.25361	5.22959	5.06867	5.56377	5.32229	5.30998	4.28244	4.4019	4.42156	4.09001	4.34412	4.11187	4.63285	4.58015	4.61706	4.85898	5.11353	4.92172	4.87823	4.91886	4.80012	4.02945	4.16752	4.59096	549	272	634	837	966	971	700	1264	683	528	756	725	904	949	1454	334	337	377	441
BA75_00967	4.43095	4.69265	4.67638	4.70099	4.69766	4.46728	4.46989	4.70984	4.37156	4.03474	3.04264	2.27202	2.67807	2.26303	3.05311	1.73985	1.79494	1.89918	1.65992	1.88362	0.956057	4.76765	4.76818	4.65764	4.95931	4.85549	4.98504	4.17632	4.41954	4.52482	187	97	204	192	188	150	139	304	144	61	49	25	92	62	181	17	15	22	14
BA75_00968	4.54844	4.2891	4.48156	5.30378	5.52262	5.61206	5.10685	5.09972	4.94251	5.42895	4.62702	4.7939	3.26454	3.20477	3.48156	2.83794	3.5741	2.65535	3.81455	3.16672	3.3147	4.73606	4.87922	4.98732	4.6792	4.70764	4.68706	4.56438	4.49313	4.72137	542	194	474	788	908	914	586	1071	580	446	427	466	392	360	673	119	177	114	225
BA75_00969	4.45154	4.75542	4.54102	4.71864	4.6605	4.90593	4.90159	4.91409	4.98322	5.06867	3.52607	2.53605	2.71589	2.57046	2.86394	2.66903	2.85599	1.9782	2.07724	2.43296	1.69599	3.87086	4.39643	3.92884	4.46205	4.43496	4.5435	4.04527	4.34696	4.64212	200	107	195	205	193	217	200	371	236	136	75	33	100	85	164	41	40	25	22
BA75_00970	5.44526	5.44162	5.54782	6.52403	6.68902	6.44807	7.15411	6.87295	7.0129	6.45253	6.27929	6.23534	4.44824	4.59455	4.59036	6.0751	5.6642	5.56285	5.23113	5.42324	5.3726	5.47735	5.74631	5.67073	6.00585	5.83415	5.9331	5.33664	5.22997	5.13873	397	170	390	717	790	629	953	1440	961	352	532	498	364	388	587	495	310	383	243
BA75_00971	6.13299	6.28429	6.27352	6.22342	6.13031	6.26097	6.29921	6.00675	6.12453	6.10978	6.21742	5.92884	4.63981	4.62117	4.79494	4.63981	5.13955	4.35755	4.78869	4.42828	4.5097	5.72792	6.03232	5.69432	6.27277	6.26679	6.21742	5.98618	6.05007	6.11478	875	419	884	788	726	751	711	1064	700	376	691	545	568	538	924	242	290	219	240
BA75_00972	5.79675	5.9542	6.06264	5.86518	5.79572	6.0955	6.07831	6.14303	6.06415	5.29499	4.77558	4.34127	3.48027	3.62761	3.72247	3.40327	4.17233	3.30012	3.63691	3.28096	3.2555	5.46565	5.88191	5.6372	5.75141	5.91743	5.99955	5.57652	5.48929	5.6094	556	267	613	493	461	537	490	943	540	170	200	141	194	208	339	78	116	80	83
BA75_00973	3.57168	3.50589	3.72028	4.30524	4.19692	4.30086	4.43563	4.08746	4.14812	4.20789	3.28688	3.63807	2.46467	2.32193	2.57531	1.87971	2.3505	1.926	1.76977	1.62761	0.9855	3.99548	3.63575	4.20867	3.47638	3.48414	3.42358	3.39643	3.38819	3.74846	127	52	130	185	168	171	174	248	157	89	76	96	99	84	158	25	32	29	20
BA75_00974	5.17153	4.97911	5.17353	5.02459	5.30195	5.34696	5.37573	5.18824	5.13832	5.14119	5.03342	3.62761	3.52356	3.16511	3.71039	3.77189	3.9279	3.05311	4.08151	4.23496	4.0365	5.34979	5.1206	5.17033	5.49538	5.62585	5.37469	5.04396	5.22188	5.2589	519	195	476	395	474	462	434	698	408	222	350	121	292	213	489	150	141	96	168
BA75_00975	5.40871	5.4591	5.33521	5.73227	5.97957	5.80245	5.46858	5.41684	5.39232	5.19574	5.50843	3.98185	4.27426	4.05832	4.39506	4.05311	4.17153	3.4019	4.5373	3.78346	4.06437	5.44725	5.64414	5.47314	5.76818	5.77505	5.56285	5.12928	5.1014	5.08789	771	345	671	820	962	802	582	1031	614	290	616	198	641	526	1018	232	212	158	294
BA75_00976	7.41244	7.44807	7.50319	6.94427	6.94111	7.02381	7.13617	7.08576	6.86419	6.53263	5.1819	5.79207	4.76022	4.81711	4.87676	4.76607	4.87922	4.19377	4.32553	4.20398	4.1375	6.95815	7.09592	7.12866	7.37191	7.51743	7.4203	6.63329	6.76792	6.75087	2997	1326	2927	1828	1797	1798	1788	3172	1646	709	465	693	868	869	1372	371	337	272	240
BA75_00977	5.53636	5.22535	5.50621	4.92979	5.21762	5.20594	5.24831	5.03386	5.01078	4.55888	2.27202	3.41684	2.9982	2.29278	2.854	1.48027	2.70044	1.25096	1.09761	1.23879	1.1177	5.17832	5.29315	5.17193	5.4266	5.77873	5.40156	4.82883	4.7447	4.88996	223	76	198	122	146	136	131	207	123	48	14	34	64	34	83	7	18	6	4
BA75_00978	6.27426	6.3535	6.42526	5.45943	5.71507	5.61029	5.94439	5.82604	5.82299	5.45549	4.67243	4.4614	3.62761	3.87578	3.78555	4.26078	4.37851	3.52231	3.13914	3.50208	3.03386	5.86542	5.60999	5.65249	6.46842	6.53325	6.60274	4.96394	5.3733	5.46891	411	185	415	195	228	199	235	398	240	100	98	81	114	131	187	78	71	50	30
BA75_00979	6.69836	6.98732	6.98846	6.02901	6.14934	6.27165	6.14629	6.23764	5.78372	5.23879	5.07724	4.08066	5.15259	5.61324	5.7339	4.80219	4.54473	3.62293	4.20242	4.15947	3.57531	4.88947	4.90641	4.87184	6.72465	6.99853	7.08874	5.43896	5.31832	5.15381	1759	929	1975	930	997	1026	864	1693	745	275	417	196	1111	1481	2440	368	256	172	212
BA75_00980	5.31361	5.09887	5.24603	5.01257	5.22226	5.39815	5.41549	5.75515	5.49153	4.95327	5.38991	4.33842	5.83643	5.78842	5.70321	4.0063	3.93074	2.74201	5.25475	4.90111	5.31723	5.28281	5.49793	5.12474	5.40871	5.44725	5.24717	5.98959	6.05224	5.79077	200	73	173	136	154	164	155	363	182	67	157	71	540	498	716	62	49	26	137
BA75_00981	6.43279	6.24963	6.42459	4.93734	5.39197	5.18388	6.60999	6.32283	6.15482	5.95931	5.20711	4.95513	2.79077	2.78241	3.26754	4.0045	4.63343	3.21878	4.71205	3.84298	4.66676	5.29094	5.65076	5.50843	6.1266	6.04505	6.13525	7.14578	7.15127	6.96959	441	165	398	129	174	141	360	542	291	137	138	111	57	54	121	62	82	38	93
BA75_00982	7.67927	7.51783	7.46369	8.70421	8.85677	8.90343	7.90111	7.67136	7.77676	6.98993	9.21045	7.81545	11.5716	12.1493	12.0091	7.98105	7.75642	7.29976	9.18616	9.27463	9.38828	8.50593	8.01742	8.34634	7.9892	7.81647	7.88521	8.61173	8.79331	8.69073	2787	1073	2196	4806	5258	5126	2352	3684	2401	753	6014	2204	78055	111883	153741	2750	1969	1900	5658
BA75_00983	3.70266	3.54102	3.64039	5.00045	5.21723	5.24907	4.5008	4.44162	4.68313	5.29536	4.9486	5.44824	2.79701	2.9982	2.9241	3.67582	4.1152	3.52857	3.48414	3.41278	3.37712	4.28392	4.51791	4.4957	3.852	4.03738	3.92125	5.44659	5.23266	4.59872	199	76	174	434	499	482	259	456	329	277	368	508	185	209	298	156	181	155	120
BA75_00984	5.61265	5.43596	5.30232	5.63459	5.91385	5.94837	6.06566	6.06199	5.82579	6.3302	5.59276	5.8485	4.27724	4.14812	4.33271	4.92695	5.2521	4.92505	4.53356	4.52419	4.38474	6.06652	5.84499	6.01324	5.72356	5.74846	5.60526	5.85574	5.84649	5.93452	300	113	219	257	306	295	298	547	280	216	220	254	215	187	326	147	155	163	99
BA75_00985	4.0635	4.31832	4.32697	4.65019	4.75542	4.6893	4.91073	4.77979	4.5509	4.51728	3.19219	3.12433	3.63575	3.66107	3.75809	2.37573	2.98914	2.1177	1.95977	2.68706	1.50589	4.45154	4.61824	4.5097	4.55275	4.49249	4.52669	4.40667	4.42828	4.32553	122	63	135	158	167	150	163	273	140	74	47	43	166	162	265	26	36	23	16
BA75_00986	5.04658	5.14853	5.19338	5.62848	5.69349	5.88313	5.75248	5.40803	5.32625	5.65134	4.8885	5.61765	2.75061	3.25701	3.16189	3.61589	4.09339	3.28096	3.58616	3.35614	3.33914	4.95838	5.18626	5.17712	4.91982	5.0387	4.85699	4.79129	5.09508	4.67807	331	153	336	423	435	469	395	569	325	222	220	357	111	159	224	93	111	80	81
BA75_00989	5.43996	5.56407	5.6097	4.94205	4.96717	5.01569	5.3978	5.30925	5.25663	4.22805	3.28983	2.59455	3.15866	2.85	3.28836	3.1375	3.30159	2.1375	3.36597	2.94298	2.926	5.15056	5.13381	5.14445	5.3579	5.58796	5.45878	3.8268	3.78764	4.58436	422	198	435	250	250	244	296	511	298	77	65	36	148	111	238	62	59	30	66
BA75_00990	5.77716	5.81916	5.96786	5.98345	6.2572	6.18606	6.22747	5.99865	6.011	6.13402	4.70487	4.64097	4.49378	4.73498	5.02591	4.48607	4.80426	3.83895	4.2502	4.81147	4.29866	6.23668	6.13155	6.09803	6.16027	6.03584	6.05853	5.41075	5.28355	5.3107	133	57	136	129	150	133	131	206	125	73	46	42	98	110	210	42	44	29	32
BA75_00991	7.87977	7.85929	7.87719	8.2885	8.39866	8.43742	8.28072	8.50267	8.16762	7.58609	6.64976	6.51254	8.4607	8.16128	8.20452	7.42945	6.57516	6.03034	6.88521	6.64126	7.03089	8.56651	8.31129	8.43817	8.28637	8.2976	8.3382	7.80903	7.94134	7.9031	2508	1063	2289	2816	2987	2894	2396	5140	2465	892	791	694	7045	5488	8576	1465	675	611	893
BA75_00992	6.22786	6.19357	6.12887	7.02081	7.10035	7.25842	6.7237	6.49809	6.46679	6.15785	6.40752	6.5421	5.615	5.77083	5.72	4.76182	5.15259	4.58496	4.93782	5.05268	5.01659	6.39129	6.8421	6.59051	6.53029	6.56041	6.41903	6.18329	6.35491	6.3345	1086	457	928	1600	1665	1755	1112	1745	1034	452	917	974	1324	1420	2074	307	340	300	310
BA75_00993	4.97957	4.95187	4.97682	4.29719	4.68313	4.68818	5.38819	5.54813	5.11437	3.38957	2.79286	3.03386	2.57531	2.37851	2.55336	2.40871	3.12433	2.1375	1.74416	1.99639	1.34483	4.4522	5.00225	4.43229	5.30634	5.35755	5.3345	3.63691	4.16591	4.36597	567	240	519	293	382	362	549	1130	503	77	82	96	173	141	247	64	96	56	31
BA75_00994	5.10769	5.20906	5.26604	4.85499	4.98596	4.8885	5.22728	5.1235	4.92695	4.66505	4.77083	4.32625	4.32769	3.851	4.25852	3.45681	3.46597	2.85798	4.32841	3.86394	3.88557	5.45319	4.92884	5.19889	5.41414	5.51254	5.31976	4.10266	4.37156	4.59276	537	249	551	379	410	361	423	722	380	171	314	220	575	389	795	128	108	89	218
BA75_00995	4.84248	4.83289	4.98732	4.33485	4.71094	4.31179	4.47184	4.52042	4.41481	4.40327	3.84097	4.11853	1.9855	1.95233	2.35614	2.79077	2.75489	1.93734	2.72465	2.04264	2.13093	4.8268	4.67525	4.76818	4.8495	4.86196	4.87578	3.77926	3.89239	4.36947	374	160	380	219	283	200	207	394	221	119	134	159	75	70	152	64	52	34	54
BA75_00996	5.03738	5.23381	5.25058	5.31143	5.61559	5.4941	5.61589	5.34731	5.25814	5.59036	5.19101	5.1035	4.02414	3.90304	4.16027	4.49761	4.46271	4.36527	4.68762	4.33771	4.18903	4.84398	4.82731	4.89869	5.36562	5.36877	5.393	4.6792	4.97865	5.01078	632	314	675	650	795	689	690	1048	596	410	525	477	570	501	916	343	280	346	350
BA75_00997	5.0365	5.00809	5.16591	4.39025	4.78555	4.95233	5.46369	5.1334	5.33128	4.8674	4.74039	5.39094	2.88947	2.59455	3.02326	4.29057	4.45878	4.52607	4.25927	3.66448	3.69488	4.69655	4.78346	4.77136	5.04177	5.16027	5.28577	4.29646	4.70487	4.76607	236	99	236	125	163	173	231	336	234	91	142	218	89	67	144	110	104	145	96
BA75_00998	4.03034	4.21645	4.11686	4.73715	4.97407	5.20984	4.54164	4.78136	4.72629	5.02192	3.2765	3.4957	3.51854	3.23419	3.48156	2.13422	2.62761	1.67807	2.59932	2.0036	1.83996	4.09255	4.01346	4.0268	4.43896	4.48543	4.39163	3.36737	3.61941	3.68145	102	50	99	144	167	186	107	234	136	91	43	49	130	100	184	18	23	13	24
BA75_00999	4.79649	4.83441	4.69321	5.30049	5.57864	5.44095	5.39849	5.37921	5.51286	5.17153	3.91934	5.42526	3.78764	3.94298	3.69488	2.89142	3.71039	2.90689	3.37156	3.25399	3.29131	4.25096	4.65764	4.5601	4.75969	4.62059	4.904	4.59574	4.52168	4.42425	209	92	177	253	302	258	232	421	280	119	82	235	187	201	254	40	63	45	52
BA75_01000	6.66959	6.48816	6.61839	10.5445	10.9317	11.0017	10.6168	9.718	10.3274	7.78103	7.8553	8.3062	6.81506	6.87664	7.053	9.08481	8.94122	9.41669	8.51905	8.60478	8.51964	7.52301	7.33351	7.62819	7.12939	7.072	6.97246	6.60748	6.64659	5.94907	1640	623	1450	20532	26451	26218	18468	18192	16820	1558	2792	3694	3411	3422	5857	7054	5346	9864	4237
BA75_01001	5.30998	5.34412	5.478	5.64616	5.8475	5.76607	5.60466	5.60674	5.49121	5.53605	5.97292	5.90328	8.73501	8.34709	8.489	6.01659	5.57198	5.69738	6.84762	6.72615	7.03232	6.26641	5.65935	5.9514	5.55244	5.74093	5.64731	5.42358	5.48543	5.50494	375	165	386	402	455	405	334	615	343	192	446	410	7726	5657	9474	494	302	438	789
BA75_01002	6.7952	6.96532	7.16641	6.5256	6.52199	6.69613	6.71026	6.75154	6.54782	6.37521	6.58571	6.21082	7.91103	8.19456	8.20614	7.45763	6.86034	6.83415	7.82222	7.7786	8.42051	6.91121	6.7761	6.84987	7.30433	7.45245	7.50184	7.08406	6.87553	6.64861	1349	654	1600	944	926	987	919	1739	913	439	867	644	5513	6446	9846	1713	945	1231	1967
BA75_01003	8.81542	8.79233	8.75124	9.32107	9.49831	9.45189	8.99915	8.64371	8.81935	8.68313	9.5868	9.73144	8.22193	8.52074	8.34634	8.31275	9.03392	8.93286	8.63441	8.94743	9.09336	8.76957	9.5001	9.18829	8.46602	8.43779	8.51152	8.40348	8.63898	9.04851	2345	982	2036	2808	3097	2818	1921	2763	1886	927	2979	3171	2895	3400	4598	1319	1819	2254	1477
BA75_01004	5.0072	4.9397	4.80219	5.70044	5.87995	5.88142	5.29094	5.13134	5.08746	5.46205	5.30232	5.16068	4.42694	4.58316	4.52356	4.31542	4.74201	4.26903	5.39403	5.3875	5.61353	4.82629	5.14486	5.03034	5.05355	5.18903	5.05398	4.55643	4.77926	4.849	702	289	556	972	1088	1029	622	1020	599	425	645	564	869	936	1355	341	389	366	658
BA75_01005	5.68594	5.70874	5.57682	6.09677	6.23879	6.27389	6.30725	5.68257	5.70183	5.58646	5.70708	5.25814	4.53792	4.59036	4.62117	4.30524	4.77294	4.41481	4.65421	3.37295	4.0072	4.84649	5.42761	5.31578	5.22342	5.48027	5.27463	5.33128	5.62352	5.60822	216	93	181	243	261	251	241	286	175	87	163	114	177	175	274	64	75	77	74
BA75_01006	5.926	5.85848	5.91097	6.57803	6.66633	6.74833	6.45992	6.2292	6.37226	6.45812	6.79416	6.96139	5.39163	5.50875	5.54998	5.29829	5.43829	5.19889	5.2211	5.25096	5.10811	6.81583	6.69669	6.71301	6.18864	6.10014	6.09445	5.94345	5.98732	5.87627	673	276	609	899	940	939	708	1107	741	427	921	1000	865	902	1408	345	319	357	291
BA75_01007	5.06953	5.05137	4.99277	5.81506	6.11291	6.08789	5.83238	5.69265	5.59126	5.75382	5.34199	5.78921	5.54628	5.20672	5.30634	5.02237	4.96809	4.67525	4.84549	4.6427	4.47508	5.82451	5.66135	5.75942	5.38991	5.44261	5.3579	4.87676	4.94345	4.92837	645	275	560	926	1126	1045	802	1335	753	459	583	774	1702	1286	2087	499	402	432	391
BA75_01008	5.10685	5.03518	5.19535	5.87332	5.92481	6.14364	5.5741	5.18349	5.58946	5.25701	6.32319	6.47881	4.17073	4.25626	4.26003	4.80219	5.36562	5.17672	4.48414	4.76341	4.7761	5.13052	5.38509	5.29425	4.99865	4.98459	5.00315	4.85848	5.12433	5.38024	389	159	379	566	577	635	392	546	441	189	684	737	371	379	576	250	313	363	177
BA75_01009	6.14751	6.20163	6.19397	5.76315	5.7339	6.09233	6.22207	5.87652	5.77505	6.28355	5.59395	5.46499	2.9279	2.92029	2.86987	5.18428	5.19967	4.45615	5.04221	4.81762	4.86888	6.22284	6.26209	6.15866	6.53745	6.45582	6.17871	5.85075	5.89336	5.7952	189	82	175	121	114	137	143	207	116	89	95	83	33	31	46	76	64	50	62
BA75_01010	11.2472	11.2923	11.2775	9.14167	9.06137	9.17909	10.0576	10.1965	9.7975	8.96625	8.29448	7.24859	5.87946	5.79883	6.21878	6.94298	7.28457	6.0691	7.13873	6.65062	7.0237	9.71029	10.1172	9.88894	11.0764	11.1974	11.0678	10.1326	10.2527	10.4721	16283	7181	15143	3188	2950	3013	5150	10435	4784	1454	1560	726	725	655	1340	653	693	393	669
BA75_01011	5.73688	5.83769	5.79051	5.71781	5.79935	5.85574	5.7241	5.77004	5.70846	5.62673	5.15906	5.04133	4.5097	4.77505	4.82833	3.77294	3.76129	3.04963	3.30889	3.43296	3.14405	5.63749	5.55121	5.73254	5.96602	5.90809	5.93168	5.40224	5.53543	5.62322	486	224	461	405	421	413	348	661	383	196	240	213	379	440	694	94	78	60	59
BA75_01012	4.86839	4.77979	5.02989	5.65363	5.61618	5.68342	5.61353	5.17951	5.45286	5.28096	5.81301	6.04527	4	4.17153	4.34554	4.58496	5.00764	4.31179	4.43896	4.57713	4.43095	5.38336	5.18468	5.26078	5.4002	5.18824	5.25927	5.22072	5.29902	5.42694	241	97	247	356	340	336	296	400	294	141	351	399	240	261	450	157	178	143	126
BA75_01013	4.53978	3.87873	4.14975	5.17233	5.40327	5.38405	4.76924	4.38612	4.59096	3.854	4.13011	4.4363	2.66903	3.30743	3.33914	2.21723	2.91839	2.38681	3.23879	3.07039	2.52857	4.52356	5.06953	4.87135	3.94953	3.9364	4.32769	4.17073	4.67807	4.17792	107	28	73	142	163	151	91	127	89	28	59	71	48	76	119	14	21	18	29
BA75_01014	4.80478	4.97911	4.97911	6.06695	6.7761	6.70363	6.83555	6.64861	6.56453	6.39643	6.32643	6.39352	7.42164	7.48115	7.53442	7.10852	6.63198	6.59036	6.86419	6.94732	6.73363	5.92291	4.89433	5.60881	5.29939	5.34554	5.42391	4.97957	4.81044	4.48543	324	158	336	671	1085	973	984	1587	906	437	709	718	3845	3847	6050	1317	790	1018	989
BA75_01015	5.58316	5.68706	5.75382	5.99729	6.0045	6.33771	6.4224	6.43363	6.34678	6.08576	4.99277	5.69349	4.62176	5.19219	5.28688	4.25852	4.26679	3.32193	5.00405	5.01703	5.50335	6.1299	5.51538	5.64559	5.72547	5.74792	5.89676	5.87652	5.89045	5.78503	634	294	655	718	710	847	828	1534	874	395	310	493	599	866	1403	196	165	108	299
BA75_01016	7.3474	7.31877	7.35491	7.10455	7.11051	7.15401	7.83156	7.77129	7.74651	7.05658	7.16088	5.9148	5.18785	5.64212	5.68032	5.62381	5.63923	4.59872	6.27705	5.71699	6.01948	7.13504	7.26838	7.26134	7.56293	7.59559	7.44518	7.05181	7.09392	7.2384	1852	781	1703	1321	1304	1268	1876	3307	1968	660	1210	488	761	1008	1570	442	374	236	624
BA75_01017	6.6094	6.60526	6.52544	6.87946	7.07221	7.05788	6.86555	6.73376	6.58721	5.30378	5.22882	3.67129	4.22188	4.1152	4.45878	3.8846	3.86295	3.1177	5.22149	4.94111	5.30634	6.22207	6.68412	6.50621	6.75916	6.5552	6.54381	5.87332	6.03738	6.49137	1544	664	1334	1577	1777	1661	1336	2239	1224	269	434	135	530	471	916	176	145	109	413
BA75_01018	6.92006	6.80967	6.91301	8.27942	8.50371	8.39446	7.98834	8.17168	8.02453	6.32715	5.2817	4.05398	5.4192	5.28836	5.40224	5.13955	4.8885	4.05745	4.37782	4.54782	4.47962	7.00282	7.50422	7.27463	7.13986	6.95396	7.00551	6.4187	6.76805	7.04669	1167	464	1061	2542	2917	2549	1776	3710	2027	336	274	109	761	665	1094	266	186	135	137
BA75_01019	5.15502	4.853	5.1235	4.79286	5.00764	5.15583	5.12226	5.08916	5.01837	4.47768	4.26454	3.94486	3.22033	3.13586	3.33199	3.25852	3.35614	2.81762	2.51096	2.37016	1.95606	4.67976	4.75542	4.83491	5.11562	5.05788	5.04002	4.49889	4.5472	4.74792	258	89	230	168	192	201	182	327	188	69	101	77	116	104	184	51	46	40	25
BA75_01020	5.89482	6.0148	5.98413	6.05723	6.02879	6.07468	5.78503	5.63604	5.63401	5.20594	5.07382	4.72792	3.90689	3.80426	3.94673	3.46989	3.88947	3.22033	3.64501	3.77294	3.07724	5.59425	6.0607	5.72765	5.87971	6.04133	5.90569	5.17991	5.33807	5.57501	349	162	338	330	316	307	233	386	233	93	145	109	156	138	234	48	55	44	49
BA75_01021	4.17632	4.10014	4.20242	5.05745	5.1631	5.28873	4.50271	4.41684	4.29352	4.81813	5.02459	4.82528	3.75489	4.23496	4.12184	3.53605	4.10769	3.53605	5.05311	4.67073	4.71039	4.55029	4.64039	4.56438	4.1235	4.20945	4.21956	4.46205	4.52293	4.43095	723	296	677	1157	1232	1274	664	1146	635	505	994	834	996	1368	1900	359	461	399	969
BA75_01023	5.08831	5.05398	5.37678	5.8089	5.7939	5.83036	5.80839	5.83036	5.75515	5.72547	4.96578	5.26266	4.47832	4.36527	4.47054	4.12433	4.6094	4.18982	5.35438	4.57471	5.03694	5.44923	5.55029	5.44857	5.27761	5.33307	5.30743	4.86839	4.9991	5.28614	289	121	324	407	395	382	348	650	373	198	197	235	349	308	505	115	137	134	249
BA75_01024	7.78992	7.7224	7.79623	7.22304	7.30296	7.23247	7.26725	7.01179	6.95652	7.03804	6.6686	6.83327	5.96417	5.95768	5.95373	5.79286	6.07017	5.68229	5.64674	5.63052	5.37851	7.09085	7.23391	7.27631	7.49233	7.67009	7.45442	6.90617	7.08012	7.0782	2046	838	1877	1164	1208	1084	1027	1580	920	528	696	754	1069	1020	1544	404	411	415	325
BA75_01025	4.42291	4.48478	4.59276	4.3512	4.62819	4.71425	5.06523	5.05918	4.82477	4.43162	3.45943	3.66448	1.84398	2.25096	2.63227	2.66903	3.04439	2.19219	2.75061	2.35896	2.46728	4.32912	4.79701	4.18903	4.7866	4.80632	4.76075	3.88753	4.01257	3.98185	110	49	113	88	105	105	126	231	118	48	40	45	26	36	76	23	26	17	22
BA75_01027	8.3319	8.45356	8.44157	7.52912	7.67624	7.65664	7.28845	7.40182	7.13545	6.58811	6.34944	6.17911	8.27412	7.76567	7.98025	5.16471	5.41143	5.07767	6.09887	6.06242	6.23439	8.89087	7.97281	8.57992	8.55861	8.55374	8.53013	6.95303	7.25569	7.72601	5814	2731	5753	2812	3070	2860	2034	4045	2035	754	1085	931	10496	7083	12439	505	504	527	870
BA75_01028	1.52607	1.99277	0.765535	2.79909	2.98914	3.20945	2.16672	1.40599	2.04963	1.97085	1.63691	1.21412	2.79077	2.66676	2.27202	1.36177	1.74846	1.27501	2.53854	1.9222	1.88753	0.925999	1.55582	1.62293	1.852	1.53107	0	2.33056	2.9222	2.15704	6	4	2	16	18	20	8	7	8	4	5	3	35	30	33	4	5	4	11
BA75_01029	5.6851	5.77979	5.804	5.79181	5.78319	5.92315	5.24641	4.97085	5.15947	4.52042	5.20594	3.91265	3.74093	3.70708	3.93829	3.81558	4.33485	3.39232	4.03738	3.66789	3.88753	5.4266	5.6605	5.49346	5.52795	5.6585	5.53854	5.43463	5.77716	5.91504	574	264	571	523	511	532	304	459	318	109	304	115	264	247	445	119	146	96	125
BA75_01030	4.16752	4.15462	4.41075	4.65592	4.8495	4.6241	4.42492	4.35473	4.56316	4.95838	5.29793	5.08151	3.01614	2.854	3.17313	4.76075	4.47573	4.73715	5.71754	5.87307	6.31234	4.70044	4.96162	4.83592	4.56803	4.62877	4.59515	4.16189	3.8953	4.16832	204	87	223	246	278	223	178	311	219	158	343	284	160	135	263	251	171	274	442
BA75_01031	10.343	10.4637	10.5053	10.3578	10.5157	10.4164	10.3624	10.1272	10.0445	9.37558	9.78364	9.33329	11.5405	11.6082	11.6206	10.0571	9.98128	10.1129	10.4007	10.3798	10.5397	10.7959	10.3272	10.6527	10.6592	10.6124	10.5337	10.1506	9.99179	9.78477	4523	2072	4564	3843	4151	3628	3298	5165	2941	995	2280	1601	19250	19148	29681	2953	2337	3409	3371
BA75_01032	7.89918	7.9305	7.86313	7.57781	7.64299	7.70453	7.47233	7.43671	7.30925	8.71428	7.82139	8.02813	7.53761	7.60028	7.56301	6.98993	8.15173	7.78097	7.56392	7.42004	7.48325	7.33825	7.45516	7.49241	7.72935	7.82324	7.80884	10.721	10.573	10.0958	1316	573	1166	887	906	889	705	1266	700	1006	927	1031	1909	1904	2830	557	1046	1074	744
BA75_01033	5.5659	5.91504	5.91193	6.46712	6.66647	6.4489	5.69098	5.8392	5.44593	6.00203	5.96625	4.73281	5.2724	5.5601	5.73931	4.90159	4.60526	3.94298	6.37643	5.83137	6.61985	6.22574	5.9674	6.11956	6.30998	6.34181	6.44377	5.55367	5.73985	5.69738	552	304	645	880	995	806	436	890	408	328	545	219	841	990	1703	275	186	152	696
BA75_01034	9.53245	9.79559	10.03	9.38621	9.06089	9.03419	8.66099	9.36131	8.32463	6.89833	6.54705	5.32589	6.99095	7.52348	7.58729	5.23228	6.26134	5.34731	6.13381	6.24755	6.04854	8.69509	8.60092	8.82082	10.2998	10.6113	10.6148	7.50541	8.09935	9.18041	5062	2598	6512	3859	3013	2784	1995	5970	1757	352	471	192	1615	2240	3564	200	346	241	338
BA75_01035	9.4349	9.31716	9.32841	8.90674	9.18676	9.13965	10.0274	10.2158	9.7889	9.38076	8.72612	9.14524	7.24555	7.17083	7.09687	8.22052	8.43454	8.22333	8.41371	7.88765	8.23797	8.83298	9.31306	9.07055	9.37082	9.1979	9.24315	9.65789	9.59212	9.58295	1303	493	1072	755	871	782	1406	2965	1323	531	591	753	520	462	686	444	428	494	462
BA75_01036	6.04723	5.75809	6.01458	6.55167	6.71877	6.8175	6.51633	6.22863	6.11936	6.3036	6.20144	5.75756	5.68004	5.72765	5.66505	4.88118	5.13504	5.0072	5.58135	5.49442	5.21994	5.87529	6.30998	6.30943	6.28003	6.20026	5.97016	5.66221	5.48575	6.23132	227	78	200	272	296	297	227	342	191	117	188	132	325	319	469	79	79	96	117
BA75_01037	5.16631	5.45286	5.46597	6.23764	6.2709	6.45992	5.80478	5.71672	5.73606	5.21878	4.35966	3.53356	3.52105	3.33914	3.69822	3.70044	3.90014	3.33771	3.76765	3.52356	3.85798	5.0635	5.478	5.36177	5.54102	5.64933	5.62322	4.17632	4.35544	5.21956	509	269	577	918	925	997	579	1000	614	231	212	111	287	240	477	140	136	118	131
BA75_01038	5.00764	4.76288	4.86295	4.44228	4.6094	4.64904	4.80426	4.63923	4.60466	4.69988	3.70708	3.55336	2.50335	2.07039	2.36457	2.37295	2.72465	1.96347	2.32481	2.1375	1.79909	4.75061	5.05918	4.78346	4.91456	5.10894	5.02547	4.36667	4.42694	4.55275	448	162	370	252	280	272	280	457	270	157	129	111	126	83	163	48	54	37	41
BA75_01039	4.21335	4.26903	4.10182	4.90159	5.28059	5.34731	4.93216	4.73552	4.86245	4.96394	4.67694	5.00988	3.72247	3.60999	3.67243	3.37295	3.88069	3.40054	3.34767	3.60288	3.19692	4.49057	4.43029	4.65249	4.45483	4.33128	4.25248	4.20477	4.11187	4.0072	349	157	295	486	628	622	425	678	450	263	364	447	456	403	639	149	183	169	130
BA75_01040	4.67864	4.35826	4.57773	5.33842	5.19259	5.49474	4.72629	4.79494	4.57833	4.54659	4.1334	4.25852	3.8166	4.01436	4.05485	2.41684	3.5097	3.0072	3.31904	2.58736	3.03386	4.46009	4.43896	4.51979	4.59932	4.70764	4.69153	4.97453	4.87774	4.56925	142	48	120	192	169	197	106	205	106	56	71	75	141	156	245	20	40	36	37
BA75_01041	6.26003	6.33289	6.45861	6.04854	6.10119	6.12164	6.01167	5.91743	5.89676	5.39266	4.43029	4.19456	3.75489	3.77294	4.05918	3.38405	3.65992	2.78869	3.50335	3.14405	3.37434	5.26078	5.94064	5.39609	6.18051	6.3336	6.45055	4.87283	5.0781	5.57743	1542	701	1626	1124	1150	1102	937	1611	962	366	312	254	479	467	873	154	159	107	150
BA75_01042	6.95	6.96913	7.15745	6.75515	6.95884	7.03914	7.23506	7.17463	7.00293	6.87909	6.14098	6.48784	5.0993	5.28392	5.33342	4.56864	5.35473	4.49697	4.86888	4.44559	4.15623	6.472	6.96023	6.57622	7.14547	7.34616	7.40352	6.44907	6.62015	6.89724	865	375	911	637	719	716	762	1344	721	358	365	449	439	479	755	128	188	135	142
BA75_01043	4.42895	4.49185	4.64443	4.84046	5.19574	5.14527	5.09424	4.8748	4.84248	4.70155	3.66448	3.95327	2.80116	2.76129	2.98003	2.81762	3.31615	2.80735	3.06005	3.33056	2.92029	4.72629	5.21374	4.59753	4.77083	4.75275	4.88509	3.78555	4.23113	4.47573	704	319	756	802	1021	931	823	1292	765	376	298	358	385	359	646	166	206	183	179
BA75_01044	5.44989	5.40463	5.57954	6.68496	6.70874	6.6512	6.23764	5.87529	6.07039	6.21548	6.25946	6.8622	5.0027	5.06523	5.06264	5.1297	5.51033	5.29499	5.39917	5.12267	5.29572	5.71507	5.92908	5.82502	5.14282	5.45022	5.33628	5.41177	5.40565	5.61383	454	189	455	915	914	828	572	815	566	340	598	881	619	621	940	289	317	361	312
BA75_01045	5.2902	5.4002	5.45615	5.42694	5.71617	5.60496	5.99186	5.80245	5.73173	5.41447	4.92267	4.95	4.24565	4.00899	4.18507	3.80116	3.66448	2.59694	2.62293	2.41684	2.71809	5.27984	5.46761	5.49089	5.38474	5.53947	5.57773	5.12019	5.1981	5.27575	332	154	341	309	372	324	394	634	365	158	190	187	293	236	408	90	68	39	32
BA75_01046	3.66221	3.65191	3.52482	4.11686	4.44361	4.3427	4.50843	4.36877	4.25096	4.19298	3.40054	3.81147	2.91648	2.57773	2.73769	2.40327	2.64847	2.0036	2.22959	1.53605	1.87184	3.21412	3.62527	3.55459	3.99095	3.95513	3.88264	3.79805	3.78555	3.66562	231	99	191	274	343	301	312	518	288	150	141	186	244	178	307	68	70	53	52
BA75_01047	4.25626	4.86888	4.46532	5.31651	5.42559	5.37712	5.13996	5.06437	5.1206	4.69209	3.34908	3.66221	3.03738	2.6017	2.88166	2.24184	3.3147	2.42492	2.47508	1.86394	1.18903	5.1177	5.24222	4.98868	4.85997	5.00045	5.08874	4.49121	4.774	4.94439	61	40	64	110	115	104	83	145	91	36	23	28	45	30	58	10	20	13	11
BA75_01048	9.76519	9.53364	9.49987	8.70757	8.50414	8.64832	9.20134	9.21943	9.01753	8.84803	7.79597	8.20706	6.29241	6.28891	6.53278	6.62322	7.46197	6.9318	7.45475	6.98128	6.55013	8.65442	9.29322	8.66743	9.67791	9.58254	9.37404	8.62077	8.83892	9.14479	1842	648	1363	740	613	630	892	1670	872	414	348	442	301	282	521	164	245	226	266
BA75_01049	5.04614	4.86542	5.0781	6.07103	6.23093	6.29241	5.5738	5.56224	5.63749	5.91073	6.03386	5.40905	5.09128	5.10308	5.20124	4.53481	4.69042	3.53854	4.98459	4.65992	4.90256	5.28725	5.10014	5.02414	5.36947	5.34696	5.04002	5.05485	5.30998	5.1631	255	96	238	445	488	480	268	489	312	205	382	237	493	476	776	141	132	75	174
BA75_01050	8.78911	8.56194	8.54342	8.27123	8.15537	8.3254	8.46127	8.4325	8.19431	7.99848	7.50748	7.62921	7.28485	6.9822	6.79688	7.48406	7.2427	6.47962	6.77083	6.47508	6.38802	9.07831	8.5922	8.96532	8.79045	8.69422	8.46442	8.54148	8.66235	8.41684	1297	464	982	760	676	711	742	1342	685	321	395	412	842	645	874	416	293	229	228
BA75_01051	5.95327	5.69794	5.74739	6.23228	6.15259	6.09993	6.41633	6.05268	5.94158	6.0955	6.06609	6.0798	4.95652	4.71864	4.82477	5.0691	5.1823	4.74846	4.8885	4.88801	4.65764	6.39934	6.34784	6.14812	5.93899	6.02724	5.83517	5.82094	5.93145	6.02525	478	171	377	491	455	413	478	681	381	230	385	375	441	356	584	204	185	180	160
BA75_01052	6.38629	6.37016	6.26641	6.3644	6.6886	6.5815	6.61132	6.24907	6.29664	6.00518	5.81865	5.99842	5.12102	4.82782	5.15947	4.83188	5.36982	4.64039	4.77294	4.6792	4.47768	6.13155	6.1297	6.03826	6.33949	6.55811	6.56651	5.75569	5.77795	6.22323	351	147	292	291	355	309	296	423	264	116	175	191	267	206	400	93	114	90	80
BA75_01053	3.96532	4.17632	4.42223	5.24755	5.60466	5.66562	4.86493	4.7761	4.92077	4.82629	4.82579	3.86096	4.6011	4.19613	4.40395	3.26454	3.58015	2.81558	3.56803	3.69933	3.20006	3.95233	4.32121	4.05398	3.98823	4.16269	4.27202	3.75061	3.87086	3.92979	384	194	493	822	1045	1031	535	922	620	315	535	256	1150	824	1449	181	193	141	203
BA75_01054	5.74927	5.853	5.75782	5.92671	6.12288	6.27519	5.9535	5.71781	5.74766	5.5744	5.24146	4.916	4.5097	4.49697	4.38543	4.03474	4.50144	3.77926	3.80941	3.50208	3.51728	5.58767	5.78241	5.69349	5.91073	6.07682	5.90352	5.26491	5.47541	5.55275	318	146	291	304	341	357	265	413	255	122	165	126	245	232	326	74	87	68	56
BA75_01055	3.64501	3.60526	3.7939	4.60407	4.71754	4.75007	4.27798	4.08491	4.12846	4.31759	3.73552	4.40327	3.58856	3.76553	3.73227	2.37016	3.14893	2.42492	3.12433	3.15866	2.81352	3.58736	4.06264	3.853	3.82069	3.8953	3.92505	3.6311	3.79077	3.90497	438	184	450	751	805	779	507	808	506	316	349	553	790	869	1280	127	201	148	209
BA75_01056	5.77215	6.1179	6.23362	5.25172	5.50748	5.48349	5.66931	5.7385	5.36737	5.01302	4.78764	3.9991	4.13422	3.73335	4.11187	4.50906	4.21257	3.6792	3.28836	3.2854	3.02503	5.63546	5.6401	5.49953	6.40344	6.4645	6.62469	4.37921	4.7241	5.05398	558	306	706	326	384	356	375	724	337	142	206	112	323	230	462	181	122	109	65
BA75_01057	8.08071	8.10894	8.0549	7.53216	7.59418	7.6605	7.81327	7.57871	7.59036	6.8098	5.47411	5.75195	6.0177	5.86666	5.75141	4.851	5.56864	4.29646	5.08406	4.91025	3.81865	6.8775	7.19771	6.77676	7.9589	7.86555	7.85081	6.8212	6.82731	7.25597	477	199	414	272	269	261	283	445	269	83	57	66	206	173	250	39	54	29	42
BA75_01058	5.69988	5.78477	5.91886	6.70473	6.72192	6.85835	6.21471	5.95	5.84549	5.94626	5.41718	5.33056	4.77821	5.09803	5.15299	3.31615	4.25172	3.5472	3.90014	3.78973	3.88655	5.69042	6.39025	6.10957	5.88631	6.0594	6.08491	5.03826	5.31252	5.71918	591	270	631	1012	1007	1045	614	937	527	307	360	327	575	694	1094	83	140	110	115
BA75_01059	4.0993	4.03826	4.18269	5.09255	5.39746	5.09592	5.16952	5.07339	5.07767	4.749	4.05918	4.44029	3.95791	3.6792	3.853	2.51349	3.13258	2.59694	2.65306	2.84197	2.58256	3.89433	4.58075	4.49313	4.06264	4.10266	4.09845	4.36457	4.40259	4.66107	180	74	175	312	381	290	282	484	294	126	130	166	304	237	409	42	58	50	42
BA75_01060	4.22419	4.33128	4.3147	5.21335	5.47573	5.48317	5.08321	4.87725	4.82477	4.7845	4.28392	4.82375	5.19219	5.40497	5.31578	2.97269	3.57168	3.34483	3.86096	3.7666	3.33771	4.51854	4.6241	4.69432	4.23419	4.28096	4.41278	4.63401	4.55827	4.45549	526	246	516	908	1080	1026	708	1122	655	346	409	585	1989	2227	3157	163	217	242	286
BA75_01061	6.71053	6.75822	6.87036	6.6851	6.68706	6.80155	6.87995	6.88765	6.90641	6.73023	6.33038	6.48043	4.87234	4.99955	4.96809	5.05528	5.41007	4.80632	4.90689	4.64847	4.38681	6.45812	6.80516	6.72329	6.75849	6.84812	6.81493	6.46467	6.59947	6.71425	737	326	751	611	599	611	599	1108	679	325	420	450	376	394	586	183	197	170	147
BA75_01062	7.01469	7.17113	7.24574	7.58241	7.7256	7.64976	7.4888	7.27733	7.22583	7.46589	7.17602	7.50494	5.58436	5.64357	5.57984	5.7301	6.17672	5.66334	5.92196	5.84248	5.78188	6.89008	7.51743	7.23381	6.88007	7.08545	7.1298	7.59865	7.61897	7.55367	1556	747	1673	1954	2123	1900	1566	2484	1451	931	1296	1575	1069	1070	1550	505	579	535	515
BA75_01063	5.1334	5.1631	5.21723	6.09487	6.38267	6.35332	5.84122	5.57713	5.56955	5.80478	5.61294	5.74416	4.99413	5.02148	5.17233	4.48285	4.53419	3.95606	4.58376	4.34554	4.1914	5.31252	5.5735	5.50367	5.28947	5.34837	5.44361	5.27463	5.40463	5.26191	732	323	713	1223	1476	1366	875	1334	804	516	766	813	1246	1222	2057	367	319	277	351
BA75_01064	6.99277	7.02281	7.35509	6.59842	6.37243	6.58616	6.80761	6.45088	6.7654	6.18269	5.55367	5.82782	3.82782	4.19928	4.42895	3.84197	4.96625	3.92884	3.76235	4.45943	3.80839	6.31976	6.84411	6.42425	6.9712	6.98334	7.09782	6.23381	6.18963	6.56056	322	137	371	205	168	182	203	292	219	78	87	101	62	77	141	27	51	32	23
BA75_01065	4.13996	3.926	4.39438	4.33771	4.57894	4.46858	4.50208	4.61824	4.34554	3.90593	2.9542	3.34767	2.16027	2.0635	2.53605	1.79077	3.08746	1.99639	1.68257	2.09761	1.5008	3.82069	4.20085	4.00899	4.11103	4.44559	4.36387	3.75061	3.8339	3.88655	169	62	186	165	193	168	159	318	158	62	51	67	66	58	133	20	51	27	16
BA75_01066	5.60792	5.59664	5.49921	6.24355	6.25588	6.45467	6.07724	6.02037	5.75087	5.70681	5.07468	5.27575	4.48543	4.62352	4.65421	3.74739	4.25701	3.42358	3.24793	3.26303	3.06523	5.77004	5.93499	5.99073	5.85474	5.70404	5.7939	5.10601	5.12639	5.60377	481	205	407	636	630	683	484	855	428	225	245	273	404	428	664	100	122	87	61
BA75_01067	4.91169	4.6427	4.95373	5.54288	5.76394	5.8387	5.5373	5.28392	5.32445	5.34873	5.61559	5.51759	5.39129	5.18507	5.24679	4.50589	4.8485	4.61589	4.80271	4.6311	4.18507	5.14445	5.22342	5.35332	4.87381	4.99729	4.97957	4.94251	4.88411	4.90833	372	132	351	493	567	564	420	645	402	222	457	412	983	815	1290	222	238	267	245
BA75_01068	4.57954	4.90448	4.97865	5.46565	5.46923	5.42291	5.17233	4.81044	5.07724	5.40224	5.23189	5.1807	5.2426	5.16269	5.35156	3.67016	4.12763	3.65076	3.83895	3.6792	3.35473	4.90593	5.17473	4.75221	4.6893	4.7148	4.88655	4.57833	4.82528	4.83238	181	98	220	288	283	258	200	284	208	142	215	200	545	493	857	74	87	81	75
BA75_01069	5.33342	5.5509	5.37051	5.97499	6.11707	6.26622	6.05832	5.91385	5.84197	5.69683	5.13422	5.28392	4.69988	4.77505	4.80941	4.55029	4.62352	4.07468	4.34837	3.91648	3.92884	5.93829	5.76607	5.8802	5.50335	5.41109	5.34554	5.15906	5.32841	5.37086	316	158	296	420	455	476	381	633	364	178	204	219	376	380	592	144	127	113	111
BA75_01070	7.62914	7.5263	7.63176	7.39215	7.58481	7.4814	7.28744	7.15583	6.97246	6.94228	6.67143	6.53341	5.10936	5.02414	5.04745	5.84046	5.95652	5.57864	5.69683	5.22072	5.61824	7.23601	7.5585	7.3353	7.67115	7.66725	7.58759	6.68832	6.93475	7.03727	1760	703	1610	1260	1414	1240	1002	1681	895	475	671	588	561	506	781	402	365	371	324
BA75_01071	6.91397	6.62425	6.70501	7.60652	7.72982	7.73688	6.83074	6.86678	6.57954	7.23955	6.96913	7.10234	6.19397	6.09951	6.15805	7.24584	7.20046	7.24441	6.13627	6.13504	6.21043	7.19908	7.1636	7.34811	6.91373	6.93805	6.93958	6.39506	6.42307	6.40854	1169	410	923	1601	1713	1623	797	1503	744	640	904	958	1323	1187	1877	1178	955	1307	483
BA75_01072	7.91103	7.71733	7.8786	7.27361	7.35297	7.58338	7.37816	7.12691	7.00585	6.67059	5.73904	5.75462	5.7879	6.01413	5.96763	4.75061	5.63749	4.8535	4.72792	3.58256	4.5601	7.17423	7.4302	7.23448	7.72363	7.64097	7.61095	6.94591	7.19535	7.31832	536	194	467	288	291	318	265	411	227	96	87	84	223	246	370	46	72	55	41
BA75_01073	6.66491	6.87332	6.75047	6.15218	6.18686	5.93097	6.64111	6.71315	6.39506	5.88142	4.8674	4.13258	4.63633	4.58316	4.77716	4.28614	4.70984	3.55336	3.46467	3.81967	2.9241	6.30816	6.2604	6.20222	6.86888	6.83112	6.82299	5.96625	5.91025	6.3036	307	149	293	180	178	139	217	421	203	76	64	36	135	123	218	45	51	29	22
BA75_01074	4.76182	4.80735	5.01792	4.93734	4.99594	5.3345	5.26078	5.18269	5.09424	4.94953	2.91648	3.26454	2.63459	2.71149	2.67129	2.34199	3.54844	2.22033	1.89918	2.20477	1.62761	5.07082	5.1177	5.00854	5.17712	5.26491	5.24527	4.21257	4.35614	4.69265	161	71	176	154	157	188	166	289	164	80	30	38	60	61	90	20	44	20	12
BA75_01075	7.42324	7.42803	7.62783	7.11624	7.22497	7.26922	7.30624	7.36282	7.40761	6.74497	5.98413	6.3637	6.10727	6.17093	6.25927	5.82248	6.18745	5.58015	5.61853	5.36877	5.3837	6.96636	7.13894	6.89118	7.41988	7.54396	7.59738	6.82273	7.08587	6.86307	1138	488	1195	775	818	794	757	1449	904	308	309	389	847	847	1372	296	320	277	229
BA75_01076	5.95187	5.98687	5.85947	6.12102	6.21587	6.28021	6.30122	6.20535	6.19081	5.9279	5.69432	5.09381	4.83744	4.90689	4.95327	4.99141	5.16792	3.93734	4.84348	4.30378	4.47249	6.04045	6.0054	5.9465	6.16732	6.16952	6.08704	5.24222	5.42526	5.68426	685	302	587	652	685	676	633	1088	652	294	425	268	582	587	920	277	263	143	222
BA75_01077	6.56423	6.49458	6.57803	7.2903	7.34021	7.46107	7.22391	7.22593	7.19918	7.32526	7.25399	7.15977	6.25946	6.18388	6.27277	6.40395	6.31542	5.77663	5.85599	6.02945	5.80012	6.94087	7.22988	7.13473	6.67469	6.61265	6.62615	6.60392	6.54921	6.73525	266	106	241	371	370	376	303	560	331	194	320	287	397	356	585	189	148	135	116
BA75_01078	6.82972	6.90352	6.96867	6.10056	6.21548	6.15603	6.62117	6.67666	6.52152	5.73769	5.39746	4.77241	4.51096	4.2555	4.53916	4.32048	4.852	3.95233	4.45483	4.26529	4.20633	6.34252	6.48896	6.32229	6.71562	6.76487	6.84185	6.28577	6.43596	6.40684	1263	572	1273	640	682	617	789	1508	819	256	343	212	458	365	680	170	209	144	167
BA75_01079	6.62249	6.40446	6.65492	6.29112	6.47249	6.37556	6.67342	6.84687	6.81455	6.67214	5.55888	5.95536	4.07039	4.0365	3.93357	5.29829	5.67638	4.88118	4.74308	4.47768	4.44294	6.48414	6.48639	6.37747	6.73688	6.63793	6.69	6.08661	6.27575	6.26697	418	152	387	279	308	270	312	649	383	187	147	187	126	117	166	131	143	108	79
BA75_01080	6.65263	6.70432	6.87811	6.42004	6.53962	6.61176	6.6522	6.62439	6.46222	6.13443	5.66306	5.60999	4.8802	4.60288	4.904	4.34554	4.76341	3.61471	4.36877	3.926	4.11103	6.80774	6.62395	6.70169	6.82005	6.79973	6.75582	5.6985	5.8301	6.04177	639	283	681	458	487	482	461	832	449	193	237	220	341	267	505	99	112	64	90
BA75_01081	3.75382	3.70044	3.72028	4.31179	4.67129	4.56742	4.28983	4.04701	4.09255	4.23343	4.28762	4.06867	3.32048	3.12102	3.29131	3.49185	3.62877	3.47768	3.42761	3.3505	2.81558	4.22651	4.18428	4.15623	3.98641	4.15381	4.16912	3.49185	3.55704	3.76235	277	115	248	354	453	397	298	458	287	173	306	252	375	309	533	182	169	200	154
BA75_01082	5.43095	5.57168	5.39575	5.60585	5.62673	5.65564	5.72329	5.35085	5.46728	5.36877	4.56682	4.6311	3.87578	3.75061	3.8885	3.64039	4.17233	3.38267	3.39369	2.72465	3	5.6311	5.59156	5.58015	5.46597	5.66306	5.52325	4.64962	4.99865	5.30195	267	126	237	255	253	243	237	335	220	111	107	108	162	141	238	58	72	53	43
BA75_01083	7.40378	7.49729	7.49633	6.75168	6.63967	6.53465	6.21471	5.98459	6.07146	6.03078	6.65507	6.31306	4.55397	4.16832	4.59276	5.71122	6.47654	6.13443	5.61353	5.49249	5.43296	6.18468	6.41515	6.18626	7.05496	6.94193	6.97223	5.12598	5.48832	5.75382	613	276	590	327	293	255	192	301	193	101	270	204	152	109	228	149	213	223	125
BA75_01084	9.66567	9.65844	9.67835	8.46606	8.47082	8.47958	8.79533	9.09122	8.54253	7.59783	5.77294	5.76739	9.06021	8.50918	8.67115	7.14119	6.08619	4.59096	5.19849	4.50144	4.17792	9.6169	9.37341	9.39408	9.56423	9.56381	9.43927	8.12882	8.52388	8.97008	3334	1404	3042	1220	1189	1122	1312	2969	1224	342	164	157	4072	2642	4530	459	183	84	105
BA75_01085	9.5619	9.77612	9.89357	8.4375	8.56548	8.50072	8.55811	8.60914	8.28244	7.33432	6.07468	6.07103	6.77624	6.56071	6.82388	5.65249	5.68594	4.86691	5.59216	5.39197	4.37434	8.71053	9.10507	9.05875	9.32944	9.39968	9.38399	7.82591	7.90785	8.05382	5196	2578	5958	2008	2148	1933	1868	3561	1716	480	340	327	1398	1150	2104	271	232	172	232
BA75_01086	5.9331	5.87381	5.76633	6.19219	6.38647	6.28503	5.79675	6.04854	5.65019	5.67751	5.14568	4.31542	4.45483	4.44427	4.63923	4.29352	4.53916	3.48543	5.05572	4.39917	4.72738	5.91121	5.53854	5.76765	5.92624	6.1375	5.93734	5.57471	5.89893	5.86938	465	191	377	471	529	464	305	670	306	169	198	105	303	288	504	115	115	70	178
BA75_01088	5.02547	4.79546	4.95745	5.49474	5.78319	5.65764	5.3067	5.14731	5.02724	5.20789	4.63923	4.36737	4.28021	4.37226	4.34908	3.12928	3.60881	2.55336	3.16993	3.14405	3.42895	5.0781	5.07125	5.11853	4.98003	5.05311	5.02459	4.71699	4.65992	4.89239	438	160	382	517	624	539	387	635	353	218	247	196	480	493	734	86	104	60	79
BA75_01089	4.61706	4.71699	4.83946	4.77083	4.9222	5.01525	4.38819	4.51791	4.33985	4.6893	4.55029	4.46009	3.99005	4.42895	4.31034	3.03914	3.86096	2.99458	4.64039	4.14405	4.04701	4.38819	4.55029	4.59156	4.77663	4.851	4.86295	4.06781	4.24869	4.30889	1177	548	1270	1113	1226	1239	722	1457	776	544	835	757	1402	1862	2578	289	454	310	851
BA75_01090	5.52293	5.65392	5.8485	6.11707	5.94275	6.09381	6.06544	5.91791	5.96947	5.9305	4.87627	5.23917	4.02503	4.07125	4.23802	4.13011	4.9472	4.13093	4.57289	4.28983	4.00809	5.74873	6.03342	5.57592	5.68342	5.86765	5.93428	5.58015	5.52419	5.53823	307	144	352	394	341	357	325	539	338	178	144	180	195	193	332	90	136	100	111
BA75_01091	6.42408	6.52685	6.3579	6.64024	6.53434	6.61279	7.73755	8.05072	7.4127	8.67235	7.5489	8.3311	4.90352	4.62234	4.63401	7.56438	7.13545	7.34181	7.2572	6.79442	6.8759	5.7241	7.30396	6.42055	6.59081	6.82617	6.87603	6.74349	6.89458	6.87307	954	441	833	938	856	853	1726	3946	1532	1997	1558	2594	610	478	731	1692	1050	1609	1217
BA75_01092	8.99073	8.75529	8.61467	7.34483	7.23544	7.46834	7.30287	7.50152	7.23026	6.44145	5.35473	5.05961	7.39395	7.05355	7.0814	5.26228	5.39403	4.51412	5.03298	4.96255	4.06953	8.41443	8.74927	8.30437	8.83365	8.75469	8.66487	6.72846	7.03199	7.42215	977	341	667	260	229	250	216	459	228	70	57	44	589	435	693	57	52	37	44
BA75_01093	12.2609	12.2654	12.3271	10.4304	10.477	10.5358	11.3062	11.4841	11.0127	10.1685	9.5972	8.72373	8.0766	7.97516	8.19653	9.01684	9.18393	7.8563	8.77732	8.34119	8.82085	10.9457	11.3246	11.0651	12.0221	12.0988	12.0063	11.1941	11.3426	11.4973	17772	7519	16788	4201	4204	4102	6597	13757	5984	1794	2082	1090	1808	1600	2866	1491	1397	739	1135
BA75_01094	7.79116	7.67617	7.8289	7.10077	7.26613	7.31325	7.32993	7.48856	7.25229	7.15583	6.35562	5.68706	5.25361	5.51822	5.6094	5.47184	5.54411	4.70764	5.63488	5.3466	5.52857	7.54365	7.53761	7.53644	7.90869	7.74113	7.81346	6.79233	6.92481	7.1818	1001	392	931	521	569	552	523	1076	551	278	273	164	314	361	589	157	138	101	158
BA75_01095	6.15441	6.05115	6.12288	5.85524	6.02724	6.03188	5.84021	5.90304	5.71177	5.84046	5.14527	4.88166	3.83592	3.73877	4.06264	4.15299	4.47962	3.34625	4.85997	4.21023	4.74792	5.59186	5.70681	5.44128	6.18666	6.17393	6.22091	5.68566	5.77056	5.98891	837	335	749	573	636	602	485	932	493	293	305	244	297	265	511	160	170	97	238
BA75_01096	4.61353	4.67186	4.37643	5.17712	5.34802	5.25739	4.80426	4.78503	4.73335	4.32193	3.89724	3.69265	3.31325	3.55704	3.45154	3.31759	3.28836	3.11437	3.91839	3.60526	3.87774	4.74308	4.77716	5.06953	4.81711	4.94439	4.88606	3.55336	3.77083	4.10434	252	113	194	319	354	313	209	379	221	89	111	92	180	208	291	77	63	73	108
BA75_01098	8.4765	8.41193	8.47541	8.95733	9.18376	9.0217	9.42341	9.8226	9.32071	8.66598	8.73742	8.32278	9.94427	9.56001	9.6315	10.1176	9.64443	9.02195	8.95082	8.7305	9.12231	9.62812	9.37682	9.57743	8.56384	8.49753	8.56522	7.11134	7.27603	7.85755	4571	1882	4181	5396	6212	5238	6380	15471	6613	2278	4078	2954	23773	17482	27829	11423	6886	5930	4526
BA75_01099	8.32157	8.13612	8.18061	10.7736	10.6781	10.4294	8.44303	8.71682	8.2115	7.99458	7.37086	7.24622	8.58928	8.2896	8.28077	8.55117	8.1638	7.87964	7.51964	7.62688	7.40199	8.56503	8.87906	8.65885	8.22497	8.44861	8.38115	7.87092	7.96959	7.86542	1317	490	1080	6082	5530	4365	1032	2300	977	453	505	445	2950	2279	3470	1231	785	857	539
BA75_01100	9.98017	10.1555	10.1679	9.10058	9.1644	9.15823	9.47198	9.60981	9.16614	8.60422	8.32094	7.06856	7.15644	6.99966	7.28753	7.85512	7.68011	6.53869	8.14537	7.72513	8.26379	9.11536	9.40774	9.23664	9.96391	10.1481	10.0822	9.13018	9.32191	9.44319	7557	3654	7848	3464	3547	3326	3835	7763	3451	1265	1776	716	1985	1703	3166	1379	1021	611	1507
BA75_01101	7.4071	7.2076	7.14241	7.36702	7.38327	7.70293	7.21558	7.26106	6.92136	6.90135	6.91791	6.59335	4.67751	4.62819	4.62	5.81429	6.08023	5.61265	6.16209	5.80839	6.14629	6.86802	7.13873	6.92327	7.25814	7.4065	7.26322	6.5509	6.64645	7.21636	621	228	466	508	498	583	391	744	354	188	328	251	168	154	235	162	163	156	186
BA75_01102	6.011	6.10035	6.17253	6.07403	6.1809	6.27724	6.01391	6.07938	5.9991	5.47444	5.26454	3.72465	3.36877	3.35473	3.78764	3.91265	4.00809	3.10098	4.82985	4.0072	4.52231	5.64097	5.99774	5.77637	6.17612	6.24793	6.17792	5.42694	5.64933	5.75221	1112	511	1142	983	1044	1055	806	1551	888	333	488	154	307	292	613	197	177	118	342
BA75_01103	6.01167	5.87848	5.97108	6.87823	6.99118	7.01268	6.58556	6.06178	6.30542	6.63633	7.41439	6.97957	5.43496	5.60259	5.6153	5.54009	5.82299	5.33521	6.37226	6.11624	6.38819	6.03122	5.74739	5.90111	5.8999	5.84222	5.62936	6.47037	6.56636	6.12639	1583	623	1412	2459	2625	2518	1714	2180	1568	1075	3146	2247	1981	2146	3272	908	929	872	1451
BA75_01104	7.39129	7.44857	7.56544	6.30743	6.633	6.57652	7.25908	7.2503	6.89239	6.37086	5.22419	5.56377	4.89239	4.64904	5.01881	3.89239	4.77083	3.12763	3.25399	2.79286	2.86394	7.29563	7.0936	7.05115	7.48486	7.48527	7.4953	6.09908	6.15886	6.55367	876	388	898	346	424	383	576	1054	496	186	142	174	281	225	448	58	92	36	32
BA75_01105	7.31877	7.09381	7.34846	6.46189	6.43779	6.52231	6.79494	6.8363	6.57969	6.13381	5.37121	5.39438	5.38578	5.09212	5.23496	4.26078	4.63923	4.09592	4.20945	3.81762	3.68145	6.89385	6.89191	6.86913	7.07724	7.19456	7.192	6.19515	6.41684	6.57803	1399	513	1304	649	626	626	701	1327	671	266	265	260	674	524	881	128	141	126	110
BA75_01106	5.78162	6.02481	6.00944	6.38819	6.63517	6.61662	6.42274	6.31741	6.15886	6.86555	5.57107	6.06393	4.90497	4.84097	4.90881	4.72738	4.86146	4.00988	5.19653	4.97865	4.80993	6.03738	6.57501	6.17951	5.98687	6.1817	6.25077	5.43396	5.4851	5.77347	644	329	692	834	975	908	731	1248	676	602	413	565	648	594	945	243	224	160	303
BA75_01107	4.10518	3.80323	3.77505	3.76765	4.10601	3.75061	4.29278	4.14893	4.13504	4.66959	4.40803	4.31252	2.09761	1.27501	1.68257	3.38128	3.488	2.60644	3.59096	3.59216	3.0197	3.62644	4.53978	3.63227	4.04701	4.08406	3.9241	3.38681	3.42895	3.70377	140	48	100	92	116	84	116	192	115	92	130	117	53	22	52	65	59	39	68
BA75_01108	5.98071	5.63314	5.41616	5.86468	6.13709	5.88728	5.82299	5.79675	5.60615	5.00675	5.59932	4.89579	6.70335	5.89069	5.98482	5.03298	3.89433	3.43563	3.67582	3.66903	4.10852	5.57984	5.83188	5.51381	5.61206	5.66391	5.39129	4.91217	5.08619	5.54288	236	78	143	183	215	169	152	275	145	51	134	78	728	391	641	96	35	33	32
BA75_01109	8.32859	8.03089	8.0821	8.06867	8.26819	8.26627	8.19042	8.29034	8.02281	7.85935	6.96405	6.90797	6.90869	6.34074	6.54195	7.89815	6.69474	5.09128	6.53993	5.77268	6.37434	8.13047	8.06037	8.0549	8.26181	8.22144	8.16957	7.73938	7.70259	7.81871	2348	817	1803	1654	1861	1750	1540	3037	1525	737	675	626	1633	1050	1839	1390	502	215	481
BA75_01111	6.00023	6.27445	6.39146	6.54241	6.59798	6.71891	6.50462	6.32193	6.42995	5.59156	4.14731	3.5008	4.68538	4.77558	4.93121	4.50398	4.76288	4.09339	4.09255	4.17552	3.98003	5.60051	6.17493	5.79597	5.83086	5.89869	5.89676	4.94298	5.11312	5.39609	451	234	541	557	567	581	464	751	490	147	89	53	331	338	575	124	125	102	82
BA75_01112	8.19002	8.3014	8.40135	7.35473	7.53154	7.48921	7.88411	8.04177	7.47086	7.39575	8.06743	7.63807	5.83567	6.17612	6.31016	6.9216	7.28457	6.35702	7.11437	7.22786	7.16179	6.1534	6.52246	6.4801	8.19362	8.27193	8.26983	5.88533	5.96625	6.48848	1469	675	1544	692	763	696	856	1759	714	366	1003	716	528	640	1074	484	521	362	496
BA75_01113	7.34855	7.50072	7.64378	5.70293	5.90497	5.95303	6.51428	7.04319	6.13443	6.23496	7.11312	6.76222	6.68412	7.20945	7.02059	6.34625	6.6659	5.8936	6.8089	6.75729	6.80452	5.393	5.43129	5.3978	7.05246	7.3658	7.59761	3.26003	3.44626	4.21878	1614	771	1812	430	487	475	651	1733	555	323	1019	770	1902	2633	3501	640	670	517	789
BA75_01114	3.05137	3.00899	3.14405	2.0036	1.95606	1.70044	2.88166	3.50843	2.79077	9.65678	6.91325	7.5462	0.669027	0.526069	0.903038	10.5587	8.8728	10.6256	8.68808	9.27382	8.98005	3.03914	3.73118	2.50843	1.98914	2.1375	2.44626	4.13668	3.79286	2.66903	46	19	45	16	15	11	29	87	30	2210	561	841	7	5	15	7593	1970	8833	1853
BA75_01115	6.17273	6.2114	6.19298	6.37678	6.42072	6.51759	6.74066	6.71959	6.53683	11.087	9.1383	11.1099	4.96486	4.51412	4.87823	6.12846	6.54164	6.33342	8.91552	8.59421	8.88273	6.59619	6.57486	6.7699	6.11228	6.30925	6.29112	10.4283	9.94232	7.79194	366	160	337	356	358	360	393	713	379	4847	2152	8136	290	200	397	283	316	363	1771
BA75_01116	6.50653	6.56651	6.48059	6.53434	7.02945	6.89736	6.74268	6.76115	6.56163	7.11061	7.21917	7.61963	5.76713	5.6097	5.59544	6.15704	6.25342	6.06609	5.779	5.45713	5.65478	6.77834	6.84046	6.79909	6.65707	6.69223	6.61941	6.95582	7.08396	6.98539	345	152	306	296	406	347	293	547	287	227	422	536	381	324	492	215	192	224	148
BA75_01117	3.87184	4.31179	4.01346	4.93404	5.39025	5.30451	4.59634	4.63227	4.02148	4.26228	3.75489	3.06178	3.57773	3.65764	3.67694	2.68482	3.22651	2.64155	3.2765	2.848	2.85	3.89724	4.35473	4.24869	4.56133	4.77136	4.27128	4.98048	4.93782	4.4489	88	52	89	161	218	193	108	204	79	51	60	34	132	134	207	28	36	30	40
BA75_01118	6.7862	6.93652	6.87295	6.43329	6.68888	6.7137	6.89954	6.67807	6.69975	6.36685	5.12309	5.99005	4.63052	4.63401	4.73769	5.08194	5.49249	4.71425	4.99367	4.67638	4.38543	5.9305	6.42307	6.08321	6.8535	6.96417	6.91193	6.53123	6.56758	6.52529	426	200	409	280	325	310	332	524	321	137	98	174	172	164	271	102	114	87	86
BA75_01119	5.51916	5.61088	5.42324	5.37051	5.83845	5.67694	6.10287	5.70099	5.74093	5.66988	6.23496	5.23573	3.63807	3.22805	3.77926	4.98185	5.23534	4.3875	5.05572	5.10727	4.39917	5.05961	4.65134	4.82273	5.85125	5.84071	5.59276	5.5043	5.82502	5.59515	173	78	146	131	177	148	188	261	162	83	213	101	82	57	133	94	94	68	89
BA75_01120	2.44361	1.97085	2.26903	2.58256	2.5435	3.17792	2.97453	2.94486	2.77821	2.74846	2.65764	2.45681	1.70487	1.9222	1.96717	1.79909	1.07724	1.56071	2.03914	1.90689	2.06695	2.65535	2.15381	2.8339	2.30451	2.39232	2.10098	2.49825	2.75489	1.62761	18	5	14	17	16	25	20	36	19	10	16	13	17	20	32	8	3	7	9
BA75_01121	7.72137	7.72417	7.75822	6.90713	7.22139	7.12495	7.35852	7.24365	7.14853	6.78829	6.32337	6.89288	5.39643	5.59723	5.51444	5.45549	5.824	5.13175	4.96023	4.66391	4.86146	7.2982	7.32292	7.22843	7.5404	7.63836	7.75368	7.23668	7.25285	7.22978	1093	466	1018	522	634	557	612	1040	588	247	306	439	399	439	632	178	193	157	112
BA75_01122	6.99084	7.00843	6.7498	5.14486	5.39643	5.37886	4.81147	5.09887	4.6792	3.47768	3.17632	2.96532	3.43962	3.23419	3.61117	2.79286	2.99277	2.25096	2.7137	2.36177	1.58496	7.11093	6.55029	6.88154	6.80491	6.87504	6.73118	3.2765	3.51602	3.9222	1624	708	1256	374	440	410	252	569	255	57	77	63	238	195	394	61	60	43	51
BA75_01123	5.95907	5.89215	5.75702	5.95117	6.07039	6.07767	5.90929	5.95	5.68846	5.82706	6.21257	5.04876	4.42895	4.43029	4.67976	4.70377	4.64501	3.83895	5.67751	5.16672	5.47865	5.58706	5.60259	5.55152	5.97842	6.12164	6.04199	5.83137	6.04111	6.02658	1361	561	1083	1145	1228	1166	951	1798	906	543	1211	514	859	827	1497	446	358	263	794
BA75_01124	5.40599	5.60288	5.74873	5.9782	5.93475	5.95745	5.74953	5.50748	5.36702	5.37086	4.38267	4.84398	4.58436	4.35262	4.66732	4.76713	4.42828	3.76977	3.18428	3.26454	3.22959	5.17473	5.84222	5.54597	5.66306	5.84524	5.69655	4.83441	4.94345	4.97865	395	195	460	500	476	456	364	564	309	168	141	190	411	333	635	200	131	107	55
BA75_01125	13.0614	12.6361	12.4503	12.3163	12.5913	12.5304	12.4334	12.6809	12.1845	12.4039	12.9308	13.1095	14.4991	14.1963	14.096	14.4623	13.7947	13.1988	12.9652	12.9655	12.9736	14.0135	13.0462	13.6247	13.1314	12.9007	12.7708	12.3498	12.4737	12.7602	33738	10622	19962	16939	19895	17882	15716	34384	14707	9228	22905	24912	169852	130933	187264	70977	37293	32833	22580
BA75_01126	7.14924	6.9697	6.80374	6.74725	6.34926	6.56621	6.91552	6.9542	6.82107	6.66761	5.80813	6.31198	6.38664	6.04898	6.07232	6.14832	5.55275	4.68986	4.77452	4.83289	4.87529	7.45902	7.28198	7.376	7.26134	6.83112	6.81992	5.8125	6.25908	6.65521	252	91	175	159	114	123	153	291	159	76	73	99	270	199	317	99	54	39	34
BA75_01127	4.10769	4.06953	3.68706	5.29609	5.70266	5.58436	4.94673	4.95652	4.82934	4.75382	4.94813	5.13258	4.47962	4.45352	4.25248	3.23113	3.60051	3.45681	2.87578	2.88166	2.61824	4.47249	4.78973	4.73335	4.12267	4.01881	3.851	3.72247	3.99095	3.96255	68	28	45	135	175	151	90	167	92	47	93	102	166	155	205	28	31	37	19
BA75_01128	3.93546	3.94111	4.12433	4.21101	4.26078	4.38543	4.15866	3.97269	4.09592	4.90929	3.72028	3.95884	2.25399	2.48543	2.59216	2.03914	2.97453	2.08066	2.16993	2.70708	2.06695	3.67243	4.17871	3.87971	4.09255	4.10769	4.14893	5.1127	4.89821	4.26679	224	97	236	232	237	245	191	306	203	199	142	164	111	130	215	39	72	45	39
BA75_01129	5.96255	6.06415	6.15198	6.28688	6.47427	6.43146	6.16832	5.848	5.99729	6.0607	5.81481	5.28577	5.2604	5.85524	5.86888	3.94767	4.53667	3.65076	3.95606	3.92695	3.78136	5.93711	6.22689	6.10308	5.84574	5.86962	6.03474	5.55182	5.69321	5.86987	920	426	963	977	1097	1005	769	1128	759	431	617	410	1051	1539	2352	173	223	154	155
BA75_01130	5.54566	5.40565	5.78712	5.63981	5.75809	5.86468	5.49538	5.33128	5.27053	5.83264	5.38785	4.95373	4.06091	4.0045	4.39369	3.16511	4.17871	3.43563	3.76235	2.4489	3.75275	5.91001	5.60377	5.30049	5.8107	6.12805	5.79416	5.24527	5.36072	5.46499	137	52	146	123	129	130	95	156	90	72	91	64	87	79	162	19	34	26	27
BA75_01131	5.61589	5.61206	5.63343	4.62059	4.63923	4.43429	5.30195	5.47054	5.19928	4.63459	3.64847	3.04089	2.15381	2.14405	2.5509	2.42761	2.93734	2.12102	1.69153	2.02148	2.0635	5.09297	5.63372	5.25285	5.66931	5.69488	5.81275	4.74846	5.0009	5.29094	453	194	419	188	187	152	262	543	271	98	81	49	61	58	125	33	42	28	15
BA75_01132	3.22959	3.59335	3.81044	3.18587	3.52982	3.62877	3.97085	3.55704	3.7366	3.41684	2.71809	1.74416	1.20789	1.29278	1.33342	1.68257	2.62527	1.35614	1.70929	2.19849	1.67807	2.89336	3.44493	3.09424	4.05398	3.86196	4.09592	2.01792	2.28688	3.30597	109	62	155	89	114	116	138	186	129	55	54	22	32	34	54	23	45	18	21
BA75_01133	4.43162	4.33414	4.63807	5.55305	5.70404	5.68846	5.48832	5.20006	5.43663	7.11322	6.87823	7.57516	3.50335	3.58135	3.48414	5.58826	5.81788	5.50653	5.28021	5.6499	5.29829	5.46663	5.80503	5.77768	4.55213	4.54473	4.5097	6.22786	6.08874	5.76421	284	114	302	536	587	548	438	656	470	829	1198	1883	268	273	384	520	512	545	372
BA75_01134	6.95257	6.99684	7.13494	7.17672	7.27435	7.32634	7.40939	7.08438	7.07103	6.9913	7.48712	7.16017	6.81596	7.19535	7.23726	5.87603	6.13976	6.01436	7.27631	7.07649	7.24907	7.6077	7.01759	7.44791	6.96798	7.02259	6.98003	6.96266	7.1921	6.99243	4243	1894	4427	4199	4438	4350	4225	6186	3715	1911	4587	3534	7258	9107	14159	1596	1610	1954	3783
BA75_01135	5.28021	5.24184	5.08831	5.71507	5.56071	5.98687	4.43029	4.1127	4.37782	4.50589	4.84248	4.17393	3.47119	3.48285	3.79077	3.43829	3.41684	2.5656	4.70984	4.43029	4.9528	4.38612	4.06091	4.44824	4.88801	4.82782	5.0321	4.4957	4.67638	4.60526	217	90	172	249	218	277	85	124	91	54	118	70	108	104	200	45	37	25	103
BA75_01136	4.44162	4.09677	3.926	4.70044	5.03958	4.94486	4.61648	4.61117	4.49633	4.7252	4.18349	3.76553	3.76235	3.20945	3.26003	2.81558	2.82171	2.38957	2.65535	2.40871	2.40054	4.35826	4.42828	4.43763	4.45943	4.37226	4.39506	4.16269	4.34908	4.48864	352	118	221	359	451	398	289	529	295	189	217	154	401	253	398	82	69	64	64
BA75_01137	4.23726	4.22959	4.36107	5.05745	5.29315	5.22419	4.84599	4.65878	4.70543	5.03518	3.853	4.51159	4.24184	3.91648	4.19061	3.0321	3.34056	2.14078	2.41684	1.73552	1.75702	4.62702	4.5008	4.46728	4.37504	4.37712	4.31034	4.03738	4.15299	3.95233	289	124	290	442	515	463	325	522	327	225	162	254	545	412	763	93	99	49	50
BA75_01138	4.10098	3.7845	3.72028	5.28466	5.37156	5.55428	4.64559	4.47573	4.53667	7.10119	5.76871	6.67539	2.65306	2.66676	2.61117	4.37573	5.41109	4.84298	4.34199	4.0072	3.82375	4.26604	4.73335	4.45943	4.12928	4.25399	4.25701	6.95466	6.90977	6.33289	226	77	156	449	470	505	243	395	250	833	557	1018	139	135	195	221	389	344	192
BA75_01139	5.36597	4.79286	4.6011	6.26472	6.28633	6.40344	4.71094	4.87332	4.45418	5.30779	4.26153	4.24945	3.68257	3.43696	3.73118	3.66448	4.61706	3.36597	2.86987	3.49953	1.91456	4.87381	5.39985	5.29609	4.84197	4.99684	4.80684	4.12102	4.16269	4.18666	788	226	418	1257	1258	1290	357	737	330	331	265	254	436	348	657	183	309	162	88
BA75_01140	4.26153	4.21179	4.51979	4.73769	4.50906	4.49057	4.62234	4.56194	4.45615	4.26978	3.13422	2.852	2.28392	2.11437	2.34483	1.5509	2.51349	1.40599	1.65992	2.08746	1.03562	3.79494	4.04002	3.96532	4.04352	4.07468	4.15866	3.53854	3.87873	3.76022	248	103	274	296	247	230	233	410	230	109	79	61	99	82	152	21	43	20	21
BA75_01141	5.67835	5.65935	5.85	6.23151	6.11499	6.19653	6.39369	6.03936	6.25984	6.37591	5.62585	5.62176	3.7148	3.35614	3.76765	5.02591	4.83188	3.69599	5.25965	4.73498	5.12928	5.94907	5.89651	5.91073	5.87603	5.89166	5.93829	6.808	6.7389	6.25342	813	346	841	1015	921	921	973	1394	986	581	583	562	369	270	558	409	298	172	430
BA75_01142	6.93958	7.16982	7.22978	7.03793	7.06684	7.05821	6.56864	6.47444	6.49857	6.14303	5.84574	5.60229	5.65076	5.30305	5.51948	5.3067	5.22149	3.91361	5.32445	5.03342	5.40327	6.93038	6.68482	6.74187	6.98448	7.05582	7.04527	6.45631	6.60629	6.77834	1413	714	1583	1279	1283	1203	788	1356	835	353	488	397	1072	804	1421	358	282	145	323
BA75_01143	7.83226	8.0105	8.03006	6.17951	6.4219	6.59634	6.23304	6.71039	6.22497	6.71108	6.15299	4.77136	4.64616	4.69822	4.90833	4.87036	5.45713	3.90014	5.81967	5.2032	5.71836	6.49025	6.8254	6.50985	7.64479	7.75989	7.63314	6.22033	6.43763	6.63416	2221	1080	2329	591	688	733	525	1349	581	443	511	185	441	439	775	221	281	121	387
BA75_01144	6.55382	5.87873	5.82477	7.68159	7.79533	7.78215	8.24797	7.79967	8.12236	6.67426	8.36672	7.49609	8.57694	9.35573	9.0921	9.2311	8.73924	8.43929	8.27384	8.22318	8.8801	5.78005	5.85848	5.81839	6.46548	6.14649	6.06738	6.39968	6.86938	6.9607	402	106	218	744	783	728	944	1273	962	189	1058	555	3065	5012	6389	2068	1227	1325	954
BA75_01145	4.62819	4.8846	4.95838	5.478	5.824	5.63227	5.1643	5.07339	5.01391	4.75435	4.54288	3.66448	4.01881	3.74953	4.00809	3.4489	3.73877	3.14893	3.08066	3.33628	3.19377	4.91361	5.15299	5.02414	5.04264	5.09043	5.06566	4.41886	4.39025	4.57894	353	183	410	548	689	568	375	646	375	169	247	125	425	334	613	118	123	104	79
BA75_01146	1.7866	1.36737	1.79077	3.2032	3.57168	2.99277	1.51602	2.01078	1.41684	2.03562	2.20163	1.16993	2.04264	2.25701	2.62761	0.356144	1.0072	1.0072	0.956057	0	1.37851	1.69153	2.36457	1.63691	2.19219	1.63691	1.86394	1.32193	0.632268	1.8679	11	3	10	31	40	24	6	18	6	6	12	4	26	30	63	1	3	4	3
BA75_01147	7.73505	7.90376	8.08183	7.08598	6.94591	7.02879	7.58819	7.66605	7.56468	6.29939	5.83517	5.03342	6.03166	6.14731	6.13996	6.18448	6.33557	5.03606	5.50303	5.5097	5.23955	6.80542	6.93511	6.95105	7.51065	7.50024	7.55643	6.5489	6.86493	6.9629	499	233	567	266	231	228	323	630	353	78	98	53	279	285	440	134	124	66	75
BA75_01148	6.97373	6.9404	6.86987	6.20672	6.43363	6.4358	7.27361	7.13453	6.8953	6.86419	7.32625	6.7662	5.75756	5.58826	5.57954	7.87344	7.68881	7.76228	6.51128	6.24241	6.62073	6.79844	6.93097	7.01313	7.05148	6.89166	6.73444	7.30314	7.27408	7.35032	864	361	732	426	489	461	769	1284	657	348	822	536	688	584	883	1292	950	1328	446
BA75_01149	3.43563	3.69822	4.12846	4.37086	4.18824	4.43296	4.24336	4.04002	3.87578	4.11187	3.82985	2.86592	3.854	3.56438	3.80323	2.56803	3.17473	1.9486	2.69822	3.81967	2.21101	4.31759	3.67243	3.98277	4.28614	3.65764	4.17473	3.13258	2.98368	3.36457	35	18	53	59	50	56	46	73	39	25	35	16	89	68	125	14	19	9	14
BA75_01150	11.6122	11.5512	11.6532	8.82254	8.63092	8.69289	10.1587	10.3738	9.92049	8.5281	8.04767	6.46728	7.17323	6.72397	7.0994	7.55182	7.78679	6.28188	7.19446	6.67864	6.96371	9.9205	10.4825	10.0456	11.3844	11.4154	11.3507	9.94707	10.0413	10.272	10785	4354	10001	1309	1109	1084	2831	6060	2668	546	675	215	916	635	1269	512	503	234	359
BA75_01151	3.38543	2.88557	3.0197	3.69265	3.76022	2.58015	3.67129	4.23649	3.76129	2.57531	3.24641	1.98914	4.89191	4.13258	4.60466	5.0063	3.4019	2.37295	2.60881	2.50843	2.01436	3.95884	4.52419	3.09424	3.1127	3.13422	3.37851	2.76977	1.87578	3.1127	18	5	12	19	19	7	16	45	19	4	12	4	100	54	119	47	12	7	7
BA75_01152	6.81801	6.61427	6.7412	7.46826	7.76534	7.78215	7.46687	6.85512	7.1815	5.3572	4.52607	4.79286	6.52184	6.91468	6.65678	5.20906	5.20006	4.8495	4.31325	3.80632	3.83188	6.22014	7.36247	6.77136	6.91731	7.0091	7.01981	6.54982	6.38612	6.57939	689	255	594	915	1100	1047	782	939	713	107	101	118	1046	1316	1674	177	147	152	83
BA75_01153	3.72792	4.76235	4.03914	4.12019	4.32553	4.55336	4.75489	4.11103	4.37295	3.18269	3.89336	3.41819	2.88947	2.23266	3.17632	3.92695	3.91839	3.04089	2.68706	2.69377	3.01436	3.02326	4.20945	3.75809	3.90014	3.59574	3.74631	3.47768	2.84599	3.62293	25	22	28	28	31	34	38	44	32	7	21	14	24	13	44	23	19	13	8
BA75_01154	2.17632	2.34483	2.40054	3.03386	3.74416	3.60999	3.82375	3.57168	3.7137	3.46728	2.854	3.13422	2.98914	2.58736	2.86196	3.72247	2.69822	2.31034	2.5435	2.34483	1.90304	2.43829	2.16027	2.50843	2.38405	2.40599	2.65535	3.47897	3.5656	2.35332	44	22	49	76	129	110	119	181	122	55	58	70	163	113	214	122	46	44	43
BA75_01155	8.96965	8.80239	8.75679	12.6553	12.6483	12.6119	10.9176	11.5202	11.126	8.73606	9.47178	8.56872	15.6248	15.761	15.6375	13.3608	11.937	10.0907	10.2642	9.17243	9.38215	12.6954	11.3318	12.5759	8.9644	8.81465	8.64573	9.74197	9.79238	9.46044	3366	1281	2644	36613	35648	32716	9388	26234	12070	1244	3548	1827	635435	667916	933242	56500	17605	6499	5898
BA75_01156	5.27984	5.21645	5.21218	8.56689	8.67447	8.50756	6.94638	6.97934	7.02115	5.48059	6.26097	5.2765	11.9115	11.9729	11.7266	7.18745	6.36772	5.09466	5.92647	4.85798	5.30159	8.34194	7.45492	8.52638	5.87823	5.8387	5.779	6.39266	6.52121	6.21762	510	210	445	4308	4568	3839	1192	2242	1398	257	759	366	97422	97623	124638	1560	736	397	574
BA75_01157	5.05094	5.04483	5.16993	3.80323	4.34554	4.20006	5.13052	4.97407	4.96947	4.02059	2.01792	3.08576	2.07382	1.82782	2.21412	2.49825	2.71589	2.43829	1.10434	1.71809	1.46989	4.10434	4.86394	3.69822	4.81762	4.65935	4.81404	4.15785	4.19613	4.59872	156	66	154	53	77	65	119	196	118	32	11	26	29	22	48	18	18	19	4
BA75_01158	3.88362	4.49761	4.46271	5.13381	5.29168	5.18507	4.63459	4.70044	4.48671	4.05832	2.40054	2.62761	1.65076	1.59932	1.90689	1.32193	2.14078	1.10434	1.74846	2.02503	1.43829	4.0505	4.66676	4.22882	4.60585	4.60229	4.73715	2.38128	2.99639	4.26978	229	155	321	480	529	463	287	553	287	114	53	62	67	61	125	20	38	17	28
BA75_01159	6.32085	6.3067	6.49442	5.87799	5.86468	5.89166	6.42761	6.43746	6.29205	5.43663	4.9782	4.52168	4.82883	5.0387	4.96301	4.0321	4.24336	3.81762	3.78973	3.71039	3.35473	5.23573	5.5656	5.26191	6.02591	6.07275	6.13525	5.16672	5.35579	5.84925	855	364	883	529	515	495	666	1233	674	200	246	171	557	621	892	133	130	126	99
BA75_01160	5.67073	5.53076	5.72792	5.77505	6.01881	6.07532	5.98368	5.84624	5.69572	5.72	5.28651	5.2426	5.90376	5.99027	5.85549	3.59574	4.19456	3.16027	3.9855	3.75702	3.37156	5.67694	5.65277	5.72547	5.69098	5.75382	5.62234	5.11977	5.06437	5.34092	496	193	472	451	526	516	447	746	406	224	281	263	1096	1117	1541	88	115	70	105
BA75_01161	5.8009	5.8268	5.88093	5.46532	5.4793	5.50208	5.89142	5.82833	5.6343	4.87627	3.89918	3.59335	3.53854	3.38681	3.41278	2.9279	3.23573	2.60407	2.62059	2.42761	2.04264	5.46989	5.44559	5.42089	5.97957	6.06005	5.95047	4.95606	5.09212	5.3427	777	341	753	518	515	494	599	1053	556	176	147	113	283	242	374	75	80	64	52
BA75_01162	5.9397	5.91241	6.18349	6.49057	6.35014	6.59604	6.62191	6.45516	6.1811	6.02259	5.4266	5.76765	5.83895	5.6837	5.67525	4.92979	5.24298	4.06609	4.43029	4.1416	4.14241	6.12536	6.01413	6.05007	6.19751	6.22497	6.2681	5.36912	5.60881	5.64587	234	97	251	290	255	284	272	446	222	107	121	148	405	345	526	91	95	54	57
BA75_01163	6.06242	5.89482	6.22516	6.10287	6.52701	6.46271	7.08651	6.82528	6.84536	6.29425	6.26454	5.92742	4.39712	4.43162	4.54905	5.98459	5.97154	4.58075	5.71754	5.3726	5.95861	5.87946	6.00562	6.00495	5.99164	5.96924	6.07788	5.56621	5.74443	6.0321	463	176	473	402	530	477	685	1050	644	237	397	302	264	259	429	350	290	143	259
BA75_01164	7.99842	7.93038	8.01764	7.03364	7.20418	7.30076	7.59902	7.52356	7.30879	7.1057	7.30131	6.18567	5.70819	6.22497	6.31306	6.28151	6.55536	4.47897	7.54319	6.96	7.6664	7.03353	7.05702	6.94216	7.86629	7.86208	7.63902	7.83599	8.07184	7.99379	2130	871	1970	918	1014	1022	1165	2033	1059	498	975	431	803	1107	1789	513	520	158	1106
BA75_01165	4.89433	4.50779	4.75649	5.56224	5.70819	5.80967	5.43696	5.42995	5.33163	5.49442	4.07724	4.74685	3.20789	3.28392	3.47897	3.47508	3.74524	2.61117	3.25399	2.64386	1.26903	4.70155	5.42021	5.3572	4.98959	4.92742	4.60229	4.72465	4.7866	4.78241	146	47	120	198	214	216	155	284	160	97	60	94	78	79	140	41	42	23	31
BA75_01166	3.68818	3.56438	3.69711	4.79233	5.02459	5.15178	4.52607	4.31976	4.43095	4.90785	4.51159	4.6017	2.88362	2.77821	3.0036	3.56071	4.09592	3.17153	3.70155	3.59932	3.26003	4.60703	4.53605	4.65878	3.80839	3.83188	3.61471	3.55336	3.55213	3.56925	249	98	230	473	551	570	334	528	347	266	340	351	251	222	402	181	226	149	179
BA75_01167	5.85997	5.56499	5.63081	5.84775	6.19259	6.1918	6.07746	5.96	5.92955	6.20105	5.93168	6.488	4.23955	4.71809	4.70708	4.88509	5.3505	4.1235	3.86987	3.88655	3.77926	5.7021	5.66021	5.76924	5.58676	5.74093	5.65535	6.09803	5.96093	5.51444	423	147	328	354	442	416	356	603	357	234	331	472	248	336	507	169	197	108	72
BA75_01170	0	0.400538	0.201634	2.29572	2.45681	2.84398	0.250962	0.695994	1.1375	0	0.632268	0.464668	2.39506	2.29866	2.41684	0.226509	0	0.695994	0	0	0	0.263034	0.887525	1.19535	0.650765	0.163499	0	0.454176	0.226509	0	0	1	1	24	27	35	1	6	7	0	3	2	58	51	86	1	0	4	0
BA75_01171	4.38267	4.64904	4.83238	4.18269	4.50208	4.63981	5	4.82883	4.66334	3.75596	3.39094	2.58015	3.33485	3.39643	3.68257	2.7845	2.98185	2.47508	3.07039	2.48543	2.64155	3.9222	4.46923	4.0917	4.75328	5.01033	5.07125	3.0635	3.26303	4.07125	211	110	267	154	191	199	238	387	208	58	75	38	181	182	343	50	49	43	56
BA75_01172	7.05832	6.96382	7.02447	5.87381	5.73444	5.9222	6.59276	6.75876	6.50016	5.77056	5.99932	3.87086	3.92884	3.22342	4.08916	4.72465	5.07852	3.38819	5.67948	5.15785	5.52325	6.25739	6.08428	5.85524	7.34598	7.41878	7.0846	6.28633	6.53029	6.70915	678	270	601	249	220	236	353	730	368	119	240	50	136	76	223	104	112	43	184
BA75_01173	4.17473	3.8953	4.06264	5.59455	5.83238	5.93097	4.90785	4.8748	4.74039	5.24336	5.06652	5.02857	5.21723	5.54288	5.49697	3.51728	3.65878	3.08066	4.04089	4.05658	3.69599	4.59813	4.55152	4.80323	4.2149	4.28318	4.26379	4.04963	4.04177	3.90111	571	201	483	1340	1565	1586	703	1261	694	541	810	763	2280	2766	4042	280	261	222	368
BA75_01174	0.189034	0	0.201634	2.57531	2.74631	2.90689	0.903038	0.613532	0.687061	3.851	1.93357	3.01614	1.69153	1.78241	1.74416	0.83996	1.10434	0.903038	0.910733	1.66448	1.20163	0.918386	1.56071	1.07039	0.0703893	0.443607	0.137504	2.82782	2.76129	1.58496	2	0	2	60	68	73	9	10	7	84	30	73	60	63	92	9	11	11	9
BA75_01175	5.84147	5.29793	5.36352	6.06156	6.32912	6.16027	5.39163	4.94158	4.95977	5.81506	5.60585	6.27984	5.51444	5.96901	5.74201	5.22458	4.904	4.99141	4.56377	4.76977	4.01614	5.78293	6.04963	6.20144	4.98596	4.94017	4.76607	5.94556	6.31343	5.83491	324	94	210	319	376	314	170	227	139	138	204	316	480	632	821	167	111	157	93
BA75_01176	4.25475	4.34412	4.393	4.11853	4.29425	4.21568	4.3875	3.88069	4.08406	5.18468	3.80941	4.848	2.60881	2.71589	2.854	2.70708	2.96901	2.45943	2.88557	2.80941	2.09085	4.96394	4.849	5.00944	4.17153	4.1177	3.93546	5.12722	4.86196	4.97591	127	58	128	97	108	96	101	128	90	108	68	140	67	70	119	31	32	28	32
BA75_01177	4.0018	4.59036	4.27798	6.02503	5.97705	6.07959	5.28947	5.49153	5.29682	4.34056	2.8339	2.76129	4.19692	3.65421	4.36807	1.95233	3.81762	2.35896	2.59932	1.01436	1.85997	4.77768	5.29094	4.49057	4.83137	4.84298	5.0387	2.85997	3.34483	4.38128	33	21	36	118	109	109	60	128	67	18	10	9	70	44	116	5	19	8	8
BA75_01178	6.11894	6.40905	6.30342	7.43813	7.57743	7.57546	6.75995	6.39438	6.61383	6.02414	5.9404	5.43996	8.30583	8.56746	8.42236	4.35826	5.06005	4.31687	5.08194	4.86641	4.65363	6.76818	6.68454	6.90352	5.90713	6.02281	6.23189	5.89893	5.98208	6.0268	567	298	589	1205	1302	1225	642	914	645	231	372	252	4889	5617	7715	129	179	139	194
BA75_01179	4.5292	4.30743	4.57833	5.03694	4.90881	4.8334	5.20516	4.57833	5.0917	3.24184	3.67016	3.31179	5.01212	5.63865	5.40497	4.72465	4.80478	4.47379	3.61824	4.32841	3.16832	5.16672	5.63894	5.30012	3.89045	3.93074	3.95327	4.90833	5.12019	4.66903	162	59	153	197	176	157	190	223	195	27	64	47	429	641	826	149	132	138	59
BA75_01180	0.422233	0	0.250962	2.60644	2.97636	3.26903	1.75702	0.722466	0.895303	3.89142	3.14405	4.52544	1.50589	1.28688	1.40054	3.98459	3.24641	4.1416	2.90497	3.59216	3.18587	2.14405	1.37851	1.63691	0.163499	0.201634	0	3.92695	4.07211	2.1177	2	0	1	25	33	39	10	5	4	35	34	92	20	15	26	69	33	86	27
BA75_01181	4.52293	4.67864	4.62585	5.99774	6.33002	6.25437	4.99141	3.90785	4.43095	5.91169	5.21762	6.25946	5.70929	5.98959	5.83517	5.94111	5.18031	5.8485	5.13422	5.08534	4.66505	4.87332	5.25965	5.17473	3.86394	4.04352	3.7939	5.32912	5.29793	4.67412	169	81	166	408	505	451	171	143	127	198	207	417	738	861	1174	371	181	386	187
BA75_01182	3.84097	4.03474	3.78031	5.06996	5.22882	5.41041	4.42895	3.53978	3.7866	5.36527	3.66676	4.36036	2.57046	2.40599	2.84197	4.50906	4.59335	4.65992	3.36597	3.70598	3.20163	4.45549	4.43696	4.73281	3.64847	3.67016	3.29719	4.65764	4.87578	3.80012	167	83	146	345	380	408	186	177	129	220	109	176	116	97	211	218	194	270	83
BA75_01183	4.62936	4.36457	4.7137	4.82883	5.1534	5.19849	4.99141	4.61353	4.66789	5.23113	5.27165	5.38853	2.87381	3.1177	3.12763	5.27016	4.84046	4.61589	4.63923	4.85748	4.77083	4.3978	4.62819	4.37504	4.44824	4.44956	4.45943	3.42626	3.51349	3.48929	290	103	282	283	351	342	272	381	240	195	342	359	145	169	258	367	226	255	208
BA75_01184	5.51538	5.18785	4.79442	4.11936	4.43229	4.23726	4.11603	3.82477	3.58736	5.87652	7.52333	7.0735	3.07039	2.88947	3.10266	8.57826	8.10014	8.04811	6.6401	7.54867	6.83731	2.86987	2.86394	3.03562	4.08661	3.71918	3.81352	1.79077	1.96717	2.19849	243	82	132	75	92	75	64	95	48	136	739	520	75	62	112	1652	990	1269	383
BA75_01185	6.40769	6.45187	6.60274	6.08087	6.36772	6.14241	6.38767	6.32625	6.05485	6.09866	6.4048	5.01659	6.78437	6.916	6.97579	5.28429	5.22033	4.43229	6.52262	6.34696	6.80103	5.84122	6.13175	5.67807	6.68412	6.61603	6.55336	6.12412	6.39883	6.234	730	323	764	490	588	473	520	916	458	256	542	196	1780	1870	2961	264	211	159	564
BA75_01186	0.286881	0	0	2.07039	1.54597	1.29866	1.35614	1.33342	2.02857	2.04264	1.14405	1.67807	2.28096	1.76977	2.10769	2.72901	2.12763	1.33342	2.43296	2.58256	2.07724	1.5509	1.78241	1.09761	0.695994	1.11103	0.731183	1.23879	1.54597	1.33342	1	0	0	12	7	5	5	9	11	6	4	7	32	19	40	20	10	6	14
BA75_01187	4.54226	4.15218	4.67807	4.5601	4.75649	4.46467	4.73335	4.9855	4.63169	4.21878	4.0365	2.08406	4.11187	3.74524	4.27798	3.73118	3.89918	2.29278	4.07468	3.7845	3.8339	4.0781	3.92695	4.09424	4.35262	5.02148	4.36877	3.7366	3.66448	4.06178	39	12	38	33	36	27	32	71	33	13	20	4	52	37	86	17	16	6	20
BA75_01188	6.91253	6.89869	7.08034	6.63778	6.9154	6.87332	7.34136	7.33029	7.17213	6.39318	6.37295	5.61088	6.06415	6.29002	6.25833	6.5601	6.36265	5.37955	6.51728	6.24641	6.62366	6.97625	6.54411	6.77545	7.28974	7.36868	7.12928	6.33199	6.55013	6.72014	624	263	637	434	514	469	607	1109	600	188	318	179	642	718	1072	389	283	188	338
BA75_01189	5.6985	5.48543	5.48993	6.76765	6.95919	6.93121	5.86022	5.58165	5.63227	5.79546	5.81813	5.01346	4.01881	3.60644	3.94392	5.57954	5.3345	5.1035	6.0555	5.88557	6.47752	5.6014	6.0635	6.06867	5.61677	5.46172	5.27352	5.54628	5.27016	5.15056	399	147	314	714	800	739	323	488	306	186	323	176	223	157	307	293	206	232	366
BA75_01192	3.14568	3.05311	2.69377	3.52982	3.25701	3.7939	3.46336	3.45418	3.20945	1.28096	1.25701	0.903038	2.41414	1.87971	1.98914	1.94486	1.3505	1.63227	0.367371	0.941106	1.12433	3.7126	3.36317	3.79805	3.26454	3.14078	3.16189	3.24031	2.8679	2.37851	38	15	24	43	34	48	35	64	32	3	5	3	39	23	39	11	5	9	1
BA75_01193	6.30067	6.27482	6.34465	6.63401	6.82235	6.85873	6.65735	6.72451	6.38163	6.44261	6.49153	5.40667	6.67285	6.83756	6.86071	5.91337	5.87357	5.22728	6.40242	6.1177	6.52732	6.42626	6.32175	6.54566	6.24888	6.3427	6.31107	6.34802	6.45828	6.35966	1751	743	1657	1871	2105	2040	1627	3133	1493	847	1490	671	4274	4613	7086	1067	869	729	1338
BA75_01194	11.4484	11.5562	11.5741	9.82993	9.64158	9.66133	10.4901	10.682	10.2502	9.43457	9.29575	7.85225	7.18735	6.70446	7.15056	9.22646	8.78261	8.41113	9.32535	9.03919	9.30547	10.3428	10.7548	10.4338	11.3538	11.4327	11.2842	10.7151	10.853	10.9926	15410	7074	15275	4228	3621	3451	5718	12025	5386	1653	2574	909	1490	1015	2115	2632	1616	1659	2523
BA75_01195	5.41819	4.74201	4.99095	7.25342	7.00349	7.12453	6.01369	5.85474	5.94696	6.51507	8.35905	7.70694	4.6011	4.13258	4.73931	7.96878	7.88759	8.00461	8.8771	8.84373	8.89791	6.17373	5.75195	5.67158	5.54597	5.4545	4.97911	6.60125	6.99763	6.54859	542	144	366	1663	1374	1411	597	981	634	513	3162	1941	567	387	911	2590	2049	2949	4337
BA75_01196	5.15947	5.31397	5.34767	5.73145	5.85449	5.86962	5.53792	5.61677	5.25134	4.44029	3.19219	2.38957	2.37851	2.16672	2.774	2.49825	3.28244	2.25096	2.52607	2.75489	2.41954	5.24793	5.84474	5.39575	5.50811	5.45121	5.52105	3.30743	3.90014	5.21723	831	401	872	1055	1135	1084	787	1529	715	217	145	73	189	151	382	89	140	80	81
BA75_01197	6.4851	6.64501	6.5809	5.66619	6.10077	6.04308	6.15522	5.86196	5.87848	5.86468	4.04876	4.66221	3.52607	3.40327	3.33485	3.09424	4.01792	2.96162	2.5008	1.79077	2.46728	5.85524	6.21335	5.94345	6.45533	6.43429	6.37382	4.59335	4.92505	5.21179	559	267	544	265	352	318	320	479	293	157	73	110	124	108	156	38	64	38	21
BA75_01198	1.49057	1.26903	0.485427	2.19535	1.67356	1.85997	1.22651	1.82782	1.48543	6.75582	4.50843	6.52152	0.823749	0.739848	0.659925	0.815575	2.51096	1.7866	3.48156	3.33914	3.04439	1.76553	1.85599	1.91839	1.46467	2.07382	1.28096	6.78751	6.43263	5.37573	15	5	3	25	15	17	8	28	12	386	134	540	12	10	13	5	26	18	60
BA75_01199	5.60437	6.0813	6.21626	4.2891	4.53356	4.73985	4.9982	5.17871	4.73715	1.69153	0.367371	1.23266	1.53605	1.52105	2.06005	2.26003	2.37851	1.67356	1.23879	1.86394	0.389567	4.72629	5.16993	4.64212	6.01346	5.94603	6.13935	1.83996	2.90881	4.74039	441	265	620	145	170	186	207	433	191	9	2	9	33	31	80	28	26	18	9
BA75_01200	4.71809	4.64443	4.64789	5.24717	5.29352	5.43463	5.11853	5.21451	4.96855	4.94813	3.87381	3.52105	3.19061	3.09255	3.04089	4.50526	4.45154	4.40054	3.89821	3.52732	3.72356	5.00988	4.97499	4.89676	5.01123	5.00225	5.15785	4.15947	4.40122	4.64443	299	122	260	369	375	391	288	567	288	154	120	89	180	160	233	205	165	211	117
BA75_01201	7.07307	7.01826	7.21626	6.12205	6.27575	6.41616	6.5818	6.75756	6.5421	5.89191	5.56834	4.10098	3.82579	4.0018	4.4957	4.46467	5.27426	3.68257	5.27575	4.74039	5.37121	6.42442	6.43029	6.3906	7.16591	7.16209	7.00585	6.51065	6.67666	6.80168	739	303	742	320	348	361	378	787	409	140	191	64	136	148	324	93	139	58	149
BA75_01202	5.29572	4.49506	4.29499	5.94977	5.65478	5.8515	5.0798	5.36387	5.10098	9.41304	10.2941	10.6294	6.97739	6.84937	7.02215	9.98127	9.42459	9.50472	10.0348	10.034	10.4081	7.55865	6.10287	7.05539	5.16792	5.03342	4.765	6.99243	6.85736	6.89142	360	87	160	483	385	417	223	502	252	2791	8778	10694	2203	1931	3307	7589	4315	6055	7024
BA75_01203	2.28096	1.9222	1.47508	4.46532	4.62761	4.30743	2.49057	2.33914	2.17313	4.02768	2.54597	4.82833	3.851	3.75702	3.56803	3.48285	3.40599	3.27501	3.10098	3.49442	3.58616	2.91839	2.88166	3.27053	2.21101	2.37016	2.37016	2.0635	2.38405	2.49313	45	14	19	208	230	172	39	63	33	78	42	230	294	263	346	95	75	90	63
BA75_01204	5.59066	5.42962	5.56255	5.77979	5.99774	5.96255	5.59694	5.60822	5.45352	5.72819	5.53263	4.42761	4.12763	3.90689	4.25172	3.41143	3.9644	2.80323	4.77347	4.05137	4.79077	5.79727	5.22188	5.79207	5.61442	5.7811	5.70155	5.66306	5.67864	5.87652	276	105	246	266	303	278	200	371	201	132	197	86	180	146	287	45	57	31	110
BA75_01205	4.69544	4.18349	4.56316	4.71534	4.82324	4.78188	4.96809	4.80787	4.82222	4.80219	4.37226	3.64386	2.36457	2.1635	2.90304	2.3505	2.75702	1.79077	3.08916	3.04614	3.01078	4.07211	3.47119	3.81967	4.80941	4.89918	4.56377	3.96809	4.6893	4.70432	46	13	37	39	40	36	40	66	40	21	27	15	14	11	32	6	7	4	10
BA75_01206	4.22419	4.42828	4.47897	5.13134	5.36247	5.46532	5.17073	5.27612	4.9542	4.29205	3.35473	2.58736	2.16027	2.10098	2.53107	2.21723	2.57046	1.90304	2.94673	2.75061	2.66676	4.41549	5.01123	4.56742	4.83289	5.00045	5.17632	2.63459	2.95606	4.46074	363	182	401	591	687	698	520	1030	496	167	141	74	134	122	268	60	68	50	98
BA75_01207	5.59723	5.50843	5.848	5.06393	5.33842	5.46565	6.10811	6.2075	6.13935	6.21315	5.32048	4.95327	3.65764	3.15866	3.84298	5.44162	5.20594	3.69042	5.33735	4.6017	5.06264	6.39678	6.0505	6.18488	5.91385	5.82502	5.89627	5.3579	5.56986	5.40327	574	232	627	332	397	410	595	1173	677	387	351	261	264	173	441	411	291	128	340
BA75_01208	7.16621	7.12288	7.29094	6.0433	6.18269	5.80839	7.67645	7.59842	7.6314	8.33998	8.26238	8.3706	4.86691	4.29939	5.34908	8.47306	8.01753	6.67849	7.89136	7.06674	7.71534	7.7086	6.87639	7.17083	7.22891	7.07521	7.0846	8.29646	8.22511	7.51025	784	324	777	301	324	234	807	1407	870	770	1251	1299	289	183	594	1554	946	494	928
BA75_01209	6.40361	6.57243	6.65177	6.66576	6.79468	6.8679	6.83744	6.46156	6.44427	6.51144	4.87774	5.78005	4.95327	5.17672	5.22574	3.87676	4.61058	3.67243	4.58135	3.72465	3.81455	5.81121	6.28392	6.14547	6.30542	6.51159	6.35685	6.87971	6.76527	6.17133	1306	634	1424	1327	1430	1421	1280	1808	1082	616	330	606	879	991	1553	171	245	163	255
BA75_01210	4.75168	4.75916	4.765	5.44692	5.46826	5.8071	5.36562	4.94251	5.1152	5.87553	5.0072	5.6792	2.488	2.35614	2.53854	4.83693	4.89191	4.51979	4.17552	4.05398	4.06523	5.07724	5.04221	5.10266	5.05702	4.95699	4.92029	4.4363	4.21645	4.40667	273	118	252	379	378	453	306	416	285	265	244	380	91	78	138	232	202	205	128
BA75_01211	4.15947	3.96255	3.99729	5.05224	5.62965	5.71149	4.87676	4.14241	4.48285	5.17832	4.42358	4.52042	2.88557	3.35896	3.67243	3.22497	3.63575	2.73118	3.26903	3.82985	2.61117	4.61353	4.46009	4.70764	4.42425	4.59216	4.24413	3.54967	3.65878	4.09845	71	26	57	114	167	166	86	93	72	64	64	66	50	69	134	28	32	21	26
BA75_01212	5.85574	6.18804	6.37452	5.7926	5.87873	5.9364	6.25039	6.40139	6.29866	6.25399	4.99503	5.74739	3.95327	4.20867	4.38612	4.81352	4.74739	4.10014	3.74846	4.11103	4.04264	6.20438	6.06199	6.08279	6.34127	6.50906	6.33253	5.96255	5.90497	6.0009	520	282	684	420	438	430	496	1014	571	300	210	346	248	287	496	198	158	131	81
BA75_01213	7.80355	7.81243	7.88551	7.34837	7.53799	7.57962	7.77834	7.88625	7.79643	7.52802	5.72165	5.96116	5.22304	5.36667	5.67044	5.17113	5.51665	4.55643	5.32841	4.52419	4.61765	7.94761	7.7416	7.8732	7.97022	7.92967	8.07221	7.39592	7.31994	7.61919	1392	598	1341	855	954	924	987	1958	1112	499	241	275	425	450	850	175	187	125	175
BA75_01214	11.3457	11.2838	11.2626	11.126	11.3111	11.2983	11.9781	12.1596	11.7998	11.108	9.89204	10.7458	9.61541	9.97065	9.6312	9.54352	9.53743	8.73728	10.0264	8.87839	9.24862	11.1398	11.6167	11.37	11.3849	11.2902	11.3188	11.1256	11.2254	11.5076	7137	2857	6040	5144	5628	5208	7945	16632	7803	2591	1934	3348	3969	4799	5859	1625	1348	1031	2051
BA75_01216	5.25588	5.14975	5.23343	6.55244	6.66434	6.65778	6.02525	5.62585	5.91433	6.97281	8.22501	7.74611	9.69323	9.72726	9.66222	7.08958	7.4793	7.26791	7.74113	7.73471	7.94574	7.34722	6.71315	7.2791	5.69738	5.65564	5.65363	7.62783	7.68215	7.28253	866	347	782	1828	1950	1834	1080	1497	1112	1270	5166	3581	36187	35640	51485	2518	2768	3167	3526
BA75_01217	3.87578	4.01614	3.9607	4.96162	5.22497	5.17193	4.97407	4.89093	4.93404	9.47845	7.61684	8.26411	4.05224	4.19298	4.11187	6.30725	8.34301	7.7362	7.31442	7.06404	6.61883	4.74846	4.81558	5.00854	4.24945	4.20398	4.29205	11.164	11.0099	10.5207	153	73	149	285	338	307	246	426	266	3477	1625	2463	327	348	497	699	2422	2107	1260
BA75_01218	2.43296	2.57289	2.60881	3.37156	3.50462	3.58616	3.28688	3.19219	3.27352	3.83491	3.90111	4.28096	4.70321	5.02857	5.06867	3.78764	3.9607	4.02768	4.32265	4.64904	4.30012	2.99277	2.82171	3.10266	2.35614	2.31034	2.46467	3.60881	3.69042	3.41819	109	53	116	196	214	215	157	268	173	144	257	329	1167	1418	2205	254	242	337	335
BA75_01219	4.39849	4.5509	4.75596	4.31397	4.393	4.50462	4.79753	4.72683	4.96809	4.72465	4.11853	3.50462	2.49057	1.63227	2.68032	2.69822	2.77189	1.95606	2.44361	2.08746	2.27202	4.54411	4.48091	4.32769	4.52356	4.66619	4.6893	3.95977	3.90207	4.17632	165	79	195	131	136	139	159	278	200	91	100	61	71	31	121	36	32	21	26
BA75_01220	4.848	4.76977	4.99322	5.72846	5.9607	5.97545	5.5601	5.49346	5.40429	5.9222	5.56894	5.86468	4.40667	4.50016	4.42761	3.9222	4.41481	3.43829	4.9982	4.65478	4.37365	5.46074	5.54535	5.56621	5.12557	5.15137	5.11353	4.96763	4.96809	5.12184	785	321	800	1243	1445	1380	944	1654	941	738	977	1165	1074	1106	1585	320	385	247	622
BA75_01221	8.65259	8.54055	8.47391	7.81031	7.63496	7.69244	7.93328	8.08916	7.82107	8.00056	7.52003	6.77123	4.96023	4.94251	5.26491	5.63517	5.9535	4.7137	6.82311	6.24279	6.6953	7.44037	8.01631	7.82928	8.39433	8.42694	8.24859	8.84232	8.86199	8.73535	3281	1301	2644	1542	1338	1312	1437	2946	1479	908	1110	635	461	436	834	318	333	183	654
BA75_01222	5.07468	5.08236	5.2426	5.97751	6.08598	6.17812	6.00764	6.03782	5.90424	5.70708	5.51286	5.52607	4.13668	4.16511	4.41752	4.32048	4.57713	3.86295	4.34696	4.39438	4.17632	5.50843	5.51948	5.51412	5.40633	5.52701	5.42526	5.1643	5.24527	5.25399	489	212	505	784	833	839	685	1286	709	335	497	485	466	457	832	227	229	180	206
BA75_01223	5.50589	5.59156	5.66448	5.6522	5.91121	5.92339	6.11145	6.031	5.89506	5.34554	5.92053	5.87332	3.87774	4.33056	4.19456	4.98368	5.11853	4.92267	4.63517	4.5435	4.16511	5.59813	6.12288	5.81609	5.59276	5.60792	5.52544	5.57531	5.55059	5.71699	345	157	352	323	380	361	382	664	365	134	344	321	199	266	366	190	175	202	132
BA75_01224	5.91862	5.7252	5.89385	5.65793	5.85075	5.78555	5.87897	5.60851	5.48543	4.99865	4.97407	5.0993	3.44626	3.5373	3.80529	4.83744	4.87823	4.34483	3.77083	3.99548	3.6792	5.96394	6.1534	5.916	5.52199	5.5472	5.51507	4.97177	4.91025	5.32912	389	145	348	273	306	275	273	415	230	88	148	156	121	124	231	144	124	112	59
BA75_01225	7.74752	7.8431	7.92535	7.51672	7.7185	7.69335	7.62921	7.60006	7.50224	7.18795	7.15866	6.99401	5.71205	5.83517	5.81429	6.51712	6.36089	6.21548	6.59036	6.70183	6.65363	7.48212	7.71692	7.63445	7.69565	7.84279	7.88325	6.92017	6.98436	7.1631	3324	1532	3447	2393	2712	2516	2214	3987	2256	984	1641	1414	1501	1573	2346	1126	845	1012	1055
BA75_01226	5.01257	4.78136	4.80323	5.95373	6.13873	6.01748	6.40156	6.57425	6.2948	6.51822	4.61176	5.84474	5.9507	5.25172	5.28059	5.49346	4.66732	3.42089	4.06091	3.78136	3.15056	6.02857	6.08023	6.06221	5.33271	5.27873	5.25248	5.17632	5.35896	5.23534	131	47	102	215	238	205	252	524	260	164	73	169	474	275	430	147	68	36	47
BA75_01227	7.49881	7.57213	7.62812	7.2034	7.33646	7.38672	7.74133	7.80735	7.4623	7.21014	6.56894	6.93475	5.77294	5.62498	5.74416	6.08087	6.02658	5.39575	5.77558	5.5345	5.38267	7.40199	7.33503	7.31615	7.80665	7.86888	7.71383	6.90147	6.99311	7.26425	1647	744	1646	1132	1219	1190	1409	2713	1291	587	640	798	921	795	1313	488	393	334	351
BA75_01228	4.12184	4.05485	4.01436	4.85449	4.8505	4.87873	5.04264	4.79494	4.80271	4.30159	3.48671	3.58135	3.81147	4.52419	4.59276	2.63691	2.9982	2.01436	2.14405	2.42223	2.28096	4.15704	4.59515	4.56682	3.44095	3.83592	4.25776	2.9855	3.08746	3.774	67	27	56	96	93	89	94	145	88	33	31	32	99	159	256	17	19	11	10
BA75_01230	7.4099	7.61361	7.69676	7.06975	7.04985	7.10967	7.47954	7.02835	7.26697	5.92932	5.66334	5.84323	4.6311	5.05007	5.01748	4.7252	5.37643	4.79077	4.37712	4.28836	4.24336	6.38353	7.68629	7.19623	6.85661	7.13258	7.06512	5.29389	5.73444	6.51302	609	296	671	404	386	377	460	619	441	93	133	145	159	204	306	73	97	85	51
BA75_01231	5.47735	5.27501	5.67073	5.99752	6.19061	6.29793	6.09339	5.89966	5.87012	6.1916	5.28836	5.58075	3.88655	4.0197	3.84499	4.37295	5.02281	3.80529	3.6017	3.73877	3.7126	5.77742	5.82273	5.80941	5.81686	5.75355	5.82985	6.92612	6.81493	6.07125	329	122	344	401	450	457	367	589	349	237	214	254	195	206	275	119	159	87	60
BA75_01232	5.4591	5.44493	5.48575	5.7939	6.0268	6.21101	5.80787	5.70708	5.56712	5.57471	4.72247	5.03298	4.59813	4.79286	4.83946	3.43296	3.9241	3	3.66448	3.60526	3.23266	5.09297	5.38474	5.32157	5.56255	5.46467	5.46467	5.478	5.33628	5.40429	905	387	846	970	1127	1212	838	1434	787	430	398	481	919	1017	1590	165	200	131	175
BA75_01233	11.7643	11.6507	11.6931	9.86536	9.61132	9.71084	10.6832	10.7404	10.4942	9.57115	8.83267	8.1645	6.88813	6.96012	7.07007	7.9394	8.053	7.02647	8.10308	7.53162	7.70722	10.0916	10.6819	10.2834	11.4361	11.5479	11.4142	10.6811	10.7544	10.8542	6963	2651	5884	1561	1246	1240	2355	4532	2294	645	676	405	431	425	716	388	349	228	395
BA75_01234	6.27798	6.43129	6.23458	5.72901	5.87406	5.78215	5.91145	5.92172	5.79103	5.84373	4.95466	4.75328	3.66334	3.69822	3.84197	3.904	4.23036	3.62994	3.80632	3.39094	3.29572	5.98732	5.91337	6.0054	6.38836	6.32715	6.26435	5.03826	5.24031	5.44095	645	308	571	370	402	355	360	667	368	207	188	157	184	181	306	94	100	85	78
BA75_01235	5.23113	5.21607	5.26828	5.55674	5.77926	5.86096	5.59006	4.93121	5.32769	6.41126	6.29939	6.54504	4.10769	3.99186	4.17393	5.6499	5.44294	5.25739	5.3466	5.19022	5.24831	5.53387	5.39746	5.42694	5.16511	5.07125	5.04439	5.33664	5.39369	5.13586	537	229	505	572	659	659	501	576	463	540	850	976	448	395	684	578	418	486	415
BA75_01236	6.83086	6.85225	6.94369	6.91001	7.08417	7.07136	7.01346	6.67398	6.5821	6.63836	6.16108	6.32301	5.90833	5.99887	6.0018	5.38853	5.57592	4.86295	5.63052	5.18547	5.10014	6.84637	6.65707	6.87307	6.9005	6.88007	6.65978	6.4219	6.41971	6.53854	1253	547	1240	1119	1242	1161	1029	1492	847	478	583	631	1230	1258	1911	363	347	277	384
BA75_01237	4.28392	4.31034	4.64039	5.45286	5.67638	5.83542	5.29719	5.32876	5.1823	5.2854	5.09339	5.71094	4.0505	3.63923	3.88655	4.33485	4.47573	4.01881	4.52482	4.14975	4.09001	5.37434	5.12763	5.26266	4.51538	4.3799	4.6427	4.80581	4.6427	4.98914	81	35	95	158	180	189	121	228	124	72	108	161	127	89	164	67	62	59	69
BA75_01238	4.95838	4.82375	4.9331	5.29205	5.15866	5.3466	5.33128	5.30852	5.12598	5.21062	5.34731	5.37469	3.33771	3.1177	2.96717	2.87381	3.97453	3.27053	4.36036	4.05745	3.94953	4.88704	5.05961	5.04614	4.87381	5.01659	4.98368	4.4121	4.66846	4.96717	333	130	299	357	319	344	314	568	302	174	327	322	189	153	206	56	109	85	154
BA75_01239	4.06609	3.63575	3.74739	4.88655	4.84549	4.97636	4.59813	4.84398	4.67525	5.47994	4.64731	5.25399	2.61589	2.75489	2.84599	3.16027	3.7761	2.87578	2.69153	2.46989	2.74416	4.1811	4.43363	4.26828	3.7866	4.05832	3.75702	5.21257	5.14812	4.83996	154	48	111	236	225	233	164	360	193	186	175	261	94	101	165	62	83	55	38
BA75_01240	7.20085	7.20945	7.09908	6.35014	6.36562	6.40088	7.05669	7.0955	6.95245	6.05268	5.4591	4.58496	4.17393	4.04963	4.07724	4.03562	4.45154	3.38128	4.80116	4.5008	4.49761	5.93074	6.07553	5.81609	6.85	6.90881	6.98652	6.09866	6.26472	6.42391	631	269	532	293	288	277	411	778	425	122	138	71	137	119	186	53	60	36	83
BA75_01241	4.04352	3.32481	3.488	4.05658	4.34979	4.17073	4.41549	4.1914	4.22188	4.90304	4.68313	4.67073	2.7137	2.23266	2.42492	3.3147	3.28688	2.74631	3.44626	3.41954	3.33342	4.27277	3.90785	4.06523	4.06523	3.74416	3.68482	3.46858	3.52482	3.7366	156	39	94	133	162	134	148	231	143	127	185	177	105	67	120	72	59	51	71
BA75_01242	6.70722	6.83756	6.81417	6.70957	6.78123	6.85412	6.74322	6.69627	6.45302	5.9814	5.14323	4.25172	4.27947	4.27501	4.52293	3.46205	4.05224	3.03914	4.01703	3.73335	3.69377	6.28577	6.83061	6.58526	6.9005	6.95047	6.90893	5.57471	5.73308	6.33056	2595	1229	2567	2199	2281	2268	1926	3424	1750	683	641	326	869	833	1508	201	262	161	271
BA75_01243	8.1234	8.58782	8.6831	7.44427	7.24365	7.55528	9.30565	8.91618	9.16357	8.19422	7.60718	7.7012	3.85499	3.72356	4.11603	8.24736	7.27873	7.84775	7.17971	6.85997	6.80478	7.44807	8.16526	7.68025	8.24041	8.3815	8.52356	8.59842	8.60766	8.13412	2347	1390	3161	1235	1053	1233	3855	5410	3887	1074	1219	1256	213	185	376	2044	871	1719	867
BA75_01244	5.13463	5.23074	5.07296	5.27314	5.11228	4.97957	5.12681	5.17991	4.65421	4.73335	4.89724	3.11936	4.45088	3.99005	4.2502	3.73335	3.59335	2.69599	5.23189	4.36597	4.90881	5.11811	4.92837	4.9607	5.47638	5.60407	5.58286	4.79494	4.88801	4.99458	309	142	270	288	252	216	222	424	176	101	194	50	354	242	445	89	67	44	236
BA75_01245	5.45352	5.33056	5.26191	5.7952	5.80478	5.84649	5.61471	5.81737	5.68594	5.42492	5.3844	3.99186	4.59753	3.85599	4.35826	4.67582	4.33485	3.51475	5.48543	4.92932	5.28799	5.59096	5.40871	5.31868	5.93192	5.95582	5.74524	5.46663	5.75649	5.7879	384	151	306	413	408	396	311	660	364	164	272	96	390	217	477	176	115	83	280
BA75_01246	3.29866	3.19061	3.15056	4.57046	4.91409	4.8515	3.39917	4.04876	3.51475	4.63807	3.49057	3.66562	2.55827	2.02148	2.51349	3.70266	3.59455	3.03914	3.36036	3.1127	3.07039	3.73552	4.02148	3.97269	3.14568	2.99639	2.84398	2.21412	2.29572	2.18269	36	14	29	78	97	87	28	84	34	42	31	34	37	22	52	39	30	26	27
BA75_01247	6.64285	6.35913	6.55351	7.22448	7.34332	7.58331	6.75636	7.08863	6.58316	5.23343	3.80323	4.72083	3.7137	3.26604	4.06609	5.20672	5.31034	4.46793	3.43029	3.93546	2.94673	6.15886	7.05734	6.66803	6.52341	6.41971	6.51491	4.57833	4.94673	6.3856	339	117	287	428	450	498	264	614	260	54	33	62	77	52	146	98	88	64	24
[truncated: 4,011 more rows]
[truncated: 12 more columns]

## Sheet: K. phaffii WT
gene_id	WT.A.0.G.R1_l2_fpkm	WT.A.0.G.R2_l2_fpkm	WT.A.0.G.R3_l2_fpkm	WT.A.24.D.R1_l2_fpkm	WT.A.24.D.R2_l2_fpkm	WT.A.24.D.R3_l2_fpkm	WT.A.24.G.R2_l2_fpkm	WT.A.24.G.R3_l2_fpkm	WT.A.24.M.R1_l2_fpkm	WT.A.24.M.R2_l2_fpkm	WT.A.24.M.R3_l2_fpkm	WT.A.48.D.R2_l2_fpkm	WT.A.48.D.R3_l2_fpkm	WT.A.48.G.R1_l2_fpkm	WT.A.48.G.R2_l2_fpkm	WT.A.48.G.R3_l2_fpkm	WT.A.48.M.R1_l2_fpkm	WT.A.48.M.R2_l2_fpkm	WT.A.48.M.R3_l2_fpkm	WT.A.6.D.R1_l2_fpkm	WT.A.6.D.R2_l2_fpkm	WT.A.6.D.R3_l2_fpkm	WT.A.6.G.R1_l2_fpkm	WT.A.6.G.R2_l2_fpkm	WT.A.6.G.R3_l2_fpkm	WT.A.6.M.R1_l2_fpkm	WT.A.6.M.R2_l2_fpkm	WT.A.6.M.R3_l2_fpkm	WT.A.0.G.R1_IntCount	WT.A.0.G.R2_IntCount	WT.A.0.G.R3_IntCount	WT.A.24.D.R1_IntCount	WT.A.24.D.R2_IntCount	WT.A.24.D.R3_IntCount	WT.A.24.G.R2_IntCount	WT.A.24.G.R3_IntCount	WT.A.24.M.R1_IntCount	WT.A.24.M.R2_IntCount	WT.A.24.M.R3_IntCount	WT.A.48.D.R2_IntCount	WT.A.48.D.R3_IntCount	WT.A.48.G.R1_IntCount	WT.A.48.G.R2_IntCount	WT.A.48.G.R3_IntCount	WT.A.48.M.R1_IntCount	WT.A.48.M.R2_IntCount	WT.A.48.M.R3_IntCount	WT.A.6.D.R1_IntCount	WT.A.6.D.R2_IntCount
[truncated: 5,167 more rows]
[truncated: 7 more columns]

[truncated: 1 more sheets: K. phaffii GS115]
